# Supplementary material for: The gut microbiome controls reactive astrocytosis during Aβ amyloidosis via propionate-mediated regulation of IL-17
Source: J Clin Invest. 2025 May 13;135(13):e180826. doi: 10.1172/JCI180826 (PMC12208551; doi:10.1172/JCI180826)
Supplement: Supplemental table 1 [file jci-135-180826-s011.xlsx]

## Sheet: Sheet1
	p_val	avg_log2FC	p_val_adj	cluster	gene
Gria1	0	-3.03813	0	0	Gria1
Erbb4	0	-2.8959	0	0	Erbb4
Kcnd2	0	-2.38769	0	0	Kcnd2
Nrxn3	0	-3.25093	0	0	Nrxn3
Slco1c1	0	1.78631	0	0	Slco1c1
Gnao1	0	1.38237	0	0	Gnao1
Grm3	0	1.49709	0	0	Grm3
Luzp2	0	1.47766	0	0	Luzp2
Mertk	0	1.22342	0	0	Mertk
Tspan7	0	1.33292	0	0	Tspan7
Slc1a2	0	1.10291	0	0	Slc1a2
Wdr17	0	0.800757	0	0	Wdr17
Frmd4a	1.74344758884176e-287	0.974915	4.66860395340045e-283	0	Frmd4a
Fry	3.85852249073065e-284	-1.80488	1.03323515256785e-279	0	Fry
Gm21798	4.9446381161747e-266	-2.98468	1.32407519474926e-261	0	Gm21798
Nav3	5.70118806854182e-257	-2.26138	1.52666414099413e-252	0	Nav3
Slc1a3	1.52362696670538e-251	0.681007	4.07996829144366e-247	0	Slc1a3
Dlg2	5.47712238318682e-251	-2.75211	1.46666383176977e-246	0	Dlg2
Ntrk3	3.54028202572894e-245	-1.67072	9.48016720849696e-241	0	Ntrk3
Ldb2	2.23901376622482e-244	-2.33576	5.99563106319684e-240	0	Ldb2
4930488L21Rik	1.11842906021702e-238	1.91751	2.99492933744914e-234	0	4930488L21Rik
Fgf14	4.32984840016795e-238	-1.34487	1.15944680459697e-233	0	Fgf14
Adcy8	6.3688041398465e-230	-2.74799	1.7054383725681e-225	0	Adcy8
Msi2	2.21752882349392e-228	0.524148	5.93809868355201e-224	0	Msi2
Prex2	2.75064156145303e-225	0.878355	7.36566797325893e-221	0	Prex2
Il1rapl1	1.05266784460327e-224	-1.53348	2.81883395427862e-220	0	Il1rapl1
Cspg5	7.88651392171222e-222	1.1386	2.1118506979561e-217	0	Cspg5
B230323A14Rik	6.87884693377839e-218	-5.75209	1.84201763192718e-213	0	B230323A14Rik
Lrp1b	2.24570069894348e-217	-1.22182	6.01353733163086e-213	0	Lrp1b
Csmd3	9.68282600671177e-215	-2.34973	2.59286714807728e-210	0	Csmd3
Cadm1	6.75889672752003e-212	0.795295	1.80989736569531e-207	0	Cadm1
Fam155a	1.52660631190202e-210	-2.83018	4.08794638201123e-206	0	Fam155a
Car10	2.19294701810661e-209	-2.51776	5.87227352508588e-205	0	Car10
Meg3	2.01987017219727e-206	-2.60191	5.40880834710985e-202	0	Meg3
Kcnip4	7.73657835257489e-204	-3.38248	2.0717009512525e-199	0	Kcnip4
Rgs20	1.57913358262109e-200	0.832927	4.22860390754275e-196	0	Rgs20
Ptn	5.39122583868355e-200	0.955926	1.44366245508268e-195	0	Ptn
Pde4d	3.60999177560042e-196	-1.23145	9.66683597670281e-192	0	Pde4d
Lrrc7	7.42875368523072e-195	-2.34904	1.98927166183108e-190	0	Lrrc7
Kcnt1	8.86553478398858e-194	-1.57759	2.37401290445646e-189	0	Kcnt1
Fam13c	1.17011653373245e-191	1.45666	3.13333805402874e-187	0	Fam13c
Grin2c	1.37631806732791e-189	1.6771	3.68550452069067e-185	0	Grin2c
Lrrtm4	1.0513358487268e-188	-3.20651	2.81526713572063e-184	0	Lrrtm4
Ctnna3	1.12652428384285e-188	-3.41324	3.01660672727439e-184	0	Ctnna3
Pigk	1.3278880257691e-187	1.45015	3.5558185554045e-183	0	Pigk
Anks1b	8.12831560215657e-186	-2.29384	2.17660035194549e-181	0	Anks1b
Sntg1	3.90022119430041e-177	-2.29389	1.04440123140976e-172	0	Sntg1
Nrg3	2.90883620148022e-175	-3.46648	7.78928158032374e-171	0	Nrg3
Dtna	6.5773967869717e-175	0.536135	1.76129531161528e-170	0	Dtna
Dlgap2	2.70624260626012e-174	-2.87666	7.24677645104334e-170	0	Dlgap2
Sorbs2	7.49396849521654e-172	-1.59538	2.00673488364909e-167	0	Sorbs2
Nrg1	1.5778930631437e-171	-2.66197	4.2252820444862e-167	0	Nrg1
Ube3a	5.2604821587345e-171	-2.59075	1.40865191246592e-166	0	Ube3a
Rorb	6.67587014072181e-171	0.659371	1.78766450628249e-166	0	Rorb
Opcml	8.60720164587813e-171	-2.95071	2.30483645673325e-166	0	Opcml
Plce1	1.38287139090228e-167	-1.8	3.70305301055812e-163	0	Plce1
Mgat4c	3.659965177977e-167	-1.43593	9.80065475358682e-163	0	Mgat4c
Gm13872	3.89762341244031e-166	1.34444	1.04370559738327e-161	0	Gm13872
Ank3	4.75308100533847e-166	-2.07833	1.27278003160954e-161	0	Ank3
Rbfox1	9.18476902568529e-166	-2.6633	2.45949744969801e-161	0	Rbfox1
Dpp6	2.33615659497022e-165	-2.51363	6.25576013001127e-161	0	Dpp6
B3galt1	5.03162365576041e-165	0.638308	1.34736818253952e-160	0	B3galt1
Gm31356	1.62685565979006e-164	1.25706	4.35639408578583e-160	0	Gm31356
Fgfr2	6.88476479578803e-164	0.61199	1.84360231701612e-159	0	Fgfr2
Ksr2	5.32607289500382e-161	-1.62416	1.42621579982412e-156	0	Ksr2
Ptprn2	1.25627183296334e-159	-1.46835	3.36404471430924e-155	0	Ptprn2
Dclk1	4.01766901903195e-158	0.801471	1.07585140991637e-153	0	Dclk1
Ntm	1.0240131732695e-156	0.456992	2.74210247538107e-152	0	Ntm
Samd12	3.65311326800019e-156	-1.75399	9.78230670905092e-152	0	Samd12
Tenm4	1.37555664585618e-154	-1.81079	3.68346558627368e-150	0	Tenm4
Cit	8.83249174627617e-154	-1.3058	2.36516463981783e-149	0	Cit
Lrig1	4.14468896250988e-153	-1.82119	1.10986481038089e-148	0	Lrig1
Ephb1	8.08427595910098e-153	1.46935	2.16480741632806e-148	0	Ephb1
Runx1t1	6.72371321795955e-151	-1.65675	1.80047592550521e-146	0	Runx1t1
Kcnq5	5.44323974240412e-150	-2.81985	1.45759073822097e-145	0	Kcnq5
Gm35188	5.66945535337336e-150	0.504843	1.51816675452632e-145	0	Gm35188
Spon1	9.07395535347765e-150	-1.41013	2.42982376455424e-145	0	Spon1
Ptprt	3.54919535783022e-148	0.624129	9.50403532919776e-144	0	Ptprt
Itih3	6.96668855134242e-146	-2.12692	1.86553986027847e-141	0	Itih3
Tenm2	1.05106795661987e-145	-2.7875	2.81454977423668e-141	0	Tenm2
St6galnac5	3.74655778967689e-145	1.41202	1.00325324491968e-140	0	St6galnac5
Tnr	7.79316715861143e-145	-1.85927	2.08685430173297e-140	0	Tnr
Mir99ahg	2.73150430070443e-144	0.386137	7.31442221642631e-140	0	Mir99ahg
C530008M17Rik	5.81810087137195e-144	-1.74038	1.55797105133598e-139	0	C530008M17Rik
Lrrtm3	6.58945181050286e-144	-1.84234	1.76452340581646e-139	0	Lrrtm3
Clmn	3.53300742578268e-143	1.02529	9.46068728476087e-139	0	Clmn
Cpe	2.18893901122395e-142	0.534252	5.8615408842555e-138	0	Cpe
Grm5	5.44331493534488e-142	-2.00742	1.45761087338665e-137	0	Grm5
Gpc5	2.29078859994308e-141	0.369094	6.13427371292757e-137	0	Gpc5
Gli3	1.41513623088127e-139	0.871337	3.78945179905386e-135	0	Gli3
Grm7	3.59187882461001e-139	-2.50766	9.61833311654068e-135	0	Grm7
Srgap1	3.84448153899901e-139	-1.54634	1.02947526651316e-134	0	Srgap1
Lsamp	5.97249570997794e-139	0.504707	1.59931490121789e-134	0	Lsamp
Hivep3	6.0040362774331e-139	0.892334	1.60776083437103e-134	0	Hivep3
Cntnap2	8.24646037275628e-138	-2.56669	2.20823715861668e-133	0	Cntnap2
Sgcz	1.66810941259351e-137	-2.99418	4.4668633850429e-133	0	Sgcz
Tmem117	3.44079616729255e-137	-2.54396	9.213763976776e-133	0	Tmem117
Gm26512	3.49708996113028e-137	1.46954	9.36450749791467e-133	0	Gm26512
Myt1l	1.4921325839622e-136	-1.80821	3.99563263333398e-132	0	Myt1l
Dscaml1	3.16062417511597e-136	-2.21723	8.46351941612555e-132	0	Dscaml1
Csmd1	5.04882645335255e-136	-1.80664	1.35197474767875e-131	0	Csmd1
Csrnp3	1.2924521426574e-135	-1.41277	3.460928347608e-131	0	Csrnp3
9530059O14Rik	7.77204675403676e-135	-2.19124	2.08119867979596e-130	0	9530059O14Rik
Gm15414	1.48271836709745e-133	-2.55581	3.97042324341355e-129	0	Gm15414
Cadps	1.78042290465452e-133	-1.64985	4.76761645408388e-129	0	Cadps
Stxbp5l	3.13659922156631e-133	-1.39195	8.39918539551028e-129	0	Stxbp5l
Fnbp1l	1.57163710383552e-132	-1.18272	4.20852983665076e-128	0	Fnbp1l
Erc2	2.66016537823807e-132	-2.09467	7.12339084984591e-128	0	Erc2
Prkca	7.36182590486486e-132	-1.30211	1.97134974080471e-127	0	Prkca
Syt1	2.10546556495215e-131	-1.84331	5.63801568982888e-127	0	Syt1
Nmnat2	1.36455413081872e-130	-1.45253	3.65400305150637e-126	0	Nmnat2
Gm16351	1.6190771582621e-130	-2.7622	4.33556481439424e-126	0	Gm16351
Csmd2	2.2658573044154e-130	-1.54781	6.06751268976355e-126	0	Csmd2
Rimbp2	2.35666359955757e-129	-1.73314	6.31067378689525e-125	0	Rimbp2
Emx2os	9.97130012108525e-129	2.19273	2.67011474642421e-124	0	Emx2os
St6galnac3	4.03637656951238e-127	-1.7242	1.08086091778402e-122	0	St6galnac3
Hecw2	4.30809897716488e-127	-1.70188	1.15362274410521e-122	0	Hecw2
5730522E02Rik	7.74165480599939e-127	-1.79495	2.07306032395052e-122	0	5730522E02Rik
Slit2	9.61771368841576e-127	-2.14117	2.57543137148397e-122	0	Slit2
Sh3gl2	5.69425787525874e-126	-1.27771	1.52480837383679e-121	0	Sh3gl2
Gm20713	8.23408640521537e-126	0.41509	2.20492365758857e-121	0	Gm20713
Gria4	2.32075660997279e-125	-1.90489	6.21452205018513e-121	0	Gria4
Cers6	2.98978841379281e-125	-1.48224	8.00605541445439e-121	0	Cers6
Slc6a6	1.72401014589729e-124	-1.27348	4.61655436868376e-120	0	Slc6a6
Ctnnd2	3.28782180067513e-124	0.383213	8.80412921784786e-120	0	Ctnnd2
Zbtb20	7.10695095586617e-124	0.341694	1.90309932696184e-119	0	Zbtb20
Gfra1	2.36002967573556e-123	1.67549	6.31968746568469e-119	0	Gfra1
Usp29	3.18607391479528e-123	-1.92913	8.5316687290388e-119	0	Usp29
Htra1	1.36489325278507e-122	0.912254	3.65491115230785e-118	0	Htra1
Brinp2	2.50784771235647e-121	-1.22611	6.71551460414816e-117	0	Brinp2
Mctp1	1.23915362220459e-120	-2.10984	3.31820556953945e-116	0	Mctp1
Shank2	1.88689589901398e-120	-1.34197	5.05272983837964e-116	0	Shank2
Rapgef4os1	3.70214522877878e-120	-2.12538	9.91360449362381e-116	0	Rapgef4os1
Nrg2	8.60964345736806e-120	-1.24033	2.30549032501402e-115	0	Nrg2
Syndig1	1.09002141565228e-119	-1.92588	2.91885934683368e-115	0	Syndig1
Gm16183	1.1072672221162e-119	-1.31015	2.96504016738277e-115	0	Gm16183
Cacna1b	1.32276311640056e-119	-1.222	3.54209507309743e-115	0	Cacna1b
Chl1	7.19783182341167e-119	-1.14603	1.92743540567318e-114	0	Chl1
Gm47591	1.42343309382294e-118	-2.92951	3.81166913863908e-114	0	Gm47591
Shtn1	2.36640351126487e-118	-1.32693	6.33675532246508e-114	0	Shtn1
Rasgrf1	5.32926829902975e-118	-0.944609	1.42707146511419e-113	0	Rasgrf1
Slit3	1.78683796652193e-117	-2.4796	4.78479470675242e-113	0	Slit3
Sorbs2os	1.82372645285356e-117	-1.65964	4.88357469545125e-113	0	Sorbs2os
Tmem132b	5.21829351482847e-117	-1.6114	1.39735463740077e-112	0	Tmem132b
Unc80	6.16712737222113e-117	-1.06771	1.65143336773338e-112	0	Unc80
Xpnpep1	9.086429088308e-117	1.27932	2.43316398126712e-112	0	Xpnpep1
A230004M16Rik	1.17734911943705e-116	-1.66221	3.15270547202853e-112	0	A230004M16Rik
Snhg11	1.55629149881122e-116	-1.57752	4.16743737551669e-112	0	Snhg11
Mir100hg	2.73910108416145e-116	0.392202	7.33476488316753e-112	0	Mir100hg
Lypd6	3.4585080242612e-116	1.87585	9.26119278736663e-112	0	Lypd6
Gm26871	3.63108281664981e-116	-1.87558	9.72331356642486e-112	0	Gm26871
Lama3	3.8483786987925e-116	2.39573	1.03051884796266e-111	0	Lama3
Atp8a2	8.33945045287579e-116	-1.1211	2.23313804227108e-111	0	Atp8a2
Dpp10	3.01472032480169e-115	-3.87751	8.07281808575398e-111	0	Dpp10
Frmpd4	3.34176965221872e-115	-2.17897	8.94859077471129e-111	0	Frmpd4
Pak3	8.02899198356646e-115	-1.30666	2.15000347335943e-110	0	Pak3
Gpm6b	1.18253119023269e-114	0.48758	3.16658202120511e-110	0	Gpm6b
Plekha6	1.36108521257618e-114	-1.62263	3.6447139822365e-110	0	Plekha6
Rapgef4	3.68036828976157e-114	-0.873546	9.85529020632353e-110	0	Rapgef4
Mgll	4.62766140141111e-114	0.96453	1.23919517006987e-109	0	Mgll
Slc8a1	5.97500913489226e-114	-1.6226	1.59998794614145e-109	0	Slc8a1
Pde4b	7.81977048468796e-114	-1.1412	2.09397814038974e-109	0	Pde4b
Gabrb2	2.60184354034159e-113	-1.38109	6.96721663232672e-109	0	Gabrb2
Sptbn4	2.90017322966534e-113	-1.27732	7.76608387439786e-109	0	Sptbn4
Foxp1	3.28504943933981e-113	-1.09043	8.79670538866415e-109	0	Foxp1
Gpc6	3.41529096770778e-113	0.766765	9.1454661533279e-109	0	Gpc6
Cacna1e	6.55780549130975e-113	-1.68527	1.75604915446292e-108	0	Cacna1e
D030068K23Rik	7.99398258884623e-113	-2.14165	2.14062865764124e-108	0	D030068K23Rik
Adgrb1	8.01058183903431e-113	-1.2548	2.14507360485661e-108	0	Adgrb1
Ppp1r14c	2.29541391958591e-112	-1.98558	6.14665939386714e-108	0	Ppp1r14c
5330417C22Rik	3.84530453351988e-112	-1.79675	1.02969564798595e-107	0	5330417C22Rik
Cdr1os	4.45666708605428e-112	-1.23787	1.19340631230362e-107	0	Cdr1os
Nckap5	5.10398769411625e-112	0.62911	1.36674582473045e-107	0	Nckap5
Kcnj3	5.2196710908367e-112	-1.32896	1.39772352470425e-107	0	Kcnj3
Gabrb3	6.97646400422187e-112	-1.68226	1.86815753105053e-107	0	Gabrb3
Gm19461	7.51045052928243e-112	-2.36639	2.01114844273125e-107	0	Gm19461
Kcnip1	8.54131765863758e-112	-2.87108	2.28719404262997e-107	0	Kcnip1
4930532I03Rik	1.64631851496517e-111	-2.11529	4.40851171937373e-107	0	4930532I03Rik
Plpp3	4.41709185617426e-111	0.530174	1.18280885724634e-106	0	Plpp3
B830012L14Rik	4.80284754534174e-111	-1.58244	1.28610651569161e-106	0	B830012L14Rik
Nyap2	6.49258911083665e-111	-1.39573	1.73858551209984e-106	0	Nyap2
Gucy1a2	1.47517354347423e-110	-1.05972	3.9502197147153e-106	0	Gucy1a2
Nalcn	1.98295620785868e-110	-0.370056	5.30996013340397e-106	0	Nalcn
Atxn1	2.37057212569694e-110	-0.89158	6.34791803819127e-106	0	Atxn1
Ppfia2	4.60970868326054e-110	-1.65643	1.23438779120351e-105	0	Ppfia2
Pak7	4.73899927519724e-110	-1.57187	1.26900922591232e-105	0	Pak7
Rnf150	4.75631480472528e-110	-1.43394	1.27364597840934e-105	0	Rnf150
Dync1i1	6.3344722302863e-110	-1.65495	1.69624497382606e-105	0	Dync1i1
Elmo1	7.06670133392145e-110	-1.84104	1.89232128319748e-105	0	Elmo1
Grik4	7.59924967559885e-110	-1.73314	2.03492707813186e-105	0	Grik4
Gm1992	1.16862960346255e-109	-2.15073	3.12935635215203e-105	0	Gm1992
Cntn1	1.36697064128588e-109	-0.859928	3.66047398323532e-105	0	Cntn1
Gm16226	2.11743668793241e-109	-1.98091	5.6700719629454e-105	0	Gm16226
Slc4a10	2.71411624434847e-109	-1.09446	7.26786047911634e-105	0	Slc4a10
Vcl	4.70175786744462e-109	1.0027	1.25903672174432e-104	0	Vcl
Sobp	4.71397492423911e-109	-0.998593	1.26230820521275e-104	0	Sobp
Susd4	9.95716641725539e-109	-1.18929	2.66633002321265e-104	0	Susd4
Hecw1	1.214942689046e-108	-1.51268	3.25337353272737e-104	0	Hecw1
Syt16	1.28573099835064e-108	-1.2024	3.44293046738333e-104	0	Syt16
Zdhhc14	2.27499316360635e-108	-1.26227	6.09197669350508e-104	0	Zdhhc14
Grin2a	5.63334689788672e-108	-1.95398	1.50849763231611e-103	0	Grin2a
Epb41l3	6.09767196433594e-108	-1.03278	1.63283459860988e-103	0	Epb41l3
Cacnb2	8.04888031720287e-108	-1.54637	2.15532917134059e-103	0	Cacnb2
Kcnq1ot1	3.63024224543519e-107	-0.820201	9.72106268482635e-103	0	Kcnq1ot1
Gm29683	4.74360849432859e-107	-3.22333	1.27024348261131e-102	0	Gm29683
Clybl	7.88228415194095e-107	0.963215	2.11071805020675e-102	0	Clybl
Adam23	3.40270117678851e-106	0.920108	9.11175321120428e-102	0	Adam23
Srrm3	5.3516941773243e-106	-1.27671	1.4330766668039e-101	0	Srrm3
Ccser1	8.24010678411873e-106	-1.31463	2.20653579465131e-101	0	Ccser1
Reep1	1.51838758700862e-105	-1.10894	4.06593828049168e-101	0	Reep1
Dscam	3.17737428263859e-105	-2.05092	8.50837285404961e-101	0	Dscam
Rasgef1a	4.45851517382918e-105	-0.543271	1.19390119324798e-100	0	Rasgef1a
Ptprj	6.16774357940666e-105	-0.939167	1.65159837569352e-100	0	Ptprj
Ica1	6.29205098559764e-105	-1.09129	1.68488541292334e-100	0	Ica1
Pde8b	6.94361202273163e-105	0.806781	1.85936042744708e-100	0	Pde8b
Prkg1	8.78758248189844e-105	-1.8705	2.35313883700277e-100	0	Prkg1
Clvs1	1.9333277603347e-104	-1.41693	5.17706507662425e-100	0	Clvs1
Ryr2	3.02038105723356e-104	-1.91668	8.08797639506003e-100	0	Ryr2
Kcnh1	5.39363367999528e-104	-1.68695	1.44430722682914e-99	0	Kcnh1
Fam189a1	1.16790355956731e-103	-1.47556	3.12741215180935e-99	0	Fam189a1
Glp2r	2.5074413409602e-103	-1.554	6.71442642282323e-99	0	Glp2r
Gldc	3.00793399804539e-103	1.33238	8.05464565996595e-99	0	Gldc
Lgi1	1.05098295308139e-102	-0.91192	2.81432215176135e-98	0	Lgi1
March1	1.06495026977072e-102	-2.21641	2.85172383239205e-98	0	March1
Cacna1a	1.33916262670601e-102	-1.19138	3.58600968179336e-98	0	Cacna1a
Sipa1l1	2.08317865047157e-102	-1.04623	5.57833579023277e-98	0	Sipa1l1
Ablim2	3.28380274735763e-102	-1.33436	8.79336699687426e-98	0	Ablim2
Asic2	3.45820695831069e-102	-1.37343	9.26038659296437e-98	0	Asic2
Fam135b	3.50426279745258e-102	-1.3556	9.38371491901851e-98	0	Fam135b
Kcnb2	3.96711883761747e-102	-2.78444	1.0623150823372e-97	0	Kcnb2
Gm3764	5.34159540602111e-102	0.417746	1.43037241782433e-97	0	Gm3764
Nrg3os	5.54508493008864e-102	-2.79538	1.48486284257914e-97	0	Nrg3os
Rit2	1.00020167239674e-101	-1.03559	2.67834003834398e-97	0	Rit2
Cacna1c	1.1096705308283e-101	-1.67032	2.97147574745203e-97	0	Cacna1c
Frmd5	1.6172831920871e-101	-1.47728	4.33076093177083e-97	0	Frmd5
Pantr1	2.04222624165561e-101	1.10033	5.46867342990538e-97	0	Pantr1
Klhl3	4.32558729683133e-101	-1.21452	1.15830576634549e-96	0	Klhl3
Xkr4	5.14802144198067e-101	-1.80407	1.37853718173358e-96	0	Xkr4
Mtus2	7.39192177716874e-101	-1.58217	1.97940881349024e-96	0	Mtus2
Nhsl2	7.94800264655653e-101	-1.36922	2.12831614869491e-96	0	Nhsl2
Trank1	2.8386157995061e-100	-0.919171	7.60124538791743e-96	0	Trank1
Lhfp	3.1357506065312e-100	-1.26569	8.39691297416925e-96	0	Lhfp
Cpeb4	3.78729281752712e-100	0.733451	1.01416127067741e-95	0	Cpeb4
Zfp385b	6.75336744163943e-100	-1.99217	1.80841673352221e-95	0	Zfp385b
Add3	9.99166184572673e-100	0.780314	2.6755672090487e-95	0	Add3
Dgki	1.70311899912513e-99	-1.21538	4.56061205585729e-95	0	Dgki
Khdrbs2	2.85696184120918e-99	-1.92645	7.65037241838995e-95	0	Khdrbs2
Thsd7a	5.43278717728395e-99	-1.22374	1.4547917503331e-94	0	Thsd7a
Pdzd2	5.50821632941683e-99	-1.55933	1.47499016869124e-94	0	Pdzd2
Tiam2	1.47626933850042e-98	-0.80106	3.95315403463642e-94	0	Tiam2
Cacnb4	1.64169469516084e-98	-1.42623	4.39613005470169e-94	0	Cacnb4
Gm17114	2.3834919180601e-98	-2.16103	6.38251465818134e-94	0	Gm17114
Rcan2	3.58633210996445e-98	1.13364	9.60348012406281e-94	0	Rcan2
Nkain2	4.06864070300038e-98	-1.54465	1.08950060744944e-93	0	Nkain2
Rgs7	7.85388159785289e-98	0.698385	2.10311241427305e-93	0	Rgs7
Daam2	9.11617934893018e-98	0.870491	2.44113050605652e-93	0	Daam2
Dock10	1.41442050087808e-97	-1.56502	3.78753521725133e-93	0	Dock10
Ccdc148	1.7004809980722e-97	-1.07172	4.55354801663773e-93	0	Ccdc148
Wnk2	2.67085208720786e-97	0.794935	7.15200771912521e-93	0	Wnk2
4930544I03Rik	2.94176618166141e-97	1.52055	7.87746148125292e-93	0	4930544I03Rik
Garem1	5.06882846652895e-97	0.938018	1.35733088676712e-92	0	Garem1
Phyhd1	5.83943104893329e-97	-1.61408	1.56368284628336e-92	0	Phyhd1
Nin	6.07776764893582e-97	-0.906896	1.62750462103203e-92	0	Nin
Neto1	9.29057772680032e-97	-1.10784	2.48783090368259e-92	0	Neto1
Zfyve28	9.67557190261722e-97	-1.52922	2.59092464408284e-92	0	Zfyve28
Ptprd	9.80652694962357e-97	-2.23235	2.6259917865702e-92	0	Ptprd
Lrfn5	1.59138344502072e-96	-1.90011	4.26140658907648e-92	0	Lrfn5
Dapk1	1.77665137825069e-96	-0.849796	4.75751706067971e-92	0	Dapk1
Fstl4	2.62421568916115e-96	-2.03673	7.02712477243572e-92	0	Fstl4
Scn3a	3.1481566779431e-96	-1.27878	8.43013395219604e-92	0	Scn3a
Rmst	4.72250808824124e-96	1.00907	1.26459321586924e-91	0	Rmst
Slc8a3	4.84203642478969e-96	-1.5745	1.29660051383018e-91	0	Slc8a3
4930509J09Rik	4.9225659323499e-96	-2.80174	1.31816470536466e-91	0	4930509J09Rik
Adam22	8.23017600766778e-96	-0.662182	2.20387653133328e-91	0	Adam22
Mgat5	9.64935761335567e-96	0.871694	2.58390498170438e-91	0	Mgat5
Ptprr	1.17160080204734e-95	-1.35362	3.13731262772237e-91	0	Ptprr
Tcf4	2.35738820617266e-95	0.464728	6.31261413848914e-91	0	Tcf4
Bcl11a	2.56631433130479e-95	-1.08087	6.87207651636796e-91	0	Bcl11a
Plekha5	3.4904882951692e-95	-0.921074	9.34682955680408e-91	0	Plekha5
Tenm1	4.23335997644321e-95	-1.78614	1.13360913449196e-90	0	Tenm1
Stk32a	4.89636718115309e-95	-3.25398	1.31114920376917e-90	0	Stk32a
Tmtc1	1.13028345303922e-94	-1.13051	3.02667303054842e-90	0	Tmtc1
Pde4dip	1.29297998290952e-94	-0.840248	3.46234179823512e-90	0	Pde4dip
Plcl2	1.57594701357691e-94	-0.905457	4.22007091295625e-90	0	Plcl2
Gm29587	1.78462881364535e-94	-1.61646	4.77887903717952e-90	0	Gm29587
Asap1	1.94389313362288e-94	-0.788334	5.20535703321535e-90	0	Asap1
Prdm16	1.95413499764406e-94	0.88336	5.23278269669127e-90	0	Prdm16
Ldlrad4	2.41648377694679e-94	-0.987675	6.4708602579081e-90	0	Ldlrad4
Afdn	4.00009117400981e-94	-0.45883	1.07114441457635e-89	0	Afdn
Sorbs1	4.31541892643144e-94	-0.720256	1.15558288011981e-89	0	Sorbs1
Unc79	5.90658865636692e-94	-0.80756	1.58166631040193e-89	0	Unc79
Ralyl	6.11828934029732e-94	-1.99112	1.63835551954482e-89	0	Ralyl
Srrm4	7.07770417550746e-94	-1.67972	1.89526762411739e-89	0	Srrm4
Pakap	8.67441769354958e-94	-1.70949	2.32283556997871e-89	0	Pakap
Agap1	9.4786302078557e-94	-0.576499	2.5381875970596e-89	0	Agap1
Brinp1	1.26630033787414e-93	-1.23713	3.39089904475938e-89	0	Brinp1
Ahi1	1.45503813698834e-93	-1.0701	3.89630112322737e-89	0	Ahi1
Etl4	2.89090266638981e-93	-2.72799	7.74125916005864e-89	0	Etl4
Appl2	2.95673190366598e-93	0.619887	7.91753669163675e-89	0	Appl2
Zfhx4	3.99223210786662e-93	-0.90169	1.06903991384452e-88	0	Zfhx4
Jazf1	4.43010057442362e-93	-0.893127	1.18629233181916e-88	0	Jazf1
Actn1	7.18502729334481e-93	-0.800736	1.92400660861187e-88	0	Actn1
Gm38505	7.58349393851784e-93	-4.28405	2.03070800685631e-88	0	Gm38505
Bcan	9.41058321726923e-93	0.537041	2.51996597392036e-88	0	Bcan
Nkx6-2	2.03199866916275e-92	-3.58832	5.44128603628401e-88	0	Nkx6-2
Kcnd3	2.84742729600402e-92	-0.88121	7.62484081323958e-88	0	Kcnd3
Trim2	3.09321839035239e-92	-0.554106	8.28302020568562e-88	0	Trim2
Galnt13	4.6118017099005e-92	-1.31005	1.23494826187716e-87	0	Galnt13
Amph	4.62728370796135e-92	-0.747353	1.23909403131789e-87	0	Amph
Bicdl1	6.76204182879417e-92	-1.42822	1.8107395609145e-87	0	Bicdl1
Aff3	9.11308020551959e-92	-0.980842	2.44030061743404e-87	0	Aff3
Gm26843	1.51200024097835e-91	2.30333	4.04883424529183e-87	0	Gm26843
Lzts1	1.77006155804515e-91	-0.841063	4.7398708401333e-87	0	Lzts1
Kcnb1	1.92925865814702e-91	-0.480194	5.16616883478608e-87	0	Kcnb1
Irak2	4.22121950978791e-91	1.08629	1.13035816033101e-86	0	Irak2
Plppr5	4.45378104829543e-91	-1.44281	1.19263348911255e-86	0	Plppr5
Lrtm1	6.73596202761462e-91	-2.72699	1.80375591175464e-86	0	Lrtm1
Arfgef3	8.4585380478586e-91	-0.640706	2.26502731845558e-86	0	Arfgef3
Mirg	1.04394746806879e-90	-1.12881	2.79548252999459e-86	0	Mirg
Tmtc2	1.21137498578335e-90	-0.960944	3.24381993693066e-86	0	Tmtc2
Dnajc6	1.26352345918512e-90	-0.645665	3.38346311900591e-86	0	Dnajc6
Gm43507	1.31699639778549e-90	-2.08348	3.52665295398999e-86	0	Gm43507
B230209E15Rik	2.1747579217453e-90	-1.06855	5.82356676284957e-86	0	B230209E15Rik
1700109K24Rik	2.47120668205628e-90	-0.589332	6.61739725321032e-86	0	1700109K24Rik
Fntb	3.91625276066173e-90	-1.20381	1.04869416425e-85	0	Fntb
Gm45708	4.48156600706726e-90	2.54259	1.20007374537247e-85	0	Gm45708
Galnt17	4.63406696818849e-90	-1.4296	1.24091045274151e-85	0	Galnt17
Lin7a	7.48677556884475e-90	-1.39856	2.00480876182525e-85	0	Lin7a
Scn2a	1.10287912493289e-89	-0.477666	2.9532897207453e-85	0	Scn2a
Nrxn1	1.23633018409418e-89	0.370016	3.31064496696739e-85	0	Nrxn1
Slc25a3	1.47751760797399e-89	0.712275	3.95649665063276e-85	0	Slc25a3
Elavl3	1.5166066040026e-89	-0.345994	4.06116916419815e-85	0	Elavl3
Mprip	2.21121576102126e-89	-0.353074	5.92119356486274e-85	0	Mprip
Scn1a	3.57218530223531e-89	-0.745378	9.56559780232571e-85	0	Scn1a
Slc6a11	4.93502341646019e-89	-1.04909	1.32150057045971e-84	0	Slc6a11
Ralgapa2	5.48779755327081e-89	-0.706582	1.46952242881486e-84	0	Ralgapa2
Rasal2	5.97518320934365e-89	-0.74101	1.60003455979804e-84	0	Rasal2
Klhdc10	6.65779636361156e-89	-0.572017	1.7828247102479e-84	0	Klhdc10
Sorcs1	6.73630512672808e-89	-1.72074	1.80384778683525e-84	0	Sorcs1
Reps2	8.85687368917423e-89	-0.606915	2.37169363648708e-84	0	Reps2
5330434G04Rik	1.28618647184932e-88	-0.968578	3.44415013431812e-84	0	5330434G04Rik
Hs6st3	2.26741825943619e-88	-2.35795	6.07169261511824e-84	0	Hs6st3
Wscd2	7.41073696972104e-88	-0.992342	1.9844471457519e-83	0	Wscd2
Sik3	8.46604326432227e-88	0.557095	2.26703706532022e-83	0	Sik3
Fars2	1.19685585149363e-87	0.728998	3.20494059912963e-83	0	Fars2
Lgr4	1.74409285133545e-87	1.17326	4.67033183730607e-83	0	Lgr4
Ptprz1	2.62100140059507e-87	0.343727	7.01851755051348e-83	0	Ptprz1
D430041D05Rik	3.09476058735183e-87	-1.09525	8.28714990081074e-83	0	D430041D05Rik
Cdh22	5.99476696639487e-87	-1.70744	1.60527869826122e-82	0	Cdh22
Gm20754	6.14964254651062e-87	-2.1473	1.64675128110462e-82	0	Gm20754
Sox2ot	6.78347163121762e-87	-1.25328	1.81647803340745e-82	0	Sox2ot
Gm1043	7.86997236113693e-87	-1.65393	2.10742119886525e-82	0	Gm1043
Lrrc4c	1.10794253067654e-86	-0.704295	2.96684850864564e-82	0	Lrrc4c
C78859	1.23883790284652e-86	-1.05937	3.31736013624241e-82	0	C78859
Cdkl5	2.00222974118001e-86	-0.56336	5.36157080093184e-82	0	Cdkl5
Gm10544	2.08608480495801e-86	-1.63887	5.58611789071656e-82	0	Gm10544
Epb41l1	2.37816992703717e-86	-0.548045	6.36826343062012e-82	0	Epb41l1
Sez6l	2.52086321199372e-86	-1.09993	6.75036750907677e-82	0	Sez6l
Rapgef5	2.90302675274797e-86	-0.928731	7.77372503850851e-82	0	Rapgef5
Mcf2l	3.21135423117913e-86	-0.638019	8.59936436025146e-82	0	Mcf2l
Gm43376	3.22416972347547e-86	-0.652416	8.63368168552261e-82	0	Gm43376
Igsf9b	3.74766081970233e-86	-1.29789	1.00354861429989e-81	0	Igsf9b
Grm1	3.86906583310917e-86	-1.52269	1.03605844878997e-81	0	Grm1
Aopep	7.4556584658636e-86	-0.673608	1.99647622398896e-81	0	Aopep
Osbpl10	1.5628396800316e-85	-1.8925	4.18497209518862e-81	0	Osbpl10
Ccdc50	2.15624736894139e-85	0.793199	5.77399920455124e-81	0	Ccdc50
Ttll11	2.77198330567464e-85	-0.840829	7.42281689593556e-81	0	Ttll11
Plppr4	3.23055186478613e-85	-0.550126	8.6507717835243e-81	0	Plppr4
Myo6	3.37500954383204e-85	0.458643	9.03760055647344e-81	0	Myo6
D630045J12Rik	7.10193650392074e-85	-0.797967	1.9017565570199e-80	0	D630045J12Rik
Mical3	7.75758400769331e-85	-0.578461	2.07732584558012e-80	0	Mical3
Grin1	1.36996366385993e-84	-1.2133	3.66848869908411e-80	0	Grin1
Epha6	1.44552109664797e-84	-2.05655	3.87081639260393e-80	0	Epha6
Celf2	1.66783072046509e-84	-1.23775	4.46611710326142e-80	0	Celf2
Tmem132d	1.91070357305238e-84	-2.49305	5.11648202791967e-80	0	Tmem132d
Cntn3	2.01302137360822e-84	-1.74028	5.3904686342481e-80	0	Cntn3
Gm13269	2.21003618457909e-84	-1.80677	5.91803489506587e-80	0	Gm13269
Ralgps2	2.55604498571271e-84	-0.838892	6.84457726274149e-80	0	Ralgps2
Ano3	3.07580185452847e-84	-1.37061	8.23638220605633e-80	0	Ano3
Armc9	4.02482908497101e-84	-0.65425	1.07776873237354e-79	0	Armc9
Dio2	4.32717792851681e-84	1.56862	1.15873170569823e-79	0	Dio2
Hapln1	4.60396912605999e-84	1.50678	1.23285085257634e-79	0	Hapln1
Ftx	4.6515243283023e-84	-0.633521	1.24558518463279e-79	0	Ftx
Tiam1	6.33273688067174e-84	-1.2513	1.69578028190628e-79	0	Tiam1
Dennd1a	6.93735364498846e-84	0.51239	1.85768455905501e-79	0	Dennd1a
Ptk2b	8.03952769969553e-84	-0.547288	2.15282472742447e-79	0	Ptk2b
Sgsm1	1.04289333053734e-83	-1.5815	2.79265976051288e-79	0	Sgsm1
Prickle2	1.21253309469456e-83	-0.702563	3.2469211209731e-79	0	Prickle2
Ip6k1	1.51692695321735e-83	-0.200824	4.06202699532542e-79	0	Ip6k1
Snap91	1.6821754132378e-83	-0.668554	4.50452932156817e-79	0	Snap91
Gm13187	1.73715587201131e-83	1.0761	4.65175599407189e-79	0	Gm13187
Itpkb	1.79148548325612e-83	-1.41043	4.79723982706325e-79	0	Itpkb
Sulf1	2.43645499211326e-83	-1.87231	6.5243391778809e-79	0	Sulf1
Fus	2.65918398620266e-83	-0.190084	7.12076287825349e-79	0	Fus
Camk4	2.7299181942796e-83	-1.11677	7.31017494064191e-79	0	Camk4
Arl15	3.50177685629211e-83	-0.731814	9.37705806577902e-79	0	Arl15
Cacng3	4.04805507653601e-83	-0.963944	1.08398818839481e-78	0	Cacng3
Gm12064	5.05030346123557e-83	-1.9714	1.35237026084966e-78	0	Gm12064
Slc38a2	6.17569517263386e-83	-0.268417	1.65372765332789e-78	0	Slc38a2
Lingo2	6.31275286979402e-83	-2.51516	1.69042896347344e-78	0	Lingo2
Lrfn2	7.59208584812351e-83	-1.35845	2.03300874841051e-78	0	Lrfn2
Mfge8	8.37878711581686e-83	1.18496	2.24367161387344e-78	0	Mfge8
Arhgap20	8.38249888780946e-83	-1.07859	2.24466555217762e-78	0	Arhgap20
Cyld	1.12803710522803e-82	-0.615261	3.02065776037963e-78	0	Cyld
Gsdme	1.64225784164313e-82	-0.911789	4.39763804835197e-78	0	Gsdme
Aig1	1.72878765710113e-82	-0.491429	4.6293475881854e-78	0	Aig1
Esyt2	2.48547545968927e-82	-0.299691	6.65560618595592e-78	0	Esyt2
Aff2	2.61304738916108e-82	-1.09986	6.99721829869554e-78	0	Aff2
A830018L16Rik	2.64681932107643e-82	-1.53495	7.08765277797847e-78	0	A830018L16Rik
Nexmif	2.97255999694228e-82	-1.01421	7.95992115981204e-78	0	Nexmif
Dgkg	4.87358142693263e-82	-1.27994	1.30504763450402e-77	0	Dgkg
4930587E11Rik	4.89882412910319e-82	-2.3576	1.31180712529125e-77	0	4930587E11Rik
Cpt1c	5.73514438311994e-82	-0.32179	1.53575696291186e-77	0	Cpt1c
Gm15810	5.80706261354455e-82	-3.4568	1.55501522665496e-77	0	Gm15810
Tln2	5.8086728032652e-82	-0.548891	1.55544640325836e-77	0	Tln2
Atp1a2	6.29447353811688e-82	0.309709	1.68553412403694e-77	0	Atp1a2
Celf5	6.89812077006314e-82	-0.261393	1.84717877980751e-77	0	Celf5
Gm11099	7.11694426827294e-82	-1.21171	1.90577533615813e-77	0	Gm11099
Slc24a4	7.74718913662877e-82	-1.75701	2.07454230700645e-77	0	Slc24a4
B230334C09Rik	7.81969435624832e-82	-0.431758	2.09395775471617e-77	0	B230334C09Rik
Cdh18	8.38441686188936e-82	-2.40286	2.24517914727673e-77	0	Cdh18
Jakmip2	1.07621135254184e-81	-0.638819	2.88187875983654e-77	0	Jakmip2
Tmeff2	1.09484934278183e-81	-1.20296	2.93178757010118e-77	0	Tmeff2
Add2	1.37099170476912e-81	-0.541902	3.67124158703074e-77	0	Add2
Trio	2.1607402157662e-81	-0.512357	5.78603014977874e-77	0	Trio
Msra	2.30220860814118e-81	-1.20422	6.16485421088045e-77	0	Msra
Rapgef6	3.01691674798504e-81	-0.520065	8.07869966775435e-77	0	Rapgef6
Mrtfb	3.58366246907391e-81	-0.516306	9.59633135968611e-77	0	Mrtfb
Dgkh	3.83411159624448e-81	-0.671761	1.02669840324235e-76	0	Dgkh
Kctd16	4.05052618668753e-81	-1.85204	1.08464990227119e-76	0	Kctd16
Pitpnm2	4.27569100354682e-81	-0.671126	1.14494453692977e-76	0	Pitpnm2
Ttll7	4.86291728443566e-81	-0.153562	1.30219199042618e-76	0	Ttll7
Lrrfip1	5.0293539465283e-81	-1.07605	1.34676039980135e-76	0	Lrrfip1
Rgs7bp	5.29268009677622e-81	-0.757318	1.41727387631474e-76	0	Rgs7bp
Rian	5.69044490433912e-81	-1.16997	1.52378733648393e-76	0	Rian
Pkp4	5.83602949980583e-81	-0.794834	1.562771979458e-76	0	Pkp4
Kcnq2	6.98893034917286e-81	-0.39685	1.87149576890151e-76	0	Kcnq2
Syt7	7.95555552543789e-81	-0.753619	2.13033865860176e-76	0	Syt7
Zfp704	8.66537347388696e-81	-0.848856	2.32041370883745e-76	0	Zfp704
5530401A14Rik	8.70164042566229e-81	-3.14807	2.33012527318385e-76	0	5530401A14Rik
Dlgap1	9.57271832366883e-81	-0.779509	2.56338251271204e-76	0	Dlgap1
Dok6	9.68167449745442e-81	-0.652454	2.59255879692834e-76	0	Dok6
Sh3rf3	1.07017260360182e-80	-1.35909	2.86570819792495e-76	0	Sh3rf3
Gm48765	1.08018966153933e-80	0.831296	2.89253187567002e-76	0	Gm48765
Agbl4	1.39260905763645e-80	-1.1901	3.72912853453889e-76	0	Agbl4
Cntn5	2.142283650502e-80	-2.51539	5.73660715931426e-76	0	Cntn5
Dlgap4	2.74042812483596e-80	-0.123941	7.33831843268572e-76	0	Dlgap4
Map7d2	3.904175866741e-80	-0.384181	1.0454602135959e-75	0	Map7d2
Tspan5	3.99021191514547e-80	-0.761718	1.06849894663765e-75	0	Tspan5
Dach1	6.5328838342788e-80	1.43846	1.74937563314318e-75	0	Dach1
Slc38a1	9.60242973583432e-80	-0.921574	2.57133863466171e-75	0	Slc38a1
S1pr1	9.70509316413057e-80	0.848585	2.59882984749088e-75	0	S1pr1
Gm42303	1.29405290479852e-79	-1.84672	3.46521486846949e-75	0	Gm42303
Ppp1r13b	1.31197476604643e-79	-0.339406	3.51320602851914e-75	0	Ppp1r13b
Rasgef1b	1.6290188299623e-79	-1.62666	4.36218662287305e-75	0	Rasgef1b
Cobl	1.65257266411442e-79	-1.09925	4.42525907996558e-75	0	Cobl
Ttc7b	1.68904510541248e-79	-0.412133	4.52292498327353e-75	0	Ttc7b
Elmod1	1.83679443731795e-79	-0.553825	4.91856814425001e-75	0	Elmod1
4930567K20Rik	1.92716615943741e-79	-2.24488	5.16056554174148e-75	0	4930567K20Rik
Rundc3b	5.49994386485146e-79	-0.732007	1.47277496812992e-74	0	Rundc3b
Pcnx2	6.30568156849167e-79	-1.13391	1.6885354104107e-74	0	Pcnx2
Fbxw4	6.36317778858854e-79	-0.904424	1.70393174822824e-74	0	Fbxw4
Farp1	6.8027600132543e-79	0.326411	1.82164307634924e-74	0	Farp1
Ralgps1	7.61179476389985e-79	-0.404234	2.0382864018771e-74	0	Ralgps1
Rims2	1.00355208874749e-78	-0.843567	2.68731178324802e-74	0	Rims2
Rapgef2	1.1556292920096e-78	-0.479855	3.09454411814332e-74	0	Rapgef2
Grin2b	1.19856057503468e-78	-0.994482	3.20950550782786e-74	0	Grin2b
Cacna2d3	1.42950851183327e-78	-2.18791	3.82793789298714e-74	0	Cacna2d3
Polb	1.76164260554011e-78	-0.249031	4.7173265691153e-74	0	Polb
Sgcd	1.86907598638415e-78	-1.40853	5.00501167633947e-74	0	Sgcd
Crot	2.25097480977256e-78	1.176	6.02766034560896e-74	0	Crot
Zfp804a	2.64654003361701e-78	-1.87393	7.08690490201964e-74	0	Zfp804a
Srrm4os	2.73575728622327e-78	-2.1836	7.32581086104868e-74	0	Srrm4os
Phactr3	2.78365688018601e-78	0.506175	7.4540763937621e-74	0	Phactr3
Caln1	2.87120429180504e-78	-1.70046	7.68851085259555e-74	0	Caln1
Arpp21	4.05936959381274e-78	-1.18468	1.08701798983118e-73	0	Arpp21
Gabrg2	4.1378596672643e-78	-0.296227	1.10803606170004e-73	0	Gabrg2
Neat1	4.58842901393741e-78	1.06727	1.22868952135216e-73	0	Neat1
Fbxl2	5.40835043959264e-78	-0.351736	1.44824808071412e-73	0	Fbxl2
Pacsin1	6.27429323088583e-78	-0.37148	1.68013024136661e-73	0	Pacsin1
1700024B18Rik	7.17902751823995e-78	-0.669553	1.92239998883429e-73	0	1700024B18Rik
Dab2	9.49663486657774e-78	-2.82473	2.54300888457219e-73	0	Dab2
Bcl11b	9.96099934212345e-78	-1.16472	2.66735640383382e-73	0	Bcl11b
Gm15155	1.04555282379952e-77	-1.64581	2.79978135157035e-73	0	Gm15155
Mpp6	1.12194902249604e-77	-0.924754	3.00435509243989e-73	0	Mpp6
Gm17171	1.7449577588611e-77	-3.07261	4.67264788667825e-73	0	Gm17171
4930567K12Rik	1.87014528890012e-77	-2.14356	5.00787505461674e-73	0	4930567K12Rik
A230006K03Rik	2.01500390373371e-77	-1.47963	5.39577745341813e-73	0	A230006K03Rik
Epha3	2.15896990047857e-77	-1.70075	5.78128959950152e-73	0	Epha3
Lyrm4	2.28973483042833e-77	1.75132	6.13145192892099e-73	0	Lyrm4
Atp6v0a1	2.3464458499634e-77	-0.224844	6.28331269703198e-73	0	Atp6v0a1
Taok1	3.12634481262662e-77	-0.242161	8.37172613925156e-73	0	Taok1
Rims1	3.38127531283313e-77	-1.72063	9.05437903270454e-73	0	Rims1
Dmxl2	5.97844181442487e-77	-0.452329	1.60090714906669e-72	0	Dmxl2
Sez6	1.44048501096484e-76	-0.68103	3.85733076236164e-72	0	Sez6
Lhfpl3	1.56194075794483e-76	-1.8124	4.18256496162467e-72	0	Lhfpl3
Gls	1.60721818889018e-76	-0.349441	4.30380886621013e-72	0	Gls
Nav2	1.85795518027866e-76	-0.950705	4.97523238175019e-72	0	Nav2
Oprm1	2.1267501037371e-76	-1.77934	5.6950114277872e-72	0	Oprm1
Flrt2	5.50984904591819e-76	-0.869417	1.47542737751597e-71	0	Flrt2
Kcnj6	5.87936973832015e-76	-1.22721	1.57437762852737e-71	0	Kcnj6
Iqgap2	8.5566203339316e-76	-1.17613	2.2912917930202e-71	0	Iqgap2
Map7	1.49000267365667e-75	-0.644111	3.98992915951783e-71	0	Map7
Gtf2ird1	1.86514971731602e-75	-0.757242	4.99449791302885e-71	0	Gtf2ird1
Itgbl1	1.86851074647051e-75	-0.823304	5.00349807689872e-71	0	Itgbl1
Ap2b1	1.90219701360677e-75	-0.239923	5.09370316303622e-71	0	Ap2b1
C630031E19Rik	2.09229117182383e-75	-2.01209	5.60273729990984e-71	0	C630031E19Rik
Adarb1	2.33776266747724e-75	-0.500676	6.26006087097054e-71	0	Adarb1
Chsy3	2.77064662164703e-75	-1.21689	7.41923752344643e-71	0	Chsy3
Dcx	2.86686625448183e-75	-1.18137	7.67689445625144e-71	0	Dcx
Lrch1	2.94792369897881e-75	-0.61988	7.89395008112545e-71	0	Lrch1
Gm45159	2.9518649327252e-75	-1.31302	7.90450391685155e-71	0	Gm45159
Gm26873	4.90201694936957e-75	1.00995	1.31266209870218e-70	0	Gm26873
1700111E14Rik	5.42186297573425e-75	-1.22673	1.45186646764212e-70	0	1700111E14Rik
Agrp	6.13108966639705e-75	-0.306924	1.6417831908678e-70	0	Agrp
Ddah1	6.43656072238971e-75	0.877593	1.72358223024152e-70	0	Ddah1
Pdcd4	6.7566139938483e-75	0.516151	1.8092860952727e-70	0	Pdcd4
Gda	7.94053534850248e-75	-0.223824	2.12631655562199e-70	0	Gda
Gm5441	7.97374061238984e-75	-0.803677	2.13520826118575e-70	0	Gm5441
Rev3l	8.89147002202184e-75	-0.670387	2.38095784249701e-70	0	Rev3l
Prrc2b	1.05007254428285e-74	-0.175533	2.81188425908061e-70	0	Prrc2b
Pcsk2	1.05174383717626e-74	-1.4452	2.8163596471906e-70	0	Pcsk2
Sdk1	1.06066362257298e-74	-1.90107	2.84024504852592e-70	0	Sdk1
Dennd5b	1.35232827429911e-74	-0.33307	3.62126465291816e-70	0	Dennd5b
Osbpl6	1.4579616638039e-74	-0.501391	3.9041297433341e-70	0	Osbpl6
Myo5a	1.5089763857696e-74	-0.443542	4.04073696581384e-70	0	Myo5a
Mgat4a	1.99278218963771e-74	-1.09535	5.33627214741185e-70	0	Mgat4a
Svop	2.11626390722363e-74	-0.726336	5.66693149076344e-70	0	Svop
Grik1	2.39264631574736e-74	1.16865	6.40702830430828e-70	0	Grik1
Cntnap5a	2.47006837420948e-74	-2.12879	6.61434909245814e-70	0	Cntnap5a
Phtf2	2.59716384876616e-74	-0.45028	6.95468535422604e-70	0	Phtf2
Nbea	2.65042234169198e-74	-0.724338	7.09730094658278e-70	0	Nbea
Add1	3.03364072634576e-74	0.560434	8.12348313700868e-70	0	Add1
Tafa5	3.21099408150862e-74	-0.683125	8.59839995146379e-70	0	Tafa5
Magi1	3.40665099030427e-74	-0.514107	9.12233002183677e-70	0	Magi1
Gm10848	3.42282261964085e-74	-2.07236	9.16563441087427e-70	0	Gm10848
Kcnip3	3.90881291217483e-74	-0.679102	1.04670192162218e-69	0	Kcnip3
Plxna4	5.04421602665653e-74	-0.964648	1.35074016761808e-69	0	Plxna4
Clock	5.06962312663484e-74	-0.206547	1.35754368085028e-69	0	Clock
Ppm1l	5.11575065726105e-74	-0.719588	1.36989571100136e-69	0	Ppm1l
Hmgcll1	5.64009585574761e-74	-0.463285	1.51030486825209e-69	0	Hmgcll1
Slco3a1	5.91797588448462e-74	-0.854561	1.58471558234729e-69	0	Slco3a1
Gm17106	6.40224829667889e-74	-0.371526	1.71439404888467e-69	0	Gm17106
Elk3	6.65004483769923e-74	-0.927666	1.7807490066391e-69	0	Elk3
Dtnb	8.05575907707502e-74	-0.637299	2.15717116565915e-69	0	Dtnb
Hcn1	1.06092561383752e-73	-1.26743	2.84094660873412e-69	0	Hcn1
Rgs17	1.45380028835077e-73	-0.470926	3.8929864121457e-69	0	Rgs17
Hook1	1.47967854338307e-73	-0.326792	3.96228320347119e-69	0	Hook1
Pde4a	1.58021733110678e-73	-0.682257	4.23150596923773e-69	0	Pde4a
Qk	1.82022912561872e-73	0.226952	4.87420955258181e-69	0	Qk
Arhgap10	2.29374231185804e-73	-1.45878	6.14218316269345e-69	0	Arhgap10
Pdzrn4	2.3841131271847e-73	-1.72785	6.38417813197518e-69	0	Pdzrn4
Dtnbos	2.62251569094073e-73	-0.957389	7.02257251720108e-69	0	Dtnbos
Prkag2	3.26415164921166e-73	-0.747549	8.74074528625898e-69	0	Prkag2
Vegfa	3.66739346854528e-73	0.862136	9.82054623007055e-69	0	Vegfa
Lix1	3.8020449799848e-73	0.904907	1.01811160474033e-68	0	Lix1
Atp2b4	6.20680753795684e-73	-0.527659	1.66205892251408e-68	0	Atp2b4
Scg3	6.40810558546929e-73	0.871302	1.71596251367697e-68	0	Scg3
Apbb2	6.44702476739057e-73	-0.478188	1.72638429221185e-68	0	Apbb2
Nup93	6.71084625504344e-73	-0.504923	1.79703041017553e-68	0	Nup93
Arid5b	6.94772438556096e-73	-0.720445	1.86046163596551e-68	0	Arid5b
Snhg14	7.41864838386947e-73	-0.995748	1.98656566423257e-68	0	Snhg14
Ap2a2	8.14615366704401e-73	-0.343936	2.18137702896104e-68	0	Ap2a2
Magi3	8.55610534867593e-73	0.720159	2.29115389026844e-68	0	Magi3
Fermt2	8.608307503807e-73	0.773812	2.30513258336944e-68	0	Fermt2
Ttll5	9.37150933544744e-73	-0.63895	2.50950276984612e-68	0	Ttll5
Fbxw7	1.05056143749899e-72	-0.127596	2.81319341733478e-68	0	Fbxw7
4933406I18Rik	1.17166088741819e-72	-1.42827	3.13747352432843e-68	0	4933406I18Rik
4933413L06Rik	1.44370680505365e-72	-2.77574	3.86595808257266e-68	0	4933413L06Rik
Hpgds	1.45438806643212e-72	-0.759471	3.89456036429193e-68	0	Hpgds
Gigyf2	1.54060050149957e-72	-0.160593	4.12542002291555e-68	0	Gigyf2
Pdzd4	2.23997872006551e-72	-0.536472	5.99821501659143e-68	0	Pdzd4
Atp9a	2.46251250290426e-72	-0.246684	6.59411598027703e-68	0	Atp9a
St3gal5	2.88401594808767e-72	-0.203898	7.72281790578915e-68	0	St3gal5
Luc7l3	3.04824782389181e-72	0.103135	8.16259802281749e-68	0	Luc7l3
Shisa9	3.05735161660983e-72	-0.947616	8.18697615895779e-68	0	Shisa9
Ankrd33b	4.32465490480555e-72	-1.51945	1.15805609040883e-67	0	Ankrd33b
Ssh2	4.85662354037687e-72	-0.521141	1.30050665164212e-67	0	Ssh2
Pde3b	6.1586758757308e-72	-1.70652	1.64917022600319e-67	0	Pde3b
Gm26691	6.76832244796971e-72	-0.769779	1.81242138511733e-67	0	Gm26691
Arsb	7.02229680426245e-72	-0.334624	1.8804306382454e-67	0	Arsb
Lysmd4	7.29380321854088e-72	-0.545414	1.95313462586088e-67	0	Lysmd4
Myef2	7.34904100312839e-72	-0.346321	1.96792619981772e-67	0	Myef2
Abi2	8.9469996722554e-72	-0.251155	2.39582757223655e-67	0	Abi2
Fam184b	1.22742288135187e-71	1.22926	3.28679299168404e-67	0	Fam184b
Hs3st5	1.24626328336618e-71	-1.57914	3.33724382019796e-67	0	Hs3st5
Sh3pxd2a	1.44026497230108e-71	-0.8817	3.85674154282783e-67	0	Sh3pxd2a
A330076H08Rik	1.75217643115956e-71	-0.582511	4.69197804735908e-67	0	A330076H08Rik
Gm15594	1.83661459232471e-71	-0.545028	4.9180865553271e-67	0	Gm15594
Myo9a	1.94120362404122e-71	-0.28089	5.19815506445758e-67	0	Myo9a
Atp1a1	2.31553706799048e-71	-0.187568	6.20054516066492e-67	0	Atp1a1
Glt1d1	2.42679667527677e-71	-1.3493	6.49847613705613e-67	0	Glt1d1
Ppp1r12b	2.47188088078402e-71	-0.615039	6.61920262256344e-67	0	Ppp1r12b
Jakmip3	2.85158088649165e-71	-1.51668	7.63596329784734e-67	0	Jakmip3
Lmo7	3.21866738181217e-71	-1.01987	8.61894751501663e-67	0	Lmo7
Prkcz	4.18750192010387e-71	-0.313789	1.12132926416541e-66	0	Prkcz
Ano6	4.25672935138584e-71	-0.660868	1.1398669857141e-66	0	Ano6
Gpam	4.35680979211175e-71	0.712938	1.16666652613169e-66	0	Gpam
A330015K06Rik	4.40735772525531e-71	-2.93812	1.18020225166887e-66	0	A330015K06Rik
Slc6a9	4.66159983192956e-71	-1.54306	1.2482832029941e-66	0	Slc6a9
Braf	4.99494285318699e-71	-0.202676	1.33754579722641e-66	0	Braf
Gm49961	5.11045131294869e-71	-0.262961	1.3684766525814e-66	0	Gm49961
Phactr1	5.34196766593871e-71	-1.42795	1.43047210158507e-66	0	Phactr1
Gtdc1	5.4509428873838e-71	-0.468525	1.45965348638363e-66	0	Gtdc1
Muc15	5.65119236231533e-71	-2.08038	1.5132762907808e-66	0	Muc15
Klhl7	5.7082636752781e-71	-0.368162	1.52855884696597e-66	0	Klhl7
Cacng2	6.68078895793519e-71	-0.732503	1.78898166715588e-66	0	Cacng2
Pclo	8.28826739659538e-71	-0.613942	2.21943224346031e-66	0	Pclo
Tusc3	8.31199552048131e-71	-0.147369	2.22578616047449e-66	0	Tusc3
Celf3	8.84015556956456e-71	-0.476014	2.367216858418e-66	0	Celf3
Dock9	1.01089736018432e-70	-0.542141	2.70698095110157e-66	0	Dock9
Kif5c	1.01948439254916e-70	-0.123848	2.72997530636814e-66	0	Kif5c
Iqsec2	1.52909600977369e-70	-0.395699	4.09461329497198e-66	0	Iqsec2
Iqsec3	1.5920685545052e-70	-1.10563	4.26324117525402e-66	0	Iqsec3
Celf4	1.7906540799478e-70	-0.991006	4.79501349528422e-66	0	Celf4
Cacna1d	1.86356784151967e-70	-0.758682	4.99026196602138e-66	0	Cacna1d
Dnm1l	1.88985919432965e-70	-0.158518	5.06066495057593e-66	0	Dnm1l
Zfp462	1.92024172615943e-70	-0.525206	5.14202329430973e-66	0	Zfp462
Fam171b	1.93122953146057e-70	0.684101	5.17144643934512e-66	0	Fam171b
Rgs11	1.97075904907904e-70	-1.6263	5.27729858162386e-66	0	Rgs11
Spock1	1.99031899591594e-70	-1.25791	5.32967620726371e-66	0	Spock1
Ulk4	2.2358237411847e-70	-0.718612	5.9870888141444e-66	0	Ulk4
Unc13c	2.3623881225434e-70	1.24268	6.32600291454673e-66	0	Unc13c
Macrod2os1	2.48261980776214e-70	-0.538934	6.64795932122547e-66	0	Macrod2os1
A530046M15Rik	2.77893687382786e-70	-2.718	7.44143716073624e-66	0	A530046M15Rik
E130307A14Rik	2.88527965960172e-70	-0.392389	7.72620187248149e-66	0	E130307A14Rik
Zmynd11	3.15861635373819e-70	-0.192078	8.45814287204012e-66	0	Zmynd11
Cdk17	3.18651083398302e-70	-0.510221	8.53283871123973e-66	0	Cdk17
Madd	4.88447506077691e-70	-0.46148	1.30796473177484e-65	0	Madd
Nav1	5.23387554969244e-70	-0.574903	1.40152719469664e-65	0	Nav1
Syt10	5.4524464283261e-70	-2.89203	1.46005610457716e-65	0	Syt10
Asxl1	6.69126646280599e-70	-0.233606	1.79178733341019e-65	0	Asxl1
Ak5	6.9934657214521e-70	-1.05165	1.87271025089044e-65	0	Ak5
Nol4l	7.01504415113895e-70	-0.760915	1.87848852279199e-65	0	Nol4l
Gfod1	9.40972573981094e-70	-0.489943	2.51973635860657e-65	0	Gfod1
Fnbp1	1.11485399735897e-69	0.379669	2.98535603412785e-65	0	Fnbp1
Mtdh	1.18036932621413e-69	-0.172338	3.1607929817362e-65	0	Mtdh
Nell2	1.21765056091147e-69	-0.739976	3.26062467200874e-65	0	Nell2
Ccdc30	1.26421829910395e-69	-1.13916	3.38532376134056e-65	0	Ccdc30
Nova2	1.38051908860151e-69	-0.456457	3.69675401545712e-65	0	Nova2
Hdgfl3	1.39735287694786e-69	-0.170842	3.74183153389097e-65	0	Hdgfl3
Ccdc24	1.99469561226659e-69	-1.7799	5.34139591052747e-65	0	Ccdc24
Bmerb1	2.26228365934557e-69	-0.330301	6.05794318299555e-65	0	Bmerb1
Map2k4	2.79740082016889e-69	-0.243975	7.49087991624826e-65	0	Map2k4
Camkk2	3.11135622088201e-69	-0.172876	8.33158968827785e-65	0	Camkk2
Klhl29	3.24537482622018e-69	-1.0707	8.6904647096524e-65	0	Klhl29
Cntnap5b	3.28429925273896e-69	-1.8344	8.79469653898438e-65	0	Cntnap5b
Sec14l1	3.58038051108415e-69	-0.187518	9.58754293258114e-65	0	Sec14l1
Spata7	3.60444922105133e-69	-0.205535	9.65199412413126e-65	0	Spata7
Nsd2	3.98259185545722e-69	-0.306582	1.06645844705433e-64	0	Nsd2
Tcf20	4.02032885078775e-69	-0.301235	1.07656365966394e-64	0	Tcf20
Gria3	4.20548449346368e-69	-1.18593	1.1261446376597e-64	0	Gria3
Pgbd5	4.24348985275708e-69	-0.459192	1.13632171277129e-64	0	Pgbd5
Ugp2	4.25137558909677e-69	0.757944	1.13843335524833e-64	0	Ugp2
Unc13a	4.41980974069153e-69	-0.578523	1.18353665236238e-64	0	Unc13a
Cenpv	4.98455284287407e-69	-0.524211	1.33476356026482e-64	0	Cenpv
Macf1	5.02317576062037e-69	0.198129	1.34510600517892e-64	0	Macf1
Nsf	5.05394732207953e-69	-0.306624	1.35334601390646e-64	0	Nsf
Map6	5.34920009869973e-69	-0.64067	1.43240880242981e-64	0	Map6
4932438A13Rik	5.43604310750985e-69	-0.134217	1.45566362332899e-64	0	4932438A13Rik
Sclt1	7.77152546837517e-69	-0.41939	2.0810590899215e-64	0	Sclt1
Ep400	8.84553390567533e-69	-0.217201	2.36865706926174e-64	0	Ep400
Pkig	9.62898583991405e-69	-0.357947	2.57844982821219e-64	0	Pkig
Stx3	1.10371186832884e-68	-1.0877	2.95551964101095e-64	0	Stx3
Gm35552	1.18625066488698e-68	1.49129	3.17654203043436e-64	0	Gm35552
Mmp16	1.24728618778513e-68	-0.945042	3.33998295365101e-64	0	Mmp16
Galnt10	1.34343197319111e-68	-1.92234	3.59744213781115e-64	0	Galnt10
Rps6ka2	1.51786000178001e-68	-0.776976	4.06452551276651e-64	0	Rps6ka2
Mphosph9	1.95940928577819e-68	-0.604811	5.24690618545684e-64	0	Mphosph9
Hnrnpr	2.05400517329063e-68	-0.23376	5.50021505303765e-64	0	Hnrnpr
Agtpbp1	2.1396251957326e-68	-0.239877	5.72948834913276e-64	0	Agtpbp1
Helz	2.24216887250732e-68	-0.254429	6.00407980680011e-64	0	Helz
Cdh8	2.37116917585169e-68	-1.36123	6.34951681909565e-64	0	Cdh8
Wasf3	2.73801515501268e-68	0.518258	7.33185698209295e-64	0	Wasf3
Slf2	2.81704588350672e-68	-0.411451	7.54348546685431e-64	0	Slf2
Wipf3	3.09776825955322e-68	-0.44472	8.2952038454316e-64	0	Wipf3
Ppargc1b	3.22197954039058e-68	-1.30961	8.62781681325789e-64	0	Ppargc1b
Nvl	3.39501015161754e-68	-0.310119	9.09115818400146e-64	0	Nvl
Kdm2a	3.54194818637487e-68	-0.236417	9.48462885347463e-64	0	Kdm2a
Tanc2	3.55349647907239e-68	-0.70665	9.51555287166005e-64	0	Tanc2
Tmod1	3.61529755187196e-68	-0.886298	9.68104378440273e-64	0	Tmod1
Arhgap5	3.67614318522157e-68	0.382342	9.84397622138631e-64	0	Arhgap5
Cplane1	4.72604531532583e-68	-0.40171	1.26554041453795e-63	0	Cplane1
1700025G04Rik	5.95876857968736e-68	-0.367274	1.59563905026868e-63	0	1700025G04Rik
Ank	6.25157312424948e-68	-0.320609	1.67404625121153e-63	0	Ank
Pacs1	6.78809519406165e-68	-0.360338	1.81771613106583e-63	0	Pacs1
Fzd3	8.05995939478476e-68	-0.367997	2.15829592673546e-63	0	Fzd3
Igf1r	8.06395904520409e-68	-0.285096	2.15936695312475e-63	0	Igf1r
Eml4	8.30173214285102e-68	-0.244655	2.22303783321264e-63	0	Eml4
Copg2	8.32385372705123e-68	-0.57101	2.22896155102978e-63	0	Copg2
Slc16a7	9.11449665603954e-68	-0.670601	2.44067991455427e-63	0	Slc16a7
Lrrn2	1.03023156152461e-67	-0.273658	2.7587540754506e-63	0	Lrrn2
Evl	1.12640764057433e-67	-0.503563	3.01629437992993e-63	0	Evl
Btrc	1.22153747176769e-67	-0.4551	3.27103304189952e-63	0	Btrc
Clip1	1.24052234409898e-67	-0.318447	3.32187073302824e-63	0	Clip1
Atcay	1.27178984649747e-67	-0.358573	3.40559885095093e-63	0	Atcay
Cnksr2	1.29098155791339e-67	-1.18019	3.45699041578049e-63	0	Cnksr2
Pabpc4	1.40460048943212e-67	-0.281987	3.76123919060132e-63	0	Pabpc4
Gas7	1.62574752294928e-67	-0.270154	4.35342671695359e-63	0	Gas7
Fbxo11	1.6514300961297e-67	-0.153332	4.4221995114161e-63	0	Fbxo11
Dym	2.01083922685831e-67	-0.28091	5.38462528168118e-63	0	Dym
Mgat5b	2.1836136599624e-67	-0.622297	5.84728065864732e-63	0	Mgat5b
Man1a2	2.30411088801608e-67	-0.300337	6.16994813592945e-63	0	Man1a2
Kcna1	2.36413673376012e-67	-0.537689	6.33068534566284e-63	0	Kcna1
Lrrc40	2.38147147536896e-67	-1.00081	6.37710431674299e-63	0	Lrrc40
Prrc2c	2.39096470380186e-67	-0.135016	6.40252528384062e-63	0	Prrc2c
Bsn	2.85082965967887e-67	-0.279414	7.63395166268807e-63	0	Bsn
Maml3	3.19058802986431e-67	-1.14489	8.54375662637065e-63	0	Maml3
Fat3	4.7236078702017e-67	-0.767201	1.26488771548261e-62	0	Fat3
Grik3	6.1978905520903e-67	-1.91369	1.65967113203874e-62	0	Grik3
Galntl6	6.26010456132514e-67	-2.40633	1.67633079943165e-62	0	Galntl6
Xpo7	6.38744951550646e-67	-0.131061	1.71043123126232e-62	0	Xpo7
Ypel2	7.94503163761152e-67	-0.591715	2.12752057191961e-62	0	Ypel2
Me3	8.3794501091055e-67	-0.644565	2.24384915021627e-62	0	Me3
Flnb	1.11053581498222e-66	-0.630735	2.97379280535939e-62	0	Flnb
Dpyd	1.1424276007e-66	-0.714641	3.05919262915445e-62	0	Dpyd
Usp37	1.18991452851653e-66	-0.133689	3.18635312446157e-62	0	Usp37
Scn8a	1.40649952822429e-66	-0.577891	3.76632443667901e-62	0	Scn8a
Rbfox3	1.44645326537083e-66	-1.12597	3.87331255401001e-62	0	Rbfox3
Ascc2	1.59695784675938e-66	-0.559844	4.27633372205226e-62	0	Ascc2
Peg3	1.62333252675216e-66	-0.407113	4.34695984013694e-62	0	Peg3
Ubp1	1.85742795948996e-66	-0.4321	4.97382058992222e-62	0	Ubp1
Plppr1	1.88723352223926e-66	-1.22456	5.05363392585228e-62	0	Plppr1
Zeb1	2.11051160308373e-66	0.300929	5.65152797073761e-62	0	Zeb1
Ano4	2.29516907934298e-66	-1.53183	6.14600376066463e-62	0	Ano4
Pou2f1	2.39667762831594e-66	0.535935	6.41782335310443e-62	0	Pou2f1
Rnf169	2.41304028053266e-66	-0.437172	6.46163926321036e-62	0	Rnf169
Eif5b	2.4310141036245e-66	-0.122626	6.5097695666857e-62	0	Eif5b
Taf1d	2.53709496914264e-66	-0.117303	6.79383290837015e-62	0	Taf1d
Man1c1	2.56671508297397e-66	-1.11117	6.87314964918769e-62	0	Man1c1
Eml5	2.66563757293276e-66	-0.464563	7.13804429279934e-62	0	Eml5
8030451O07Rik	2.74272859140513e-66	-3.23409	7.34447862206467e-62	0	8030451O07Rik
Btbd10	3.12033596967299e-66	-0.22177	8.35563565959033e-62	0	Btbd10
Gabrg3	3.43871743419974e-66	-1.19339	9.20819754530007e-62	0	Gabrg3
Stxbp5	3.68754686522174e-66	-0.298517	9.87451299569077e-62	0	Stxbp5
Ppp2r5c	4.04109089638619e-66	0.131954	1.08212332023429e-61	0	Ppp2r5c
Acbd6	4.32673144884108e-66	-0.210686	1.15861214737067e-61	0	Acbd6
Camkv	4.44440977373949e-66	-0.55679	1.19012404921196e-61	0	Camkv
Gm48091	4.48103349242598e-66	-1.79075	1.19993114860183e-61	0	Gm48091
Smyd3	4.48502855474498e-66	-0.620335	1.20100094638961e-61	0	Smyd3
Htr1f	4.48542350522103e-66	-1.59266	1.20110670622809e-61	0	Htr1f
Pakap.1	4.53323989311607e-66	-0.792418	1.21391097857862e-61	0	Pakap.1
Eml6	4.67093874504098e-66	-0.543282	1.25078397714707e-61	0	Eml6
Ryr3	4.69893315995735e-66	-2.08578	1.25828032157338e-61	0	Ryr3
Plekhg1	4.78330936512658e-66	0.767429	1.28087458179359e-61	0	Plekhg1
Rab3c	5.00807637660464e-66	-0.641354	1.34106269212719e-61	0	Rab3c
Zmynd8	7.33674634146439e-66	-0.267771	1.96463393531733e-61	0	Zmynd8
Fubp1	7.4077373548429e-66	-0.165271	1.98364390887983e-61	0	Fubp1
Focad	7.89292889031378e-66	-0.481077	2.11356849824823e-61	0	Focad
Gm45645	8.46736016217723e-66	-1.56492	2.26738970422782e-61	0	Gm45645
Etnppl	8.72751062821005e-66	-1.16311	2.33705279602209e-61	0	Etnppl
Gm10115	9.81293662563537e-66	-1.44933	2.62770816961264e-61	0	Gm10115
Atp2c1	1.00812393906428e-65	-0.389936	2.69955428402633e-61	0	Atp2c1
Mycbp2	1.07088681809897e-65	-0.452146	2.86762072150541e-61	0	Mycbp2
Hace1	1.18518994937911e-65	-0.468248	3.17370164644738e-61	0	Hace1
Stau2	1.21217876290197e-65	-0.361464	3.24597229129891e-61	0	Stau2
Umad1	1.31950509991862e-65	-0.257302	3.53337075656207e-61	0	Umad1
Gm5089	1.57804645739138e-65	0.787697	4.22569280360263e-61	0	Gm5089
Ewsr1	1.7243825368751e-65	-0.230774	4.61755155724415e-61	0	Ewsr1
Srek1	1.79739557883844e-65	-0.184309	4.81306588101358e-61	0	Srek1
Hspa12a	2.09032304571054e-65	-0.675333	5.59746705180368e-61	0	Hspa12a
Grin3a	2.70309088874029e-65	-1.06834	7.23833678186874e-61	0	Grin3a
Far1	2.90982909069445e-65	0.131501	7.79194033906159e-61	0	Far1
Gm37679	3.06107126476137e-65	-0.380793	8.19693663277798e-61	0	Gm37679
Cnot3	3.21023929261809e-65	-0.136912	8.59637877777271e-61	0	Cnot3
Hacd4	3.50110199220736e-65	-0.56364	9.37525091473286e-61	0	Hacd4
Cdc42se2	3.54765125687154e-65	-0.186871	9.4999005356506e-61	0	Cdc42se2
Slc2a3	3.55849121514293e-65	-0.522579	9.52892777590975e-61	0	Slc2a3
Insyn2b	3.59909739038923e-65	-3.39593	9.63766299198427e-61	0	Insyn2b
Hnrnpc	3.71911655642468e-65	-0.111404	9.959050314794e-61	0	Hnrnpc
Vps13a	4.04390639448299e-65	-0.416206	1.08287725431466e-60	0	Vps13a
Akap11	4.09630352500145e-65	-0.121721	1.09690815792489e-60	0	Akap11
Baiap2	4.63120833631951e-65	-0.308884	1.24014496829964e-60	0	Baiap2
Gm44643	4.9272326713404e-65	-1.90096	1.31941436473153e-60	0	Gm44643
Pds5b	5.39581521495373e-65	-0.170556	1.44489139826031e-60	0	Pds5b
Fam126b	5.4585668703636e-65	-0.381458	1.46169503654597e-60	0	Fam126b
Snd1	6.16479375721073e-65	-0.247069	1.65080847230589e-60	0	Snd1
Lpgat1	6.18890200132212e-65	-0.282393	1.65726417791404e-60	0	Lpgat1
Usp15	6.2089204986862e-65	-0.197832	1.66262473113819e-60	0	Usp15
Tmem108	6.71894348508192e-65	-1.37275	1.79919868643524e-60	0	Tmem108
Arhgef2	7.08148986062717e-65	-0.355907	1.89628135487874e-60	0	Arhgef2
Znrf1	8.02007651469308e-65	-0.374178	2.14761608910451e-60	0	Znrf1
Gm30382	8.05336760208189e-65	-2.28963	2.15653077648549e-60	0	Gm30382
Dgkd	9.61975947996503e-65	-0.243746	2.57597919354504e-60	0	Dgkd
Zdhhc17	1.33078571418954e-64	-0.153183	3.56357798545676e-60	0	Zdhhc17
Otc	1.37675008383893e-64	2.25022	3.68666137450389e-60	0	Otc
Itpr1	1.54813214137662e-64	-0.605171	4.14558824817832e-60	0	Itpr1
Cnot6l	1.57663855501663e-64	-0.211765	4.22192272262353e-60	0	Cnot6l
Zfp280d	1.7028536811786e-64	-0.232933	4.55990158746005e-60	0	Zfp280d
Gm48512	2.01808610042519e-64	-0.33435	5.40403095971857e-60	0	Gm48512
Dis3l2	2.20698018198293e-64	-0.308552	5.90985153131388e-60	0	Dis3l2
Spire1	2.23934453659534e-64	0.371302	5.996516800095e-60	0	Spire1
Tcp1	2.33111792631361e-64	0.799357	6.24226758308259e-60	0	Tcp1
Frmd3	2.46216033363455e-64	-1.93933	6.5931729414066e-60	0	Frmd3
Ascc3	2.47446861035369e-64	-0.417736	6.62613204480512e-60	0	Ascc3
Vit	2.59221536152292e-64	-1.42795	6.94143429508608e-60	0	Vit
Mast3	2.66907745229741e-64	-0.522264	7.14725560176201e-60	0	Mast3
Atp2a2	2.87648319259791e-64	-0.20067	7.70264669313868e-60	0	Atp2a2
Phc2	3.06421505869088e-64	-0.215712	8.20535508416244e-60	0	Phc2
R3hdm2	3.39081610469741e-64	-0.232815	9.07992736515872e-60	0	R3hdm2
Acsl3	3.46726569913298e-64	0.351726	9.28464408913829e-60	0	Acsl3
Gm20642	3.82375692856114e-64	-2.8533	1.0239256303301e-59	0	Gm20642
Gm10785	3.97168289992353e-64	-0.262784	1.06353724694152e-59	0	Gm10785
Atp6v0b	4.02954527503018e-64	-0.163183	1.07903163374758e-59	0	Atp6v0b
Gm26954	4.42403017217051e-64	-0.26623	1.18466679950382e-59	0	Gm26954
Ripor2	4.7107912179314e-64	-0.565552	1.26145567233767e-59	0	Ripor2
Gabbr1	6.10453146486089e-64	0.456107	1.63467143566045e-59	0	Gabbr1
Gm2516	6.37577575976704e-64	-2.69405	1.70730523295042e-59	0	Gm2516
Pum1	6.91724636938662e-64	-0.138824	1.85230023279435e-59	0	Pum1
Nsmaf	7.19201639534673e-64	-0.10546	1.92587815034595e-59	0	Nsmaf
Cntln	7.23995193253185e-64	-0.524293	1.93871432849338e-59	0	Cntln
Rnf157	7.27003035035045e-64	-0.101095	1.94676872721684e-59	0	Rnf157
Gab2	8.02164906388663e-64	-0.797561	2.14803718632756e-59	0	Gab2
Trps1	8.37043331666886e-64	0.208527	2.24143463353759e-59	0	Trps1
Osbp2	8.57183474307634e-64	-0.640528	2.29536590750098e-59	0	Osbp2
Maco1	8.68254962896657e-64	-0.105037	2.32501313964467e-59	0	Maco1
Pcdh15	8.74216443871047e-64	-2.04457	2.34097679339789e-59	0	Pcdh15
Gm28905	9.98754385018357e-64	-1.41249	2.67446449220216e-59	0	Gm28905
Ranbp2	1.01172211481421e-63	-0.217154	2.7091894790495e-59	0	Ranbp2
Supt20	1.04780203898423e-63	-0.277363	2.80580429999197e-59	0	Supt20
Hs6st2	1.13667245319485e-63	-1.37193	3.04378149516518e-59	0	Hs6st2
Top1	1.19693337497668e-63	-0.148289	3.20514819151255e-59	0	Top1
Dgkb	1.4832101291137e-63	0.37704	3.97174008374066e-59	0	Dgkb
Lyst	1.49993068250961e-63	-0.363417	4.01651438162424e-59	0	Lyst
Ankrd17	1.63988521238965e-63	-0.146213	4.391284621737e-59	0	Ankrd17
Zdhhc2	2.08610655480619e-63	-0.463777	5.58617613246002e-59	0	Zdhhc2
Rnf165	2.23299900881129e-63	-0.43915	5.97952474579487e-59	0	Rnf165
Scai	2.43132390628115e-63	-0.438409	6.51059915623967e-59	0	Scai
Upp2	2.72802579813188e-63	-0.357738	7.30510748223754e-59	0	Upp2
Ppp2r2c	2.84701579276286e-63	-0.257106	7.62373888986039e-59	0	Ppp2r2c
Fndc3a	2.93686725921481e-63	-0.353795	7.86434314672543e-59	0	Fndc3a
Sorcs3	3.10699345651439e-63	-1.60183	8.31990707785424e-59	0	Sorcs3
Map3k4	3.41193074648951e-63	-0.241213	9.13646815294962e-59	0	Map3k4
Zmat4	3.77053705227844e-63	-1.25541	1.00967441185912e-58	0	Zmat4
Tcaf1	3.7844626870989e-63	-0.151147	1.01340341835134e-58	0	Tcaf1
Catspere2	4.12374846967745e-63	-0.184731	1.10425736521023e-58	0	Catspere2
Dock2	4.28493479388138e-63	-2.75742	1.14741983910556e-58	0	Dock2
Csnk1a1	4.51670686012688e-63	-0.13769	1.20948376300478e-58	0	Csnk1a1
Pcmt1	4.63259662451595e-63	-0.176274	1.24051672411288e-58	0	Pcmt1
Herc3	5.48325575292966e-63	-0.345901	1.4683062255195e-58	0	Herc3
Tspoap1	5.87590220531913e-63	-0.251492	1.57344909254036e-58	0	Tspoap1
Lrrc8d	6.22219875200295e-63	-0.946378	1.66618038181135e-58	0	Lrrc8d
Atg16l1	7.00261550429221e-63	-0.110545	1.87516037973937e-58	0	Atg16l1
Slc7a14	7.09506444443994e-63	-0.464009	1.89991635693213e-58	0	Slc7a14
Golgb1	7.574402621523e-63	-0.21977	2.02827353399143e-58	0	Golgb1
Gpr137c	8.74727380189542e-63	-0.404607	2.34234497867156e-58	0	Gpr137c
Rufy3	9.48628044574007e-63	-0.165172	2.54023617776028e-58	0	Rufy3
Pex3	1.03266024774343e-62	-0.170334	2.76525761140736e-58	0	Pex3
Acss3	1.09686135238136e-62	-1.87654	2.9371753294068e-58	0	Acss3
Ptpro	1.1337569985645e-62	-1.80938	3.03597449075602e-58	0	Ptpro
Plxna2	1.19921089921591e-62	-0.671428	3.21124694592036e-58	0	Plxna2
Ppm1h	1.22279572341264e-62	-0.537029	3.27440238815437e-58	0	Ppm1h
Pkia	1.33537968690812e-62	-0.291014	3.57587972560255e-58	0	Pkia
Kcnh7	1.33900391791457e-62	-1.48661	3.58558469139165e-58	0	Kcnh7
Dtd1	1.38921243480575e-62	-0.406078	3.72003305792285e-58	0	Dtd1
Tro	1.41907833289026e-62	-0.410565	3.80000795981353e-58	0	Tro
Dzank1	1.52560558648937e-62	-0.32739	4.08526663950123e-58	0	Dzank1
Fbxl16	1.59419913102747e-62	0.288339	4.26894643306536e-58	0	Fbxl16
Zdhhc21	1.6504257428636e-62	-0.258685	4.41951005424016e-58	0	Zdhhc21
Actr3b	1.65225121889715e-62	-0.160915	4.42439831396278e-58	0	Actr3b
Dync1i2	1.79528702287676e-62	-0.511746	4.8074195898594e-58	0	Dync1i2
Ahcyl2	1.80432100595708e-62	-0.361841	4.83161078975186e-58	0	Ahcyl2
Akap6	2.0622439993216e-62	-0.413922	5.52227698138338e-58	0	Akap6
Herc2	2.10099607435623e-62	-0.193026	5.62604728791112e-58	0	Herc2
Nfia	2.12426832112353e-62	0.224778	5.68836571030459e-58	0	Nfia
Prpf39	2.14371764127016e-62	-0.159471	5.74044709979323e-58	0	Prpf39
Nos1ap	2.25655439442802e-62	-0.466446	6.04260135739935e-58	0	Nos1ap
Trrap	2.49081367228185e-62	-0.109833	6.66990085163633e-58	0	Trrap
Cpeb2	3.05137449209983e-62	-0.470734	8.17097061494492e-58	0	Cpeb2
Gm15738	3.10443648332382e-62	-0.812611	8.31306001504451e-58	0	Gm15738
Papola	3.27449382201615e-62	-0.169001	8.76843955659485e-58	0	Papola
Med13l	3.34261668912992e-62	-0.247462	8.95085897015211e-58	0	Med13l
Dalrd3	3.45063704732537e-62	-0.338047	9.24011588532787e-58	0	Dalrd3
Upf2	3.49904979994194e-62	-0.195843	9.36975555428453e-58	0	Upf2
Clstn2	3.54276643456346e-62	-1.35424	9.48681995847404e-58	0	Clstn2
Immp2l	3.57636951760479e-62	-0.217954	9.57680229424211e-58	0	Immp2l
Sema5a	3.59286347916832e-62	-1.29156	9.62096982451693e-58	0	Sema5a
Adar	3.69802532955906e-62	-0.19962	9.90257222749325e-58	0	Adar
Ppip5k1	3.70474166172431e-62	-0.405858	9.92055722176535e-58	0	Ppip5k1
D630033O11Rik	3.93618220328779e-62	2.01587	1.0540308703964e-57	0	D630033O11Rik
Glg1	4.2447754060188e-62	-0.185188	1.13666595822371e-57	0	Glg1
4933423P22Rik	4.46568180040411e-62	-1.08923	1.19582027251221e-57	0	4933423P22Rik
Fip1l1	5.68050940599447e-62	-0.382194	1.5211268087372e-57	0	Fip1l1
Sergef	6.31662147150274e-62	-0.46784	1.691464897639e-57	0	Sergef
March4	6.95145886767594e-62	-1.22897	1.86146165558626e-57	0	March4
Nebl	7.15876359151485e-62	-0.505153	1.91697371453585e-57	0	Nebl
Nlk	7.1783104645765e-62	-0.347828	1.92220797620429e-57	0	Nlk
Zcchc18	8.07577522208997e-62	-0.110555	2.16253108897125e-57	0	Zcchc18
Atg10	8.82231056689287e-62	-0.566002	2.36243832360257e-57	0	Atg10
Gabrb1	9.63882888136793e-62	0.278392	2.58108559785271e-57	0	Gabrb1
Smarca4	1.10307135848394e-61	-0.228221	2.95380448374829e-57	0	Smarca4
Lnx1	1.11252296613427e-61	-0.388548	2.97911399871435e-57	0	Lnx1
Gm42609	1.16712666361623e-61	-2.66504	3.12533177983155e-57	0	Gm42609
Pkd1	1.33071221203685e-61	-0.126727	3.56338116139229e-57	0	Pkd1
Prkar2b	1.47801773902413e-61	-0.653372	3.95783590155882e-57	0	Prkar2b
Rptor	1.54141231102314e-61	-0.194251	4.12759388645776e-57	0	Rptor
Srcin1	1.59708877246606e-61	-0.170459	4.2766843149096e-57	0	Srcin1
Nudt5	1.61791187179647e-61	-0.248951	4.33244441029659e-57	0	Nudt5
Pbx3	1.63683269492351e-61	-1.67684	4.38311059046617e-57	0	Pbx3
5031439G07Rik	1.68833570153694e-61	-1.0227	4.52102534157562e-57	0	5031439G07Rik
Casc4	1.70797012100731e-61	-0.349803	4.57360239003337e-57	0	Casc4
Eml1	1.71049876506107e-61	-1.16191	4.58037359308052e-57	0	Eml1
Gnptg	1.83565639328551e-61	-0.1382	4.91552068993994e-57	0	Gnptg
Pknox2	1.93448621623345e-61	-0.431839	5.18016718982994e-57	0	Pknox2
Clvs2	2.00252579057331e-61	-0.701251	5.36236356199722e-57	0	Clvs2
Nap1l1	2.00342698994934e-61	-0.110953	5.36477679368634e-57	0	Nap1l1
Slc35f4	2.09965622342721e-61	-0.76287	5.62245943509338e-57	0	Slc35f4
Map4	2.13090238920295e-61	0.335115	5.70613041780765e-57	0	Map4
Arhgap21	2.27740900465661e-61	-0.205253	6.09844583266946e-57	0	Arhgap21
Pax6	2.29764070637497e-61	0.9962	6.15262228353088e-57	0	Pax6
Fgf13	2.40868274479963e-61	0.728424	6.44997065402446e-57	0	Fgf13
Abcc5	2.44698252318435e-61	-0.127127	6.55252980058306e-57	0	Abcc5
Mtf2	2.6244620665609e-61	-0.272141	7.02778452183679e-57	0	Mtf2
Crmp1	2.73722984798161e-61	-0.164655	7.32975408692516e-57	0	Crmp1
Kcnt2	2.87683409640525e-61	-1.35273	7.70358634335398e-57	0	Kcnt2
Cntn4	2.93513115744132e-61	-1.92442	7.85969421339636e-57	0	Cntn4
Ranbp3l	3.33638507381552e-61	1.35748	8.93417195066319e-57	0	Ranbp3l
Slc23a2	3.48979363250939e-61	-0.184256	9.34496938913364e-57	0	Slc23a2
Slc1a1	3.51181713902217e-61	-0.398061	9.40394393487355e-57	0	Slc1a1
Hmgn3	3.83318044916594e-61	0.777459	1.02644906067766e-56	0	Hmgn3
Gm17227	3.97145557531995e-61	-0.105167	1.06347637395918e-56	0	Gm17227
Appl1	4.12368372682852e-61	-0.206199	1.10424002837014e-56	0	Appl1
Etnk1	4.26441589871733e-61	0.124009	1.14192528935853e-56	0	Etnk1
Csmd2os	4.30773432888032e-61	-1.49656	1.15352509858757e-56	0	Csmd2os
Nsmf	4.46149564356936e-61	0.799196	1.194699303435e-56	0	Nsmf
Tbc1d9	4.51796710434776e-61	-0.781642	1.20982123120224e-56	0	Tbc1d9
Ambra1	4.60886451434812e-61	-0.169872	1.23416173965214e-56	0	Ambra1
Chrm3	4.63257969209751e-61	-2.13378	1.24051218994987e-56	0	Chrm3
4930555F03Rik	4.71683983959883e-61	-3.01595	1.26307537224777e-56	0	4930555F03Rik
Ttll3	5.38498855269484e-61	-1.58694	1.44199223464063e-56	0	Ttll3
D130043K22Rik	5.55166236230398e-61	-0.904988	1.48662414737776e-56	0	D130043K22Rik
Bach2	6.1823687758608e-61	0.562316	1.65551471080001e-56	0	Bach2
Cdip1	6.74707617980391e-61	0.243572	1.80673205942789e-56	0	Cdip1
Phlpp1	7.26684443568416e-61	0.265545	1.9459156029875e-56	0	Phlpp1
Stxbp1	7.84827869091641e-61	-0.151035	2.1016120678536e-56	0	Stxbp1
Atf2	8.02476252611406e-61	-0.22135	2.14887090924282e-56	0	Atf2
Slc12a5	9.83986011988512e-61	-0.111834	2.63491774290284e-56	0	Slc12a5
Agt	1.02847323831791e-60	-2.04294	2.7540456375677e-56	0	Agt
Vezt	1.07245155389536e-60	-0.150077	2.871810771021e-56	0	Vezt
Rnf130	1.08752013937808e-60	-0.312691	2.91216142922661e-56	0	Rnf130
Grina	1.1141981482608e-60	0.489518	2.98359980141278e-56	0	Grina
Pcsk2os2	1.1626687367249e-60	-2.00587	3.11339434320193e-56	0	Pcsk2os2
Nmt2	1.19075394550118e-60	-0.109685	3.18860091526307e-56	0	Nmt2
Adarb2	1.30653386619176e-60	-2.89183	3.49863638688829e-56	0	Adarb2
Chka	1.32920154602264e-60	-0.1333	3.55933589993941e-56	0	Chka
Tank	1.35019743368008e-60	0.832814	3.61555868790852e-56	0	Tank
Uggt2	1.39173587412298e-60	-0.146842	3.72679032372652e-56	0	Uggt2
Slc44a5	1.47740404921249e-60	-1.72038	3.95619256298119e-56	0	Slc44a5
Asb3	1.50635153269509e-60	-0.102243	4.03370813425092e-56	0	Asb3
Rbm33	1.88113433263448e-60	-0.157756	5.0373015159286e-56	0	Rbm33
Scmh1	1.88406033174158e-60	-0.521182	5.04513675633761e-56	0	Scmh1
Sept7	2.02289704661585e-60	0.435081	5.41691371142791e-56	0	Sept7
Tmem178b	2.09582894886977e-60	-0.753599	5.61221075928346e-56	0	Tmem178b
Sh3glb2	2.2164047896949e-60	0.504997	5.93508874584501e-56	0	Sh3glb2
Gse1	2.38364454049497e-60	-0.451506	6.38292335053742e-56	0	Gse1
Grm8	2.56624142244408e-60	-1.81288	6.87188128102075e-56	0	Grm8
Sorl1	2.77172445633359e-60	-0.314394	7.42212374917009e-56	0	Sorl1
Nae1	2.80558612476043e-60	-0.35622	7.51279852488347e-56	0	Nae1
Pak1	3.11363312215956e-60	0.573918	8.33768677451887e-56	0	Pak1
Tnrc6c	3.19542400274487e-60	-0.341607	8.55670639455021e-56	0	Tnrc6c
St7	3.27524212338855e-60	-0.326347	8.77044335800985e-56	0	St7
Gapvd1	3.2779664209225e-60	-0.194677	8.77773848194626e-56	0	Gapvd1
Mark1	3.34489134506168e-60	-0.37109	8.95695004380617e-56	0	Mark1
Sbf2	3.4696505278156e-60	-0.239224	9.29103018338463e-56	0	Sbf2
Chn2	3.56474051826146e-60	-0.999321	9.54566215980053e-56	0	Chn2
4930445B16Rik	3.81873673319071e-60	-0.601556	1.02258132241381e-55	0	4930445B16Rik
C2cd5	4.06786928072039e-60	-0.291666	1.08929403599131e-55	0	C2cd5
Slf1	4.1608784093771e-60	-0.705992	1.114200020463e-55	0	Slf1
Syt11	4.25292913731359e-60	0.224578	1.13884936438983e-55	0	Syt11
Rbm25	4.4677517029564e-60	-0.104481	1.19637455101766e-55	0	Rbm25
Traf3ip2	4.53205773015907e-60	-0.379568	1.21359441898199e-55	0	Traf3ip2
Cep126	4.69677702777637e-60	-0.872436	1.25770295249796e-55	0	Cep126
Arhgap39	4.72496859644989e-60	-0.399623	1.26525209075735e-55	0	Arhgap39
Pdgfd	4.8159693292492e-60	-1.41793	1.28962026698635e-55	0	Pdgfd
Sdk2	4.91923546311468e-60	-1.17821	1.31727287231285e-55	0	Sdk2
Glrb	5.2341498729813e-60	0.531298	1.40160065298693e-55	0	Glrb
Kif1a	5.6192088359412e-60	0.126638	1.50471174208833e-55	0	Kif1a
Kifap3	6.19703953930656e-60	-0.205912	1.65944324783551e-55	0	Kifap3
A230057D06Rik	6.65538528175141e-60	-0.560345	1.78217907074739e-55	0	A230057D06Rik
Myh10	7.29951523181895e-60	-0.255599	1.95466418877648e-55	0	Myh10
Faf1	7.37747406303994e-60	-0.185228	1.97554000460083e-55	0	Faf1
Gmcl1	7.60121729695244e-60	-0.256825	2.03545396777793e-55	0	Gmcl1
Ube2e2	7.77479768501985e-60	-0.471129	2.08193532409462e-55	0	Ube2e2
Cdc42	8.11996256295169e-60	0.102062	2.1743635751072e-55	0	Cdc42
Vps13b	8.12159985149079e-60	-0.32619	2.1748020082322e-55	0	Vps13b
Shc3	8.3945242264317e-60	0.578323	2.24788569735388e-55	0	Shc3
Trpm3	8.58486258213975e-60	-0.87085	2.29885450224538e-55	0	Trpm3
Tnrc6a	9.69478120663665e-60	0.331075	2.59606851151316e-55	0	Tnrc6a
Kdm4c	1.04964490923536e-59	0.115059	2.81073913795046e-55	0	Kdm4c
Rb1	1.06437093516087e-59	0.539667	2.85017249017379e-55	0	Rb1
Bbs9	1.06778877309719e-59	-0.502488	2.85932477659966e-55	0	Bbs9
Tasp1	1.06938940977331e-59	-0.417346	2.86361096149096e-55	0	Tasp1
Rgl1	1.25244947428563e-59	-0.604278	3.35380920224206e-55	0	Rgl1
Mapk14	1.43627990336783e-59	-0.289471	3.84607032523837e-55	0	Mapk14
Zfp644	1.46076828469854e-59	-0.174616	3.91164531276575e-55	0	Zfp644
March11	1.5091421406724e-59	-1.32987	4.04118082429254e-55	0	March11
Nhs	1.58576573614031e-59	-1.55062	4.24636348823652e-55	0	Nhs
Stim2	1.68157736618093e-59	-0.15387	4.5029278711593e-55	0	Stim2
Herc1	1.75196083565887e-59	-0.187175	4.69140072572733e-55	0	Herc1
Rap1gap2	1.77198667098098e-59	-0.43534	4.74502590755288e-55	0	Rap1gap2
Slc16a11	1.79150623215067e-59	-0.353555	4.79729538845308e-55	0	Slc16a11
Phf20l1	1.79572747483233e-59	-0.183732	4.80859903210601e-55	0	Phf20l1
Ptprk	1.84271121438583e-59	-1.41254	4.93441208988238e-55	0	Ptprk
Lmtk2	1.85612262555809e-59	-0.497302	4.97032516671945e-55	0	Lmtk2
Cpne5	2.07412291514925e-59	-0.90647	5.55408634218666e-55	0	Cpne5
Cttnbp2	2.22970349035203e-59	-0.724512	5.97070000646465e-55	0	Cttnbp2
Srsf11	2.25087009959628e-59	-0.230096	6.02737995269891e-55	0	Srsf11
Scn3b	2.2509056127771e-59	-0.339418	6.02747504989452e-55	0	Scn3b
Pex5l	2.3045641985688e-59	-1.12811	6.17116201092752e-55	0	Pex5l
Rab11fip3	2.41615772474679e-59	-0.264413	6.46998715532696e-55	0	Rab11fip3
Orc4	2.44303824166626e-59	-0.148467	6.54196780353391e-55	0	Orc4
Lrmda	2.46318161385691e-59	-1.00781	6.59590772558604e-55	0	Lrmda
Brwd1	2.4817350083877e-59	-0.137191	6.64559000546058e-55	0	Brwd1
Ints3	2.62598009222235e-59	-0.304461	7.03184949095301e-55	0	Ints3
Ppp6r2	2.76215706028352e-59	-0.254035	7.39650417602721e-55	0	Ppp6r2
Uvrag	2.89968596731482e-59	-0.375228	7.76477908327562e-55	0	Uvrag
Pura	2.96142112192354e-59	-0.161622	7.93009348028686e-55	0	Pura
Map7d1	3.13230740088469e-59	-0.270672	8.38769275808901e-55	0	Map7d1
Smg1	3.13237134269969e-59	-0.114914	8.38786398148124e-55	0	Smg1
Lpin2	3.15596546212256e-59	-0.738476	8.45104431447178e-55	0	Lpin2
Odf2	3.22964833684614e-59	-0.279995	8.64835231640658e-55	0	Odf2
Cabin1	3.23531326212376e-59	-0.248597	8.663521853315e-55	0	Cabin1
2010300C02Rik	3.42368454077607e-59	-0.44626	9.16794246329016e-55	0	2010300C02Rik
Arel1	3.60591645283392e-59	-0.226083	9.65592307739867e-55	0	Arel1
Dip2b	4.10178964010585e-59	-0.111134	1.09837722982755e-54	0	Dip2b
Lmo3	4.12061643736105e-59	-0.540237	1.10341866959654e-54	0	Lmo3
Pnisr	4.30197981774592e-59	0.266194	1.151984155596e-54	0	Pnisr
Dgkz	4.68279811596272e-59	-0.347251	1.2539596794925e-54	0	Dgkz
Edil3	4.97164841788152e-59	-0.715544	1.33130801334031e-54	0	Edil3
Syn2	5.02100032836298e-59	-0.422714	1.34452346792904e-54	0	Syn2
Map1b	5.08041262729454e-59	-0.278191	1.36043289333693e-54	0	Map1b
Gm48239	5.14559254224334e-59	-1.50894	1.37788677096192e-54	0	Gm48239
Gm10419	5.15051401120536e-59	-0.30918	1.37920464192057e-54	0	Gm10419
Slc2a13	5.26310018543817e-59	-0.64656	1.40935296765663e-54	0	Slc2a13
Ildr2	5.53172621890111e-59	-0.355848	1.48128564689734e-54	0	Ildr2
Atrn	5.6019799473123e-59	-0.226954	1.50009819029129e-54	0	Atrn
Rock2	5.62107306306348e-59	-0.297592	1.50521094482714e-54	0	Rock2
Arhgef7	5.82376572551698e-59	-0.660647	1.55948798597894e-54	0	Arhgef7
Lrba	6.16366596364393e-59	-0.274753	1.65050647174457e-54	0	Lrba
Mef2a	6.25765088504874e-59	-0.396332	1.67567375399835e-54	0	Mef2a
Gabra3	6.61923598484278e-59	-0.243284	1.7724990120212e-54	0	Gabra3
Gm43190	6.93050877949898e-59	-1.26924	1.85585164097424e-54	0	Gm43190
Kdm1a	7.04844164867977e-59	-0.106535	1.88743170468347e-54	0	Kdm1a
Sltm	8.25642647656978e-59	-0.167151	2.21090588189585e-54	0	Sltm
Tsc1	8.34116032729556e-59	-0.14309	2.2335959124432e-54	0	Tsc1
Phkg1	9.91522077171004e-59	0.535897	2.65509781824851e-54	0	Phkg1
Ipo11	1.07575378294692e-58	-0.531934	2.88065347997525e-54	0	Ipo11
0610010F05Rik	1.07837441695196e-58	-0.37981	2.88767101371396e-54	0	0610010F05Rik
Nwd1	1.2583634077373e-58	0.439136	3.36964553323893e-54	0	Nwd1
Grb10	1.30003751651532e-58	-0.872509	3.48124046172471e-54	0	Grb10
Gm12002	1.30866327571591e-58	-1.57059	3.50433851971207e-54	0	Gm12002
Thada	1.36943015204013e-58	-0.388359	3.66706006113305e-54	0	Thada
Srgap3	1.45676876992852e-58	0.324972	3.90093541211459e-54	0	Srgap3
Gli1	1.78328701762462e-58	-1.37306	4.77528597579521e-54	0	Gli1
Atp2b3	1.92225570258229e-58	-1.3281	5.14741632037486e-54	0	Atp2b3
Fam49b	2.02693269080949e-58	0.437416	5.42772035944966e-54	0	Fam49b
Ice1	2.15060678789173e-58	-0.331148	5.75889485661646e-54	0	Ice1
Nox1	2.22545625154203e-58	-0.189563	5.95932675037925e-54	0	Nox1
Ift88	2.2580767079818e-58	-0.696041	6.04667780863366e-54	0	Ift88
Emsy	2.3526031941301e-58	-0.130495	6.29980083324158e-54	0	Emsy
Fndc3b	2.38113342618411e-58	0.163189	6.3761990886358e-54	0	Fndc3b
Rbm6	2.45572710854411e-58	-0.118252	6.57594605125943e-54	0	Rbm6
Atf6	2.49006045553506e-58	-0.300874	6.66788388783177e-54	0	Atf6
Tbk1	2.52636480959043e-58	-0.220393	6.76509968712126e-54	0	Tbk1
Epb41l4b	2.52983872414737e-58	-0.694572	6.77440213552181e-54	0	Epb41l4b
Emx2	2.55240769333669e-58	1.71439	6.83483732121698e-54	0	Emx2
Sept11	2.57841173400122e-58	0.265851	6.90447094130845e-54	0	Sept11
Pabpn1	2.596381719805e-58	0.162563	6.95259096929382e-54	0	Pabpn1
Supt5	2.62087483469145e-58	-0.116398	7.01817863233676e-54	0	Supt5
4930512B01Rik	2.64620790724358e-58	-0.22623	7.08601553401685e-54	0	4930512B01Rik
Slc12a6	2.83283897046781e-58	-0.294747	7.58577619511869e-54	0	Slc12a6
Dennd4a	3.22531231891976e-58	-0.492712	8.63674132760332e-54	0	Dennd4a
Dnm3	3.32617520521782e-58	-0.377505	8.90683196453227e-54	0	Dnm3
Kcnq3	3.4435280703006e-58	-0.589428	9.22107946665094e-54	0	Kcnq3
Angpt2	3.59915599637048e-58	-0.287502	9.63781992708088e-54	0	Angpt2
Ngef	3.77632723678081e-58	0.676175	1.01122490746516e-53	0	Ngef
Map3k3	3.78481074315198e-58	-0.337014	1.01349662080124e-53	0	Map3k3
Mrtfa	3.81062839845525e-58	-0.594455	1.02041007253835e-53	0	Mrtfa
Tjp1	3.92104566031356e-58	0.450904	1.04997760691876e-53	0	Tjp1
Gnai1	4.02608711098582e-58	-0.412235	1.07810560657978e-53	0	Gnai1
Ubn2	4.29979780595466e-58	-0.229261	1.15139985647854e-53	0	Ubn2
Atxn7l1	4.54855265658614e-58	0.201389	1.21801143038064e-53	0	Atxn7l1
Cadps2	4.64683612047296e-58	-1.19361	1.24432977634025e-53	0	Cadps2
Brd4	4.77604029879246e-58	-0.203953	1.27892807121064e-53	0	Brd4
Pan3	4.85590386173715e-58	-0.1233	1.30031393609597e-53	0	Pan3
Gm28379	5.17860543316917e-58	-0.181134	1.38672696289404e-53	0	Gm28379
Csnk1g1	5.56433701159282e-58	-0.186839	1.49001816496433e-53	0	Csnk1g1
Slc44a1	6.60030050788545e-58	-0.291812	1.76742847000157e-53	0	Slc44a1
Atrnl1	6.69376806056336e-58	-0.708836	1.79245721125766e-53	0	Atrnl1
Ggt7	6.86823748946085e-58	0.110719	1.83917663492783e-53	0	Ggt7
Ppp3cb	7.45217985585495e-58	-0.145348	1.99554472180084e-53	0	Ppp3cb
Zfp532	8.36591529072118e-58	0.32663	2.24022479654932e-53	0	Zfp532
Kif26b	8.57242731895051e-58	-1.71081	2.29552458746857e-53	0	Kif26b
Arhgap44	9.21409316492152e-58	-0.535347	2.46734986770269e-53	0	Arhgap44
Ptgis	9.69865691512511e-58	-1.25359	2.5971063487322e-53	0	Ptgis
Acsl6	9.83631284447669e-58	0.344541	2.63396785349397e-53	0	Acsl6
Hdlbp	9.97942785129405e-58	-0.199783	2.67229119001952e-53	0	Hdlbp
Bcl7a	1.01420548347696e-57	-0.494553	2.71583944365459e-53	0	Bcl7a
Raph1	1.05611979998785e-57	0.117867	2.82807760040746e-53	0	Raph1
Pou2f2	1.06555196822315e-57	-0.992246	2.85333506050794e-53	0	Pou2f2
Sycp2	1.1193249758104e-57	0.589834	2.99732842022508e-53	0	Sycp2
Ccar1	1.14133509111261e-57	-0.161298	3.05626710698134e-53	0	Ccar1
Xkr6	1.20357254697473e-57	-0.411121	3.22292656628892e-53	0	Xkr6
Commd10	1.20967843471757e-57	-0.1661	3.2392769124867e-53	0	Commd10
Plekhm3	1.304758826133e-57	-0.172087	3.49388318461895e-53	0	Plekhm3
Gm15398	1.30662692225537e-57	-2.6111	3.49888557241543e-53	0	Gm15398
Mapk1ip1	1.33439828003384e-57	0.103309	3.57325171427461e-53	0	Mapk1ip1
A330102I10Rik	1.33544963561198e-57	-1.37712	3.57606703424176e-53	0	A330102I10Rik
Kif2a	1.37382341345662e-57	-0.165841	3.67882433655414e-53	0	Kif2a
Ppt1	1.42422137889036e-57	-0.127334	3.8137800083926e-53	0	Ppt1
Stk39	1.44262072960557e-57	-0.297513	3.8630497897378e-53	0	Stk39
C130073E24Rik	1.54677254249559e-57	-1.70821	4.14194751429469e-53	0	C130073E24Rik
Zfp950	1.575328677465e-57	-0.177941	4.21841513251578e-53	0	Zfp950
Wdr70	1.67619247233082e-57	-0.13353	4.48850820240748e-53	0	Wdr70
Ube2b	1.71495555639643e-57	0.173046	4.59230798891835e-53	0	Ube2b
Camk2b	1.73145020296579e-57	-0.241358	4.6364773535018e-53	0	Camk2b
Zfp652	1.75312263631661e-57	-0.372186	4.69451179552863e-53	0	Zfp652
Trip12	1.85827549223532e-57	-0.103034	4.97609011310775e-53	0	Trip12
Tbc1d5	1.869541598224e-57	-0.283777	5.00625849172423e-53	0	Tbc1d5
Pcnx	1.93325322088989e-57	-0.173357	5.17686547489896e-53	0	Pcnx
Usp31	1.98459441335703e-57	-0.286624	5.31434692008746e-53	0	Usp31
Crym	2.15497857746612e-57	1.26064	5.77060163473878e-53	0	Crym
Mlip	2.1557465028049e-57	-1.05812	5.77265798521097e-53	0	Mlip
Sncaip	2.28738667528538e-57	-1.20916	6.1251640390792e-53	0	Sncaip
Mtcl1	2.33640837902761e-57	-0.381447	6.25643435736014e-53	0	Mtcl1
Adgrl1	2.36848052692845e-57	0.192365	6.34231715500901e-53	0	Adgrl1
Frrs1l	2.40404466161483e-57	0.104755	6.43755079487219e-53	0	Frrs1l
Angptl1	2.5639818937959e-57	-0.932782	6.86583071520667e-53	0	Angptl1
App	2.7263990570482e-57	-0.254371	7.30075139496366e-53	0	App
Gdap1	2.7520421614396e-57	-0.415276	7.36941849990297e-53	0	Gdap1
Chn1	2.89437524007266e-57	-0.182484	7.75055801786658e-53	0	Chn1
Wdfy3	2.93691431366601e-57	-0.130712	7.86446914913484e-53	0	Wdfy3
Epb41	3.33908821225567e-57	-0.653592	8.94141041477824e-53	0	Epb41
Cntnap4	3.40809146010239e-57	-1.91136	9.12618731186217e-53	0	Cntnap4
Zc3h6	3.50074890503804e-57	-0.285181	9.37430541791086e-53	0	Zc3h6
Shisa7	3.73274391502029e-57	-0.51227	9.99554165564133e-53	0	Shisa7
Xpr1	4.42896595629714e-57	-0.263188	1.18598850377725e-52	0	Xpr1
Mllt3	5.18456103912368e-57	-0.221549	1.38832175505654e-52	0	Mllt3
Gm48006	5.18851623179599e-57	-2.3858	1.38938087655033e-52	0	Gm48006
Gm38134	5.46262131633493e-57	-0.166223	1.46278073608817e-52	0	Gm38134
Fam107a	5.4762991395332e-57	0.682054	1.4664433835842e-52	0	Fam107a
Ubr1	6.00264162946782e-57	-0.160723	1.60738737553889e-52	0	Ubr1
Csnk1g3	6.04228668245676e-57	-0.149759	1.61800352782827e-52	0	Csnk1g3
Dyrk1a	6.17941967359859e-57	0.102715	1.65472500019623e-52	0	Dyrk1a
Prmt8	6.54956923406664e-57	-0.804295	1.75384364949837e-52	0	Prmt8
Gbf1	6.60550478596803e-57	-0.164632	1.76882207158652e-52	0	Gbf1
Dock7	6.82289605133067e-57	-0.143458	1.82703510462533e-52	0	Dock7
Dixdc1	7.07588432348023e-57	-1.02143	1.89478030414154e-52	0	Dixdc1
Pld3	7.70742933796733e-57	0.191439	2.06389542812089e-52	0	Pld3
Ttc17	7.72221259154533e-57	-0.186556	2.06785408776401e-52	0	Ttc17
Kmt2a	8.02705993996432e-57	-0.112473	2.14948611072365e-52	0	Kmt2a
St6gal2	8.15624518700853e-57	-0.775949	2.18407933617714e-52	0	St6gal2
Usp3	8.31684325105532e-57	-0.248408	2.22708428576759e-52	0	Usp3
Med24	8.5363144283406e-57	-0.46328	2.28585427762105e-52	0	Med24
Camkk1	8.6120484180264e-57	-0.698007	2.30613432537911e-52	0	Camkk1
Cdk14	8.89507114047142e-57	-0.52225	2.38192214999544e-52	0	Cdk14
Nudt3	9.88776854539275e-57	0.62692	2.64774666108527e-52	0	Nudt3
Wdr7	1.08801422385979e-56	-0.123405	2.91348448865174e-52	0	Wdr7
Crtc1	1.10598780417421e-56	-0.359317	2.96161414201769e-52	0	Crtc1
Ppm1b	1.13489762381045e-56	0.28275	3.03902885703963e-52	0	Ppm1b
Arhgap6	1.29478568706896e-56	-1.64106	3.46717711283327e-52	0	Arhgap6
Ncoa7	1.39205705633515e-56	-0.336076	3.72765038545427e-52	0	Ncoa7
4930590L20Rik	1.43718841868675e-56	-1.67991	3.84850314755939e-52	0	4930590L20Rik
Cntn6	1.53147478394511e-56	-1.30171	4.1009831764482e-52	0	Cntn6
Ywhaq	1.54573099095098e-56	0.161858	4.13915844756852e-52	0	Ywhaq
Glis3	1.60313764564581e-56	0.528704	4.29288198751035e-52	0	Glis3
Tcf25	1.62541248237456e-56	0.256377	4.35252954530261e-52	0	Tcf25
Angptl2	1.64104572245826e-56	-0.214668	4.39439223559872e-52	0	Angptl2
Zfp407	1.66365127549963e-56	-0.20252	4.4549253855329e-52	0	Zfp407
Cox16	1.66992745794531e-56	-0.129902	4.47173174688596e-52	0	Cox16
Ulk2	1.80440859017148e-56	-0.342034	4.8318453227612e-52	0	Ulk2
Jakmip1	1.85605809992768e-56	-0.490644	4.97015237998634e-52	0	Jakmip1
Gphn	1.86752474233751e-56	0.174819	5.00085775503139e-52	0	Gphn
Osbpl3	2.11178601407346e-56	-1.36743	5.65494058848591e-52	0	Osbpl3
Man2a1	2.20039039056579e-56	-0.677178	5.89220538785706e-52	0	Man2a1
Ube2v2	2.49682330670465e-56	0.10653	6.68599345069372e-52	0	Ube2v2
Lrrc49	2.82324788775127e-56	-0.22395	7.56009319382036e-52	0	Lrrc49
Cttn	2.89017092404662e-56	-0.177362	7.73929970041204e-52	0	Cttn
Chd5	3.03101089466406e-56	-0.45395	8.11644097373143e-52	0	Chd5
Ppp1r12a	3.05250315437349e-56	-0.104967	8.17399294678134e-52	0	Ppp1r12a
Senp6	3.07691230769595e-56	-0.107106	8.23935577754823e-52	0	Senp6
2410021H03Rik	3.25347339399311e-56	-1.5136	8.71215105443475e-52	0	2410021H03Rik
Gm43569	3.33008389325066e-56	-1.67501	8.91729864934661e-52	0	Gm43569
Smap2	4.01295351039109e-56	-0.120494	1.07458869101253e-51	0	Smap2
Dhx36	4.02272793394241e-56	-0.135987	1.0772060861511e-51	0	Dhx36
Gm14372	4.0517897575213e-56	-1.39425	1.08498826126905e-51	0	Gm14372
4930419G24Rik	4.09778756954555e-56	-2.2056	1.09730555537291e-51	0	4930419G24Rik
Gm15563	4.14591453374769e-56	-0.363423	1.11019299384696e-51	0	Gm15563
Lingo1	4.2341972005362e-56	-0.203934	1.13383332635958e-51	0	Lingo1
Mtmr7	4.35315389000517e-56	-0.291513	1.16568754866559e-51	0	Mtmr7
D5Ertd579e	4.48543868791182e-56	-0.33021	1.20111077184903e-51	0	D5Ertd579e
Plxna4os3	4.52955160457563e-56	-1.06014	1.21292332867326e-51	0	Plxna4os3
Zfp445	4.60992895276702e-56	-0.244833	1.23444677497195e-51	0	Zfp445
Dlg1	4.70546346350688e-56	-0.169099	1.26002900625787e-51	0	Dlg1
Megf9	4.74546811521529e-56	-0.563659	1.27074145189235e-51	0	Megf9
Eif4g3	4.78824420270557e-56	0.327138	1.2821960326005e-51	0	Eif4g3
Nbas	5.02966096206304e-56	-0.27516	1.34684261242124e-51	0	Nbas
Lzts3	5.22184829422717e-56	-0.480768	1.39830653622815e-51	0	Lzts3
Adgrb3	5.48365411887457e-56	-0.466073	1.46841289995223e-51	0	Adgrb3
Trim33	5.82467687611919e-56	-0.189891	1.5597319738872e-51	0	Trim33
Tomm70a	6.8342832383739e-56	0.173653	1.83008436557176e-51	0	Tomm70a
Necab1	7.45910656028245e-56	-0.767582	1.99739955471244e-51	0	Necab1
Btaf1	8.01178826214876e-56	-0.220115	2.1453966608382e-51	0	Btaf1
Mxi1	8.34384822896923e-56	0.625518	2.23431567875338e-51	0	Mxi1
Bcas3	8.87837721665966e-56	-0.140042	2.37745185107712e-51	0	Bcas3
Aim2	9.05814954997158e-56	-2.15387	2.42559128649139e-51	0	Aim2
Ppp2r5e	9.65614907550581e-56	-0.330793	2.58572359943895e-51	0	Ppp2r5e
Zfp827	9.67489664227565e-56	-0.208344	2.59074382286857e-51	0	Zfp827
Gpr45	1.04997389138547e-55	-0.975408	2.81162008635202e-51	0	Gpr45
Akap8l	1.06080922398746e-55	-0.137469	2.84063493999361e-51	0	Akap8l
Gprasp1	1.14812204560421e-55	-0.135921	3.07444121371894e-51	0	Gprasp1
Tlk1	1.20716113487376e-55	-0.243236	3.23253608696497e-51	0	Tlk1
Gm48747	1.29906781390532e-55	0.393038	3.47864379207566e-51	0	Gm48747
Exoc4	1.3372934400204e-55	-0.34621	3.58100437368662e-51	0	Exoc4
Fam49a	1.33937730917154e-55	-0.306716	3.58658455849955e-51	0	Fam49a
Sort1	1.36751579895627e-55	0.208418	3.66193380644511e-51	0	Sort1
Gcc2	1.51054497695255e-55	-0.207251	4.04493733928354e-51	0	Gcc2
Fgfr1	1.68713804730534e-55	0.616526	4.51781826307425e-51	0	Fgfr1
Gnb1	1.69335652374062e-55	0.174087	4.53447009927263e-51	0	Gnb1
Gm28375	1.73742057943431e-55	-0.229553	4.6524648276092e-51	0	Gm28375
C130071C03Rik	1.82520071506796e-55	0.278385	4.88752247480899e-51	0	C130071C03Rik
Gm21954	1.83751519274577e-55	0.964391	4.92049818313462e-51	0	Gm21954
Smpd4	1.9645615920655e-55	-0.464873	5.26070303123299e-51	0	Smpd4
Cntnap5c	1.96580551916502e-55	-1.62923	5.26403401922008e-51	0	Cntnap5c
Ppp1r2	2.00809535122397e-55	-0.131372	5.37727773150754e-51	0	Ppp1r2
Gm13052	2.08998456432905e-55	-1.91107	5.59656066636034e-51	0	Gm13052
Tmem63c	2.12379581455077e-55	-1.35291	5.68710043220404e-51	0	Tmem63c
Psd3	2.18318534886127e-55	0.10808	5.84613372718071e-51	0	Psd3
Iqce	2.21874574659166e-55	-0.361269	5.94135736022316e-51	0	Iqce
Yme1l1	2.28063714289661e-55	-0.130269	6.10709014124855e-51	0	Yme1l1
Tmem131	2.32168759368868e-55	-0.260646	6.21701503837953e-51	0	Tmem131
Rora	2.40873160034289e-55	0.138037	6.45010147939818e-51	0	Rora
Gm15261	2.59224555722056e-55	-1.74263	6.94151515312522e-51	0	Gm15261
Pitpnm3	2.59361122159917e-55	-0.557456	6.94517212919827e-51	0	Pitpnm3
Syt6	2.75166101793968e-55	-1.61348	7.36839787383886e-51	0	Syt6
Micu1	2.86954881788922e-55	-0.138742	7.68407782454376e-51	0	Micu1
Mapk8ip3	3.16884888018025e-55	0.241004	8.48554353134666e-51	0	Mapk8ip3
Sphkap	3.51645482144133e-55	-0.284891	9.4163627208556e-51	0	Sphkap
Arhgef12	3.54947568399454e-55	0.325668	9.50478598660058e-51	0	Arhgef12
Rap1gds1	3.80931029929666e-55	-0.162225	1.02005711194566e-50	0	Rap1gds1
Acyp2	3.98786686624122e-55	0.171282	1.06787098944207e-50	0	Acyp2
Larp4b	4.17362357750121e-55	-0.160555	1.11761292158327e-50	0	Larp4b
Gripap1	4.34023116492566e-55	-0.236813	1.16222710134379e-50	0	Gripap1
Gad2	4.77237541051896e-55	-0.461286	1.27794668742877e-50	0	Gad2
Eif3c	4.80526365030205e-55	0.142443	1.28675350027788e-50	0	Eif3c
Cnnm1	4.92586593914433e-55	-0.747696	1.31904838118407e-50	0	Cnnm1
Psme4	5.12376768890419e-55	-0.131979	1.37204251173476e-50	0	Psme4
Fras1	5.54852427871213e-55	-0.625671	1.48578383135353e-50	0	Fras1
Osbpl8	5.8285951031817e-55	-0.34438	1.56078119673e-50	0	Osbpl8
Gnb2	5.95031892121056e-55	0.178537	1.59337640072176e-50	0	Gnb2
Pi4ka	6.17563451364549e-55	-0.196587	1.65371141006399e-50	0	Pi4ka
Krba1	6.25894776274307e-55	-0.143804	1.67602103190734e-50	0	Krba1
9330159F19Rik	6.37010046812812e-55	0.457348	1.70578550335535e-50	0	9330159F19Rik
Trp53bp1	6.62266243793535e-55	-0.138497	1.77341654763033e-50	0	Trp53bp1
Sptan1	6.78952871988502e-55	-0.154977	1.81810000061081e-50	0	Sptan1
Sf3b2	7.36031483849395e-55	-0.185908	1.97094510745191e-50	0	Sf3b2
Spag9	7.45709607337434e-55	0.284335	1.99686118652818e-50	0	Spag9
Dph6	7.5243824897954e-55	-0.642581	2.01487914311741e-50	0	Dph6
Mvb12b	8.62545854682943e-55	-0.307714	2.30972528966999e-50	0	Mvb12b
Icam5	8.96703170790426e-55	-0.123628	2.4011917507426e-50	0	Icam5
Odc1	9.0406863926036e-55	-0.397603	2.42091500221139e-50	0	Odc1
Gm16126	9.18541614321126e-55	-1.46412	2.45967073482911e-50	0	Gm16126
Acin1	9.51976135920871e-55	-0.119644	2.54920169676891e-50	0	Acin1
Ski	9.85520382808705e-55	-0.164999	2.63902648108515e-50	0	Ski
Adk	9.91253018801302e-55	0.32023	2.65437733374613e-50	0	Adk
Fto	1.07359716857913e-54	-0.13673	2.87487849802119e-50	0	Fto
Smg5	1.18297948527364e-54	-0.130765	3.16778246566575e-50	0	Smg5
Lrrc4	1.248560082686e-54	-0.31559	3.34339418941657e-50	0	Lrrc4
Ctif	1.27638749551646e-54	0.354131	3.41791043549397e-50	0	Ctif
Apobec4	1.31380626127541e-54	-1.08801	3.51811040644328e-50	0	Apobec4
Slc7a8	1.37143247296696e-54	-0.97031	3.67242187611091e-50	0	Slc7a8
Fmn2	1.41602534006014e-54	0.174364	3.79183265561304e-50	0	Fmn2
Rasgrp1	1.42387698858191e-54	0.284706	3.81285780002463e-50	0	Rasgrp1
Smarca1	1.45077070015454e-54	-0.783627	3.88487378087382e-50	0	Smarca1
Atxn2l	1.45614414313877e-54	0.16167	3.89926278649699e-50	0	Atxn2l
Tent4b	1.47500586919942e-54	-0.158875	3.94977071654221e-50	0	Tent4b
Inpp4a	1.57681567659292e-54	-0.261239	4.22239701878051e-50	0	Inpp4a
2210408I21Rik	1.61701475841047e-54	-0.509388	4.33004212007156e-50	0	2210408I21Rik
Gm28376	1.6231562735102e-54	-1.65302	4.3464878692056e-50	0	Gm28376
Chd2	1.68853157640433e-54	-0.22436	4.52154985529551e-50	0	Chd2
Ppp1r12c	1.72788831315195e-54	-0.314399	4.6269393249583e-50	0	Ppp1r12c
Clcn3	1.79214739921438e-54	0.10623	4.79901230561626e-50	0	Clcn3
Gm15680	1.87369387015929e-54	-2.03357	5.01737744551255e-50	0	Gm15680
Rps6ka5	1.89021119875749e-54	-0.223896	5.06160754803279e-50	0	Rps6ka5
Dync1h1	2.18285918265274e-54	-0.166787	5.8452603193075e-50	0	Dync1h1
Nsg2	2.24900498271573e-54	0.234231	6.02238554271618e-50	0	Nsg2
Ccdc39	2.43826496080192e-54	-0.403945	6.52918591203539e-50	0	Ccdc39
Gm11146	2.44831223990108e-54	0.529501	6.55609051600712e-50	0	Gm11146
Tut4	2.58347644190133e-54	-0.199016	6.91803321612339e-50	0	Tut4
Cep170	2.74645016329681e-54	-0.116436	7.35444424727619e-50	0	Cep170
Smim14	2.81576308481771e-54	-0.194935	7.54005038852486e-50	0	Smim14
4930547E14Rik	3.0701117553347e-54	-0.487243	8.22114525843526e-50	0	4930547E14Rik
Vopp1	3.37373843061006e-54	-0.358175	9.03419676948762e-50	0	Vopp1
Phf24	3.38050468931587e-54	-0.462354	9.05231545705005e-50	0	Phf24
Phf12	3.52619290167984e-54	-0.136743	9.44243935211827e-50	0	Phf12
Slc25a27	3.5879261722515e-54	-0.558657	9.60774870405508e-50	0	Slc25a27
Zfp804b	3.85590836524105e-54	-2.89207	1.03253514204425e-49	0	Zfp804b
4833422C13Rik	3.89247775616129e-54	-0.259097	1.04232769354487e-49	0	4833422C13Rik
Gm38604	3.90252502081152e-54	-0.141463	1.04501815007291e-49	0	Gm38604
Tcf12	3.90702998852977e-54	-0.234107	1.0462244903285e-49	0	Tcf12
Nadk	3.95629418490574e-54	0.452324	1.05941645683406e-49	0	Nadk
Sel1l3	3.98917050331558e-54	-1.14948	1.06822007737785e-49	0	Sel1l3
Stox2	4.17268506455381e-54	0.307663	1.11736160658622e-49	0	Stox2
Rmdn1	4.39322198275263e-54	-0.15818	1.1764169825415e-49	0	Rmdn1
Tmem161b	5.31350405377475e-54	-0.10365	1.4228501155198e-49	0	Tmem161b
Mfsd4a	5.48094332429781e-54	-0.172721	1.46768700338047e-49	0	Mfsd4a
Gpm6a	5.75021054619293e-54	0.357904	1.53979138005954e-49	0	Gpm6a
Fyn	5.80202151611533e-54	-0.338078	1.55366532158536e-49	0	Fyn
Nnat	6.33016406805206e-54	-0.682865	1.69509133414298e-49	0	Nnat
Oxct1	6.96495427477121e-54	0.128322	1.86507545569823e-49	0	Oxct1
Aste1	7.28328478212579e-54	-0.499303	1.95031799895764e-49	0	Aste1
Srsf7	7.53411479819187e-54	-0.149718	2.01748526065982e-49	0	Srsf7
Naa40	7.70140316768194e-54	-0.372454	2.06228174024187e-49	0	Naa40
1500035N22Rik	7.71303157098324e-54	-1.19146	2.06539559407789e-49	0	1500035N22Rik
1600010M07Rik	7.89718333935169e-54	-0.10113	2.1147077546116e-49	0	1600010M07Rik
Mecp2	8.18761426768404e-54	-0.234761	2.19247934860043e-49	0	Mecp2
Lmo4	8.34916582577174e-54	0.340229	2.23573962482516e-49	0	Lmo4
Galnt18	8.6803715628575e-54	-0.407329	2.32442989710198e-49	0	Galnt18
Sparc	8.90202579426051e-54	-1.2478	2.38378446718708e-49	0	Sparc
Tbc1d30	1.0062220302793e-53	-0.174443	2.69446135268191e-49	0	Tbc1d30
Grb2	1.08331640119838e-53	-0.174599	2.90090465912901e-49	0	Grb2
Cep70	1.12803276676532e-53	-0.289235	3.02064614284416e-49	0	Cep70
Gm20641	1.16697025118805e-53	-2.34283	3.12491293863137e-49	0	Gm20641
Rab28	1.22883261450082e-53	-0.137446	3.2905679751103e-49	0	Rab28
Gmds	1.33136274231259e-53	-0.182263	3.56512315136467e-49	0	Gmds
Gm38251	1.36413295140637e-53	-0.759611	3.65287521727597e-49	0	Gm38251
Brip1os	1.36566589550216e-53	-0.112162	3.6569801349757e-49	0	Brip1os
Chchd6	1.37233764887617e-53	-0.146835	3.6748457561606e-49	0	Chchd6
Dync2h1	1.38043074840908e-53	-0.18551	3.69651745808984e-49	0	Dync2h1
Gm32509	1.40639241015564e-53	-2.62635	3.76603759591478e-49	0	Gm32509
Kdm7a	1.41812106066286e-53	-0.381594	3.797444576243e-49	0	Kdm7a
Trpc4	1.51195376450935e-53	-2.11721	4.04870979060314e-49	0	Trpc4
Dlgap3	1.57386689560187e-53	-0.169801	4.21450077304269e-49	0	Dlgap3
Sidt1	1.61963692300294e-53	-1.13214	4.33706375241726e-49	0	Sidt1
Hnrnph3	1.62839340464997e-53	0.118649	4.3605118589717e-49	0	Hnrnph3
Nsmce2	1.70656162989759e-53	-0.116968	4.56983073253977e-49	0	Nsmce2
Ubr5	1.86861266858642e-53	-0.116845	5.00377100394072e-49	0	Ubr5
Gpatch8	1.86894942534822e-53	-0.171543	5.00467277119746e-49	0	Gpatch8
Tmem181a	2.06915302746209e-53	-0.128409	5.54077797693798e-49	0	Tmem181a
Rtl4	2.09127633020092e-53	-1.00894	5.60001975701203e-49	0	Rtl4
C030018K13Rik	2.10852142129166e-53	2.11522	5.64619866193482e-49	0	C030018K13Rik
Pspc1	2.26861231279768e-53	-0.239314	6.07489005120962e-49	0	Pspc1
Top2b	2.31063141169085e-53	0.158133	6.18740879422576e-49	0	Top2b
Kdm5b	2.36291827409686e-53	0.22576	6.32742255437658e-49	0	Kdm5b
1810062O18Rik	2.65928517452616e-53	0.745977	7.12103384034615e-49	0	1810062O18Rik
P2ry12	2.74093540451299e-53	-0.130596	7.33967682620488e-49	0	P2ry12
Safb	2.80175647260295e-53	-0.199794	7.50254348233618e-49	0	Safb
Ssb	2.8667751884263e-53	0.116105	7.67665059956794e-49	0	Ssb
Adamts17	2.88831570366531e-53	-1.7076	7.73433179127496e-49	0	Adamts17
Sppl3	2.89680049604109e-53	-0.169565	7.75705236829884e-49	0	Sppl3
Stim1	2.93437552160466e-53	-0.123896	7.85767077175295e-49	0	Stim1
Uxs1	2.97346272979684e-53	-0.1328	7.96233849784997e-49	0	Uxs1
Ddhd2	2.97390574009022e-53	-0.174281	7.9635247908136e-49	0	Ddhd2
Prtg	3.11063224687466e-53	-1.78351	8.32965103068096e-49	0	Prtg
Nfat5	3.155011258546e-53	0.209761	8.44848914813448e-49	0	Nfat5
Metap2	3.25224207379809e-53	-0.106661	8.70885382521653e-49	0	Metap2
Gm13619	3.47484253218869e-53	-1.8563	9.30493333269486e-49	0	Gm13619
Sos1	3.49003532457536e-53	-0.186746	9.34561659214791e-49	0	Sos1
Arnt	3.49479632251758e-53	-0.134126	9.35836559243759e-49	0	Arnt
Ocrl	3.65437608703406e-53	-0.46536	9.78568828585981e-49	0	Ocrl
Cdh2	3.69097470992534e-53	0.319368	9.88369207823808e-49	0	Cdh2
Micu2	3.72218223075204e-53	-0.234634	9.9672595775078e-49	0	Micu2
Dock3	3.80139604841887e-53	-0.634517	1.0179378338456e-48	0	Dock3
Ddx17	4.13450372487451e-53	0.105635	1.1071374074469e-48	0	Ddx17
Otulin	4.3247257494596e-53	-0.195418	1.15807506119029e-48	0	Otulin
Sfxn5	4.43573692440055e-53	0.217914	1.18780163361598e-48	0	Sfxn5
Celf1	4.50980965277999e-53	-0.20579	1.20763682882143e-48	0	Celf1
Gm26827	4.56283296984425e-53	0.492212	1.22183541266489e-48	0	Gm26827
Filip1l	4.83102514280868e-53	-0.532917	1.29365191274131e-48	0	Filip1l
Nsd3	5.10721453334087e-53	-0.180241	1.36760990773802e-48	0	Nsd3
Atg16l2	5.1101965852083e-53	0.161376	1.36840844158708e-48	0	Atg16l2
Pibf1	5.15859393373073e-53	-0.130797	1.38136828357441e-48	0	Pibf1
Tmem63b	5.34253953166589e-53	-0.110524	1.43062523578949e-48	0	Tmem63b
Camsap1	5.46213137178491e-53	-0.240061	1.46264953873656e-48	0	Camsap1
Sptb	5.4843924148643e-53	-0.754988	1.46861060085236e-48	0	Sptb
Serpini1	5.69851492049824e-53	-0.265502	1.52594832541102e-48	0	Serpini1
Gm33228	5.94508635643379e-53	-1.58167	1.59197522452584e-48	0	Gm33228
Grik2	6.19503704190063e-53	-0.713318	1.65890701908015e-48	0	Grik2
Asxl3	6.38573248623412e-53	-0.523101	1.70997144516377e-48	0	Asxl3
Tbc1d8	6.39243740575235e-53	-0.549868	1.71176688851237e-48	0	Tbc1d8
Camkmt	6.54768986205632e-53	-0.300565	1.75334039126144e-48	0	Camkmt
Spata13	6.64030399601972e-53	-1.90209	1.77814060405416e-48	0	Spata13
Pdpk1	6.71055636436606e-53	-0.114189	1.79695278324994e-48	0	Pdpk1
Xpo1	6.93322802736893e-53	-0.283812	1.85657980116885e-48	0	Xpo1
Commd3	6.97636861402557e-53	0.108342	1.86813198746377e-48	0	Commd3
Mark2	7.07527366792869e-53	-0.124154	1.89461678279794e-48	0	Mark2
Ablim3	7.60494434294521e-53	-1.47257	2.03645199615387e-48	0	Ablim3
Gm6145	7.61209149200363e-53	0.363776	2.03836585972873e-48	0	Gm6145
Leng8	8.5955345884263e-53	0.311594	2.3017122520888e-48	0	Leng8
Ankib1	9.35892866244134e-53	-0.267447	2.50613391722854e-48	0	Ankib1
Aldoc	9.51956785863203e-53	0.505069	2.54914988118449e-48	0	Aldoc
Bend6	9.54888195455998e-53	-0.648009	2.55699960979207e-48	0	Bend6
8030462N17Rik	9.60782832578369e-53	-0.279144	2.57278426907836e-48	0	8030462N17Rik
Akap9	9.92200447729714e-53	-0.106469	2.65691435893063e-48	0	Akap9
Rassf8	1.11390604292755e-52	-0.464742	2.98281760175141e-48	0	Rassf8
Tnpo3	1.20266365824198e-52	-0.272344	3.22049274404038e-48	0	Tnpo3
Gm15283	1.22710599557323e-52	-0.474269	3.285944434946e-48	0	Gm15283
Zfp609	1.2308364089478e-52	-0.139588	3.29593373588041e-48	0	Zfp609
Leng9	1.25025895847903e-52	0.419264	3.34794343901515e-48	0	Leng9
Msh3	1.25881342828251e-52	-0.55481	3.37085059825491e-48	0	Msh3
Acap2	1.30269468702318e-52	-0.351161	3.48835583291068e-48	0	Acap2
Arhgef9	1.34427845888289e-52	-0.106101	3.59970885719661e-48	0	Arhgef9
Tle4	1.37775274233733e-52	0.386408	3.68934629343091e-48	0	Tle4
Nrp2	1.3914024568169e-52	-1.51077	3.72589749886429e-48	0	Nrp2
Gm45321	1.40006158660329e-52	-2.56644	3.74908491660629e-48	0	Gm45321
Uhrf1bp1l	1.5429019937784e-52	-0.34145	4.13158295893979e-48	0	Uhrf1bp1l
Rapgef1	1.57867847668928e-52	-0.133278	4.22738522487854e-48	0	Rapgef1
Kansl1	1.69979973260409e-52	-0.124818	4.55172372396723e-48	0	Kansl1
Usp32	1.74711109425602e-52	0.127717	4.67841408819878e-48	0	Usp32
Cbl	1.77672491919779e-52	-0.185538	4.75771398862784e-48	0	Cbl
Pcdh10	1.8465338464672e-52	0.330872	4.94464833406988e-48	0	Pcdh10
Mir9-3hg	1.88784242759051e-52	0.129915	5.05526445260185e-48	0	Mir9-3hg
Ythdc1	1.91832544556216e-52	-0.135448	5.13689187812635e-48	0	Ythdc1
Il18	1.95390403376909e-52	0.683497	5.23216422162686e-48	0	Il18
4930415C11Rik	2.1117428396622e-52	-0.616872	5.65482497604743e-48	0	4930415C11Rik
Smg6	2.13282660214703e-52	-0.228786	5.71128307522931e-48	0	Smg6
Trhde	2.17836075807345e-52	-1.46632	5.83321443796908e-48	0	Trhde
Sfta3-ps	2.3027371832817e-52	-2.69699	6.16626962939173e-48	0	Sfta3-ps
Anapc5	2.35894974690921e-52	-0.263802	6.31679563227348e-48	0	Anapc5
Auh	2.41828617471647e-52	-0.2038	6.47568671865576e-48	0	Auh
Nr1d2	2.45960315919229e-52	0.195884	6.58632533968512e-48	0	Nr1d2
Btbd1	2.60874471239495e-52	-0.164649	6.9856965908512e-48	0	Btbd1
Ttll4	2.62686115849582e-52	-0.324864	7.03420881022011e-48	0	Ttll4
Epn2	2.73132721576603e-52	-0.245255	7.31394801837828e-48	0	Epn2
Fancc	2.7437175101484e-52	-0.414689	7.34712674867538e-48	0	Fancc
Ints6l	2.90704507126585e-52	-0.334386	7.78448529183568e-48	0	Ints6l
Phip	2.94718097165093e-52	-0.11508	7.89196120588685e-48	0	Phip
Fbxl20	3.00657192006325e-52	-0.14858	8.05099828754536e-48	0	Fbxl20
Ttc8	3.01258613471639e-52	-0.548047	8.06710315154355e-48	0	Ttc8
Agpat3	3.02728456413056e-52	0.195429	8.1064626058288e-48	0	Agpat3
Colec12	3.09017253927476e-52	-1.95234	8.27486402566995e-48	0	Colec12
Fnip1	3.11095324627208e-52	0.1041	8.33051060286736e-48	0	Fnip1
Pifo	3.19438635826679e-52	-2.65282	8.55392779016682e-48	0	Pifo
Ppp4r4	3.37573728177521e-52	-0.643685	9.03954929313767e-48	0	Ppp4r4
Inhba	3.40493930733327e-52	-0.429352	9.11774647717703e-48	0	Inhba
Nipal2	3.48685663269984e-52	-1.03659	9.33710469104364e-48	0	Nipal2
Immp1l	3.50694555377493e-52	-0.150691	9.39089880389851e-48	0	Immp1l
Slc4a3	3.55152178287748e-52	-0.105568	9.51026503018931e-48	0	Slc4a3
Lrrc8b	3.7220585478633e-52	-0.263062	9.96692837946833e-48	0	Lrrc8b
Ajap1	3.94827983188635e-52	-0.589166	1.05727037338253e-47	0	Ajap1
Mapk8	3.97800389185319e-52	-0.229558	1.06522988216045e-47	0	Mapk8
Cst3	4.24812614055333e-52	0.585205	1.13756321791737e-47	0	Cst3
Ndufaf7	4.37131360748695e-52	-0.163548	1.17055035781286e-47	0	Ndufaf7
Tle1	4.51470888597482e-52	0.738595	1.20894874548634e-47	0	Tle1
Ddx10	4.56182935795521e-52	-0.377741	1.22156666547325e-47	0	Ddx10
Eaf2	5.0085550288761e-52	-0.218165	1.34119086563244e-47	0	Eaf2
Cd47	5.09914600202833e-52	0.23794	1.36544931642315e-47	0	Cd47
Dlx6os1	5.14203104594299e-52	-2.05271	1.37693307348261e-47	0	Dlx6os1
Rbm28	5.25523071421456e-52	-0.125831	1.40724568065237e-47	0	Rbm28
Ptpn12	5.70677812833818e-52	0.398871	1.5281610472064e-47	0	Ptpn12
Rbm24	5.7715466226977e-52	-0.890752	1.54550475462599e-47	0	Rbm24
Ica1l	5.80740974043535e-52	-0.631783	1.55510818029378e-47	0	Ica1l
Cbx6	5.86621032744197e-52	0.152105	1.57085380148241e-47	0	Cbx6
Rab8b	6.12576824901545e-52	-0.418536	1.64035822172136e-47	0	Rab8b
Zswim5	6.6615867574882e-52	-0.729602	1.78383970192019e-47	0	Zswim5
Sgip1	7.22793933836631e-52	0.465221	1.93549759602773e-47	0	Sgip1
Atp6v1e1	7.33585317303405e-52	0.175926	1.96439476267506e-47	0	Atp6v1e1
Sesn3	7.75213460275338e-52	0.220181	2.0758666039253e-47	0	Sesn3
Cmip	7.85457333775406e-52	-0.146237	2.10329764838378e-47	0	Cmip
Sgk1	7.94305420881521e-52	-1.01616	2.12699105603654e-47	0	Sgk1
Rsf1os1	8.07414320655288e-52	0.11986	2.16209406785073e-47	0	Rsf1os1
Ctdspl2	8.17767964368649e-52	-0.288566	2.18981905498637e-47	0	Ctdspl2
Tnfrsf19	8.30546610841424e-52	0.853829	2.22403771451117e-47	0	Tnfrsf19
Sntg2	8.59147023923812e-52	-1.08941	2.30062390066318e-47	0	Sntg2
Ttyh1	8.64204951197913e-52	0.237365	2.31416801831777e-47	0	Ttyh1
Cdon	8.89273180794377e-52	-1.31295	2.38129572353118e-47	0	Cdon
Uty	9.06606148507218e-52	-0.100849	2.42770994447263e-47	0	Uty
Ube3c	9.14446282197062e-52	-0.109213	2.44870425446729e-47	0	Ube3c
Sgsm3	9.32681862572041e-52	-0.408587	2.49753549159541e-47	0	Sgsm3
Gm46367	9.98971129499869e-52	-0.334206	2.67504489057475e-47	0	Gm46367
Ano1	1.04423431301255e-51	-2.98548	2.79625064338501e-47	0	Ano1
Idh3b	1.05785759975901e-51	0.193882	2.83273108063468e-47	0	Idh3b
Unc5d	1.07114970753535e-51	-1.7397	2.86832468683817e-47	0	Unc5d
Gpr158	1.08746144296134e-51	-0.598137	2.91200425196188e-47	0	Gpr158
Hdac7	1.0963779185735e-51	0.637892	2.93588079035611e-47	0	Hdac7
Tmem175	1.14561673086917e-51	-0.111524	3.06773248192145e-47	0	Tmem175
Hk1	1.20874203291103e-51	0.238251	3.23676941572915e-47	0	Hk1
Evi5	1.20909531433017e-51	-0.23674	3.23771543271333e-47	0	Evi5
Nfasc	1.25442345518159e-51	-0.140345	3.35909512828526e-47	0	Nfasc
Cdk13	1.29515104722881e-51	-0.109605	3.46815547426932e-47	0	Cdk13
Tut7	1.40822084754764e-51	-0.219695	3.77093378556306e-47	0	Tut7
Cdh6	1.44087819814859e-51	-1.13908	3.85838363900229e-47	0	Cdh6
Snx29	1.46177177912984e-51	-0.321607	3.9143324701539e-47	0	Snx29
Cab39l	1.63214875622596e-51	-0.132247	4.37056793942186e-47	0	Cab39l
Gm16105	1.67156963563345e-51	-0.77233	4.47612917029926e-47	0	Gm16105
Atp5g3	1.69438303851335e-51	0.299943	4.53721890053104e-47	0	Atp5g3
Abi1	1.77889587969315e-51	0.11843	4.76352738664231e-47	0	Abi1
Syt14	1.78083263658367e-51	-0.61863	4.76871363424374e-47	0	Syt14
Cyth1	1.8016872821421e-51	0.44824	4.82455820412011e-47	0	Cyth1
Gpi1	1.86609001258834e-51	0.320809	4.99701583570905e-47	0	Gpi1
Rbfox2	1.88543556446121e-51	-0.353945	5.04881935451424e-47	0	Rbfox2
Runx2	2.02403154844338e-51	-0.270154	5.41995168042169e-47	0	Runx2
4930570B17Rik	2.03721628099012e-51	0.397088	5.45525775723533e-47	0	4930570B17Rik
Abhd2	2.32885593254205e-51	-0.156159	6.2362104161611e-47	0	Abhd2
Angel2	2.42454757714748e-51	-0.148831	6.49245350208551e-47	0	Angel2
Rasgrf2	2.43637152194243e-51	-0.670518	6.52411566145743e-47	0	Rasgrf2
Khdrbs1	2.78665935365495e-51	0.203949	7.46211641721723e-47	0	Khdrbs1
Rbbp6	2.96565474494164e-51	-0.165328	7.94143027600473e-47	0	Rbbp6
9330182L06Rik	3.0287257690017e-51	0.709719	8.11032186423275e-47	0	9330182L06Rik
Garnl3	3.0783623688821e-51	-0.675367	8.24323875139249e-47	0	Garnl3
Trerf1	3.2036239664028e-51	-0.308138	8.57866425723342e-47	0	Trerf1
Ank1	3.25412986262624e-51	-0.593006	8.71390894614055e-47	0	Ank1
Zfp148	3.27731695272118e-51	0.105168	8.77599933599678e-47	0	Zfp148
Ptch1	3.37262888282879e-51	-0.841843	9.03122562243894e-47	0	Ptch1
2210408F21Rik	3.46426973265437e-51	0.180072	9.27662149010187e-47	0	2210408F21Rik
Lyn	3.62753463307206e-51	-0.829049	9.71381224044037e-47	0	Lyn
Map2k5	3.64208470673926e-51	-0.191521	9.7527744277064e-47	0	Map2k5
Arih1	3.96428887219391e-51	-0.106356	1.06155727419609e-46	0	Arih1
Gm41609	4.27387953834713e-51	-0.359474	1.14445946277859e-46	0	Gm41609
Ssbp4	4.36574082828099e-51	-0.134779	1.16905807899708e-46	0	Ssbp4
Phlpp2	4.91494490189345e-51	-0.614487	1.31612394582903e-46	0	Phlpp2
Klhl22	5.00184609515639e-51	-0.269083	1.33939434736098e-46	0	Klhl22
Wdr60	5.05020198606402e-51	-0.479743	1.35234308782822e-46	0	Wdr60
D830024N08Rik	5.08324766234856e-51	-0.171878	1.3611920590237e-46	0	D830024N08Rik
Smarcad1	5.09761295300897e-51	-0.150685	1.36503879655674e-46	0	Smarcad1
Fstl5	5.28737991920627e-51	-1.06623	1.41585459476506e-46	0	Fstl5
Lrrc3b	5.37497272346623e-51	-1.27791	1.43931019588979e-46	0	Lrrc3b
Qrich1	5.57058447893051e-51	-0.159097	1.49169111176801e-46	0	Qrich1
Spop	6.0911051619144e-51	0.104599	1.63107614025744e-46	0	Spop
Fxr2	6.42215680290383e-51	0.102855	1.71972514868159e-46	0	Fxr2
Tbl1x	6.63601090698797e-51	0.309612	1.77699100067324e-46	0	Tbl1x
Entpd6	6.75925278872243e-51	-0.148342	1.80999271176409e-46	0	Entpd6
Tom1l2	7.03244040381631e-51	0.11454	1.88314689133393e-46	0	Tom1l2
Vstm2a	7.06516207127402e-51	-0.461861	1.89190909944576e-46	0	Vstm2a
Swap70	7.5963626285406e-51	1.46293	2.0341539846706e-46	0	Swap70
Pfkp	7.65194515998233e-51	0.136206	2.04903787494007e-46	0	Pfkp
Cpne4	7.95371706791395e-51	-2.07968	2.129846356446e-46	0	Cpne4
Fam78b	8.4573819719598e-51	-0.463612	2.2647177444514e-46	0	Fam78b
Gm11817	8.78140112823431e-51	-2.69272	2.35148359411858e-46	0	Gm11817
Hira	9.10067920658781e-51	-0.131694	2.43697987794008e-46	0	Hira
Dot1l	9.52945257367668e-51	-0.257675	2.55179681017914e-46	0	Dot1l
Aplp2	9.54813785193495e-51	0.21217	2.55680035399114e-46	0	Aplp2
Gm26672	9.75368206025518e-51	-0.120964	2.61184098209513e-46	0	Gm26672
Sms	1.01060300171721e-50	-0.276698	2.70619271799836e-46	0	Sms
Gm39214	1.08098285274651e-50	-0.123872	2.8946558830846e-46	0	Gm39214
Rc3h2	1.21722390818747e-50	-0.141227	3.2594821813444e-46	0	Rc3h2
Lrrtm1	1.21732739192023e-50	-0.346014	3.25975929008399e-46	0	Lrrtm1
Astn1	1.2178028916543e-50	-0.167037	3.26103258327189e-46	0	Astn1
Phka2	1.28048589889443e-50	-0.180056	3.4288851400595e-46	0	Phka2
Fbxo41	1.45228114454285e-50	-0.236186	3.88891844885683e-46	0	Fbxo41
Gm48003	1.48010133277947e-50	-3.03687	3.96341534891688e-46	0	Gm48003
Gm32036	1.56068604619087e-50	-3.39729	4.17920509448992e-46	0	Gm32036
Dop1a	1.60779358616901e-50	-0.116653	4.30534966504339e-46	0	Dop1a
Agfg1	1.64956969425327e-50	-0.158213	4.41721772727141e-46	0	Agfg1
Cog5	1.94213161955645e-50	0.111025	5.20064005084827e-46	0	Cog5
Dock1	1.97824611859991e-50	0.324717	5.29734745638684e-46	0	Dock1
Zer1	2.05353950119532e-50	-0.214403	5.49896807630083e-46	0	Zer1
Rock1	2.05530477321217e-50	-0.1113	5.50369512170754e-46	0	Rock1
Fer	2.07281116943008e-50	-0.20047	5.55057374949988e-46	0	Fer
Tmem214	2.1017087780522e-50	-0.110636	5.62795576586818e-46	0	Tmem214
Atp1b3	2.10299515640264e-50	0.1432	5.631400429815e-46	0	Atp1b3
Lcor	2.12057713671138e-50	-0.111652	5.67848145668574e-46	0	Lcor
Pdss2	2.1785318292032e-50	-0.135431	5.83367253224033e-46	0	Pdss2
Ttyh3	2.24677193832011e-50	0.614383	6.01640589643358e-46	0	Ttyh3
Vti1a	2.25804248396395e-50	-0.14392	6.04658616355866e-46	0	Vti1a
Gtf3c1	2.32188796243381e-50	-0.14984	6.21755158580526e-46	0	Gtf3c1
Atp9b	2.41812409360266e-50	-0.193242	6.47525269784921e-46	0	Atp9b
Cnot10	2.46338257317477e-50	-0.24507	6.59644585444741e-46	0	Cnot10
Wdr37	2.48351501650532e-50	-0.128692	6.65035651119795e-46	0	Wdr37
Sfi1	2.77098172833083e-50	-0.129089	7.42013487212429e-46	0	Sfi1
Neto2	2.79996384904794e-50	-0.514679	7.49774319498056e-46	0	Neto2
Arid4b	3.07565152327427e-50	-0.179659	8.23597964902384e-46	0	Arid4b
Snx10	3.14964660848683e-50	-0.18734	8.43412368820604e-46	0	Snx10
Mink1	3.28698088719919e-50	0.247144	8.801877419742e-46	0	Mink1
Srsf9	3.47096994441446e-50	-0.292986	9.29456331715304e-46	0	Srsf9
Luzp1	3.68334076702598e-50	-0.105112	9.86324990594216e-46	0	Luzp1
Dip2c	3.86695647415389e-50	-0.514528	1.03549360464893e-45	0	Dip2c
Ywhae	3.97247786040839e-50	0.222339	1.06375012146016e-45	0	Ywhae
Rabep1	4.02353259585886e-50	0.246315	1.07742155851909e-45	0	Rabep1
4930402H24Rik	4.07520651005634e-50	0.133819	1.09125879926289e-45	0	4930402H24Rik
Sh3gl3	4.3250392797339e-50	-0.66821	1.15815901832714e-45	0	Sh3gl3
Gramd3	4.57611492080202e-50	0.694844	1.22539205349236e-45	0	Gramd3
Epha7	5.03666275789322e-50	-0.467618	1.34871755330865e-45	0	Epha7
Clip4	5.03836280033807e-50	-0.276575	1.34917279067453e-45	0	Clip4
Tab2	5.042849426373e-50	-0.430099	1.35037421939416e-45	0	Tab2
Retreg1	5.05623854507451e-50	-0.333489	1.35395955760005e-45	0	Retreg1
Jak2	5.19592419666866e-50	-0.363293	1.39136458138393e-45	0	Jak2
Rpl15	5.31814680760394e-50	0.269537	1.42409335214018e-45	0	Rpl15
Ube2d3	5.61502665337125e-50	0.111612	1.50359183723975e-45	0	Ube2d3
Atp5c1	5.74287362071348e-50	0.249987	1.53782669815466e-45	0	Atp5c1
Nsd1	5.75677676131155e-50	-0.167814	1.54154968114401e-45	0	Nsd1
Mat2a	5.78013861065667e-50	0.162151	1.54780551716164e-45	0	Mat2a
Ubap2	5.81652072494215e-50	-0.225567	1.55754791972501e-45	0	Ubap2
Uhrf2	5.85585359868104e-50	-0.301287	1.56808047665481e-45	0	Uhrf2
Eogt	5.91451172246688e-50	1.58474	1.58378794904218e-45	0	Eogt
Cul5	6.29588727690895e-50	-0.255856	1.68591269501068e-45	0	Cul5
Tnpo1	6.37203750167857e-50	-0.254391	1.70630420219949e-45	0	Tnpo1
Kpna1	6.42751570985705e-50	0.155443	1.72116015678552e-45	0	Kpna1
Snapc3	6.48644896972902e-50	-0.116257	1.73694130511404e-45	0	Snapc3
Med12l	6.93746681141371e-50	-0.218687	1.85771486276036e-45	0	Med12l
Nploc4	7.66425666459508e-50	-0.251181	2.05233464964527e-45	0	Nploc4
Pde7a	8.38868524736359e-50	-0.369782	2.24632213553902e-45	0	Pde7a
Rps6ka3	8.96451492630742e-50	-0.371813	2.4005178069666e-45	0	Rps6ka3
Klf13	9.9807617386102e-50	-0.236051	2.67264837836504e-45	0	Klf13
Ssbp2	1.01704825490853e-49	-0.249601	2.72345181699405e-45	0	Ssbp2
Strn3	1.01973183207938e-49	0.171763	2.73063789994216e-45	0	Strn3
Sec24b	1.06048858443712e-49	-0.101269	2.83977633140573e-45	0	Sec24b
Gm28750	1.07825445886596e-49	0.572501	2.88734978995128e-45	0	Gm28750
Whamm	1.08308213153613e-49	-0.407741	2.90027733182746e-45	0	Whamm
Adcy9	1.10415598281022e-49	-0.391916	2.95670889076922e-45	0	Adcy9
Apex2	1.21703040341686e-49	-0.161844	3.25896401426968e-45	0	Apex2
Chil5	1.25414218567346e-49	-2.5026	3.3583419447964e-45	0	Chil5
Rufy2	1.28034610004426e-49	-0.115489	3.42851078669853e-45	0	Rufy2
Pitpna	1.29463144590507e-49	-0.268695	3.46676408584459e-45	0	Pitpna
Slc9a7	1.43149904782888e-49	-0.394629	3.83326815027616e-45	0	Slc9a7
Klf9	1.47288368553533e-49	0.163734	3.94408793312651e-45	0	Klf9
Atad1	1.48403549547489e-49	0.153218	3.97395024978266e-45	0	Atad1
Herc4	1.58268576278565e-49	-0.200502	4.23811593558741e-45	0	Herc4
Fam117b	1.75233831360268e-49	-0.324946	4.69241153616524e-45	0	Fam117b
Ubqln4	1.78439257911487e-49	-0.14039	4.77824644835379e-45	0	Ubqln4
Gm5577	1.85129347303148e-49	-0.793449	4.95739366208369e-45	0	Gm5577
Pde2a	2.02326805579062e-49	-0.626208	5.41790719979611e-45	0	Pde2a
Chpf2	2.02848325778884e-49	0.168271	5.43187246770696e-45	0	Chpf2
Gm26854	2.04095528630606e-49	-0.773718	5.46527006567036e-45	0	Gm26854
Dnaja2	2.07670648916266e-49	0.19387	5.56100463667978e-45	0	Dnaja2
Nipsnap1	2.15052537276968e-49	-0.69162	5.75867684320266e-45	0	Nipsnap1
Lrriq1	2.18262271454655e-49	-2.56738	5.84462710501274e-45	0	Lrriq1
6530403H02Rik	2.19541180671274e-49	-1.78746	5.87887373601536e-45	0	6530403H02Rik
Micos10	2.35952271271077e-49	0.185981	6.31832992009689e-45	0	Micos10
Gm37240	2.42107006814094e-49	-0.222104	6.4831414284678e-45	0	Gm37240
Arhgef11	2.57026798693266e-49	-0.137195	6.88266361540828e-45	0	Arhgef11
Slc25a23	2.66731627572408e-49	-0.111192	7.14253952313393e-45	0	Slc25a23
Clasrp	2.69952022676242e-49	-0.436756	7.22877526322442e-45	0	Clasrp
Dhx9	2.74787677578114e-49	-0.223888	7.35826443018675e-45	0	Dhx9
Prdm10	2.76219861195923e-49	-0.494091	7.39661544310442e-45	0	Prdm10
Tmem59	2.89576660751696e-49	0.112007	7.75428382160892e-45	0	Tmem59
Ap3m1	2.95206657212146e-49	0.686951	7.90504386682683e-45	0	Ap3m1
Parp1	3.02218248914431e-49	0.106363	8.09280026943063e-45	0	Parp1
Dcaf5	3.04482252102165e-49	-0.183522	8.15342574679177e-45	0	Dcaf5
Ankrd28	3.04663991146092e-49	0.133411	8.15829235491006e-45	0	Ankrd28
Tspan13	3.13752860112625e-49	-0.266439	8.40167408809588e-45	0	Tspan13
Ndst3	3.37207062953766e-49	-1.23322	9.02973073177595e-45	0	Ndst3
Ep300	3.37298783650725e-49	-0.26485	9.0321868285991e-45	0	Ep300
Tox	3.42184333552022e-49	0.427049	9.16301208385604e-45	0	Tox
Reln	3.71529933708492e-49	-1.33949	9.94882856484599e-45	0	Reln
Bdp1	3.92420750534267e-49	-0.158045	1.05082428578066e-44	0	Bdp1
Mef2d	3.92970243433975e-49	-0.112884	1.0522957178675e-44	0	Mef2d
Sesn1	4.09799826800772e-49	-0.11312	1.09736197620711e-44	0	Sesn1
Dcaf1	4.37930582844041e-49	-0.144036	1.17269051473977e-44	0	Dcaf1
Ehbp1	4.54993829758112e-49	-0.117453	1.21838247732627e-44	0	Ehbp1
Smad3	4.55033244909512e-49	-0.895926	1.21848802321869e-44	0	Smad3
Cap2	4.71033924400647e-49	-0.223689	1.26133464276005e-44	0	Cap2
Armc8	4.7616116743825e-49	0.242135	1.27506437416615e-44	0	Armc8
Clu	4.88606118012496e-49	0.560939	1.30838946281386e-44	0	Clu
Ralgapa1	5.10575532478118e-49	-0.226271	1.3672191608699e-44	0	Ralgapa1
Gde1	5.12087405162201e-49	0.159127	1.37126765354334e-44	0	Gde1
Nars	5.13759626117978e-49	0.188571	1.37574552681872e-44	0	Nars
Arid4a	5.18580288398818e-49	0.137216	1.38865429627436e-44	0	Arid4a
Cep120	6.12919382148991e-49	-0.416943	1.64127552151857e-44	0	Cep120
Yeats2	6.18799577621301e-49	-0.209569	1.65702150895432e-44	0	Yeats2
Cdh12	6.27086038968204e-49	-1.68082	1.67921099514906e-44	0	Cdh12
Ttc14	6.41500059119119e-49	0.109657	1.71780885830918e-44	0	Ttc14
Brd9	6.42729349258475e-49	-0.201965	1.72110065144434e-44	0	Brd9
Taok3	6.42950358439154e-49	0.155166	1.72169246982837e-44	0	Taok3
Pcgf2	6.5908942461068e-49	-1.15737	1.76490966122248e-44	0	Pcgf2
Dcp1b	6.66121882850853e-49	-0.141556	1.78374117789801e-44	0	Dcp1b
Ptprn	6.9698277425363e-49	-0.621842	1.86638047289637e-44	0	Ptprn
Actn2	6.99075718436208e-49	-2.57539	1.87198495882848e-44	0	Actn2
Ints10	7.3468966009747e-49	-0.219022	1.96735197180901e-44	0	Ints10
Wasl	7.60096214647763e-49	0.128415	2.03538564358378e-44	0	Wasl
Gm48383	7.63380774368967e-49	-0.376788	2.04418103760522e-44	0	Gm48383
Sdccag8	7.7123118500166e-49	-0.100667	2.06520286719745e-44	0	Sdccag8
Plec	8.08344495332618e-49	-0.493722	2.16458488960168e-44	0	Plec
Gm13883	8.55937298625783e-49	-1.70359	2.29202889826012e-44	0	Gm13883
Trim9	8.86535174829219e-49	0.221369	2.37396389115768e-44	0	Trim9
Ypel4	8.8941857581375e-49	-0.748222	2.38168506231406e-44	0	Ypel4
Gm50152	9.64511622411665e-49	-0.152319	2.58276922249396e-44	0	Gm50152
Ywhaz	1.04338126848218e-48	0.116008	2.79396636074158e-44	0	Ywhaz
Frs2	1.04742085138742e-48	-0.334004	2.80478355584524e-44	0	Frs2
Nemf	1.13003576087006e-48	-0.140643	3.02600976045784e-44	0	Nemf
Specc1l	1.24145935003875e-48	-0.232762	3.32437984753376e-44	0	Specc1l
Ezr	1.40135978598496e-48	1.20659	3.75256123491052e-44	0	Ezr
Setdb1	1.46304058121098e-48	-0.117475	3.91773006836676e-44	0	Setdb1
Dpy19l1	1.47042978833584e-48	-0.251965	3.93751688720571e-44	0	Dpy19l1
Acvr2a	1.48126525351846e-48	-0.142808	3.96653209587173e-44	0	Acvr2a
Lonrf2	1.60425788977168e-48	-0.227937	4.29588177723061e-44	0	Lonrf2
Sgms1	1.62262047961011e-48	-0.205558	4.34505312029995e-44	0	Sgms1
Ago2	1.66444588312841e-48	0.152852	4.45705318584126e-44	0	Ago2
AC149090.1	1.66777679962635e-48	-0.589232	4.46597271403943e-44	0	AC149090.1
Epn1	1.72041878078167e-48	0.137334	4.60693741117717e-44	0	Epn1
Prkcb	1.80957546009602e-48	-0.648076	4.84568116704513e-44	0	Prkcb
Csnk2a2	1.95331955989051e-48	-0.169196	5.23059911747481e-44	0	Csnk2a2
Hmbox1	2.00169154033278e-48	-0.240911	5.36012960670312e-44	0	Hmbox1
Kras	2.04477366616682e-48	-0.120585	5.47549492326151e-44	0	Kras
Dkk3	2.15832459555035e-48	0.760903	5.77956160196473e-44	0	Dkk3
Gm42556	2.27499177712198e-48	-1.86276	6.09197298077723e-44	0	Gm42556
Picalm	2.36339653586175e-48	-0.185897	6.32870324373059e-44	0	Picalm
Sybu	2.44062666116645e-48	0.235466	6.53551007327153e-44	0	Sybu
Fryl	2.51368032781914e-48	-0.207156	6.73113318183408e-44	0	Fryl
Osbp	2.66502993146003e-48	-0.143992	7.13641715046367e-44	0	Osbp
Fam222b	2.66532547260296e-48	0.334442	7.13720855053621e-44	0	Fam222b
Thsd7b	2.71600730013957e-48	-1.91695	7.27292434831375e-44	0	Thsd7b
Snx32	2.80254527670129e-48	0.245281	7.50465574195072e-44	0	Snx32
Tnrc18	2.80427633716257e-48	0.213195	7.50929117565393e-44	0	Tnrc18
Ric8b	2.92315493179121e-48	-0.334146	7.8276242763505e-44	0	Ric8b
Hectd2os	2.96886155987565e-48	-0.122393	7.95001748503501e-44	0	Hectd2os
Frmd6	3.02769973541066e-48	-0.382426	8.10757435148266e-44	0	Frmd6
Fam216a	3.1573127438529e-48	-0.321033	8.45465206548929e-44	0	Fam216a
Phf6	3.30603541379502e-48	-0.187217	8.85290163106031e-44	0	Phf6
Agpat4	3.51202748014631e-48	-0.535913	9.40450718633578e-44	0	Agpat4
Gm13944	4.0309359892803e-48	-1.40418	1.07940403920948e-43	0	Gm13944
Ssbp3	4.04476330699483e-48	-0.272363	1.08310671834707e-43	0	Ssbp3
C79798	4.27591463930664e-48	-2.07534	1.14500442211353e-43	0	C79798
Gm13584	4.3039269854857e-48	1.76068	1.15250556817336e-43	0	Gm13584
Smurf2	4.36578017214903e-48	0.102056	1.16906861449807e-43	0	Smurf2
Urgcp	4.37091909018537e-48	-0.171253	1.17044471396984e-43	0	Urgcp
Wdr47	4.41087154274907e-48	-0.160954	1.18114318171735e-43	0	Wdr47
Prepl	4.50693120694652e-48	0.112451	1.20686603859614e-43	0	Prepl
Nub1	4.5467706234813e-48	0.205714	1.21753423755582e-43	0	Nub1
Cep83	4.64544198427967e-48	-0.323488	1.24395645455041e-43	0	Cep83
Gm47134	4.7837593185913e-48	-1.76132	1.28099507033238e-43	0	Gm47134
Elavl4	4.93181181480065e-48	-0.215735	1.32064056776732e-43	0	Elavl4
Ncor2	5.3880557455423e-48	-0.219527	1.44281356754132e-43	0	Ncor2
Vat1l	5.95418515763778e-48	-1.11106	1.59441170151224e-43	0	Vat1l
Pptc7	6.20804342919319e-48	-0.191811	1.66238986946935e-43	0	Pptc7
Zc3h13	6.38045963074238e-48	0.153936	1.70855947992019e-43	0	Zc3h13
Firre	6.44233408640061e-48	-0.101471	1.72512822165636e-43	0	Firre
Rap1b	6.61045505465171e-48	-0.33969	1.77014765453464e-43	0	Rap1b
Kif1b	7.49341307570668e-48	0.146037	2.00658615341273e-43	0	Kif1b
Aimp1	7.74393994994927e-48	0.161845	2.07367223979742e-43	0	Aimp1
Cebpz	8.3432863707509e-48	-0.102901	2.23416522435968e-43	0	Cebpz
Gng12	8.58302554245514e-48	0.636315	2.29836257975864e-43	0	Gng12
Shfl	9.17580123964383e-48	-0.404956	2.45709605595183e-43	0	Shfl
Btbd9	9.31136187253846e-48	-0.211064	2.49339648222835e-43	0	Btbd9
Smpd3	9.4681486327046e-48	-0.217676	2.53538084086564e-43	0	Smpd3
Kif3a	9.58395906955885e-48	-0.261493	2.56639255964647e-43	0	Kif3a
Sacm1l	1.00912792796735e-47	0.197625	2.70224276551097e-43	0	Sacm1l
Rcor1	1.0472746796403e-47	-0.32915	2.80439213714078e-43	0	Rcor1
Eya1	1.07319553689478e-47	1.26246	2.87380300869685e-43	0	Eya1
Daam1	1.11701244573478e-47	0.30689	2.99113592718858e-43	0	Daam1
Bmpr1b	1.12812776950587e-47	0.429235	3.02090054118281e-43	0	Bmpr1b
Baz2b	1.12998569759827e-47	0.116471	3.02587570102864e-43	0	Baz2b
Arhgap26	1.13635833628161e-47	0.268853	3.04294035289489e-43	0	Arhgap26
Nkain3	1.14386675660821e-47	-1.51505	3.06304640084547e-43	0	Nkain3
Dtx3	1.17133973001789e-47	0.117613	3.1366135290419e-43	0	Dtx3
Zfp277	1.18887658404855e-47	-0.300815	3.18357371676521e-43	0	Zfp277
Eftud2	1.20207517814663e-47	-0.189709	3.21891691204104e-43	0	Eftud2
Pxk	1.23712607999113e-47	-0.292118	3.31277621700024e-43	0	Pxk
Prkar1a	1.25250949358767e-47	0.137804	3.35396992192905e-43	0	Prkar1a
Banp	1.3038661670889e-47	-0.248407	3.49149282223066e-43	0	Banp
Chfr	1.31643512381598e-47	-0.102375	3.52514997455444e-43	0	Chfr
Gm31224	1.35204882003041e-47	0.618366	3.62051633027743e-43	0	Gm31224
Tra2b	1.37917619533971e-47	-0.144104	3.69315801588068e-43	0	Tra2b
Tbce	1.41225747091473e-47	0.10212	3.78174305561547e-43	0	Tbce
Psap	1.46100058037736e-47	0.134076	3.91226735413449e-43	0	Psap
Olfm3	1.53025458890221e-47	-0.980034	4.09771573816234e-43	0	Olfm3
Atp5b	1.53430395441036e-47	0.191253	4.10855912912006e-43	0	Atp5b
Rnf13	1.64755920548529e-47	0.225017	4.4118340404485e-43	0	Rnf13
Chd6	1.70448950887532e-47	-0.218058	4.56428200686634e-43	0	Chd6
4833420G17Rik	1.80130053606321e-47	0.13678	4.82352257547006e-43	0	4833420G17Rik
Slc24a3	1.87115374151159e-47	-0.33817	5.01057548901974e-43	0	Slc24a3
Zc2hc1a	1.92333663831354e-47	-0.705804	5.15031085007601e-43	0	Zc2hc1a
Pcyt2	1.94515889746262e-47	0.230309	5.20874649562541e-43	0	Pcyt2
Cacna2d1	1.99858572889934e-47	-1.0239	5.35181286484664e-43	0	Cacna2d1
Comt	2.00282659306335e-47	0.155774	5.36316905090504e-43	0	Comt
Khdc4	2.10596092413284e-47	0.12183	5.63934216264292e-43	0	Khdc4
Sgk3	2.18053680559167e-47	-0.145663	5.83904145801337e-43	0	Sgk3
Cep290	2.19904387726047e-47	-0.452755	5.8885996945281e-43	0	Cep290
Nfib	2.19928267812159e-47	0.244687	5.889239155474e-43	0	Nfib
Jph1	2.21243830828453e-47	-0.841631	5.92446730192431e-43	0	Jph1
Usp24	2.23899718155172e-47	0.233355	5.99558665275921e-43	0	Usp24
Ap3s1	2.40038528226981e-47	0.46737	6.4277517088621e-43	0	Ap3s1
Nrxn2	2.41600370253027e-47	0.160846	6.46957471463556e-43	0	Nrxn2
Chm	2.42069716877113e-47	-0.105326	6.48214287853534e-43	0	Chm
Galnt2	2.60721004514085e-47	-0.610455	6.98158705887818e-43	0	Galnt2
Numb	2.62814663988039e-47	-0.202113	7.03765107227172e-43	0	Numb
4930557K07Rik	2.74725966951689e-47	-0.242868	7.35661194303233e-43	0	4930557K07Rik
Plcb4	2.87890110715584e-47	-0.489168	7.70912138474191e-43	0	Plcb4
Acvr1	2.95925246980644e-47	-0.148995	7.92428626364769e-43	0	Acvr1
Gatad2b	3.18038006136516e-47	-0.120419	8.51642172832362e-43	0	Gatad2b
Acox1	3.24592668353983e-47	0.112892	8.69194247318295e-43	0	Acox1
Disp2	3.3351045541544e-47	-0.174638	8.93074297511464e-43	0	Disp2
Emc2	3.34306150817675e-47	0.246047	8.95205010659571e-43	0	Emc2
Exoc6b	3.48356664245078e-47	-0.191772	9.3282947551547e-43	0	Exoc6b
Dop1b	3.48924417127108e-47	0.363138	9.34349804182969e-43	0	Dop1b
Sema4d	3.51108693930657e-47	0.443812	9.40198860607515e-43	0	Sema4d
Plekhh2	3.79185202185214e-47	-1.12881	1.01538213441156e-42	0	Plekhh2
Miat	4.59560483155304e-47	-0.843548	1.23061106179327e-42	0	Miat
Ccnl1	4.69956193797269e-47	-0.124327	1.25844869575033e-42	0	Ccnl1
Mdn1	4.72881414791362e-47	-0.166069	1.26628185252831e-42	0	Mdn1
Lekr1	5.0807556388258e-47	-0.470373	1.36052474496477e-42	0	Lekr1
Hlf	5.08182986367046e-47	0.387217	1.36081240089368e-42	0	Hlf
Rbbp4	5.91467738212894e-47	-0.145979	1.58383230938649e-42	0	Rbbp4
Med15	5.97176198880213e-47	-0.123148	1.59911842536143e-42	0	Med15
Atp8a1	6.1265310663123e-47	-0.201836	1.64056248893711e-42	0	Atp8a1
Cd46	6.15739192651279e-47	0.172774	1.6488264100816e-42	0	Cd46
Cpne8	6.46710251858565e-47	-0.314626	1.73176071242687e-42	0	Cpne8
Btbd3	6.50471868648519e-47	-0.200171	1.741833569867e-42	0	Btbd3
Hacd3	6.58311412950987e-47	0.133114	1.76282630160015e-42	0	Hacd3
Plcxd3	7.11618720697025e-47	-1.23473	1.90557261028249e-42	0	Plcxd3
Bbip1	7.66279616968281e-47	0.287695	2.05194355831766e-42	0	Bbip1
Usp54	8.50749913709059e-47	0.655039	2.27813811893012e-42	0	Usp54
Scfd2	8.72371357962292e-47	-0.397819	2.33603602235143e-42	0	Scfd2
Zdhhc8	8.77121844389327e-47	0.198933	2.34875687490574e-42	0	Zdhhc8
9630014M24Rik	8.7847089433603e-47	0.910314	2.35236936085302e-42	0	9630014M24Rik
Synpo	8.98715372071191e-47	-0.275177	2.40658002333223e-42	0	Synpo
Sfmbt1	8.99267918018534e-47	-0.308674	2.40805963087003e-42	0	Sfmbt1
Prr14l	8.99345391921726e-47	-0.193315	2.408267090488e-42	0	Prr14l
Zc3h14	9.48323992624489e-47	-0.245052	2.53942198744986e-42	0	Zc3h14
Rab40b	9.64292969754234e-47	-0.382024	2.58218371440789e-42	0	Rab40b
Ywhab	9.71777356400229e-47	0.205114	2.60222540496853e-42	0	Ywhab
Angpt1	9.87110205480407e-47	-0.970246	2.64328370823543e-42	0	Angpt1
Cfap54	1.00269966169936e-46	-1.8473	2.68502915409854e-42	0	Cfap54
Matk	1.05091025163448e-46	-0.109004	2.81412747182682e-42	0	Matk
Tsc22d1	1.08064402630968e-46	0.127497	2.89374857365206e-42	0	Tsc22d1
Susd6	1.17885443553265e-46	-0.462636	3.15673640746934e-42	0	Susd6
Clasp2	1.31617512728734e-46	0.256977	3.52445375585004e-42	0	Clasp2
Hnrnpa2b1	1.32795689701925e-46	0.10005	3.55600297883815e-42	0	Hnrnpa2b1
Nrf1	1.33103993701387e-46	0.297495	3.56425874333575e-42	0	Nrf1
Ubxn4	1.37657470621713e-46	-0.220168	3.68619174830824e-42	0	Ubxn4
Igsf8	1.3970561560756e-46	0.29309	3.74103697473924e-42	0	Igsf8
Spred1	1.4588478214158e-46	0.20826	3.90650269618722e-42	0	Spred1
Uba1	1.49554767628389e-46	0.201933	4.004777567553e-42	0	Uba1
Cul9	1.54206049074614e-46	-0.105382	4.12932958212001e-42	0	Cul9
Slc25a4	1.62753650155537e-46	0.261004	4.35821724386496e-42	0	Slc25a4
Itch	1.74312484567696e-46	-0.120828	4.66773971175376e-42	0	Itch
Nedd4l	1.77619443516108e-46	0.229078	4.75629345847434e-42	0	Nedd4l
Zfp799	1.78442627550693e-46	-0.230322	4.77833668055246e-42	0	Zfp799
Ptpn11	1.83603478675075e-46	-0.346047	4.91653395196115e-42	0	Ptpn11
Gm49797	1.8612290436573e-46	-0.141008	4.98399913310553e-42	0	Gm49797
Lin28b	1.94771653254269e-46	-0.536634	5.21559533084283e-42	0	Lin28b
Mir124a-1hg	2.13348693137362e-46	-0.322586	5.71305130483228e-42	0	Mir124a-1hg
Dpysl5	2.17074254461818e-46	-1.46287	5.81281438597855e-42	0	Dpysl5
Morc2a	2.17086164252387e-46	-0.222986	5.81313330635042e-42	0	Morc2a
Ppp4r3a	2.18464579919987e-46	-0.175375	5.8500445210974e-42	0	Ppp4r3a
Rap1gap	2.30921882874463e-46	-0.177829	6.18362617961236e-42	0	Rap1gap
Cpd	2.38819369143451e-46	-0.233357	6.39510506692334e-42	0	Cpd
Usp47	2.40253763022865e-46	0.102524	6.43351526622627e-42	0	Usp47
B3gat2	2.4173677736711e-46	-0.109231	6.47322742433648e-42	0	B3gat2
Itm2c	2.48985604176894e-46	0.230346	6.66733650864886e-42	0	Itm2c
Mapkap1	2.55235919542095e-46	-0.190773	6.83470745349823e-42	0	Mapkap1
Med27	2.55625286659361e-46	-0.228285	6.84513392616436e-42	0	Med27
Rfx7	2.79353599966898e-46	-0.10745	7.48053069991361e-42	0	Rfx7
Dchs2	2.81056369287756e-46	-2.47171	7.52612745678753e-42	0	Dchs2
C230057M02Rik	3.1095741144765e-46	-1.27243	8.32681756374517e-42	0	C230057M02Rik
Cwc27	3.1320666827321e-46	-0.232329	8.38704816302002e-42	0	Cwc27
Ccdc88a	3.22507158886405e-46	0.128646	8.63609670066014e-42	0	Ccdc88a
Myo18a	3.28452138976637e-46	0.160511	8.79529137751639e-42	0	Myo18a
Cdyl2	3.29339196381766e-46	-0.75019	8.81904500071094e-42	0	Cdyl2
A330023F24Rik	3.43571117126604e-46	0.151647	9.20014737441619e-42	0	A330023F24Rik
Smc5	3.48935783129411e-46	-0.104043	9.34380240063937e-42	0	Smc5
Cep295	3.51579641402168e-46	-0.135563	9.41459963746724e-42	0	Cep295
Carmil1	3.63109224183872e-46	-0.392659	9.72333880519572e-42	0	Carmil1
Rars2	3.7183808402453e-46	0.113776	9.95708021400886e-42	0	Rars2
Gm40841	4.11071945282319e-46	-0.386951	1.10076845507699e-41	0	Gm40841
Gm10754	4.14202983173178e-46	-2.08713	1.10915274834114e-41	0	Gm10754
Asxl2	4.1467704413241e-46	-0.138579	1.11042218877777e-41	0	Asxl2
Cux1	4.27373659661781e-46	-0.196434	1.14442118584232e-41	0	Cux1
Ddr1	4.37554682950072e-46	-0.848248	1.1716839300037e-41	0	Ddr1
4932443L11Rik	4.56998538229431e-46	-0.285606	1.22375068567077e-41	0	4932443L11Rik
Gps2	4.65905623754533e-46	-0.173192	1.24760207928989e-41	0	Gps2
Lztfl1	4.7338654425799e-46	-0.313385	1.26763448821405e-41	0	Lztfl1
Gm16093	4.79812440964694e-46	-0.342927	1.28484175441526e-41	0	Gm16093
Eefsec	4.91559871031359e-46	-0.618772	1.31629902264777e-41	0	Eefsec
Cep112	5.06253775107206e-46	-0.764604	1.35564635898208e-41	0	Cep112
Drp2	5.53314211208494e-46	0.171483	1.48166479477411e-41	0	Drp2
Astn2	5.58869790585213e-46	-0.61505	1.49654152522908e-41	0	Astn2
Il1rap	5.79068987387002e-46	-0.445076	1.55063093442491e-41	0	Il1rap
Slit1	5.79272387941557e-46	-1.174	1.5511756004299e-41	0	Slit1
Srebf2	6.15513548827045e-46	0.269916	1.64822218104906e-41	0	Srebf2
Prune2	6.31480801436772e-46	-0.449431	1.69097929008739e-41	0	Prune2
Nim1k	6.52808135265033e-46	0.49742	1.74808962461271e-41	0	Nim1k
Pcbp3	6.5412717645338e-46	-1.34142	1.75162175310686e-41	0	Pcbp3
Gm13402	6.62839462375227e-46	-0.118032	1.77495151234838e-41	0	Gm13402
Gabarapl1	6.63873103605111e-46	0.36245	1.77771939683377e-41	0	Gabarapl1
Zfr	6.73425752004767e-46	-0.116531	1.80329947871836e-41	0	Zfr
Usp2	7.23864279227031e-46	0.136147	1.93836376691414e-41	0	Usp2
4930444A19Rik	7.44515962525904e-46	-1.45099	1.99366484445187e-41	0	4930444A19Rik
Exoc6	7.47742954647112e-46	-0.477598	2.00230608395404e-41	0	Exoc6
Zdhhc20	8.2946930308831e-46	-0.150187	2.22115289980988e-41	0	Zdhhc20
Rsrp1	8.62821556501445e-46	0.338902	2.31046356399957e-41	0	Rsrp1
Sympk	9.29291565365938e-46	-0.122767	2.48845695373691e-41	0	Sympk
Cluap1	9.29469438838955e-46	-0.129931	2.48893326332295e-41	0	Cluap1
Gm9801	9.32177872557445e-46	-0.349329	2.49618590713433e-41	0	Gm9801
Gm15520	9.38910764712967e-46	0.469901	2.51421524574838e-41	0	Gm15520
Rab11fip4	1.0105259748465e-45	-0.210213	2.70598645544396e-41	0	Rab11fip4
Clmp	1.02943868662448e-45	-0.675272	2.75663091504303e-41	0	Clmp
Akt2	1.07790311465891e-45	1.07732	2.88640896043364e-41	0	Akt2
Cstf2	1.11353814862285e-45	-0.188698	2.98183245438226e-41	0	Cstf2
Lrpprc	1.13722295453432e-45	-0.116479	3.045255627652e-41	0	Lrpprc
Phyhipl	1.15076831781172e-45	-0.288108	3.08152740143623e-41	0	Phyhipl
Slc12a2	1.15613624082415e-45	-0.323941	3.09590162567891e-41	0	Slc12a2
Rnf112	1.18503202855892e-45	-0.393193	3.17327876607507e-41	0	Rnf112
Bbof1	1.19182881410457e-45	-0.383872	3.19147919840922e-41	0	Bbof1
Pik3r1	1.19382834820558e-45	0.222388	3.19683355082491e-41	0	Pik3r1
Ccni	1.23647582083274e-45	0.164572	3.31103495302591e-41	0	Ccni
Elp1	1.25337260173816e-45	-0.199877	3.35628115293443e-41	0	Elp1
3110021N24Rik	1.30423047637704e-45	-0.183882	3.49246836964244e-41	0	3110021N24Rik
Pdlim5	1.31019287872676e-45	0.501153	3.50843449065451e-41	0	Pdlim5
Ppp3r1	1.33707447296251e-45	0.245141	3.58041802369901e-41	0	Ppp3r1
Megf11	1.39363405740754e-45	-0.563733	3.73187327892592e-41	0	Megf11
Pld5	1.40258902466988e-45	-2.00147	3.75585289026102e-41	0	Pld5
Efr3b	1.50444423179569e-45	0.235365	4.02860076390251e-41	0	Efr3b
Dync1li1	1.50624412075827e-45	-0.265849	4.03342050656649e-41	0	Dync1li1
Fyco1	1.53505597477758e-45	-0.156995	4.11057288925942e-41	0	Fyco1
Taf15	1.55830889091905e-45	-0.123972	4.17283954810303e-41	0	Taf15
Npm1	1.69997802047547e-45	0.166027	4.55220114322923e-41	0	Npm1
Col4a2	1.70556664462883e-45	-0.222595	4.56716636098708e-41	0	Col4a2
Wwox	1.71274304447866e-45	-0.37778	4.58638332450496e-41	0	Wwox
Tmem131l	1.71713636682699e-45	-1.04055	4.59814776308932e-41	0	Tmem131l
Dmd	1.74970484069212e-45	-0.495242	4.68535962240535e-41	0	Dmd
Iqcb1	1.77517646323325e-45	-0.279652	4.753567533246e-41	0	Iqcb1
Gm20404	1.78823971497524e-45	-0.210329	4.7885483087607e-41	0	Gm20404
Dnajc1	1.78863030127045e-45	-0.107632	4.78959422074201e-41	0	Dnajc1
P2ry14	1.81822374619003e-45	-0.11255	4.86883954754767e-41	0	P2ry14
Gprin3	1.82579903854145e-45	-0.889617	4.8891246654063e-41	0	Gprin3
Slc8a2	1.84378939456308e-45	-0.488103	4.93729924076103e-41	0	Slc8a2
Mapk9	2.03098668963827e-45	0.194001	5.43857615751336e-41	0	Mapk9
4930545L23Rik	2.04292349160877e-45	-0.325158	5.47054052582997e-41	0	4930545L23Rik
Airn	2.0476158902527e-45	-0.504651	5.48310583091868e-41	0	Airn
Tm9sf2	2.06576683179223e-45	0.1902	5.53171042217323e-41	0	Tm9sf2
Synj2bp	2.10491058549043e-45	-0.27947	5.63652956582627e-41	0	Synj2bp
Usp48	2.22206327735347e-45	-0.156242	5.95024104409713e-41	0	Usp48
Gm30606	2.22663907438135e-45	2.26584	5.96249411337837e-41	0	Gm30606
Spata5	2.39885466409939e-45	-0.112164	6.42365301952534e-41	0	Spata5
Slc4a7	2.41034472728385e-45	-0.156952	6.45442111072071e-41	0	Slc4a7
Gm10125	2.64807934546043e-45	0.406451	7.09102687127395e-41	0	Gm10125
1810034E14Rik	2.87683334608964e-45	-0.258529	7.70358433415884e-41	0	1810034E14Rik
Mbnl1	3.0179513071405e-45	0.107136	8.08147001026082e-41	0	Mbnl1
Marf1	3.07727273260243e-45	0.188527	8.24032092336279e-41	0	Marf1
Grm4	3.10013200464324e-45	-2.28795	8.30153348203367e-41	0	Grm4
Ptpn4	3.12842598277387e-45	0.104293	8.37729909667187e-41	0	Ptpn4
Zc3h12b	3.2949548256544e-45	-0.177764	8.82323003213735e-41	0	Zc3h12b
Epc1	3.33925329370752e-45	0.18244	8.94185246989e-41	0	Epc1
Extl3	3.3825832458912e-45	0.411023	9.05788141584745e-41	0	Extl3
Znrf3	3.46326280489813e-45	0.249604	9.27392513895622e-41	0	Znrf3
Rnf217	3.50230762287363e-45	-0.194066	9.37847935253102e-41	0	Rnf217
Slc22a23	3.73925754202261e-45	0.345017	1.00129838460281e-40	0	Slc22a23
Abl1	3.87040890570908e-45	-0.222221	1.03641809677078e-40	0	Abl1
Scamp5	3.93671557666267e-45	0.128108	1.05417369711873e-40	0	Scamp5
Gsg1l	4.01102147756954e-45	-0.508286	1.07407133126357e-40	0	Gsg1l
Lca5l	4.41780510776165e-45	-0.454862	1.18299985175641e-40	0	Lca5l
Esrrg	4.62320230608523e-45	-0.633404	1.2380011135235e-40	0	Esrrg
Fgf1	4.64129489748039e-45	0.579801	1.2428459476473e-40	0	Fgf1
Rps6kb1	4.75272733869632e-45	-0.11314	1.2726853267561e-40	0	Rps6kb1
Txndc16	4.9780893474682e-45	-0.148255	1.33303276546503e-40	0	Txndc16
Rp9	5.06630252181447e-45	-0.274671	1.35665448929148e-40	0	Rp9
Zswim6	5.16658899864642e-45	0.152128	1.38350920205754e-40	0	Zswim6
Creb1	5.16810000908919e-45	-0.12908	1.3839138204339e-40	0	Creb1
Eif2s3y	5.27113984614465e-45	0.190069	1.41150582800061e-40	0	Eif2s3y
Mbd5	5.29251664650875e-45	-0.227351	1.41723010760211e-40	0	Mbd5
Rasa2	5.58438028103791e-45	0.379057	1.49538535165633e-40	0	Rasa2
Brsk2	5.59749239879776e-45	0.24843	1.49889651455007e-40	0	Brsk2
Fam169a	5.73346983151163e-45	-0.255055	1.53530855148219e-40	0	Fam169a
Dlg4	6.04482263328798e-45	0.198986	1.61868260474186e-40	0	Dlg4
Prkcg	6.04960291716315e-45	-0.236736	1.61996266915795e-40	0	Prkcg
Mfap3l	6.15189602743645e-45	0.81944	1.64735471822693e-40	0	Mfap3l
Tox2	6.35865493475479e-45	0.979747	1.70272061842864e-40	0	Tox2
Tlk2	6.49127888444155e-45	-0.199315	1.73823465967576e-40	0	Tlk2
Nptn	6.5678073810251e-45	-0.218933	1.7587274604909e-40	0	Nptn
Mysm1	6.69209764229772e-45	-0.120235	1.79200990665448e-40	0	Mysm1
Rngtt	6.96823665175953e-45	-0.201838	1.86595441060817e-40	0	Rngtt
Lncppara	7.19998341708782e-45	-0.139543	1.92801155942778e-40	0	Lncppara
Dennd6b	7.57254884929854e-45	-0.246219	2.02777713086516e-40	0	Dennd6b
Dctn4	7.65693270373122e-45	0.37652	2.05037343940515e-40	0	Dctn4
Phtf1	7.69340012175804e-45	0.119352	2.06013868460437e-40	0	Phtf1
Ctnnd1	7.98116136458732e-45	0.161795	2.13719539020919e-40	0	Ctnnd1
Abca8b	7.98278635324289e-45	-0.663497	2.13763052967138e-40	0	Abca8b
1110004F10Rik	8.17610440162541e-45	-0.166395	2.18939723666725e-40	0	1110004F10Rik
Gm11655	8.43007967363944e-45	-1.3125	2.25740673500717e-40	0	Gm11655
Ccz1	8.44452418004687e-45	-0.191959	2.26127468493295e-40	0	Ccz1
Prr16	8.6309587771206e-45	-0.667202	2.31119814133735e-40	0	Prr16
A930015D03Rik	9.03282346518925e-45	-0.246323	2.41880946750838e-40	0	A930015D03Rik
Gm49179	9.36668177251698e-45	0.1488	2.5082100450446e-40	0	Gm49179
Fbxw2	1.01718520955596e-44	0.110736	2.72381855414894e-40	0	Fbxw2
Eprs	1.04492362587342e-44	0.156979	2.79809648536385e-40	0	Eprs
Aars	1.10050867812017e-44	0.220679	2.9469421382702e-40	0	Aars
Zfp831	1.10497070569383e-44	-0.478854	2.95889055570693e-40	0	Zfp831
Dnajc5	1.11848420682569e-44	-0.127382	2.99507700903782e-40	0	Dnajc5
Neurl1a	1.15177874713266e-44	-0.108822	3.08423312907184e-40	0	Neurl1a
Cep350	1.16760260833217e-44	-0.201102	3.12660626459188e-40	0	Cep350
Ldhb	1.1769637552597e-44	0.187834	3.15167354383442e-40	0	Ldhb
Wnk1	1.17928822946488e-44	0.149943	3.15789802086105e-40	0	Wnk1
Cdc40	1.18876981926371e-44	-0.320232	3.18328782202436e-40	0	Cdc40
Mcu	1.23584706406658e-44	0.322064	3.30935126815749e-40	0	Mcu
Enah	1.24484057794776e-44	0.175848	3.33343409962851e-40	0	Enah
Kidins220	1.24530840884553e-44	0.144611	3.33468685720656e-40	0	Kidins220
Fjx1	1.27421338438811e-44	1.00389	3.41208860071449e-40	0	Fjx1
Cdh9	1.38200891762529e-44	-1.26784	3.700743479617e-40	0	Cdh9
Dner	1.42053542712288e-44	-0.419798	3.80390976674965e-40	0	Dner
Sestd1	1.42293613601786e-44	-0.109992	3.81033838502863e-40	0	Sestd1
Tshz3	1.42963221331776e-44	-0.436876	3.82826914082229e-40	0	Tshz3
Armh3	1.46893012441402e-44	-0.271648	3.93350108715587e-40	0	Armh3
Cfap69	1.47042543465396e-44	-1.5121	3.93750522891638e-40	0	Cfap69
Rapgefl1	1.48710177441724e-44	-0.302314	3.98216113153447e-40	0	Rapgefl1
Tsnax	1.55862062938351e-44	-0.190472	4.17367432136317e-40	0	Tsnax
Srr	1.56057422610053e-44	-0.207838	4.178905662652e-40	0	Srr
Fam193b	1.60645177056743e-44	-0.142227	4.30175655122548e-40	0	Fam193b
Nbeal1	1.82479506209844e-44	0.135575	4.8864362172872e-40	0	Nbeal1
Xrcc4	1.84490620622048e-44	0.472532	4.94028983901721e-40	0	Xrcc4
Slc24a5	1.92113729215428e-44	-0.403505	5.14442144093074e-40	0	Slc24a5
Ccdc85a	1.94223489659765e-44	-0.161751	5.20091660610919e-40	0	Ccdc85a
Atp6v1d	1.94626866724659e-44	0.215678	5.21171823715291e-40	0	Atp6v1d
Plekhn1	1.98047117133993e-44	-0.186646	5.30330570261406e-40	0	Plekhn1
Stag1	1.98579497995741e-44	-0.280955	5.31756179732996e-40	0	Stag1
Mettl16	2.06839938131109e-44	-0.212058	5.53875986327485e-40	0	Mettl16
Vwa5b2	2.12528269804286e-44	-1.30962	5.69108200881917e-40	0	Vwa5b2
Nck2	2.1474410232415e-44	-0.129849	5.75041757203609e-40	0	Nck2
Anapc4	2.15332918171914e-44	-0.225448	5.76618488280751e-40	0	Anapc4
[truncated: 43,184 more rows]
