# Supplementary material for: The gut microbiome controls reactive astrocytosis during Aβ amyloidosis via propionate-mediated regulation of IL-17
Source: J Clin Invest. 2025 May 13;135(13):e180826. doi: 10.1172/JCI180826 (PMC12208551; doi:10.1172/JCI180826)
Supplement: Supplemental table 2 [file jci-135-180826-s012.xlsx]

## Sheet: Sheet1
Ensembl ID	Gene Symbol	Location	Strand	Biotype	Log2 Fold Change	LFC Standard Error	Wald Statistic	p Value	FDR Adj p Value
ENSMUSG00000101135	Gm17981	7:16248325-16249063	-	processed_pseudogene	22.0775	3.02758	7.29213	3.05099e-13	4.50021e-09
ENSMUSG00000020932	Gfap	11:102778162-102791738	-	protein_coding	-0.557389	0.101124	-5.51194	3.54908e-08	0.000261744
ENSMUSG00000066705	Fxyd6	9:45281483-45307457	+	protein_coding	0.291802	0.0549417	5.31111	1.08959e-07	0.000443445
ENSMUSG00000039474	Wfs1	5:37123448-37146549	-	protein_coding	-0.352136	0.0665273	-5.29311	1.20256e-07	0.000443445
ENSMUSG00000025316	Banp	8:122676489-122755997	+	protein_coding	-0.738343	0.14394	-5.12953	2.90468e-07	0.00085688
ENSMUSG00000030409	Dmpk	7:18817774-18827746	+	protein_coding	-0.55132	0.108254	-5.09282	3.52782e-07	0.000867256
ENSMUSG00000040957	Cables1	18:11972277-12078687	+	protein_coding	-0.427069	0.0876405	-4.87296	1.09938e-06	0.00231654
ENSMUSG00000066687	Zbtb16	9:48565597-48747522	-	protein_coding	-1.04615	0.220627	-4.7417	2.1193e-06	0.00390746
ENSMUSG00000040711	Sh3pxd2b	11:32297820-32378173	+	protein_coding	-0.502153	0.107774	-4.6593	3.17287e-06	0.00519998
ENSMUSG00000038085	Cnbd2	2:156154219-156217558	+	protein_coding	1.17343	0.257239	4.56161	5.07621e-06	0.00726765
ENSMUSG00000045598	Zfp553	7:126832233-126837351	+	protein_coding	-0.409551	0.090054	-4.54784	5.41994e-06	0.00726765
ENSMUSG00000038296	Galnt18	7:111070868-111379184	-	protein_coding	0.699186	0.155631	4.49258	7.03668e-06	0.00864925
ENSMUSG00000019124	Scrn1	6:54478158-54543474	-	protein_coding	-0.243436	0.0546616	-4.45352	8.44753e-06	0.00925575
ENSMUSG00000070306	Ccdc153	9:44151973-44158603	+	protein_coding	0.9819	0.22123	4.43836	9.06485e-06	0.00925575
ENSMUSG00000049532	Sall2	14:52548629-52566219	-	protein_coding	-0.468612	0.105776	-4.43024	9.41263e-06	0.00925575
ENSMUSG00000039804	Ncoa5	2:164842277-164876787	-	protein_coding	-0.35827	0.081902	-4.37437	1.21783e-05	0.0112268
ENSMUSG00000018042	Cyb5r3	15:83037695-83056793	-	protein_coding	-0.226611	0.0523162	-4.33156	1.48055e-05	0.012846
ENSMUSG00000071054	Safb	17:56891825-56913294	+	protein_coding	-0.371929	0.0861893	-4.31525	1.5942e-05	0.0129909
ENSMUSG00000021091	Serpina3n	12:104372988-104380588	+	protein_coding	-0.488887	0.113575	-4.30453	1.6734e-05	0.0129909
ENSMUSG00000021743	Fezf2	14:10121574-10127669	+	protein_coding	-0.487942	0.115529	-4.22356	2.40477e-05	0.0177352
ENSMUSG00000034889	Cactin	10:81156937-81162076	+	protein_coding	-0.267501	0.0638108	-4.1921	2.76387e-05	0.0192771
ENSMUSG00000039208	Metrnl	11:121592370-121607132	+	protein_coding	-0.39056	0.0933656	-4.18313	2.87522e-05	0.0192771
ENSMUSG00000031618	Nr3c2	8:77626070-77971641	+	protein_coding	-0.324273	0.0783918	-4.13657	3.52531e-05	0.022031
ENSMUSG00000033597	Caskin1	17:24707575-24727645	+	protein_coding	-0.416707	0.100831	-4.13274	3.5847e-05	0.022031
ENSMUSG00000036854	Hspb6	7:30251603-30254868	+	protein_coding	-0.486163	0.117972	-4.12101	3.77218e-05	0.0222559
ENSMUSG00000020121	Srgap1	10:121616896-121883220	-	protein_coding	-0.36286	0.0882658	-4.11099	3.9396e-05	0.0223497
ENSMUSG00000022377	Asap1	15:63958706-64254768	-	protein_coding	-0.355184	0.0866601	-4.09859	4.1567e-05	0.0227079
ENSMUSG00000038916	Soga3	10:29019835-29075626	+	protein_coding	-0.315339	0.0778803	-4.04902	5.14326e-05	0.0270348
ENSMUSG00000048701	Ccdc6	10:69932951-70029030	+	protein_coding	-0.384302	0.0950935	-4.04131	5.31532e-05	0.0270348
ENSMUSG00000024052	Lpin2	17:71489555-71556812	+	protein_coding	-0.236764	0.0588645	-4.02219	5.76595e-05	0.0283017
ENSMUSG00000054321	Taf4b	18:14916302-15033416	+	protein_coding	0.892538	0.222309	4.01486	5.94816e-05	0.0283017
ENSMUSG00000018765	Fxr2	11:69523816-69544123	+	protein_coding	-0.324286	0.081158	-3.99573	6.44944e-05	0.0297279
ENSMUSG00000038279	Nop2	6:125108872-125121716	+	protein_coding	-0.535525	0.135072	-3.96472	7.34813e-05	0.0328439
ENSMUSG00000047361	Gm973	1:59555423-59675576	+	protein_coding	-0.267577	0.067681	-3.95351	7.70138e-05	0.0334104
ENSMUSG00000041460	Cacna2d4	6:119213487-119329368	+	protein_coding	-0.806102	0.205025	-3.93173	8.43378e-05	0.0355423
ENSMUSG00000033253	Szt2	4:118219940-118266470	-	protein_coding	0.469502	0.120314	3.90229	9.52851e-05	0.0390404
ENSMUSG00000022791	Tnk2	16:32462692-32502311	+	protein_coding	-0.246099	0.0632908	-3.88839	0.000100912	0.0402282
ENSMUSG00000028527	Ak4	4:101276474-101324192	+	protein_coding	-0.384569	0.0991955	-3.87688	0.000105806	0.0410696
ENSMUSG00000046879	Irgm1	11:48752795-48762510	-	protein_coding	-0.554333	0.143287	-3.86869	0.00010942	0.0413833
ENSMUSG00000098152	Gm27025	13:86383946-86385846	+	processed_pseudogene	-0.448184	0.116736	-3.83929	0.000123389	0.0446602
ENSMUSG00000021179	Nrde2	12:100091711-100125912	-	protein_coding	0.41445	0.107992	3.8378	0.00012414	0.0446602
ENSMUSG00000024241	Sos1	17:80701180-80787882	-	protein_coding	-0.368573	0.0963523	-3.82526	0.000130632	0.0453734
ENSMUSG00000019854	Reps1	10:17931609-18000903	+	protein_coding	-0.294818	0.0772163	-3.81808	0.000134497	0.0453734
ENSMUSG00000031826	Usp10	8:120637099-120684299	+	protein_coding	-0.331237	0.0867906	-3.81651	0.000135351	0.0453734
ENSMUSG00000048481	Mypop	7:18725170-18735691	+	protein_coding	-0.324041	0.0862061	-3.75891	0.000170656	0.0542552
ENSMUSG00000057236	Rbbp4	4:129200893-129229163	-	protein_coding	0.268821	0.0715583	3.75666	0.000172194	0.0542552
ENSMUSG00000032812	Arap1	7:100997274-101061793	+	protein_coding	-0.326892	0.0870398	-3.75567	0.000172881	0.0542552
ENSMUSG00000042492	Tbc1d10b	7:126796631-126807640	-	protein_coding	-0.282181	0.0758564	-3.71994	0.00019927	0.061234
ENSMUSG00000031652	N4bp1	8:87534788-87611886	-	protein_coding	-0.391678	0.105856	-3.70012	0.000215501	0.0635897
ENSMUSG00000039519	Cyp7b1	3:18126114-18297502	-	protein_coding	-0.231767	0.062639	-3.70005	0.000215558	0.0635897
ENSMUSG00000039148	Sart1	19:5427551-5438731	-	protein_coding	-0.255897	0.0693613	-3.68933	0.000224843	0.0639693
ENSMUSG00000039835	Nhsl1	10:18194733-18409640	+	protein_coding	-0.343318	0.0930762	-3.68857	0.000225519	0.0639693
ENSMUSG00000041842	Fhdc1	3:84349505-84387736	-	protein_coding	-0.618454	0.168617	-3.66782	0.000244632	0.0679717
ENSMUSG00000039242	B3galnt2	13:14129054-14173688	+	protein_coding	-0.464925	0.126909	-3.66345	0.000248846	0.0679717
ENSMUSG00000002249	Tead3	17:28550645-28569791	-	protein_coding	-0.38703	0.106386	-3.63798	0.000274784	0.071683
ENSMUSG00000053907	Mat2a	6:72409782-72416541	-	protein_coding	0.410347	0.112962	3.63261	0.000280569	0.071683
ENSMUSG00000028826	Maco1	4:134530070-134580656	-	protein_coding	-0.288946	0.0795596	-3.63182	0.000281427	0.071683
ENSMUSG00000023991	Foxp4	17:48178058-48235570	-	protein_coding	-0.476847	0.131312	-3.63141	0.000281872	0.071683
ENSMUSG00000048537	Phldb1	9:44597601-44646495	-	protein_coding	-0.330642	0.0913414	-3.61985	0.000294777	0.0736943
ENSMUSG00000016520	Lnx2	5:146953465-147013396	-	protein_coding	-0.732659	0.203235	-3.60498	0.00031218	0.075274
ENSMUSG00000029826	Zc3hav1	6:38282221-38331538	-	protein_coding	-0.45836	0.12724	-3.60233	0.000315372	0.075274
ENSMUSG00000004360	9330159F19Rik	10:29087602-29106775	+	protein_coding	-0.454404	0.126352	-3.59634	0.000322725	0.075274
ENSMUSG00000066058	Cldn19	4:119112611-119119635	+	protein_coding	-0.830872	0.231238	-3.59315	0.000326702	0.075274
ENSMUSG00000073418	C4b	17:34947354-34962856	-	protein_coding	-0.417842	0.116473	-3.58746	0.00033392	0.075274
ENSMUSG00000029086	Prom1	5:44150962-44259374	-	protein_coding	0.611059	0.170444	3.5851	0.000336947	0.075274
ENSMUSG00000100561	Gm7516	1:81774956-81775661	+	processed_pseudogene	5.78955	1.61777	3.57873	0.000345268	0.075274
ENSMUSG00000029634	Rnf6	5:146146002-146158365	-	protein_coding	-0.246074	0.0687797	-3.57772	0.000346604	0.075274
ENSMUSG00000020704	Asic2	11:80770995-81859283	-	protein_coding	0.411678	0.115077	3.5774	0.000347026	0.075274
ENSMUSG00000036764	Dnajc12	10:63218222-63246355	+	protein_coding	0.469328	0.131594	3.56649	0.000361793	0.0773399
ENSMUSG00000030847	Bag3	7:128125340-128148705	+	protein_coding	-0.323458	0.0908414	-3.56068	0.00036989	0.0779411
ENSMUSG00000036572	Upf3b	X:36355331-36373975	-	protein_coding	-0.371574	0.104497	-3.55585	0.000376756	0.0782697
ENSMUSG00000062127	Cttnbp2nl	3:104909231-104960462	-	protein_coding	-0.374133	0.105534	-3.54515	0.000392385	0.0800632
ENSMUSG00000033102	Cdc14b	13:64337082-64423104	-	protein_coding	0.685463	0.193602	3.54058	0.000399251	0.0800632
ENSMUSG00000051590	Map3k19	1:127742528-127782768	-	protein_coding	-0.405581	0.114604	-3.53898	0.000401673	0.0800632
ENSMUSG00000008348	Ubc	5:125463029-125467266	-	protein_coding	0.388941	0.110118	3.53204	0.000412364	0.0810982
ENSMUSG00000055652	Klhl25	7:75498058-75523879	+	protein_coding	-0.483733	0.137585	-3.51589	0.000438286	0.0850621
ENSMUSG00000034292	Traf3ip1	1:91422369-91457029	+	protein_coding	-0.35062	0.0998307	-3.51214	0.000444511	0.0851498
ENSMUSG00000022358	Fbxo32	15:58039275-58078328	-	protein_coding	0.40753	0.116543	3.49681	0.000470861	0.0880424
ENSMUSG00000024219	Anks1	17:28128280-28281749	+	protein_coding	-0.216893	0.0620328	-3.49642	0.000471549	0.0880424
ENSMUSG00000061559	Wdr61	9:54622019-54641803	-	protein_coding	0.257818	0.0740066	3.48372	0.000494493	0.0904201
ENSMUSG00000116056	Gm4544	15:102565546-102568906	+	lncRNA	1.03517	0.29724	3.48261	0.000496544	0.0904201
ENSMUSG00000029056	Pank4	4:155048580-155065395	+	protein_coding	0.432308	0.124885	3.46166	0.000536859	0.0965692
ENSMUSG00000021958	Pinx1	14:64097813-64157308	+	protein_coding	-0.486963	0.141025	-3.45302	0.000554338	0.0973854
ENSMUSG00000020101	Vsir	10:60182630-60208463	+	protein_coding	-0.324806	0.0940676	-3.4529	0.000554601	0.0973854
ENSMUSG00000118018	Gm54728	18:43659242-43662945	-	lncRNA	-0.6355	0.184465	-3.4451	0.00057084	0.0978683
ENSMUSG00000024812	Tjp2	19:24071869-24202394	-	protein_coding	-0.309103	0.0898268	-3.4411	0.000579349	0.0978683
ENSMUSG00000019487	Trip10	17:57556455-57570665	+	protein_coding	-0.350046	0.101783	-3.43914	0.000583569	0.0978683
ENSMUSG00000025413	Ttc4	4:106519453-106536141	-	protein_coding	0.351301	0.102152	3.43899	0.000583892	0.0978683
ENSMUSG00000030057	Cnbp	6:87819597-87828088	-	protein_coding	0.204113	0.0594998	3.43048	0.000602504	0.0998532
ENSMUSG00000047409	Ctdspl	9:118755521-118873066	+	protein_coding	-0.287006	0.0838871	-3.42134	0.000623133	0.100687
ENSMUSG00000036894	Rap2b	3:61269059-61275851	+	protein_coding	-0.23788	0.0696941	-3.4132	0.000642056	0.100687
ENSMUSG00000017478	Zc3h18	8:123103348-123144099	+	protein_coding	-0.30583	0.0896653	-3.4108	0.00064773	0.100687
ENSMUSG00000042608	Stk40	4:125997750-126034822	+	protein_coding	-0.390313	0.114506	-3.40868	0.000652777	0.100687
ENSMUSG00000015533	Itga2	13:114969617-115068636	-	protein_coding	2.31094	0.678079	3.40808	0.000654227	0.100687
ENSMUSG00000053286	Trmt1l	1:151304293-151333912	+	protein_coding	-0.334832	0.0983374	-3.40493	0.000661804	0.100687
ENSMUSG00000017734	Dbndd2	2:164328026-164335239	+	protein_coding	-0.356813	0.104829	-3.40377	0.000664615	0.100687
ENSMUSG00000030754	Copb1	7:113814794-113853946	-	protein_coding	0.41069	0.120719	3.40204	0.000668843	0.100687
ENSMUSG00000017861	Mybl2	2:162896607-162926608	+	protein_coding	4.37572	1.28623	3.40199	0.000668974	0.100687
ENSMUSG00000054733	Msra	14:64360074-64693352	-	protein_coding	0.360462	0.106123	3.39665	0.000682164	0.101636
ENSMUSG00000054263	Lifr	15:7120095-7226970	+	protein_coding	-0.352526	0.104032	-3.38862	0.00070246	0.103613
ENSMUSG00000028804	Csmd2	4:127881650-128461449	+	protein_coding	0.471876	0.139702	3.37774	0.000730855	0.105498
ENSMUSG00000030020	Prickle2	6:92347889-92683136	-	protein_coding	-0.285825	0.084626	-3.37751	0.000731447	0.105498
ENSMUSG00000037326	Capn15	17:26177338-26204770	-	protein_coding	-0.327001	0.0968736	-3.37555	0.000736696	0.105498
ENSMUSG00000027487	Cdk5rap1	2:154177300-154214930	-	protein_coding	0.805262	0.238923	3.37039	0.000750632	0.10646
ENSMUSG00000032580	Rbm5	9:107617570-107648195	-	protein_coding	-0.446536	0.132973	-3.35808	0.000784846	0.110252
ENSMUSG00000026977	Marchf7	2:60040231-60081020	+	protein_coding	0.317313	0.09481	3.34683	0.000817411	0.113743
ENSMUSG00000038612	Mcl1	3:95566099-95570487	+	protein_coding	-0.247128	0.0742917	-3.32646	0.000879577	0.12125
ENSMUSG00000020328	Nudcd2	11:40624494-40630873	+	protein_coding	0.330961	0.0998033	3.31613	0.000912731	0.124655
ENSMUSG00000020484	Xbp1	11:5470659-5475893	+	protein_coding	-0.293754	0.0890385	-3.29918	0.00096967	0.129859
ENSMUSG00000049382	Krt8	15:101905133-101912917	-	protein_coding	4.95319	1.50214	3.29743	0.00097575	0.129859
ENSMUSG00000050390	C77080	4:129113371-129155197	-	protein_coding	0.494846	0.150231	3.29389	0.00098811	0.129859
ENSMUSG00000002332	Dhrs1	14:55976477-55983147	-	protein_coding	-0.240006	0.0728938	-3.29255	0.000992845	0.129859
ENSMUSG00000031955	Bcar1	8:112437106-112470441	-	protein_coding	-0.353525	0.107455	-3.28999	0.00100191	0.129859
ENSMUSG00000055963	Triqk	4:12906838-12983553	+	protein_coding	0.313081	0.095176	3.2895	0.00100366	0.129859
ENSMUSG00000032641	Gpr19	6:134846056-134875541	-	protein_coding	-0.362021	0.110176	-3.28585	0.00101675	0.13041
ENSMUSG00000049823	Zbtb12	17:35098459-35115843	+	protein_coding	-0.51431	0.156914	-3.27766	0.00104672	0.133096
ENSMUSG00000026238	Ptma	1:86454448-86458434	+	protein_coding	0.293214	0.0896177	3.27184	0.00106852	0.134706
ENSMUSG00000006445	Epha2	4:141028551-141056695	+	protein_coding	3.26743	0.999501	3.26906	0.00107904	0.134775
ENSMUSG00000055670	Zzef1	11:72687052-72817946	+	protein_coding	0.474028	0.1451	3.2669	0.00108734	0.134775
ENSMUSG00000032942	Ucp3	7:100122197-100135639	+	protein_coding	0.375571	0.115551	3.25028	0.00115293	0.140693
ENSMUSG00000011832	Evi5l	8:4216567-4261257	+	protein_coding	-0.254578	0.0783324	-3.24997	0.00115416	0.140693
ENSMUSG00000025162	Csnk1d	11:120849816-120882156	-	protein_coding	-0.187329	0.0576864	-3.24737	0.00116477	0.140822
ENSMUSG00000039068	Zzz3	3:152101110-152168463	+	protein_coding	-0.287059	0.0886451	-3.2383	0.00120246	0.144197
ENSMUSG00000032883	Acsl3	1:78635542-78685460	+	protein_coding	0.256277	0.0793168	3.23106	0.00123333	0.1456
ENSMUSG00000062198	2700097O09Rik	12:55092446-55126895	-	protein_coding	0.527391	0.163232	3.23093	0.00123389	0.1456
ENSMUSG00000045752	Tssc4	7:142622986-142624830	+	protein_coding	-0.238858	0.0741469	-3.22142	0.00127556	0.147904
ENSMUSG00000083807	Gm13466	2:45699484-45700482	+	processed_pseudogene	-0.459247	0.142732	-3.21755	0.00129289	0.147904
ENSMUSG00000039910	Cited2	10:17598966-17601422	+	protein_coding	0.320158	0.09952	3.21702	0.00129529	0.147904
ENSMUSG00000028793	Rnf19b	4:128952064-128979679	+	protein_coding	-0.275316	0.0856285	-3.21524	0.00130336	0.147904
ENSMUSG00000042625	Safb2	17:56867965-56891585	-	protein_coding	-0.228911	0.0711967	-3.21519	0.00130356	0.147904
ENSMUSG00000091831	Gm4707	17:71765298-71766913	-	processed_pseudogene	4.12433	1.28569	3.20787	0.00133724	0.150567
ENSMUSG00000028776	Tinagl1	4:130058247-130068915	-	protein_coding	1.14612	0.357569	3.2053	0.00134919	0.150762
ENSMUSG00000104597	B230334C09Rik	3:157772823-157781749	-	lncRNA	0.641115	0.200215	3.20214	0.0013641	0.151282
ENSMUSG00000018171	Vmp1	11:86474691-86574662	-	protein_coding	0.247704	0.0775325	3.19484	0.00139907	0.154003
ENSMUSG00000020740	Gga3	11:115475081-115494877	-	protein_coding	-0.287072	0.0899817	-3.19034	0.00142105	0.155263
ENSMUSG00000049643	2310022A10Rik	7:27252658-27281524	+	protein_coding	-0.324905	0.102258	-3.1773	0.00148651	0.161221
ENSMUSG00000039070	Cpa4	6:30568368-30592417	+	protein_coding	1.34379	0.42457	3.16505	0.00155055	0.166939
ENSMUSG00000024276	Zfp397	18:24087749-24097730	+	protein_coding	-0.2524	0.0800048	-3.15481	0.00160602	0.171658
ENSMUSG00000040690	Col16a1	4:129941633-129993076	+	protein_coding	-0.256675	0.0815718	-3.14662	0.00165171	0.172868
ENSMUSG00000038604	Ripor1	8:106331887-106348851	+	protein_coding	-0.292824	0.0930637	-3.14649	0.00165241	0.172868
ENSMUSG00000010607	Pigyl	9:22068142-22069654	+	protein_coding	0.342093	0.108858	3.14257	0.00167472	0.172868
ENSMUSG00000034647	Ankrd12	17:66272693-66384084	-	protein_coding	-0.347093	0.110477	-3.14176	0.00167933	0.172868
ENSMUSG00000079003	Samd1	8:84724130-84727038	+	protein_coding	-0.31665	0.100935	-3.13717	0.00170587	0.172868
ENSMUSG00000038206	Fbxo8	8:57004125-57046974	+	protein_coding	0.181726	0.0579477	3.13604	0.00171246	0.172868
ENSMUSG00000027997	Casp6	3:129695074-129707752	+	protein_coding	0.3565	0.113753	3.13398	0.0017245	0.172868
ENSMUSG00000020037	Rfx4	10:84591926-84742402	+	protein_coding	-0.300675	0.0959643	-3.1332	0.00172912	0.172868
ENSMUSG00000041132	N4bp2l1	5:150495109-150520653	-	protein_coding	0.36421	0.116296	3.13174	0.00173773	0.172868
ENSMUSG00000027276	Jag1	2:136923376-136958564	-	protein_coding	0.602043	0.192322	3.1304	0.00174571	0.172868
ENSMUSG00000032305	Fam219b	9:57444811-57450467	+	protein_coding	-0.276472	0.0883212	-3.1303	0.00174626	0.172868
ENSMUSG00000037035	Inhbb	1:119343195-119349978	-	protein_coding	-0.491318	0.157309	-3.12326	0.00178858	0.175718
ENSMUSG00000023990	Tfeb	17:48047955-48103344	+	protein_coding	-0.374576	0.119996	-3.12157	0.00179887	0.175718
ENSMUSG00000039542	Ncam1	9:49413436-49710225	-	protein_coding	-0.176617	0.0566229	-3.11918	0.00181357	0.175988
ENSMUSG00000026436	Elk4	1:131935345-131960350	+	protein_coding	-0.349579	0.112284	-3.11334	0.00184983	0.178333
ENSMUSG00000009927	Rps25	9:44318436-44321724	+	protein_coding	-0.616256	0.198841	-3.09923	0.00194022	0.185832
ENSMUSG00000097277	2900076A07Rik	7:81173264-81181254	+	lncRNA	0.748957	0.241854	3.09674	0.00195663	0.186196
ENSMUSG00000006362	Cbfa2t3	8:123351880-123425848	-	protein_coding	-0.508104	0.164578	-3.08731	0.00201978	0.190973
ENSMUSG00000034021	Pds5b	5:150597204-150734155	+	protein_coding	0.315595	0.102289	3.08531	0.00203338	0.191034
ENSMUSG00000074194	Zfp791	8:85835182-85849724	-	protein_coding	1.00565	0.327057	3.07483	0.00210621	0.193816
ENSMUSG00000059409	Ppp2r5d	17:46993917-47016037	-	protein_coding	-0.21224	0.0690377	-3.07426	0.00211025	0.193816
ENSMUSG00000031604	Msmo1	8:65171173-65186826	-	protein_coding	0.259379	0.0843778	3.07402	0.00211196	0.193816
ENSMUSG00000035842	Ddx11	17:66430515-66459169	+	protein_coding	1.32111	0.429838	3.07351	0.00211556	0.193816
ENSMUSG00000082185	Gm12428	3:98728354-98729080	+	processed_pseudogene	1.0664	0.347807	3.06608	0.00216885	0.197472
ENSMUSG00000043059	Zfp513	5:31356325-31359647	-	protein_coding	-0.268829	0.0877986	-3.06188	0.00219949	0.198871
ENSMUSG00000013523	Bcas1	2:170188911-170269765	-	protein_coding	-0.563682	0.184192	-3.0603	0.00221118	0.198871
ENSMUSG00000028952	Zbtb48	4:152104231-152112128	-	protein_coding	-0.471413	0.154177	-3.05761	0.00223106	0.199216
ENSMUSG00000037855	Zfp365	10:67721933-67748492	-	protein_coding	0.2013	0.0658736	3.05586	0.00224416	0.199216
ENSMUSG00000109843	Gm17841	7:136972565-136974989	+	processed_pseudogene	1.33678	0.437664	3.05434	0.00225553	0.199216
ENSMUSG00000056174	Col8a2	4:126180586-126208123	+	protein_coding	1.29944	0.426388	3.04754	0.00230722	0.201747
ENSMUSG00000025377	Tepsin	11:119981357-119989557	-	protein_coding	-0.402162	0.132048	-3.04557	0.0023224	0.201747
ENSMUSG00000030759	Far1	7:113113041-113170718	+	protein_coding	0.306214	0.100602	3.04381	0.00233601	0.201747
ENSMUSG00000018334	Ksr1	11:78904266-79037233	-	protein_coding	-0.319083	0.104843	-3.04344	0.0023389	0.201747
ENSMUSG00000030341	Tnfrsf1a	6:125326325-125339447	+	protein_coding	-0.164328	0.0540871	-3.03821	0.00237986	0.203483
ENSMUSG00000051515	Fam181b	7:92729073-92731074	+	protein_coding	-0.269658	0.0887993	-3.03672	0.00239171	0.203483
ENSMUSG00000064125	Prr36	8:4259543-4267459	-	protein_coding	-0.605773	0.199555	-3.03562	0.00240041	0.203483
ENSMUSG00000028851	Nudc	4:133259853-133273307	-	protein_coding	-0.230894	0.0762199	-3.02932	0.00245107	0.204542
ENSMUSG00000078451	Ppil6	10:41366435-41390282	+	protein_coding	0.49327	0.162843	3.02911	0.00245272	0.204542
ENSMUSG00000024659	Anxa1	19:20350792-20368308	-	protein_coding	2.63177	0.869292	3.02749	0.00246592	0.204542
ENSMUSG00000031714	Gab1	8:81491067-81607148	-	protein_coding	-0.257049	0.0849432	-3.02613	0.00247707	0.204542
ENSMUSG00000022677	Cep20	16:14117108-14135269	-	protein_coding	0.296388	0.0979633	3.0255	0.00248223	0.204542
ENSMUSG00000027566	Psma7	2:179678167-179684226	-	protein_coding	0.264968	0.0878187	3.01721	0.00255112	0.208875
ENSMUSG00000038780	Smurf1	5:144813305-144902657	-	protein_coding	-0.225779	0.0748656	-3.01579	0.00256314	0.208875
ENSMUSG00000072591	Fzd10os	5:128656163-128677806	-	lncRNA	-0.474183	0.157362	-3.01333	0.00258397	0.209415
ENSMUSG00000001665	Gstt3	10:75609949-75617248	-	protein_coding	-0.333814	0.111033	-3.00643	0.00264333	0.213055
ENSMUSG00000048856	Slc25a47	12:108801972-108822741	+	protein_coding	0.452202	0.150532	3.00402	0.00266437	0.213584
ENSMUSG00000061024	Rrs1	1:9615633-9617680	+	protein_coding	-0.256678	0.0856708	-2.9961	0.00273458	0.214143
ENSMUSG00000017493	Igfbp4	11:98932070-98945218	+	protein_coding	-0.260355	0.0869357	-2.9948	0.00274626	0.214143
ENSMUSG00000040312	Cchcr1	17:35827997-35841912	+	protein_coding	-0.322298	0.107636	-2.99432	0.00275056	0.214143
ENSMUSG00000022881	Rfc4	16:22932693-22946487	-	protein_coding	0.67248	0.224594	2.9942	0.00275169	0.214143
ENSMUSG00000006720	Zfp184	13:22129264-22144949	+	protein_coding	1.14198	0.381731	2.99159	0.00277528	0.214143
ENSMUSG00000114738	Gm41041	13:101045605-101046397	-	processed_pseudogene	5.90975	1.9757	2.99121	0.0027787	0.214143
ENSMUSG00000039354	Smarcal1	1:72622410-72672293	+	protein_coding	-0.287013	0.0959632	-2.99087	0.00278185	0.214143
ENSMUSG00000004771	Rab11a	9:64622581-64645040	-	protein_coding	0.231042	0.0772945	2.98911	0.00279788	0.214143
ENSMUSG00000038344	Txlng	X:161561915-161612450	-	protein_coding	0.44179	0.147848	2.98815	0.00280675	0.214143
ENSMUSG00000029673	Auts2	5:131466171-132572183	-	protein_coding	-0.385421	0.129029	-2.98708	0.00281653	0.214143
ENSMUSG00000034653	Ythdc2	18:44960813-45022791	+	protein_coding	0.547981	0.183934	2.97923	0.00288976	0.218585
ENSMUSG00000096745	Gm12622	11:60451750-60452131	-	processed_pseudogene	0.454896	0.152952	2.97411	0.00293844	0.219966
ENSMUSG00000049728	Zfp668	7:127462219-127476000	-	protein_coding	-0.370254	0.124592	-2.97173	0.00296129	0.219966
ENSMUSG00000081999	Gm13461	2:41877485-41878841	-	processed_pseudogene	2.02481	0.681633	2.97053	0.00297284	0.219966
ENSMUSG00000019789	Hey2	10:30708355-30718797	-	protein_coding	-0.396358	0.133476	-2.96951	0.00298279	0.219966
ENSMUSG00000022762	Ncam2	16:80997585-81423716	+	protein_coding	0.360085	0.121314	2.9682	0.00299548	0.219966
ENSMUSG00000025531	Chm	X:111950290-112095214	-	protein_coding	0.335906	0.113176	2.96799	0.00299751	0.219966
ENSMUSG00000046934	Csl	10:99593568-99595520	-	protein_coding	2.72903	0.920201	2.96569	0.00302007	0.220525
ENSMUSG00000037458	Azin1	15:38487671-38519510	-	protein_coding	0.253502	0.0856169	2.96089	0.00306753	0.220592
ENSMUSG00000030216	Wbp11	6:136790652-136805231	-	protein_coding	-0.20109	0.0679204	-2.96067	0.00306975	0.220592
ENSMUSG00000036111	Lmo1	7:108737779-108774414	-	protein_coding	-0.364752	0.12324	-2.95969	0.00307952	0.220592
ENSMUSG00000026830	Ermn	2:57935125-57942876	-	protein_coding	-0.379271	0.128171	-2.9591	0.00308537	0.220592
ENSMUSG00000072872	Rybp	6:100205526-100264446	-	protein_coding	-0.62459	0.211183	-2.95757	0.00310071	0.220592
ENSMUSG00000049502	Dtx3l	16:35746881-35759521	-	protein_coding	-0.408642	0.138223	-2.9564	0.00311249	0.220592
ENSMUSG00000034867	Ankrd27	7:35285669-35338651	+	protein_coding	-0.232623	0.0787191	-2.9551	0.00312568	0.220592
ENSMUSG00000022297	Fzd6	15:38869429-38901583	+	protein_coding	0.487846	0.165334	2.95067	0.00317088	0.221728
ENSMUSG00000003228	Grk5	19:60878187-61084406	+	protein_coding	-0.463953	0.157242	-2.95057	0.00317184	0.221728
ENSMUSG00000040263	Klhdc4	8:122523052-122556308	-	protein_coding	-0.245089	0.0832466	-2.94413	0.0032386	0.224394
ENSMUSG00000004263	Atn1	6:124719507-124733487	-	protein_coding	-0.333465	0.113271	-2.94396	0.0032404	0.224394
ENSMUSG00000030126	Tmcc1	6:115995572-116170447	-	protein_coding	-0.305877	0.104071	-2.93912	0.00329146	0.226865
ENSMUSG00000014956	Ppp1cb	5:32616187-32674777	+	protein_coding	0.195171	0.0666702	2.9274	0.00341804	0.231619
ENSMUSG00000037032	Apbb1	7:105207690-105230860	-	protein_coding	-0.141227	0.0482469	-2.92718	0.00342053	0.231619
ENSMUSG00000027835	Pdcd10	3:75423797-75464163	-	protein_coding	0.278753	0.0952374	2.92693	0.00342325	0.231619
ENSMUSG00000038013	Wipf2	11:98754464-98795866	+	protein_coding	-0.331604	0.113487	-2.92194	0.00347858	0.234288
ENSMUSG00000066232	Ipo7	7:109617481-109655816	+	protein_coding	0.332633	0.114153	2.91394	0.00356903	0.239287
ENSMUSG00000031024	Denn2b	7:109123118-109302812	-	protein_coding	-0.203587	0.0699723	-2.90953	0.00361967	0.241531
ENSMUSG00000015243	Abca1	4:53030787-53159895	-	protein_coding	-0.319998	0.110033	-2.90819	0.00363524	0.241531
ENSMUSG00000019852	Arfgef3	10:18457587-18619697	-	protein_coding	0.373479	0.128493	2.90662	0.00365361	0.241663
ENSMUSG00000020099	Unc5b	10:60598372-60667360	-	protein_coding	-0.412708	0.142163	-2.90306	0.0036954	0.242985
ENSMUSG00000000056	Narf	11:121128079-121146682	+	protein_coding	-0.240255	0.0827862	-2.90211	0.00370656	0.242985
ENSMUSG00000031556	Tm2d2	8:25507227-25513276	+	protein_coding	0.241962	0.0834876	2.89818	0.00375338	0.24482
ENSMUSG00000037103	Dcaf15	8:84823701-84831397	-	protein_coding	0.348648	0.120349	2.89698	0.00376774	0.24482
ENSMUSG00000067608	Pcna-ps2	19:9260744-9261524	+	processed_pseudogene	4.63541	1.60283	2.89202	0.00382774	0.247628
ENSMUSG00000083325	Gm14121	2:150341386-150342765	-	transcribed_processed_pseudogene	1.5609	0.540083	2.8901	0.00385115	0.248054
ENSMUSG00000038146	Notch3	17:32339794-32385826	-	protein_coding	-0.482312	0.167204	-2.88457	0.00391954	0.250475
ENSMUSG00000102976	Zc3h11a	1:133547600-133589118	-	protein_coding	1.46498	0.507914	2.88431	0.00392269	0.250475
ENSMUSG00000024613	Tcof1	18:60946827-60982043	-	protein_coding	-0.283938	0.0987022	-2.87672	0.00401833	0.255476
ENSMUSG00000040612	Ildr2	1:166081708-166144392	+	protein_coding	-0.300432	0.104621	-2.87164	0.00408352	0.256129
ENSMUSG00000022434	Fam118a	15:84913149-84947031	+	protein_coding	-0.3638	0.126701	-2.87132	0.00408764	0.256129
ENSMUSG00000075590	Nrbp2	15:75957367-75963476	-	protein_coding	-0.22334	0.0777838	-2.87129	0.00408797	0.256129
ENSMUSG00000048175	Asb8	15:98032518-98063506	-	protein_coding	-0.244405	0.0851482	-2.87035	0.00410018	0.256129
ENSMUSG00000055723	Rras2	7:113646017-113717016	-	protein_coding	0.320599	0.111761	2.86862	0.00412263	0.256129
ENSMUSG00000032328	Tmem30a	9:79676225-79700789	-	protein_coding	0.178193	0.0621349	2.86784	0.0041328	0.256129
ENSMUSG00000053175	Bcl3	7:19542387-19556695	-	protein_coding	-1.13463	0.396156	-2.8641	0.00418191	0.258089
ENSMUSG00000021024	Psma6	12:55431007-55465239	+	protein_coding	0.291754	0.102018	2.85982	0.00423876	0.260201
ENSMUSG00000070056	Mfhas1	8:36054952-36146603	+	protein_coding	-0.312737	0.109439	-2.85763	0.00426819	0.260201
ENSMUSG00000020653	Klf11	12:24701273-24712788	+	protein_coding	0.753697	0.263755	2.85756	0.00426907	0.260201
ENSMUSG00000003863	Ppfia3	7:44988546-45016443	-	protein_coding	-0.25516	0.0893402	-2.85605	0.00428943	0.260367
ENSMUSG00000040268	Plekha1	7:130467486-130515042	+	protein_coding	-0.298643	0.104624	-2.85445	0.00431112	0.260611
ENSMUSG00000039771	Polr2j	5:136145485-136151801	+	protein_coding	0.274948	0.096383	2.85266	0.00433547	0.261013
ENSMUSG00000079334	Naa80	9:107456086-107461249	+	protein_coding	-0.219038	0.0769887	-2.84506	0.00444027	0.266236
ENSMUSG00000055027	Smyd1	6:71190924-71299217	-	protein_coding	-0.289014	0.101632	-2.84372	0.00445902	0.266278
ENSMUSG00000074405	Zfp865	7:5023375-5039767	+	protein_coding	-0.284844	0.100277	-2.84056	0.00450341	0.267618
ENSMUSG00000049176	Frmpd4	X:166254305-167360227	-	protein_coding	0.537535	0.18939	2.83825	0.0045362	0.267618
ENSMUSG00000055675	Kbtbd11	8:15061025-15083333	+	protein_coding	-0.309401	0.109097	-2.836	0.00456818	0.267618
ENSMUSG00000021069	Pygl	12:70237585-70278262	-	protein_coding	0.403157	0.14219	2.83534	0.00457772	0.267618
ENSMUSG00000039678	Tbc1d13	2:30023758-30042025	+	protein_coding	-0.228316	0.0805445	-2.83465	0.0045876	0.267618
ENSMUSG00000071659	Hnrnpul2	19:8797374-8811507	+	protein_coding	-0.217601	0.0767698	-2.83446	0.00459033	0.267618
ENSMUSG00000061374	Fiz1	7:5010058-5017696	-	protein_coding	-0.211196	0.0745692	-2.83222	0.00462267	0.267803
ENSMUSG00000031337	Mtm1	X:70254373-70359297	+	protein_coding	0.354951	0.125373	2.83117	0.00463782	0.267803
ENSMUSG00000017561	Crlf3	11:79937319-79971817	-	protein_coding	-0.295328	0.104339	-2.83047	0.00464797	0.267803
ENSMUSG00000050063	Klk6	7:43473923-43481454	+	protein_coding	-0.91382	0.323221	-2.82723	0.0046952	0.269472
ENSMUSG00000027981	Rnpc3	3:113398716-113423798	-	protein_coding	-0.476125	0.168857	-2.8197	0.00480686	0.273057
ENSMUSG00000050908	Tvp23a	16:10238421-10265226	-	protein_coding	-0.25438	0.0902193	-2.81957	0.0048088	0.273057
ENSMUSG00000032582	Rbm6	9:107650758-107750436	-	protein_coding	-0.227855	0.0808204	-2.81928	0.00481321	0.273057
ENSMUSG00000018547	Pip4k2b	11:97605983-97635530	-	protein_coding	-0.246022	0.0875201	-2.81103	0.00493831	0.277679
ENSMUSG00000030527	Crtc3	7:80236375-80338625	-	protein_coding	-0.246401	0.0877341	-2.8085	0.00497732	0.277679
ENSMUSG00000020386	Sar1b	11:51654514-51682752	+	protein_coding	0.280065	0.0997387	2.80799	0.00498516	0.277679
ENSMUSG00000033128	Gga1	15:78761390-78778785	+	protein_coding	-0.166431	0.0592788	-2.8076	0.00499118	0.277679
ENSMUSG00000040648	Ppip5k2	1:97633773-97698136	-	protein_coding	0.647131	0.23061	2.80617	0.00501338	0.277679
ENSMUSG00000009681	Bcr	10:74896424-75020753	+	protein_coding	-0.25326	0.0902541	-2.80607	0.00501493	0.277679
ENSMUSG00000013787	Ehmt2	17:35117445-35133028	+	protein_coding	-0.17964	0.0641077	-2.80216	0.00507616	0.277679
ENSMUSG00000017639	Rab11fip4	11:79482038-79588849	+	protein_coding	-0.166891	0.0595625	-2.80195	0.00507947	0.277679
ENSMUSG00000048038	Ccdc187	2:26133481-26184569	-	protein_coding	0.874774	0.312279	2.80126	0.0050904	0.277679
ENSMUSG00000038949	Cnst	1:179373935-179455043	+	protein_coding	-0.238362	0.0851203	-2.8003	0.00510552	0.277679
ENSMUSG00000032870	Smap2	4:120825514-120874444	-	protein_coding	-0.202209	0.0722401	-2.79912	0.00512419	0.277679
ENSMUSG00000037415	Ranbp10	8:106494940-106553982	-	protein_coding	-0.223854	0.0800006	-2.79815	0.00513967	0.277679
ENSMUSG00000003378	Grik5	7:24709274-24771771	-	protein_coding	-0.196933	0.0703995	-2.79737	0.00515208	0.277679
ENSMUSG00000026796	Niban2	2:32766126-32815266	+	protein_coding	-0.338185	0.120911	-2.79698	0.00515825	0.277679
ENSMUSG00000024457	Trim26	17:37148026-37170290	+	protein_coding	-0.223494	0.0800408	-2.79225	0.00523434	0.280751
ENSMUSG00000038784	Cnot4	6:34999000-35110659	-	protein_coding	-0.3013	0.108023	-2.78923	0.00528339	0.282355
ENSMUSG00000082186	Gm12403	4:41168646-41169604	+	processed_pseudogene	-0.516311	0.185398	-2.78488	0.00535476	0.283159
ENSMUSG00000074182	Znhit6	3:145281960-145310550	+	protein_coding	-0.452206	0.162394	-2.78462	0.00535903	0.283159
ENSMUSG00000028069	Gpatch4	3:87950415-87963300	+	protein_coding	-0.338097	0.12143	-2.7843	0.00536432	0.283159
ENSMUSG00000038233	Gask1a	9:121780054-121809275	+	protein_coding	-0.245067	0.0880382	-2.78364	0.00537523	0.283159
ENSMUSG00000071757	Zhx2	15:57558061-57703228	+	protein_coding	-0.364162	0.131003	-2.77979	0.00543938	0.28503
ENSMUSG00000032741	Tpcn1	5:120672218-120726738	-	protein_coding	-0.188795	0.0679601	-2.77802	0.00546904	0.28503
ENSMUSG00000037474	Dtl	1:191269468-191307656	-	protein_coding	1.17241	0.422554	2.77459	0.00552709	0.28503
ENSMUSG00000106551	Gm1969	5:30037086-30038305	-	processed_pseudogene	0.884411	0.318825	2.77397	0.00553765	0.28503
ENSMUSG00000026227	2810459M11Rik	1:85973585-85983178	+	protein_coding	-0.253113	0.0912541	-2.77372	0.00554195	0.28503
ENSMUSG00000033955	Tnks1bp1	2:84878366-84903392	+	protein_coding	-0.353952	0.127669	-2.77241	0.0055643	0.28503
ENSMUSG00000039328	Rnf122	8:31601848-31621510	+	protein_coding	-0.498653	0.179905	-2.77176	0.00557539	0.28503
ENSMUSG00000004018	Fancl	11:26336135-26421876	+	protein_coding	0.660119	0.23817	2.77163	0.00557764	0.28503
ENSMUSG00000042305	Tmem183a	1:134273835-134289717	-	protein_coding	0.259435	0.0936177	2.77122	0.00558465	0.28503
ENSMUSG00000034855	Cxcl10	5:92494497-92496748	-	protein_coding	-0.846191	0.305581	-2.76912	0.00562082	0.285536
ENSMUSG00000093930	Hmgcs1	13:120151915-120169796	+	protein_coding	0.240557	0.0868942	2.76839	0.00563342	0.285536
ENSMUSG00000056216	Cebpg	7:34745847-34755998	-	protein_coding	-0.269279	0.0973083	-2.76728	0.00565265	0.285536
ENSMUSG00000036442	Thap11	8:106581764-106583582	+	protein_coding	-0.191464	0.0692567	-2.76456	0.00569994	0.286126
ENSMUSG00000030663	1110004F10Rik	7:115638632-115704445	+	protein_coding	0.215953	0.0781199	2.76438	0.00570311	0.286126
ENSMUSG00000022146	Osmr	15:6843058-6904450	-	protein_coding	-0.55294	0.200177	-2.76226	0.00574028	0.287014
ENSMUSG00000035234	Abraxas1	5:100953058-100968831	-	protein_coding	0.452381	0.163915	2.75986	0.00578267	0.287795
ENSMUSG00000026991	Pkp4	2:58991194-59185552	+	protein_coding	-0.223298	0.0809296	-2.75916	0.00579493	0.287795
ENSMUSG00000024420	Zfp521	18:13820070-14105844	-	protein_coding	-0.23708	0.0860085	-2.75647	0.00584299	0.289208
ENSMUSG00000041117	Ccdc8	7:16726633-16731441	+	protein_coding	-0.337475	0.122756	-2.74916	0.0059749	0.294163
ENSMUSG00000043190	Rfesd	13:76149654-76166838	-	protein_coding	0.393277	0.14309	2.74845	0.00598773	0.294163
ENSMUSG00000051378	Kif18b	11:102796355-102815950	-	protein_coding	3.53921	1.2881	2.74762	0.00600291	0.294163
ENSMUSG00000018572	Phf23	11:69886603-69890835	+	protein_coding	-0.233711	0.0851007	-2.74629	0.00602742	0.294386
ENSMUSG00000107863	Gm44389	6:60438918-60439099	-	processed_pseudogene	0.327886	0.119457	2.74481	0.00605463	0.294739
ENSMUSG00000036106	Prr5	15:84553821-84587874	+	protein_coding	-0.323323	0.117897	-2.74242	0.0060988	0.295912
ENSMUSG00000052997	Uba2	7:33840113-33869024	-	protein_coding	0.177783	0.0648754	2.74037	0.00613699	0.296789
ENSMUSG00000045136	Tubb2b	13:34310731-34314449	-	protein_coding	-0.369192	0.134963	-2.7355	0.0062285	0.297149
ENSMUSG00000030960	Eef1akmt2	7:132429186-132454402	-	protein_coding	0.212338	0.0776275	2.73535	0.00623148	0.297149
ENSMUSG00000032601	Prkar2a	9:108566513-108627635	+	protein_coding	-0.179831	0.0657739	-2.73408	0.00625544	0.297149
ENSMUSG00000000552	Zfp385a	15:103222322-103248520	-	protein_coding	-0.301536	0.110307	-2.73361	0.00626433	0.297149
ENSMUSG00000063714	Sp3os	2:72809768-72819596	+	lncRNA	-0.391022	0.143081	-2.73288	0.00627838	0.297149
ENSMUSG00000031349	Nsdhl	X:71962163-72002120	+	protein_coding	0.279346	0.102253	2.73189	0.00629714	0.297149
ENSMUSG00000049939	Lrrc4	6:28661830-28831746	-	protein_coding	-0.301475	0.1104	-2.73075	0.00631898	0.297149
ENSMUSG00000089774	Slc5a3	16:91855210-91884361	+	protein_coding	-0.343566	0.125837	-2.73025	0.00632868	0.297149
ENSMUSG00000025658	Cnksr2	X:156604432-156826290	-	protein_coding	0.304009	0.111367	2.72981	0.0063371	0.297149
ENSMUSG00000035640	Cbarp	10:79966285-79976669	-	protein_coding	-0.203056	0.074397	-2.72935	0.0063459	0.297149
ENSMUSG00000000827	Tpd52l2	2:181138935-181159759	+	protein_coding	0.18122	0.0664528	2.72705	0.00639028	0.297741
ENSMUSG00000038524	Fchsd1	18:38090484-38102827	-	protein_coding	-0.411392	0.150929	-2.72573	0.00641595	0.297741
ENSMUSG00000020572	Nampt	12:32869544-32903348	+	protein_coding	0.326406	0.119757	2.72557	0.00641909	0.297741
ENSMUSG00000036611	Eepd1	9:25392843-25515406	+	protein_coding	-0.348892	0.128107	-2.72345	0.0064604	0.298388
ENSMUSG00000084067	Gm14269	2:170305434-170305739	-	processed_pseudogene	1.03188	0.379087	2.72201	0.00648864	0.298388
ENSMUSG00000035513	Ntng2	2:29084553-29143017	-	protein_coding	-0.295056	0.108407	-2.72175	0.00649372	0.298388
ENSMUSG00000020623	Map2k6	11:110289948-110416348	+	protein_coding	-0.444645	0.163838	-2.71394	0.00664888	0.304568
ENSMUSG00000061950	Ppp4r1	17:66089568-66148921	+	protein_coding	-0.321194	0.118467	-2.71124	0.00670314	0.305789
ENSMUSG00000052512	Nav2	7:48558464-49259838	+	protein_coding	-0.340615	0.125662	-2.71056	0.00671699	0.305789
ENSMUSG00000016526	Dyrk3	1:131055192-131066077	-	protein_coding	1.2811	0.472952	2.70873	0.00675416	0.306208
ENSMUSG00000048832	Vps37c	19:10666099-10691991	+	protein_coding	-0.209057	0.077198	-2.70806	0.00676771	0.306208
ENSMUSG00000040850	Psme4	11:30721726-30830361	+	protein_coding	0.418104	0.154472	2.70667	0.00679614	0.306554
ENSMUSG00000011884	Gltp	5:114807459-114829045	-	protein_coding	-0.163399	0.0604296	-2.70396	0.00685191	0.306788
ENSMUSG00000085433	Gm16001	5:124242612-124250327	-	lncRNA	0.73311	0.271184	2.70337	0.00686405	0.306788
ENSMUSG00000032120	C2cd2l	9:44220534-44231582	-	protein_coding	-0.275806	0.102083	-2.70177	0.00689705	0.306788
ENSMUSG00000024594	Prrc1	18:57487813-57526028	+	protein_coding	-0.25549	0.0946032	-2.70065	0.00692037	0.306788
ENSMUSG00000101199	Gm9687	1:150021719-150022320	+	processed_pseudogene	5.57857	2.06606	2.7001	0.00693191	0.306788
ENSMUSG00000067150	Xpo5	17:46513708-46554524	+	protein_coding	0.192945	0.0714605	2.70002	0.00693346	0.306788
ENSMUSG00000037110	Ralgapa2	2:146081799-146354264	-	protein_coding	0.55179	0.204472	2.69861	0.00696289	0.306788
ENSMUSG00000027938	Creb3l4	3:90144807-90150819	-	protein_coding	0.749903	0.277908	2.69838	0.00696772	0.306788
ENSMUSG00000020076	Ddx50	10:62451674-62486997	-	protein_coding	-0.212158	0.0786664	-2.69694	0.00699806	0.307207
ENSMUSG00000029502	Golga3	5:110324567-110374336	+	protein_coding	-0.282491	0.104871	-2.69369	0.00706654	0.308729
ENSMUSG00000052137	Rbm12b2	4:12089439-12096243	+	protein_coding	-0.595369	0.221104	-2.69271	0.00708744	0.308729
ENSMUSG00000049538	Adamts16	13:70875921-70989930	-	protein_coding	1.06589	0.395898	2.69233	0.00709553	0.308729
ENSMUSG00000075600	Zc3h3	15:75626279-75713764	-	protein_coding	-0.80416	0.299072	-2.68885	0.00716983	0.310642
ENSMUSG00000015133	Lrrk1	7:65876660-66038098	-	protein_coding	0.596455	0.22187	2.6883	0.00718163	0.310642
ENSMUSG00000061048	Cdh3	8:107237523-107283929	+	protein_coding	1.95652	0.729639	2.68149	0.00732949	0.313202
ENSMUSG00000098923	Tmem185b	1:119453890-119456713	+	protein_coding	-0.333202	0.124272	-2.68123	0.00733511	0.313202
ENSMUSG00000045790	Ccdc149	5:52531993-52628863	-	protein_coding	-0.332829	0.124149	-2.68087	0.00734308	0.313202
ENSMUSG00000004268	Emg1	6:124681048-124689141	-	protein_coding	0.245897	0.0917448	2.68022	0.00735731	0.313202
ENSMUSG00000000787	Ddx3x	X:13147209-13160291	+	protein_coding	0.229458	0.0856555	2.67884	0.00738772	0.313202
ENSMUSG00000029177	Cenpa	5:30824121-30832174	+	protein_coding	0.937178	0.349975	2.67784	0.00740978	0.313202
ENSMUSG00000032381	Ciao2a	9:66033893-66046237	+	protein_coding	0.270536	0.101036	2.67763	0.00741443	0.313202
ENSMUSG00000082911	Gm14119	2:148260952-148261186	-	processed_pseudogene	6.7659	2.52805	2.67633	0.00744322	0.313202
ENSMUSG00000044550	Tceal3	X:135491591-135569127	+	protein_coding	-0.207605	0.0775902	-2.67567	0.0074581	0.313202
ENSMUSG00000045237	Eola1	X:69429483-69433023	+	protein_coding	0.264629	0.0989337	2.67481	0.00747717	0.313202
ENSMUSG00000046160	Olig1	16:91066660-91068821	+	protein_coding	-0.206919	0.0773608	-2.67472	0.00747907	0.313202
ENSMUSG00000033653	Vps8	16:21241868-21463430	+	protein_coding	0.196889	0.0736726	2.67249	0.00752917	0.313202
ENSMUSG00000001416	Cct3	3:88204423-88229074	+	protein_coding	0.21779	0.0815101	2.67194	0.00754144	0.313202
ENSMUSG00000028600	Podn	4:107871988-107953642	-	protein_coding	0.879944	0.329407	2.6713	0.00755585	0.313202
ENSMUSG00000032604	Qars	9:108384905-108393140	+	protein_coding	0.19491	0.0729688	2.67114	0.00755931	0.313202
ENSMUSG00000051329	Nup160	2:90507559-90566672	+	protein_coding	0.773061	0.289705	2.66845	0.00762032	0.31333
ENSMUSG00000098275	Gm18014	9:72513663-72514479	-	processed_pseudogene	5.78673	2.16873	2.66825	0.00762467	0.31333
ENSMUSG00000062980	Cped1	6:21985915-22256403	+	protein_coding	0.686426	0.257263	2.66819	0.00762614	0.31333
ENSMUSG00000035944	Ttc38	15:85716507-85743023	+	protein_coding	0.328813	0.123345	2.6658	0.00768053	0.314648
ENSMUSG00000024620	Pdgfrb	18:61178222-61218133	+	protein_coding	0.2625	0.0985049	2.66484	0.00770241	0.314648
ENSMUSG00000040183	Ankrd6	4:32804035-32950841	-	protein_coding	-0.322034	0.120885	-2.66398	0.00772221	0.314648
ENSMUSG00000052681	Rap1b	10:117649776-117681940	-	protein_coding	0.162839	0.0611478	2.66305	0.00774368	0.314654
ENSMUSG00000032312	Csk	9:57533929-57560914	-	protein_coding	-0.24768	0.0930762	-2.66104	0.0077899	0.315662
ENSMUSG00000060275	Nrg2	18:36150705-36330433	-	protein_coding	-0.487793	0.183637	-2.6563	0.00790041	0.315924
ENSMUSG00000022797	Tfrc	16:32427738-32451612	+	protein_coding	0.283986	0.106986	2.65443	0.00794435	0.315924
ENSMUSG00000056537	Rlim	X:103000769-103024890	-	protein_coding	-0.215373	0.081176	-2.65316	0.00797432	0.315924
ENSMUSG00000013419	Zfp651	9:121588396-121600808	+	protein_coding	-0.193448	0.072918	-2.65295	0.00797911	0.315924
ENSMUSG00000027457	Snph	2:151432469-151474513	-	protein_coding	-0.203397	0.0766898	-2.6522	0.00799684	0.315924
ENSMUSG00000075284	Wipf1	2:73259954-73360078	-	protein_coding	-0.306922	0.115748	-2.65163	0.00801051	0.315924
ENSMUSG00000078235	Fam43b	4:138121403-138123839	-	protein_coding	-0.586717	0.221357	-2.65054	0.0080363	0.315924
ENSMUSG00000032724	Abtb2	2:103396655-103548768	+	protein_coding	-0.285309	0.10765	-2.65035	0.0080409	0.315924
ENSMUSG00000042826	Fgf11	11:69686894-69692683	-	protein_coding	-0.331463	0.125217	-2.64711	0.00811836	0.315924
ENSMUSG00000048126	Col6a3	1:90693645-90771693	-	protein_coding	1.06365	0.40189	2.64662	0.00813006	0.315924
ENSMUSG00000039958	Etfbkmt	6:149041347-149052669	+	protein_coding	0.383582	0.144985	2.64566	0.00815323	0.315924
ENSMUSG00000026743	Mllt10	2:18060048-18217199	+	protein_coding	0.347091	0.131214	2.64523	0.00816348	0.315924
ENSMUSG00000031627	Irf2	8:47192767-47300493	+	protein_coding	-0.307941	0.116442	-2.6446	0.00817882	0.315924
ENSMUSG00000086429	Gt(ROSA)26Sor	6:113043843-113054294	-	lncRNA	0.479823	0.181442	2.64449	0.00818131	0.315924
ENSMUSG00000039753	Fbxl5	5:43901957-43978980	-	protein_coding	0.252351	0.0954508	2.64379	0.00819847	0.315924
ENSMUSG00000020941	Map3k14	11:103110588-103158298	-	protein_coding	-0.422712	0.159907	-2.64349	0.0082057	0.315924
ENSMUSG00000041638	Gcn1	5:115703313-115760713	+	protein_coding	0.484379	0.183456	2.6403	0.00828336	0.315924
ENSMUSG00000027133	Nop10	2:112092271-112093614	+	protein_coding	0.304336	0.11527	2.6402	0.00828572	0.315924
ENSMUSG00000000776	Polr3d	14:70676197-70680887	-	protein_coding	-0.292782	0.110894	-2.64019	0.00828591	0.315924
ENSMUSG00000060923	Acyp2	11:30455991-30599587	-	protein_coding	0.25991	0.0984667	2.63957	0.0083012	0.315924
ENSMUSG00000003779	Kif20a	18:34757666-34766330	+	protein_coding	1.5647	0.593012	2.63856	0.00832583	0.315924
ENSMUSG00000032067	Pts	9:50432917-50440024	-	protein_coding	0.218308	0.082738	2.63854	0.00832642	0.315924
ENSMUSG00000024561	Mbd1	18:74400676-74415803	+	protein_coding	-0.209072	0.0792387	-2.63851	0.00832706	0.315924
ENSMUSG00000059878	Zfp422	6:116600977-116605960	-	protein_coding	-0.228534	0.0866294	-2.63806	0.00833809	0.315924
ENSMUSG00000047557	Lxn	3:67365331-67371259	-	protein_coding	-0.244901	0.0928411	-2.63786	0.0083432	0.315924
ENSMUSG00000078570	1110065P20Rik	4:124742873-124744989	-	protein_coding	0.332982	0.126252	2.63745	0.00835326	0.315924
ENSMUSG00000020272	Stk10	11:32483305-32574587	+	protein_coding	-0.374341	0.14198	-2.63658	0.00837469	0.315925
ENSMUSG00000045639	Zfp629	7:127206203-127214969	-	protein_coding	-0.239256	0.0908141	-2.63457	0.00842427	0.316957
ENSMUSG00000017677	Wsb1	11:79130198-79145497	-	protein_coding	0.446548	0.169601	2.63293	0.00846513	0.316957
ENSMUSG00000020523	Fam114a2	11:57373819-57409443	-	protein_coding	-0.205701	0.0781277	-2.63288	0.00846652	0.316957
ENSMUSG00000022000	Zc3h13	14:75521813-75581866	+	protein_coding	-0.25229	0.0958798	-2.63131	0.00850564	0.317616
ENSMUSG00000031555	Adam9	8:25439627-25506943	-	protein_coding	0.261586	0.0994758	2.62964	0.00854741	0.31837
ENSMUSG00000042032	Mat2b	11:40570141-40586030	-	protein_coding	0.168814	0.0643157	2.62476	0.00867088	0.322155
ENSMUSG00000063902	Gm7964	7:83405112-83406489	+	processed_pseudogene	0.810967	0.309382	2.62125	0.00876092	0.323868
ENSMUSG00000027699	Ect2	3:27151371-27208027	-	protein_coding	2.88396	1.10153	2.61814	0.00884102	0.326013
ENSMUSG00000061136	Prpf40a	2:53024716-53081714	-	protein_coding	0.367215	0.140342	2.61657	0.00888184	0.326701
ENSMUSG00000059336	Slc14a1	18:78143306-78185334	-	protein_coding	-0.208097	0.0796501	-2.61264	0.00898461	0.329557
ENSMUSG00000024776	Stambpl1	19:34169629-34217733	+	protein_coding	-0.306396	0.117335	-2.61128	0.00902038	0.329557
ENSMUSG00000050619	Zscan29	2:120988754-121001606	-	protein_coding	-0.220507	0.0844515	-2.61105	0.0090265	0.329557
ENSMUSG00000020160	Meis1	11:18829817-18968985	-	protein_coding	-0.366332	0.140484	-2.60765	0.00911671	0.331211
ENSMUSG00000019772	Vip	10:5589218-5597617	+	protein_coding	0.519175	0.199255	2.60558	0.00917193	0.331665
ENSMUSG00000045268	Zfp691	4:119026710-119031392	-	protein_coding	-0.313118	0.120176	-2.60549	0.0091742	0.331665
ENSMUSG00000032615	Nt5m	11:59730273-59771794	+	protein_coding	0.200412	0.0769478	2.60452	0.0092004	0.331799
ENSMUSG00000021662	Arhgef28	13:98035977-98342947	-	protein_coding	0.303657	0.116754	2.60084	0.00929972	0.332671
ENSMUSG00000027387	Zc3h8	2:128768188-128785997	-	protein_coding	-0.405216	0.155896	-2.59928	0.00934204	0.332671
ENSMUSG00000024858	Grk2	19:4336029-4356250	-	protein_coding	-0.169716	0.065306	-2.59879	0.0093554	0.332671
ENSMUSG00000073805	Insyn2a	7:134483655-134540159	-	protein_coding	-0.597273	0.229858	-2.59844	0.00936478	0.332671
ENSMUSG00000037369	Kdm6a	X:18028814-18146175	+	protein_coding	0.568102	0.218712	2.59748	0.00939099	0.332671
ENSMUSG00000027551	Zfp64	2:168735251-168797507	-	protein_coding	-0.212201	0.0817138	-2.59688	0.00940735	0.332671
ENSMUSG00000000340	Dbt	3:116306719-116343630	+	protein_coding	0.261069	0.100548	2.59646	0.009419	0.332671
ENSMUSG00000030096	Slc6a6	6:91661034-91736047	+	protein_coding	0.293244	0.112978	2.59558	0.00944307	0.332671
ENSMUSG00000023988	Bysl	17:47910256-47922417	-	protein_coding	-0.233867	0.0901027	-2.59556	0.00944375	0.332671
ENSMUSG00000042500	Ago4	4:126383334-126427265	-	protein_coding	-0.417145	0.160729	-2.59533	0.00945013	0.332671
ENSMUSG00000041220	Elovl6	3:129326004-129432144	+	protein_coding	-0.338394	0.130521	-2.59265	0.00952406	0.334102
ENSMUSG00000022248	Rad1	15:10486104-10499149	+	protein_coding	-0.306697	0.118315	-2.59221	0.00953606	0.334102
ENSMUSG00000115651	Gm7595	15:55837001-55837901	+	processed_pseudogene	-0.541235	0.208915	-2.59069	0.00957833	0.334788
ENSMUSG00000041995	Zbed3	13:95460120-95474349	+	protein_coding	-0.235165	0.0908817	-2.58759	0.00966501	0.337019
ENSMUSG00000026586	Prrx1	1:163072688-163141279	-	protein_coding	-0.262018	0.101375	-2.58464	0.00974794	0.338545
ENSMUSG00000030689	Ino80e	7:126450132-126461549	-	protein_coding	-0.192278	0.0744179	-2.58376	0.00977307	0.338545
ENSMUSG00000063320	1190007I07Rik	10:82455685-82459062	-	protein_coding	0.355858	0.13777	2.58299	0.00979486	0.338545
ENSMUSG00000079470	Utp14b	1:78635755-78649229	+	protein_coding	-0.572565	0.221685	-2.58279	0.0098006	0.338545
ENSMUSG00000020668	Kif3c	12:3415132-3456494	+	protein_coding	-0.238436	0.0923995	-2.58049	0.00986589	0.339462
ENSMUSG00000082935	Gm7658	1:21582157-21583280	-	processed_pseudogene	0.592766	0.229876	2.57863	0.00991917	0.339462
ENSMUSG00000037234	Hook3	8:26511449-26609252	-	protein_coding	0.257885	0.10006	2.57731	0.00995719	0.339462
ENSMUSG00000007594	Hapln4	8:70536107-70543512	+	protein_coding	-0.450074	0.174633	-2.57726	0.00995868	0.339462
ENSMUSG00000078427	Sarnp	10:128653202-128713498	+	protein_coding	0.340602	0.132185	2.57671	0.00997448	0.339462
ENSMUSG00000021782	Dlg5	14:24184021-24295988	-	protein_coding	-0.234991	0.0912995	-2.57385	0.0100575	0.339462
ENSMUSG00000025223	Ldb1	19:46020009-46033653	-	protein_coding	-0.208422	0.0810062	-2.57292	0.0100845	0.339462
ENSMUSG00000037395	Rcor3	1:191782846-191822359	-	protein_coding	0.330643	0.128516	2.57278	0.0100884	0.339462
ENSMUSG00000017692	Rhbdl3	11:80191738-80246781	+	protein_coding	-0.274084	0.106537	-2.57267	0.0100918	0.339462
ENSMUSG00000030208	Emp1	6:135339543-135360171	+	protein_coding	0.938553	0.364836	2.57254	0.0100956	0.339462
ENSMUSG00000059842	Zfp341	2:154455217-154488741	+	protein_coding	-0.345979	0.134543	-2.57151	0.0101257	0.339462
ENSMUSG00000001995	Sipa1l2	8:126144802-126296547	-	protein_coding	-0.270755	0.105317	-2.57087	0.0101444	0.339462
ENSMUSG00000047371	Zfp768	7:126941967-126944761	-	protein_coding	-0.241409	0.0940178	-2.56769	0.0102378	0.339462
ENSMUSG00000020642	Rnf144a	12:26350963-26465253	-	protein_coding	-0.177017	0.068966	-2.56673	0.0102663	0.339462
ENSMUSG00000022177	Haus4	14:54779242-54792073	-	protein_coding	0.627328	0.244472	2.56606	0.0102862	0.339462
ENSMUSG00000083460	Gm12182	11:48625381-48626388	-	processed_pseudogene	-0.292264	0.113992	-2.5639	0.0103502	0.339462
ENSMUSG00000026939	Tmem141	2:25510079-25512017	-	protein_coding	0.283703	0.110686	2.56314	0.0103729	0.339462
ENSMUSG00000051853	Arf3	15:98634515-98661095	-	protein_coding	-0.181685	0.0709018	-2.56249	0.0103925	0.339462
ENSMUSG00000029446	Psph	5:129842622-129864513	-	protein_coding	0.25865	0.10096	2.56189	0.0104103	0.339462
ENSMUSG00000033436	Armcx2	X:133704894-133709970	-	protein_coding	-0.222317	0.0867911	-2.56151	0.0104218	0.339462
ENSMUSG00000095930	Nim1k	13:120171630-120217418	-	protein_coding	-0.225566	0.0880738	-2.5611	0.010434	0.339462
ENSMUSG00000019872	Smpdl3a	10:57670431-57687926	+	protein_coding	0.166716	0.0650985	2.56098	0.0104379	0.339462
ENSMUSG00000031224	Magee2	X:103898558-103900873	-	protein_coding	0.945393	0.369271	2.56016	0.0104623	0.339462
ENSMUSG00000049755	Zfp672	11:58205940-58221165	-	protein_coding	-0.224028	0.0876078	-2.55717	0.0105527	0.339462
ENSMUSG00000056380	Gpr50	X:70707273-70712863	+	protein_coding	-1.12514	0.440045	-2.55688	0.0105615	0.339462
ENSMUSG00000048930	Tada3	6:113342986-113354844	-	protein_coding	-0.187896	0.0734903	-2.55674	0.0105658	0.339462
ENSMUSG00000024949	Sf1	19:6413720-6428060	+	protein_coding	-0.21349	0.0835168	-2.55625	0.0105807	0.339462
ENSMUSG00000029208	Guf1	5:69714266-69733316	+	protein_coding	0.323219	0.126463	2.55583	0.0105934	0.339462
ENSMUSG00000098050	Gm5345	8:41306865-41308064	-	processed_pseudogene	-0.366281	0.143313	-2.55582	0.0105938	0.339462
ENSMUSG00000038594	Cep85l	10:53149539-53256043	-	protein_coding	0.319731	0.125102	2.55575	0.0105958	0.339462
ENSMUSG00000015882	Lcorl	5:45854523-46014957	-	protein_coding	0.326436	0.127729	2.5557	0.0105975	0.339462
ENSMUSG00000001741	Il16	7:83292033-83394934	-	protein_coding	-1.1576	0.453028	-2.55524	0.0106114	0.339462
ENSMUSG00000049999	Ppp1r3d	2:178052999-178056265	-	protein_coding	-0.377627	0.147788	-2.5552	0.0106126	0.339462
ENSMUSG00000003660	Snrnp200	2:127050306-127082371	+	protein_coding	0.353002	0.138152	2.55517	0.0106136	0.339462
ENSMUSG00000081600	Gm12286	11:63203136-63204137	-	processed_pseudogene	-0.254417	0.0995936	-2.55455	0.0106326	0.339462
ENSMUSG00000087523	Gm12319	11:70545567-70547325	-	lncRNA	1.20211	0.470841	2.55312	0.0106763	0.340121
ENSMUSG00000024050	Wiz	17:32573029-32608413	-	protein_coding	-0.254854	0.0998905	-2.55133	0.0107312	0.340439
ENSMUSG00000115099	1700087I21Rik	14:103584343-103687303	+	lncRNA	-0.48892	0.191645	-2.55117	0.0107361	0.340439
ENSMUSG00000006134	Crkl	16:17269851-17305298	+	protein_coding	-0.19355	0.075886	-2.55054	0.0107556	0.340439
ENSMUSG00000079426	Arpc4	6:113355076-113367409	+	protein_coding	0.183774	0.0720915	2.54918	0.0107976	0.3406
ENSMUSG00000024799	Tm7sf2	19:6112851-6118403	-	protein_coding	0.243	0.0953357	2.54888	0.0108068	0.3406
ENSMUSG00000117458	Gm6552	17:80240941-80242001	-	processed_pseudogene	1.61349	0.633466	2.54708	0.0108628	0.341634
ENSMUSG00000020167	Tcf3	10:80245348-80269481	-	protein_coding	-0.16625	0.0653199	-2.54517	0.0109224	0.342569
ENSMUSG00000031112	Stk26	X:49929924-49981974	+	protein_coding	1.32264	0.519776	2.54464	0.010939	0.342569
ENSMUSG00000029246	Ppat	5:77061096-77099425	-	protein_coding	0.391094	0.153744	2.54381	0.0109652	0.342592
ENSMUSG00000044197	Gpr146	5:139363452-139382170	+	protein_coding	0.299147	0.117629	2.54314	0.0109862	0.342592
ENSMUSG00000038495	Otud7b	3:96011839-96068446	+	protein_coding	-0.214865	0.0846413	-2.53854	0.0111316	0.345222
ENSMUSG00000047824	Pygo2	3:89337521-89342435	+	protein_coding	-0.195963	0.0772785	-2.5358	0.0112192	0.345222
ENSMUSG00000037236	Matr3	18:35695191-35726888	+	protein_coding	0.257971	0.101774	2.53474	0.0112531	0.345222
ENSMUSG00000025724	Sec11a	7:80554637-80597528	-	protein_coding	0.278064	0.109736	2.53393	0.0112791	0.345222
ENSMUSG00000115288	Gm9212	14:74955152-74956270	+	processed_pseudogene	5.60463	2.21259	2.53306	0.0113072	0.345222
ENSMUSG00000049327	Kmt5a	5:124577993-124600371	+	protein_coding	-0.226824	0.0895467	-2.53302	0.0113083	0.345222
ENSMUSG00000035620	Ric8b	10:84753480-84854201	+	protein_coding	-0.212415	0.0838841	-2.53224	0.0113335	0.345222
ENSMUSG00000060904	Arl1	10:88566720-88579956	+	protein_coding	0.198258	0.0782955	2.53217	0.0113358	0.345222
ENSMUSG00000028801	Stpg1	4:135222101-135265114	+	protein_coding	-0.934635	0.369128	-2.53201	0.0113411	0.345222
ENSMUSG00000062627	Mysm1	4:94830277-94867337	-	protein_coding	0.424793	0.167808	2.53142	0.0113602	0.345222
ENSMUSG00000029063	Nadk	4:155646835-155675458	+	protein_coding	0.134567	0.0531758	2.53061	0.0113864	0.345222
ENSMUSG00000038611	Phrf1	7:140808697-140842663	+	protein_coding	-0.222579	0.0879838	-2.52977	0.0114137	0.345222
ENSMUSG00000020782	Llgl2	11:115714875-115746606	+	protein_coding	2.06632	0.816823	2.5297	0.011416	0.345222
ENSMUSG00000087138	Gm15545	7:44636312-44644021	+	lncRNA	-1.32125	0.522315	-2.5296	0.0114191	0.345222
ENSMUSG00000036989	Trim3	7:105253670-105282778	-	protein_coding	-0.229789	0.0908425	-2.52953	0.0114216	0.345222
ENSMUSG00000035992	Fnip1	11:54329025-54409061	+	protein_coding	0.385105	0.15238	2.52726	0.0114955	0.34609
ENSMUSG00000014776	Nol3	8:106002772-106008571	+	protein_coding	-0.274841	0.108753	-2.52721	0.0114972	0.34609
ENSMUSG00000045107	Saysd1	14:20125704-20188602	-	protein_coding	0.3837	0.152015	2.5241	0.0115996	0.347145
ENSMUSG00000038400	Pmepa1	2:173066251-173118326	-	protein_coding	-0.353766	0.140163	-2.52396	0.0116042	0.347145
ENSMUSG00000020863	Luc7l3	11:94178716-94212814	-	protein_coding	-0.276089	0.109401	-2.52365	0.0116143	0.347145
ENSMUSG00000020601	Trib2	12:15841728-15866923	-	protein_coding	-0.265684	0.105433	-2.51994	0.0117376	0.347145
ENSMUSG00000050910	Cdr2l	11:115272742-115286958	+	protein_coding	-0.366754	0.145543	-2.51989	0.011739	0.347145
ENSMUSG00000035376	Hacd2	16:34842798-34929547	+	protein_coding	0.179829	0.0714081	2.51833	0.0117913	0.347145
ENSMUSG00000024096	Ralbp1	17:66155413-66192793	-	protein_coding	-0.168448	0.0669003	-2.51789	0.011806	0.347145
ENSMUSG00000032846	Zswim6	13:107861152-108026598	-	protein_coding	-0.861224	0.342061	-2.51775	0.0118107	0.347145
ENSMUSG00000061013	Mkx	18:6934518-7004780	-	protein_coding	0.691355	0.274601	2.51767	0.0118134	0.347145
ENSMUSG00000046351	Zfp322a	13:23537273-23553378	-	protein_coding	-0.274147	0.108919	-2.51698	0.0118365	0.347145
ENSMUSG00000002108	Nr1h3	2:91014406-91033179	-	protein_coding	0.286489	0.113854	2.51629	0.0118597	0.347145
ENSMUSG00000031517	Gpm6a	8:55407878-55513906	+	protein_coding	0.165416	0.0657654	2.51525	0.0118948	0.347145
ENSMUSG00000083718	Ccnb2-ps	8:72670400-72672695	-	transcribed_processed_pseudogene	-0.464218	0.184584	-2.51494	0.0119052	0.347145
ENSMUSG00000000489	Pdgfb	15:79880075-79899178	-	protein_coding	-0.504623	0.200683	-2.51452	0.0119194	0.347145
ENSMUSG00000026750	Psmb7	2:38478048-38534099	-	protein_coding	0.175467	0.0697973	2.51395	0.0119388	0.347145
ENSMUSG00000081831	Gm7405	X:112135238-112137017	-	processed_pseudogene	0.932662	0.371028	2.51372	0.0119464	0.347145
ENSMUSG00000047126	Cltc	11:86585177-86648391	-	protein_coding	0.254711	0.101328	2.51372	0.0119465	0.347145
ENSMUSG00000037465	Klf10	15:38291707-38300950	-	protein_coding	0.514398	0.204659	2.51344	0.0119559	0.347145
ENSMUSG00000013921	Clip3	7:29991153-30007792	+	protein_coding	-0.311434	0.124046	-2.51064	0.0120512	0.347671
ENSMUSG00000019803	Nr2e1	10:42437959-42459628	-	protein_coding	-0.218531	0.0870477	-2.51048	0.0120568	0.347671
ENSMUSG00000022899	Slc15a2	16:36570539-36605324	-	protein_coding	0.218864	0.0871917	2.51015	0.0120681	0.347671
ENSMUSG00000039201	Tbc1d25	X:8020711-8042420	-	protein_coding	-0.394521	0.15724	-2.50904	0.0121061	0.347671
ENSMUSG00000038387	Rras	7:44667385-44671071	+	protein_coding	-0.17733	0.0706846	-2.50875	0.0121158	0.347671
ENSMUSG00000021418	Rpp40	13:36077455-36090342	-	protein_coding	-0.391415	0.156063	-2.50806	0.0121395	0.347671
ENSMUSG00000052369	Tmem106c	15:97862081-97868156	+	protein_coding	-0.176141	0.0702352	-2.50787	0.0121462	0.347671
ENSMUSG00000003452	Bicd1	6:149310384-149464827	+	protein_coding	0.294901	0.117613	2.50739	0.0121626	0.347671
ENSMUSG00000021496	Pcbd2	13:55875181-55924643	+	protein_coding	0.349028	0.139325	2.50514	0.0122404	0.349218
ENSMUSG00000028849	Map7d1	4:126125960-126150136	-	protein_coding	-0.171251	0.0683799	-2.50441	0.0122656	0.349261
ENSMUSG00000001120	Pcbp3	10:76597691-76797721	-	protein_coding	-0.261665	0.104521	-2.50347	0.0122981	0.349512
ENSMUSG00000035569	Ankrd11	8:123610561-123769016	-	protein_coding	-0.209568	0.083741	-2.50257	0.0123294	0.349727
ENSMUSG00000022054	Nefm	14:68320039-68362295	-	protein_coding	-0.371245	0.148412	-2.50146	0.0123684	0.350124
ENSMUSG00000017176	Nt5c3b	11:100313147-100332634	-	protein_coding	0.21175	0.0846843	2.50046	0.0124031	0.350124
ENSMUSG00000029050	Ski	4:155238532-155307049	-	protein_coding	-0.256458	0.102585	-2.49996	0.0124208	0.350124
ENSMUSG00000022142	Nup155	15:8138757-8190731	+	protein_coding	1.24998	0.500101	2.49946	0.0124383	0.350124
ENSMUSG00000002844	Adprh	16:38264392-38273065	-	protein_coding	0.139291	0.0558079	2.49589	0.0125641	0.352407
ENSMUSG00000029778	Adcyap1r1	6:55428963-55478436	+	protein_coding	-0.1926	0.0771695	-2.4958	0.0125672	0.352407
ENSMUSG00000038398	Upf3a	8:13835615-13849193	+	protein_coding	-0.181038	0.072562	-2.49494	0.0125978	0.352596
ENSMUSG00000082226	Gm715	X:59591614-59592823	+	protein_coding	-0.339526	0.136132	-2.49409	0.012628	0.35277
ENSMUSG00000034064	Poglut1	16:38345499-38370620	-	protein_coding	0.254523	0.10225	2.48924	0.0128017	0.353227
ENSMUSG00000116858	Gm49797	17:3248385-3361395	+	lncRNA	0.417645	0.167782	2.48921	0.0128028	0.353227
ENSMUSG00000030793	Pycard	7:127588880-127593039	-	protein_coding	-0.697306	0.280244	-2.48821	0.0128387	0.353227
ENSMUSG00000031903	Pla2g15	8:106877031-106891347	+	protein_coding	-0.245699	0.0987915	-2.48705	0.0128809	0.353227
ENSMUSG00000042873	Lhfpl4	6:113145051-113172345	-	protein_coding	-0.194525	0.0782219	-2.48684	0.0128884	0.353227
ENSMUSG00000101949	Gm5370	9:94289606-94290179	-	processed_pseudogene	6.87934	2.76662	2.48655	0.012899	0.353227
ENSMUSG00000078515	Ddi2	4:141404860-141450730	-	protein_coding	-0.369248	0.148507	-2.4864	0.0129043	0.353227
ENSMUSG00000026313	Hdac4	1:91856501-92123421	-	protein_coding	-0.369137	0.148529	-2.48529	0.0129444	0.353227
ENSMUSG00000018286	Psmb6	11:70416193-70418684	+	protein_coding	0.178791	0.0719548	2.48477	0.0129636	0.353227
ENSMUSG00000028859	Csf3r	4:125918343-125938233	+	protein_coding	-1.00784	0.405644	-2.48454	0.0129718	0.353227
ENSMUSG00000030826	Bcat2	7:45219577-45239135	+	protein_coding	0.303545	0.12219	2.4842	0.0129844	0.353227
ENSMUSG00000049907	Rasl11b	5:74355947-74360142	+	protein_coding	0.242985	0.0978167	2.48408	0.0129886	0.353227
ENSMUSG00000106576	Gm4866	5:84011021-84011609	+	unprocessed_pseudogene	-0.344634	0.138761	-2.48365	0.0130042	0.353227
ENSMUSG00000026767	Mindy3	2:12352074-12424281	-	protein_coding	0.20942	0.0844033	2.48119	0.0130945	0.353227
ENSMUSG00000062591	Tubb4a	17:57387066-57394782	-	protein_coding	-0.296723	0.119591	-2.48116	0.0130956	0.353227
ENSMUSG00000042328	Hps4	5:112490949-112526280	+	protein_coding	-0.301608	0.121561	-2.48112	0.0130972	0.353227
ENSMUSG00000023830	Igf2r	17:12901293-12988551	-	protein_coding	0.371878	0.149988	2.47939	0.0131608	0.353227
ENSMUSG00000028678	Kif2c	4:117016836-117039836	-	protein_coding	3.37772	1.36235	2.47934	0.0131628	0.353227
ENSMUSG00000003134	Tbc1d8	1:39410573-39517836	-	protein_coding	0.405845	0.163708	2.47908	0.013172	0.353227
ENSMUSG00000044117	Bmerb1	16:13804468-13919364	+	protein_coding	-0.191768	0.0773678	-2.47865	0.013188	0.353227
ENSMUSG00000071855	Ccdc112	18:46415218-46444995	-	protein_coding	0.856959	0.34575	2.47855	0.0131918	0.353227
ENSMUSG00000006143	Upk3bl	5:136083346-136093180	+	protein_coding	0.88209	0.355903	2.47846	0.0131951	0.353227
ENSMUSG00000034177	Rnf43	11:87553548-87626365	+	protein_coding	1.09954	0.443846	2.4773	0.0132381	0.353685
ENSMUSG00000116345	Gm19141	15:80360093-80362139	+	processed_pseudogene	2.10315	0.849172	2.4767	0.0132602	0.353685
ENSMUSG00000018648	Dusp14	11:83938867-83960087	-	protein_coding	-0.31039	0.12543	-2.47461	0.0133381	0.354758
ENSMUSG00000084215	Gm11814	4:10438815-10439743	-	processed_pseudogene	1.71752	0.694152	2.47427	0.0133507	0.354758
ENSMUSG00000023032	Slc4a8	15:100659628-100721849	+	protein_coding	-0.227803	0.0921167	-2.47299	0.0133989	0.354758
ENSMUSG00000074657	Kif5a	10:127061565-127099217	-	protein_coding	-0.319791	0.129354	-2.47222	0.0134279	0.354758
ENSMUSG00000079056	Kcnip3	2:127298418-127364014	-	protein_coding	-0.186202	0.0753223	-2.47207	0.0134335	0.354758
ENSMUSG00000038375	Trp53inp2	2:155222979-155231770	+	protein_coding	-0.2697	0.109112	-2.47177	0.0134447	0.354758
ENSMUSG00000026568	Mpc2	1:165288206-165308783	+	protein_coding	0.291206	0.117915	2.46962	0.0135258	0.356207
ENSMUSG00000030411	Nova2	7:18659813-18699244	+	protein_coding	-0.263084	0.106553	-2.46903	0.0135479	0.356207
ENSMUSG00000040997	Abhd4	14:54491645-54508094	+	protein_coding	-0.183476	0.0743929	-2.46631	0.0136514	0.357797
ENSMUSG00000039449	Prpf18	2:4626869-4656924	-	protein_coding	-0.249244	0.101066	-2.46616	0.0136569	0.357797
ENSMUSG00000041025	Iffo2	4:139257859-139347693	+	protein_coding	-0.384829	0.15618	-2.46401	0.0137393	0.358553
ENSMUSG00000044167	Foxo1	3:52175757-52260642	+	protein_coding	-0.302972	0.123049	-2.4622	0.0138087	0.358553
ENSMUSG00000081729	Hspa9-ps1	X:59620552-59622484	-	processed_pseudogene	0.889946	0.361501	2.46181	0.0138237	0.358553
ENSMUSG00000040701	Ap1g2	14:55336032-55344050	-	protein_coding	0.904189	0.367305	2.46168	0.0138287	0.358553
ENSMUSG00000037370	Enpp1	10:24513812-24588057	-	protein_coding	1.09045	0.442997	2.46154	0.0138343	0.358553
ENSMUSG00000045414	Dipk2a	9:94399917-94420134	-	protein_coding	-0.234069	0.0951096	-2.46104	0.0138533	0.358553
ENSMUSG00000028412	Slc44a1	4:53440413-53622478	+	protein_coding	-0.175398	0.0712716	-2.46098	0.0138559	0.358553
ENSMUSG00000038446	Cdc40	10:40707617-40759307	-	protein_coding	0.304497	0.123807	2.45945	0.0139149	0.358899
ENSMUSG00000063239	Grm4	17:27641361-27740377	-	protein_coding	-0.444953	0.180924	-2.45934	0.0139192	0.358899
ENSMUSG00000038143	Stox2	8:47633083-47899397	-	protein_coding	-0.218032	0.0886913	-2.45833	0.0139586	0.358899
ENSMUSG00000031256	Cstf2	X:132959936-132987568	+	protein_coding	-0.198316	0.0806951	-2.4576	0.013987	0.358899
ENSMUSG00000071477	Zfp777	6:48001122-48025845	-	protein_coding	-0.2176	0.0885454	-2.45749	0.013991	0.358899
ENSMUSG00000048424	Ranbp3l	15:8997433-9067417	+	protein_coding	0.342048	0.139276	2.45591	0.0140529	0.359863
ENSMUSG00000024487	Yipf5	18:40336949-40352482	-	protein_coding	0.238488	0.0971772	2.45416	0.0141214	0.36099
ENSMUSG00000064246	Chil1	1:134109914-134117919	+	protein_coding	-0.255847	0.104335	-2.45218	0.0141993	0.361647
ENSMUSG00000054309	Cpsf3	12:21335392-21365057	+	protein_coding	0.149132	0.0608448	2.45102	0.0142452	0.361647
ENSMUSG00000041375	Ccdc9	7:16007967-16020720	-	protein_coding	-0.243747	0.0995162	-2.44932	0.0143125	0.362731
ENSMUSG00000037376	Trmt6	2:132646127-132657975	-	protein_coding	0.239093	0.0977006	2.4472	0.0143972	0.363585
ENSMUSG00000035683	Melk	4:44300876-44364675	+	protein_coding	1.91857	0.784331	2.44612	0.0144401	0.363585
ENSMUSG00000024878	Cbwd1	19:24897280-24938974	-	protein_coding	0.286265	0.117034	2.44599	0.0144454	0.363585
ENSMUSG00000039220	Ppp1r10	17:36227326-36243175	+	protein_coding	0.24438	0.0999417	2.44522	0.0144763	0.363585
ENSMUSG00000047617	Paxx	2:25345153-25351106	-	protein_coding	0.281532	0.115145	2.44503	0.0144838	0.363585
ENSMUSG00000025759	Mfsd8	3:40772538-40801321	-	protein_coding	0.28034	0.114696	2.44419	0.0145178	0.363585
ENSMUSG00000059554	Ccdc28a	10:18089424-18110746	-	protein_coding	0.35722	0.146152	2.44417	0.0145187	0.363585
ENSMUSG00000010057	Nprl2	9:107419425-107422905	+	protein_coding	0.248703	0.10183	2.44233	0.0145927	0.364135
ENSMUSG00000055980	Irs1	1:82210822-82269137	-	protein_coding	0.595697	0.243977	2.44161	0.0146218	0.364135
ENSMUSG00000030047	Arhgap25	6:87435527-87510241	-	protein_coding	-0.604623	0.247674	-2.44121	0.0146383	0.364135
ENSMUSG00000000581	C1d	11:17207579-17219176	+	protein_coding	0.247653	0.101458	2.44094	0.0146493	0.364135
ENSMUSG00000032012	Nectin1	9:43655281-43743955	+	protein_coding	-0.242916	0.0995327	-2.44057	0.0146641	0.364135
ENSMUSG00000035184	Fam124a	14:62793186-62845935	+	protein_coding	-0.239382	0.098165	-2.43857	0.0147456	0.365543
ENSMUSG00000110841	Gpx4-ps2	10:45751384-45752191	+	transcribed_processed_pseudogene	1.3153	0.539777	2.43674	0.0148203	0.366777
ENSMUSG00000064373	Selenop	15:3298029-3309990	+	protein_coding	0.162245	0.0666332	2.43489	0.0148963	0.36746
ENSMUSG00000073664	Nbeal1	1:60219758-60377487	+	protein_coding	0.478001	0.196316	2.43486	0.0148977	0.36746
ENSMUSG00000039536	Stau1	2:166789469-166838219	-	protein_coding	-0.15209	0.0625286	-2.43233	0.0150022	0.36806
ENSMUSG00000029414	Kntc1	5:123887779-123959656	+	protein_coding	3.57703	1.47071	2.43218	0.0150083	0.36806
ENSMUSG00000027834	Serpini1	3:75464854-75550802	+	protein_coding	0.282953	0.116358	2.43174	0.0150266	0.36806
ENSMUSG00000047473	Zfp30	7:29483423-29494127	+	protein_coding	-0.265429	0.109164	-2.43147	0.0150376	0.36806
ENSMUSG00000035621	Midn	10:79984106-79994202	+	protein_coding	-0.281897	0.115947	-2.43125	0.0150468	0.36806
ENSMUSG00000042423	Fbrs	7:127078371-127090883	+	protein_coding	-0.21471	0.0883507	-2.4302	0.0150907	0.368522
ENSMUSG00000116284	Gm3787	15:77253692-77261163	-	transcribed_processed_pseudogene	1.24408	0.51294	2.4254	0.0152917	0.372687
ENSMUSG00000004885	Crabp2	3:87855973-87860683	+	protein_coding	0.51357	0.211809	2.42469	0.0153216	0.372687
ENSMUSG00000032078	Zpr1	9:46184362-46193941	+	protein_coding	-0.216294	0.0892295	-2.42402	0.0153498	0.372687
ENSMUSG00000040429	Mterf1a	5:3940581-3943933	-	protein_coding	1.07191	0.442257	2.42372	0.0153623	0.372687
ENSMUSG00000033543	Gtf2a2	9:69919832-69930148	+	protein_coding	0.215746	0.0890631	2.42239	0.0154188	0.373071
ENSMUSG00000033940	Brk1	6:113581733-113593912	+	protein_coding	0.199769	0.0824759	2.42216	0.0154287	0.373071
ENSMUSG00000027637	Rab5if	2:156705048-156715483	+	protein_coding	0.257297	0.106301	2.42046	0.0155007	0.373903
ENSMUSG00000028563	Tm2d1	4:98243607-98271543	-	protein_coding	0.288995	0.119411	2.42016	0.0155138	0.373903
ENSMUSG00000087038	2900079G21Rik	9:112063266-112177993	+	lncRNA	-0.605988	0.250594	-2.41821	0.0155971	0.37449
ENSMUSG00000038550	Ciart	3:95785815-95789563	-	protein_coding	0.528305	0.218589	2.41689	0.0156538	0.37449
ENSMUSG00000030811	Fbxl19	7:127343715-127368655	+	protein_coding	-0.223157	0.0923515	-2.41639	0.0156753	0.37449
ENSMUSG00000020397	Med7	11:46327752-46333548	+	protein_coding	-0.250509	0.103693	-2.41588	0.0156971	0.37449
ENSMUSG00000029128	Rab28	5:41782319-41865500	-	protein_coding	0.202137	0.0836753	2.41573	0.0157035	0.37449
ENSMUSG00000009575	Cbx5	15:103099971-103148243	-	protein_coding	-0.219791	0.0909918	-2.41551	0.0157133	0.37449
ENSMUSG00000021301	Hecw1	13:14401023-14697813	-	protein_coding	0.558511	0.231229	2.4154	0.015718	0.37449
ENSMUSG00000002486	Tchp	5:114845821-114860388	+	protein_coding	-0.306425	0.126901	-2.41468	0.0157492	0.37449
ENSMUSG00000056752	Dnah9	11:65722108-66059377	-	protein_coding	1.26834	0.525463	2.41376	0.0157887	0.37449
ENSMUSG00000021720	Rnf180	13:105266509-105431323	-	protein_coding	0.197124	0.0816774	2.41344	0.0158027	0.37449
ENSMUSG00000040359	Ufl1	4:25248600-25281821	-	protein_coding	0.238261	0.0987534	2.41269	0.0158352	0.37449
ENSMUSG00000034471	Caskin2	11:115690009-115704465	-	protein_coding	-0.212104	0.0879181	-2.41252	0.0158428	0.37449
ENSMUSG00000033006	Sox10	15:79039108-79049440	-	protein_coding	-0.492948	0.20446	-2.41097	0.0159102	0.375301
ENSMUSG00000022914	Brwd1	16:95793292-95883726	-	protein_coding	0.191898	0.0796278	2.40994	0.0159552	0.375301
ENSMUSG00000041130	Zfp598	17:24888661-24900990	+	protein_coding	-0.259002	0.107488	-2.40959	0.0159707	0.375301
ENSMUSG00000034614	Pik3ip1	11:3280401-3292971	+	protein_coding	0.287919	0.119498	2.4094	0.0159789	0.375301
ENSMUSG00000052631	Sh2d6	6:72490624-72498690	-	protein_coding	-0.572069	0.237529	-2.40842	0.0160217	0.375707
ENSMUSG00000097657	Gm7389	8:4044626-4047509	+	processed_pseudogene	1.30663	0.543151	2.40565	0.0161439	0.377973
ENSMUSG00000113440	Gm46404	13:23625992-23630105	-	lncRNA	0.672612	0.279672	2.405	0.0161723	0.378037
ENSMUSG00000059436	Max	12:76984043-77008975	-	protein_coding	-0.166614	0.0693091	-2.40392	0.0162202	0.378382
ENSMUSG00000018569	Cldn7	11:69855605-69858711	+	protein_coding	6.49922	2.70405	2.40351	0.0162383	0.378382
ENSMUSG00000003154	Foxj2	6:122796873-122822325	+	protein_coding	-0.217816	0.0907157	-2.40109	0.0163464	0.379039
ENSMUSG00000063646	Jakmip1	5:37185679-37307951	+	protein_coding	-0.257718	0.107378	-2.4001	0.0163906	0.379039
ENSMUSG00000025509	Pnpla2	7:141035111-141040656	+	protein_coding	0.188258	0.0784438	2.3999	0.0163993	0.379039
ENSMUSG00000058881	Zfp516	18:82928788-83023439	+	protein_coding	-0.319489	0.133131	-2.39982	0.0164033	0.379039
ENSMUSG00000021368	Tbc1d7	13:43305216-43324977	-	protein_coding	0.199407	0.0831034	2.3995	0.0164173	0.379039
ENSMUSG00000118220	Gm6192	19:7937108-7938472	-	processed_pseudogene	0.439847	0.183313	2.39943	0.0164208	0.379039
ENSMUSG00000042087	4933440N22Rik	6:117882769-117884721	-	TEC	-1.0096	0.420927	-2.39852	0.0164613	0.379381
ENSMUSG00000038805	Six3	17:85921036-85936730	+	protein_coding	-0.324825	0.135469	-2.39779	0.0164944	0.379415
ENSMUSG00000035498	Cdcp1	9:122999889-123045103	-	protein_coding	4.71603	1.96719	2.39735	0.0165142	0.379415
ENSMUSG00000062901	Klhl24	16:19916292-19947971	+	protein_coding	0.258954	0.108082	2.3959	0.0165797	0.379737
ENSMUSG00000020368	Canx	11:50184788-50216500	-	protein_coding	0.139951	0.0584459	2.39454	0.0166413	0.380043
ENSMUSG00000034940	Synrg	11:83855254-83935404	+	protein_coding	-0.228263	0.0953664	-2.39354	0.0166868	0.380417
ENSMUSG00000030629	Zfand6	7:84262974-84339167	-	protein_coding	0.160774	0.0672006	2.39245	0.0167363	0.380958
ENSMUSG00000027968	Larp7	3:127330363-127346998	-	protein_coding	-0.320691	0.134152	-2.3905	0.0168252	0.382301
ENSMUSG00000032086	Bace1	9:45749878-45775697	+	protein_coding	-0.195447	0.0817909	-2.38959	0.0168673	0.382301
ENSMUSG00000041841	Rpl37	15:5146127-5148622	+	protein_coding	-0.289549	0.12119	-2.38922	0.0168842	0.382301
ENSMUSG00000027540	Ptpn1	2:167773977-167821305	+	protein_coding	-0.246099	0.103039	-2.38842	0.0169211	0.382301
ENSMUSG00000028909	Ptpru	4:131495768-131565599	-	protein_coding	0.493182	0.206573	2.38745	0.0169657	0.382301
ENSMUSG00000026077	Npas2	1:39232812-39402317	+	protein_coding	0.270073	0.113122	2.38745	0.0169659	0.382301
ENSMUSG00000047307	Pcdhb13	18:37575553-37579262	+	protein_coding	-0.857513	0.359211	-2.38721	0.0169768	0.382301
ENSMUSG00000001056	Nhp2	11:51510562-51514541	+	protein_coding	0.201318	0.0843695	2.38615	0.017026	0.382824
ENSMUSG00000101335	Gm28229	9:88323553-88325705	-	lncRNA	-0.906978	0.380278	-2.38504	0.0170774	0.383397
ENSMUSG00000037493	Cib2	9:54452078-54467502	-	protein_coding	0.296485	0.124355	2.38418	0.0171171	0.383705
ENSMUSG00000052040	Klf13	7:63536099-63588663	-	protein_coding	-0.330412	0.13866	-2.3829	0.017177	0.383835
ENSMUSG00000030966	Trim21	7:102207128-102214693	-	protein_coding	0.432508	0.181521	2.38268	0.017187	0.383835
ENSMUSG00000038909	Kat7	11:95165085-95201072	-	protein_coding	-0.155302	0.0651973	-2.38202	0.0172178	0.383835
ENSMUSG00000040966	Slc22a2	17:12803019-12847375	+	protein_coding	1.09279	0.458802	2.38183	0.017227	0.383835
ENSMUSG00000026188	Tmem169	1:72323528-72342263	+	protein_coding	-0.527188	0.221422	-2.38092	0.0172694	0.384198
ENSMUSG00000106951	5930430L01Rik	5:148926866-148932033	-	lncRNA	0.89689	0.376824	2.38013	0.0173065	0.384443
ENSMUSG00000037750	Fam222b	11:77985486-78047526	+	protein_coding	-0.306864	0.129	-2.37879	0.0173697	0.385072
ENSMUSG00000027560	Dok5	2:170573727-170721689	+	protein_coding	-0.26206	0.110198	-2.37808	0.017403	0.385072
ENSMUSG00000029287	Tgfbr3	5:107254436-107437495	-	protein_coding	0.381094	0.160267	2.37787	0.0174131	0.385072
ENSMUSG00000032051	Fdx1	9:51854606-51874856	-	protein_coding	0.275267	0.115855	2.37596	0.0175035	0.386493
ENSMUSG00000003410	Elavl3	9:21926301-21963319	-	protein_coding	-0.231249	0.0973615	-2.37516	0.0175414	0.386749
ENSMUSG00000047260	Emc6	11:73066345-73067863	-	protein_coding	0.191246	0.0805573	2.37404	0.0175945	0.387342
ENSMUSG00000027087	Itgav	2:83554741-83637260	+	protein_coding	0.216183	0.0911111	2.37274	0.0176566	0.387628
ENSMUSG00000033152	Podxl2	6:88819540-88852026	-	protein_coding	-0.344454	0.145186	-2.3725	0.017668	0.387628
ENSMUSG00000022853	Ehhadh	16:21580037-21606557	-	protein_coding	0.336436	0.141829	2.37212	0.0176864	0.387628
ENSMUSG00000015843	Rxrg	1:167425953-167467192	+	protein_coding	-0.331416	0.139861	-2.36962	0.0178065	0.38778
ENSMUSG00000057719	Sh3rf2	18:42186732-42292025	+	protein_coding	-0.642768	0.271307	-2.36916	0.0178287	0.38778
ENSMUSG00000034379	Wdr5b	16:35861560-35864298	+	protein_coding	0.443322	0.187149	2.36882	0.0178451	0.38778
ENSMUSG00000108874	Gm9711	7:144345733-144346059	+	processed_pseudogene	0.363472	0.153456	2.36857	0.0178569	0.38778
ENSMUSG00000042790	Rnf214	9:45774723-45818209	-	protein_coding	-0.22993	0.0970946	-2.3681	0.0178795	0.38778
ENSMUSG00000047446	Arl4a	12:40055446-40088024	-	protein_coding	0.336987	0.142338	2.36752	0.0179079	0.38778
ENSMUSG00000024810	Il33	19:29902514-29938118	+	protein_coding	-0.212977	0.0899668	-2.36728	0.0179192	0.38778
ENSMUSG00000080303	Gm12419	4:84841791-84842426	-	processed_pseudogene	-0.409277	0.172922	-2.36683	0.0179413	0.38778
ENSMUSG00000035246	Pcyt1b	X:92698469-92793557	+	protein_coding	-0.175512	0.0741578	-2.36674	0.0179456	0.38778
ENSMUSG00000032352	Lrrc1	9:77338105-77452152	-	protein_coding	-0.217875	0.0920657	-2.36652	0.0179562	0.38778
ENSMUSG00000000402	Egfl6	X:165306003-165368716	-	protein_coding	-0.310739	0.131417	-2.36452	0.0180534	0.388852
ENSMUSG00000042473	Tbc1d8b	X:138585745-138654154	+	protein_coding	0.746889	0.315903	2.3643	0.0180642	0.388852
ENSMUSG00000020649	Rrm2	12:24758240-24764145	+	protein_coding	0.68481	0.289704	2.36383	0.0180872	0.388852
ENSMUSG00000051111	Sv2c	13:96091102-96269085	-	protein_coding	-0.362373	0.153346	-2.36311	0.0181221	0.388852
ENSMUSG00000068391	Chrac1	15:72962241-72969403	+	protein_coding	0.365069	0.154552	2.36211	0.0181713	0.388852
ENSMUSG00000034854	Mfsd12	10:81193325-81202059	+	protein_coding	-0.292723	0.123951	-2.3616	0.0181965	0.388852
ENSMUSG00000029392	Rilpl1	5:124631143-124669454	-	protein_coding	-0.186212	0.0788622	-2.36123	0.0182143	0.388852
ENSMUSG00000046818	Ddit4l	3:137327373-137334094	+	protein_coding	-0.363785	0.154069	-2.36118	0.0182167	0.388852
ENSMUSG00000061461	Smim20	5:53424425-53435882	+	protein_coding	0.181529	0.076914	2.36016	0.0182671	0.389158
ENSMUSG00000045319	Proser2	2:6102418-6135022	-	protein_coding	-0.553157	0.234444	-2.35944	0.0183027	0.389158
ENSMUSG00000025982	Sf3b1	1:55024328-55066640	-	protein_coding	0.311819	0.132245	2.35789	0.018379	0.389158
ENSMUSG00000026836	Acvr1	2:58278656-58457169	-	protein_coding	-0.238448	0.101141	-2.35758	0.0183945	0.389158
ENSMUSG00000024079	Eif2ak2	17:79159993-79190002	-	protein_coding	-0.334604	0.141944	-2.3573	0.0184082	0.389158
ENSMUSG00000062040	Zfp27	7:29592758-29605997	-	protein_coding	-0.285872	0.121297	-2.3568	0.0184332	0.389158
ENSMUSG00000015869	Prpsap1	11:116361671-116385461	-	protein_coding	-0.206584	0.0876741	-2.35627	0.0184593	0.389158
ENSMUSG00000025544	Tm9sf2	14:122344450-122397016	+	protein_coding	0.173787	0.0737837	2.35536	0.0185047	0.389158
ENSMUSG00000008305	Tle1	4:72035379-72119156	-	protein_coding	-0.205326	0.0872201	-2.35411	0.0185671	0.389158
ENSMUSG00000083892	Gm1848	X:21013083-21013879	+	processed_pseudogene	0.644223	0.273744	2.35338	0.0186038	0.389158
ENSMUSG00000021390	Ogn	13:49761522-49777977	+	protein_coding	0.485722	0.206428	2.35299	0.018623	0.389158
ENSMUSG00000027304	Rtf1	2:119505549-119565888	+	protein_coding	-0.168867	0.0717807	-2.35253	0.0186459	0.389158
ENSMUSG00000038542	Pcid2	8:13127189-13155459	-	protein_coding	0.245873	0.104517	2.35247	0.0186493	0.389158
ENSMUSG00000022668	Gtpbp8	16:44557131-44566726	-	protein_coding	-0.239826	0.101947	-2.35245	0.0186503	0.389158
ENSMUSG00000025858	Get4	5:139238079-139255806	+	protein_coding	0.208761	0.0887497	2.35224	0.0186607	0.389158
ENSMUSG00000039765	Cc2d2a	5:43819688-43898314	+	protein_coding	-0.330885	0.140735	-2.35112	0.0187168	0.389158
ENSMUSG00000050530	Fam171a1	2:3115261-3228843	+	protein_coding	-0.19354	0.0823281	-2.35083	0.0187314	0.389158
ENSMUSG00000028542	Slc6a9	4:117691703-117732395	+	protein_coding	-0.351683	0.149609	-2.35068	0.0187394	0.389158
ENSMUSG00000028893	Sesn2	4:132219343-132237812	-	protein_coding	-0.362844	0.154357	-2.35067	0.0187394	0.389158
ENSMUSG00000062753	AI413582	17:27782547-27784730	-	protein_coding	0.222142	0.0945387	2.34975	0.0187861	0.389158
ENSMUSG00000054693	Adam10	9:70586279-70687511	+	protein_coding	0.280914	0.11957	2.34937	0.0188051	0.389158
ENSMUSG00000024228	Nudt12	17:59306613-59320367	-	protein_coding	0.376965	0.160462	2.34925	0.0188115	0.389158
ENSMUSG00000019809	Pex3	10:13399586-13428886	-	protein_coding	0.173957	0.0740965	2.3477	0.0188896	0.389549
ENSMUSG00000033227	Wnt6	1:74811051-74824481	+	protein_coding	0.558334	0.237889	2.34704	0.0189232	0.389549
ENSMUSG00000062300	Nectin2	7:19450569-19484408	-	protein_coding	-0.326006	0.13896	-2.34604	0.0189739	0.389549
ENSMUSG00000029376	Mthfd2l	5:91078976-91169227	+	protein_coding	0.325564	0.138808	2.34542	0.0190056	0.389549
ENSMUSG00000114167	Gm7002	12:35822950-35825114	+	processed_pseudogene	6.98118	2.97776	2.34444	0.0190557	0.389549
ENSMUSG00000033581	Igf2bp2	16:21877759-21982049	-	protein_coding	2.79871	1.19519	2.34164	0.0191993	0.389549
ENSMUSG00000034473	Sec22a	16:35131501-35184288	-	protein_coding	0.264453	0.112939	2.34156	0.0192031	0.389549
ENSMUSG00000047415	Gpr68	12:100842941-100874457	-	protein_coding	-0.651276	0.27818	-2.3412	0.0192218	0.389549
ENSMUSG00000015149	Sirt2	7:28466160-28488086	+	protein_coding	-0.150953	0.0644924	-2.34064	0.0192509	0.389549
ENSMUSG00000032410	Xrn1	9:95836813-95939856	+	protein_coding	0.314523	0.134377	2.3406	0.0192525	0.389549
ENSMUSG00000031807	Pgls	8:72044820-72053736	+	protein_coding	-0.150753	0.0644203	-2.34015	0.0192759	0.389549
ENSMUSG00000028608	Czib	4:107747010-107756581	+	protein_coding	0.198671	0.0849277	2.3393	0.01932	0.389549
ENSMUSG00000078676	Casc3	11:98695731-98724640	+	protein_coding	-0.169844	0.0726227	-2.33872	0.01935	0.389549
ENSMUSG00000005054	Cstb	10:78261503-78263456	+	protein_coding	0.22868	0.0978139	2.33791	0.0193919	0.389549
ENSMUSG00000038840	Birc7	2:180570816-180575803	+	protein_coding	-0.760954	0.32549	-2.33787	0.0193939	0.389549
ENSMUSG00000020719	Ddx5	11:106671181-106680011	-	protein_coding	0.114993	0.0491923	2.33762	0.019407	0.389549
ENSMUSG00000020514	Mrpl22	11:58062487-58070391	+	protein_coding	0.283828	0.121419	2.33759	0.0194084	0.389549
ENSMUSG00000030042	Pole4	6:82595973-82682346	-	protein_coding	0.173605	0.0742727	2.3374	0.0194182	0.389549
ENSMUSG00000019899	Lama2	10:26856032-27495754	-	protein_coding	0.287009	0.122802	2.33717	0.0194306	0.389549
ENSMUSG00000041037	Irgq	7:24230114-24238025	+	protein_coding	-0.215603	0.09227	-2.33666	0.019457	0.389549
ENSMUSG00000026036	Nif3l1	1:58484310-58520975	+	protein_coding	0.225001	0.0963148	2.3361	0.0194863	0.389549
ENSMUSG00000042605	Atxn2	5:121849400-121954556	+	protein_coding	-0.245069	0.10492	-2.33577	0.0195031	0.389549
ENSMUSG00000027570	Col9a3	2:180239583-180263982	+	protein_coding	-0.194766	0.08339	-2.33561	0.0195116	0.389549
ENSMUSG00000032563	Mrpl3	9:104930438-104957087	+	protein_coding	0.182662	0.0782145	2.3354	0.0195223	0.389549
ENSMUSG00000028080	Lrba	3:86131987-86689999	+	protein_coding	0.366735	0.157062	2.33497	0.0195449	0.389549
ENSMUSG00000052915	Msl1	11:98686342-98698685	+	protein_coding	-0.186849	0.0800234	-2.33493	0.0195473	0.389549
ENSMUSG00000026563	Tada1	1:166206666-166221190	+	protein_coding	0.33708	0.144383	2.33462	0.0195631	0.389549
ENSMUSG00000084408	Gm11870	4:16011005-16012326	-	processed_pseudogene	7.06943	3.02895	2.33395	0.0195983	0.389549
ENSMUSG00000025782	Taf3	2:9919363-10053407	-	protein_coding	-0.298122	0.127738	-2.33385	0.0196035	0.389549
ENSMUSG00000029123	Stk32b	5:37604169-37874515	-	protein_coding	-0.970783	0.416023	-2.33348	0.0196227	0.389549
ENSMUSG00000022191	Drosha	15:12824901-12935377	+	protein_coding	-0.179229	0.0768827	-2.3312	0.0197429	0.391408
ENSMUSG00000027282	Mtch2	2:90677499-90697154	+	protein_coding	0.176656	0.0758538	2.3289	0.0198645	0.391691
ENSMUSG00000039929	Urb1	16:90548415-90607301	-	protein_coding	0.645758	0.277288	2.32884	0.0198677	0.391691
ENSMUSG00000048878	Hexim1	11:103007057-103010551	+	protein_coding	-0.228919	0.0983075	-2.32861	0.01988	0.391691
ENSMUSG00000020681	Ace	11:105858771-105880790	+	protein_coding	0.524429	0.22526	2.3281	0.0199067	0.391691
ENSMUSG00000045662	Henmt1	3:108847375-108868090	+	protein_coding	0.954295	0.40997	2.32772	0.0199271	0.391691
ENSMUSG00000030102	Itpr1	6:108190057-108528070	+	protein_coding	0.212196	0.0911922	2.32691	0.0199701	0.391691
ENSMUSG00000024597	Slc12a2	18:58011750-58079893	+	protein_coding	0.413894	0.17789	2.32669	0.0199818	0.391691
ENSMUSG00000030307	Slc6a11	6:114108202-114226913	+	protein_coding	-0.268115	0.11525	-2.32638	0.0199984	0.391691
ENSMUSG00000027580	Helz2	2:180869408-180883820	-	protein_coding	1.18656	0.510106	2.3261	0.0200131	0.391691
ENSMUSG00000032562	Gnai2	9:107491324-107512566	-	protein_coding	-0.147609	0.0634625	-2.32592	0.0200227	0.391691
ENSMUSG00000027663	Zmat3	3:32388941-32420163	-	protein_coding	-0.189901	0.0817287	-2.32355	0.0201494	0.39286
ENSMUSG00000022255	Mtdh	15:34082840-34145770	+	protein_coding	0.18268	0.0786234	2.32348	0.0201533	0.39286
ENSMUSG00000056737	Capg	6:72521374-72539966	+	protein_coding	0.671669	0.2891	2.32331	0.0201624	0.39286
ENSMUSG00000079436	Kcnj13	1:87314085-87322451	-	protein_coding	1.21826	0.524504	2.32269	0.0201957	0.392991
ENSMUSG00000117540	Gm9360	17:75968235-75969221	+	processed_pseudogene	7.03257	3.02903	2.32173	0.0202477	0.393178
ENSMUSG00000045532	C1ql1	11:102830090-102837514	-	protein_coding	-0.393437	0.169473	-2.32152	0.0202586	0.393178
ENSMUSG00000028521	Slc35d1	4:103027846-103072361	-	protein_coding	-0.234638	0.101119	-2.32042	0.0203179	0.39381
ENSMUSG00000018761	Mpdu1	11:69547523-69553468	-	protein_coding	0.168534	0.0727003	2.31821	0.0204379	0.395616
ENSMUSG00000025903	Lypla1	1:4878011-4918633	+	protein_coding	0.300771	0.129805	2.3171	0.0204985	0.396243
ENSMUSG00000031070	Mrgprf	7:144854565-144863294	+	protein_coding	0.866212	0.373982	2.31618	0.0205482	0.396243
ENSMUSG00000035517	Tdrd7	4:45965334-46034761	+	protein_coding	-0.201177	0.0868686	-2.31588	0.0205651	0.396243
ENSMUSG00000021375	Kif13a	13:46902563-47083343	-	protein_coding	-0.154094	0.0665906	-2.31405	0.0206647	0.396243
ENSMUSG00000073176	Zfp449	X:55391760-55411034	+	protein_coding	-0.336545	0.145462	-2.31363	0.0206878	0.396243
ENSMUSG00000020477	Mrps24	11:5653983-5665680	-	protein_coding	0.25918	0.112024	2.3136	0.0206896	0.396243
ENSMUSG00000023009	Nckap5l	15:99319916-99355629	-	protein_coding	-0.278027	0.120248	-2.3121	0.020772	0.396243
ENSMUSG00000079043	Fastkd5	2:130455760-130471947	-	protein_coding	-0.686937	0.297109	-2.31207	0.0207739	0.396243
ENSMUSG00000019990	Pde7b	10:20273750-20600824	-	protein_coding	0.236779	0.102412	2.31202	0.0207768	0.396243
ENSMUSG00000083794	Gm16123	6:12565517-12567221	+	processed_pseudogene	6.86752	2.97042	2.31197	0.0207794	0.396243
ENSMUSG00000026482	Rgl1	1:152392511-152642102	-	protein_coding	-0.186995	0.0808844	-2.31188	0.0207845	0.396243
ENSMUSG00000022382	Wnt7b	15:85419638-85466674	-	protein_coding	-0.20016	0.0865974	-2.31139	0.0208115	0.396243
ENSMUSG00000027985	Lef1	3:130904120-131018005	+	protein_coding	-0.352538	0.152542	-2.31109	0.0208278	0.396243
ENSMUSG00000033220	Rac2	15:78443367-78456983	-	protein_coding	0.921646	0.398851	2.31075	0.0208464	0.396243
ENSMUSG00000040972	Igsf21	4:139754157-139974095	-	protein_coding	-0.242247	0.1049	-2.30931	0.0209266	0.396997
ENSMUSG00000015305	Sash1	10:8597983-8761814	-	protein_coding	-0.22489	0.0974127	-2.30863	0.0209639	0.396997
ENSMUSG00000040712	Camta2	11:70560289-70578931	-	protein_coding	-0.171759	0.0744002	-2.30858	0.0209668	0.396997
ENSMUSG00000025932	Eya1	1:14239178-14380459	-	protein_coding	0.273375	0.118491	2.30714	0.0210472	0.397144
ENSMUSG00000044066	Cep68	11:20177037-20199429	-	protein_coding	-0.239324	0.103736	-2.30704	0.0210524	0.397144
ENSMUSG00000054715	Zscan22	7:12631742-12643010	+	protein_coding	-0.274759	0.119107	-2.30682	0.0210647	0.397144
ENSMUSG00000022629	Kif21a	15:90817479-90934151	-	protein_coding	-0.234521	0.101688	-2.30628	0.0210952	0.397144
ENSMUSG00000107541	Gm44336	6:112370311-112370778	-	processed_pseudogene	6.98523	3.02912	2.30603	0.0211092	0.397144
ENSMUSG00000004508	Gab2	7:96730793-96958153	+	protein_coding	-0.233333	0.101221	-2.30518	0.0211565	0.397527
ENSMUSG00000028920	Fbxo42	4:140875224-140931373	+	protein_coding	-0.230751	0.100136	-2.30437	0.0212019	0.397872
ENSMUSG00000073424	Cyp4f15	17:32904601-32922326	+	protein_coding	0.218508	0.094925	2.3019	0.0213408	0.39979
ENSMUSG00000105869	Gm9408	3:136037247-136038751	+	processed_pseudogene	6.96998	3.02915	2.30097	0.0213935	0.39979
ENSMUSG00000110164	Gm7351	8:56426675-56427254	-	processed_pseudogene	6.72241	2.9216	2.30094	0.0213951	0.39979
ENSMUSG00000006315	Tmem147	7:30427126-30428965	-	protein_coding	0.229343	0.0996971	2.3004	0.0214256	0.39979
ENSMUSG00000061411	Nol4l	2:153249382-153371891	-	protein_coding	-0.256866	0.111699	-2.29962	0.0214697	0.39979
ENSMUSG00000048796	Cyb561d1	3:108103003-108108528	-	protein_coding	0.289343	0.125829	2.2995	0.0214768	0.39979
ENSMUSG00000033356	Pus7l	15:94420569-94441428	-	protein_coding	-0.469281	0.204238	-2.29772	0.0215776	0.40024
ENSMUSG00000038095	Sbno1	5:124506765-124564064	-	protein_coding	0.240774	0.104792	2.29763	0.021583	0.40024
ENSMUSG00000084413	Gm12017	11:17923788-17924790	-	processed_pseudogene	-0.376044	0.163687	-2.29734	0.0215994	0.40024
ENSMUSG00000033717	Adra2a	19:54032582-54037413	+	protein_coding	-0.305581	0.133065	-2.29647	0.0216488	0.400651
ENSMUSG00000071451	Psmg4	13:34346947-34362156	+	protein_coding	0.330907	0.144171	2.29523	0.0217199	0.401464
ENSMUSG00000041040	Fam117b	1:59952165-60024505	+	protein_coding	-0.242697	0.105835	-2.29317	0.0218385	0.403151
ENSMUSG00000090122	Kcne1l	X:141087748-141089290	-	protein_coding	-0.238318	0.103987	-2.2918	0.0219169	0.40316
ENSMUSG00000032718	Mansc1	6:134586170-134609451	-	protein_coding	-0.369133	0.161081	-2.2916	0.0219287	0.40316
ENSMUSG00000115700	Gm7517	15:48751749-48753420	+	processed_pseudogene	0.497711	0.217212	2.29136	0.0219428	0.40316
ENSMUSG00000031290	Lrch2	X:146253371-146337077	-	protein_coding	0.234509	0.102349	2.29126	0.0219483	0.40316
ENSMUSG00000021271	Zfp839	12:110816687-110836430	+	protein_coding	0.264838	0.115636	2.29028	0.022005	0.40345
ENSMUSG00000046096	Mosmo	7:120276841-120334077	+	protein_coding	0.201834	0.0881729	2.28907	0.0220755	0.40345
ENSMUSG00000028165	Cisd2	3:135112173-135129686	-	protein_coding	0.236255	0.103213	2.28901	0.0220789	0.40345
ENSMUSG00000083346	Gm8260	X:63091160-63091512	-	processed_pseudogene	1.22465	0.535095	2.28866	0.0220991	0.40345
ENSMUSG00000021288	Klc1	12:111725283-111774278	+	protein_coding	-0.116118	0.0507587	-2.28764	0.0221585	0.40345
ENSMUSG00000028948	Nol9	4:152123778-152145951	+	protein_coding	-0.277924	0.12151	-2.28725	0.0221811	0.40345
ENSMUSG00000112300	Gm47976	10:78100365-78101909	-	TEC	0.57914	0.253211	2.28718	0.0221851	0.40345
ENSMUSG00000053483	Usp21	1:171109519-171115564	-	protein_coding	-0.188894	0.0825925	-2.28706	0.0221923	0.40345
ENSMUSG00000045664	Cdc42ep2	19:5965664-5974844	-	protein_coding	-0.450214	0.196912	-2.28637	0.0222328	0.40345
ENSMUSG00000019929	Dcn	10:97315471-97354005	+	protein_coding	0.574466	0.251266	2.28628	0.0222376	0.40345
ENSMUSG00000109089	4833411C07Rik	8:10949871-10973631	+	lncRNA	1.06269	0.465011	2.28531	0.0222949	0.403992
ENSMUSG00000026775	Yme1l1	2:23046381-23089272	+	protein_coding	0.238938	0.104624	2.28379	0.0223838	0.404756
ENSMUSG00000046364	Rpl27a	7:109118354-109121574	+	protein_coding	-0.316381	0.138542	-2.28365	0.0223919	0.404756
ENSMUSG00000053411	Cbx7	15:79800008-79855320	-	protein_coding	-0.180798	0.0791969	-2.28289	0.0224367	0.40507
ENSMUSG00000086188	Gm15169	X:156540423-156581015	-	lncRNA	1.59561	0.699316	2.28168	0.0225084	0.405866
ENSMUSG00000106791	4930553P18Rik	6:85981362-85986337	+	lncRNA	1.03795	0.455188	2.28026	0.0225925	0.406885
ENSMUSG00000058135	Gstm1	3:107919571-107925289	-	protein_coding	-0.135059	0.059259	-2.27913	0.0226591	0.406891
ENSMUSG00000028702	Rad54l	4:115951461-115980887	-	protein_coding	1.64704	0.72268	2.27907	0.022663	0.406891
ENSMUSG00000058056	Palld	8:61964467-62355724	-	protein_coding	-0.187625	0.0823624	-2.27805	0.0227239	0.406891
ENSMUSG00000020918	Kat2a	11:100595572-100603291	-	protein_coding	-0.203554	0.0894038	-2.27679	0.0227986	0.406891
ENSMUSG00000002658	Gtf2f1	17:57310405-57318288	-	protein_coding	-0.166922	0.0733267	-2.27642	0.0228208	0.406891
ENSMUSG00000024845	Tmem134	19:4175934-4182306	+	protein_coding	0.192753	0.0846742	2.27641	0.0228215	0.406891
ENSMUSG00000042195	Slc35f2	9:53678822-53725438	+	protein_coding	2.53978	1.11587	2.27604	0.0228436	0.406891
ENSMUSG00000034730	Adgrb1	15:74388044-74461314	+	protein_coding	-0.229623	0.100888	-2.27602	0.0228447	0.406891
ENSMUSG00000080860	Gm13815	2:92391614-92392025	+	processed_pseudogene	3.46607	1.52335	2.27529	0.0228883	0.406891
ENSMUSG00000062661	Ncs1	2:31135835-31186001	+	protein_coding	-0.223463	0.0982185	-2.27516	0.0228962	0.406891
ENSMUSG00000028409	Smu1	4:40736542-40757923	-	protein_coding	0.209438	0.0921044	2.27392	0.022971	0.407043
ENSMUSG00000020189	Osbpl8	10:111000613-111133110	+	protein_coding	0.252447	0.111033	2.27361	0.0229892	0.407043
ENSMUSG00000051675	Trim32	4:65523223-65534475	+	protein_coding	-0.165488	0.0727885	-2.27354	0.0229934	0.407043
ENSMUSG00000042489	Clspn	4:126450728-126487696	+	protein_coding	0.957806	0.421497	2.27239	0.0230628	0.407043
ENSMUSG00000004561	Mettl17	14:52122299-52130496	+	protein_coding	-0.265986	0.117053	-2.27235	0.0230652	0.407043
ENSMUSG00000036819	Jmjd4	11:59340871-59349393	+	protein_coding	-0.277252	0.122037	-2.27187	0.0230946	0.407043
ENSMUSG00000030806	Stx1b	7:127403072-127423721	-	protein_coding	-0.167016	0.0735211	-2.27167	0.0231066	0.407043
ENSMUSG00000043311	D17H6S53E	17:35345349-35347831	+	protein_coding	-0.194991	0.0858911	-2.27021	0.0231949	0.407043
ENSMUSG00000022751	Nit2	16:56977028-56987704	-	protein_coding	0.273794	0.120634	2.26964	0.0232297	0.407043
ENSMUSG00000003541	Ier3	17:36132576-36133815	+	protein_coding	0.699523	0.308236	2.26944	0.0232417	0.407043
ENSMUSG00000049295	Zfp219	14:52243534-52258190	-	protein_coding	-0.183626	0.0809259	-2.26907	0.0232642	0.407043
ENSMUSG00000004895	Prcc	3:87766210-87792915	-	protein_coding	-0.159996	0.0705193	-2.26883	0.0232787	0.407043
ENSMUSG00000006678	Pola1	X:92348373-92675761	-	protein_coding	0.652925	0.287785	2.26879	0.023281	0.407043
ENSMUSG00000047213	Ythdf3	3:16237376-16271201	+	protein_coding	0.23558	0.103843	2.26863	0.0232911	0.407043
ENSMUSG00000024665	Fads2	19:10040129-10079110	-	protein_coding	-0.160433	0.070756	-2.26741	0.0233653	0.407396
ENSMUSG00000071180	Smim15	13:108180980-108185706	+	protein_coding	0.199713	0.0880881	2.26719	0.0233785	0.407396
ENSMUSG00000042541	Sem1	6:6557294-6578663	-	protein_coding	0.185359	0.0817679	2.26689	0.023397	0.407396
ENSMUSG00000036867	Smad6	9:63860358-63929341	-	protein_coding	0.344613	0.152067	2.26619	0.0234398	0.407396
ENSMUSG00000071662	Polr2g	19:8770491-8775941	-	protein_coding	0.275104	0.121404	2.26603	0.0234494	0.407396
ENSMUSG00000087413	Gm11266	4:82426167-82465538	+	lncRNA	0.38061	0.168098	2.26422	0.0235605	0.408844
ENSMUSG00000028898	Trnau1ap	4:132039074-132056849	-	protein_coding	0.261051	0.11532	2.26372	0.0235916	0.408903
ENSMUSG00000037656	Slc20a2	8:22966804-23059628	+	protein_coding	0.170941	0.0755416	2.26287	0.0236435	0.409321
ENSMUSG00000045751	Mms22l	4:24496451-24602950	+	protein_coding	1.08821	0.481314	2.26091	0.023765	0.410081
ENSMUSG00000032714	Syde1	10:78420337-78427798	-	protein_coding	-0.174179	0.0770419	-2.26084	0.0237693	0.410081
ENSMUSG00000035284	Vps13c	9:67747678-67902920	+	protein_coding	0.336227	0.148719	2.26081	0.0237708	0.410081
ENSMUSG00000037622	Wdtc1	4:133019770-133080792	-	protein_coding	-0.148492	0.0657308	-2.2591	0.0238773	0.410703
ENSMUSG00000025402	Nab2	10:127496787-127504437	-	protein_coding	-0.365254	0.161693	-2.25893	0.0238877	0.410703
ENSMUSG00000024044	Epb41l3	17:69382678-69596984	+	protein_coding	-0.256978	0.11378	-2.25855	0.0239114	0.410703
ENSMUSG00000026162	Nhej1	1:75006298-75101844	-	protein_coding	0.42113	0.186469	2.25844	0.0239182	0.410703
ENSMUSG00000002963	Pnkp	7:44506563-44512416	+	protein_coding	0.199203	0.0882309	2.25775	0.0239614	0.410967
ENSMUSG00000034708	Grn	11:102321141-102327874	+	protein_coding	-0.171672	0.0760887	-2.25621	0.0240576	0.411507
ENSMUSG00000041840	Haus1	18:77845267-77861586	-	protein_coding	0.29469	0.130618	2.25612	0.024063	0.411507
ENSMUSG00000028581	Laptm5	4:130640436-130663452	+	protein_coding	-0.412714	0.182954	-2.25583	0.0240813	0.411507
ENSMUSG00000039405	Prss23	7:89156991-89176395	-	protein_coding	-0.499412	0.221424	-2.25546	0.0241045	0.411507
ENSMUSG00000025027	Xpnpep1	19:52920357-53028645	-	protein_coding	-0.143036	0.0634304	-2.25501	0.0241329	0.411515
ENSMUSG00000002266	Zim1	7:6674268-6699449	-	protein_coding	0.576688	0.255801	2.25444	0.0241685	0.411645
ENSMUSG00000025199	Chuk	19:44061774-44095919	-	protein_coding	0.245013	0.108765	2.25269	0.0242786	0.412647
ENSMUSG00000003575	Crtc1	8:70835005-70892229	-	protein_coding	-0.158001	0.0701412	-2.25262	0.0242832	0.412647
ENSMUSG00000027287	Snap23	2:120398152-120431736	+	protein_coding	0.216918	0.0963458	2.25146	0.0243567	0.413387
ENSMUSG00000021003	Galc	12:98168553-98225718	-	protein_coding	0.168972	0.075078	2.25061	0.02441	0.413387
ENSMUSG00000054256	Msi1	5:115567658-115593757	+	protein_coding	-0.234918	0.10438	-2.2506	0.0244109	0.413387
ENSMUSG00000045348	Nyap1	5:137728161-137739869	-	protein_coding	-0.16539	0.073538	-2.24904	0.0245102	0.414218
ENSMUSG00000079225	Gm9531	9:81559651-81560730	+	transcribed_processed_pseudogene	4.02608	1.79043	2.24867	0.0245335	0.414218
ENSMUSG00000048826	Dact2	17:14415314-14424566	-	protein_coding	0.29389	0.130709	2.24844	0.0245481	0.414218
ENSMUSG00000032497	Lrrfip2	9:110946660-111054736	+	protein_coding	-0.201627	0.0896988	-2.24782	0.0245876	0.414218
ENSMUSG00000001911	Nfix	8:85426505-85526973	-	protein_coding	-0.241346	0.107415	-2.24687	0.0246486	0.414218
ENSMUSG00000019194	Scn1b	7:30815949-30826428	-	protein_coding	-0.27582	0.122763	-2.24677	0.0246549	0.414218
ENSMUSG00000024140	Epas1	17:87061128-87140838	+	protein_coding	-0.261784	0.116518	-2.24673	0.0246576	0.414218
ENSMUSG00000063160	Numbl	7:26957858-26981569	+	protein_coding	-0.206412	0.0919025	-2.24598	0.0247051	0.414218
ENSMUSG00000039372	Marchf4	1:72466271-72576089	-	protein_coding	-0.308466	0.137348	-2.24586	0.0247127	0.414218
ENSMUSG00000005268	Prlr	15:10177324-10349266	+	protein_coding	1.27724	0.569497	2.24275	0.0249129	0.416273
ENSMUSG00000079139	Gm4204	1:135159733-135160963	+	processed_pseudogene	0.805596	0.359207	2.2427	0.0249159	0.416273
ENSMUSG00000052957	Gas1	13:60322219-60325179	-	protein_coding	0.223674	0.0997369	2.24264	0.0249199	0.416273
ENSMUSG00000026578	Ccdc181	1:164103154-164115416	+	protein_coding	-0.233908	0.104419	-2.2401	0.0250845	0.41753
ENSMUSG00000026604	Ptpn14	1:189460465-189608892	+	protein_coding	0.733791	0.327613	2.23981	0.0251032	0.41753
ENSMUSG00000042613	Pbxip1	3:89344013-89358259	+	protein_coding	-0.217027	0.096921	-2.23921	0.0251421	0.41753
ENSMUSG00000033420	Antxr1	6:87110835-87312803	-	protein_coding	-0.195171	0.0871682	-2.23902	0.0251549	0.41753
ENSMUSG00000041329	Atp1b2	11:69490562-69496768	-	protein_coding	-0.170604	0.0762081	-2.23866	0.0251782	0.41753
ENSMUSG00000005410	Mcm5	8:75836197-75855067	+	protein_coding	1.33608	0.596865	2.23849	0.025189	0.41753
ENSMUSG00000100017	2410022M11Rik	14:57049446-57051356	+	lncRNA	0.512967	0.229164	2.23843	0.0251933	0.41753
ENSMUSG00000028060	Khdc4	3:88593110-88620231	+	protein_coding	-0.235527	0.105295	-2.23682	0.0252979	0.418792
ENSMUSG00000045636	Mtus1	8:41443951-41586763	-	protein_coding	0.144915	0.0648039	2.23621	0.0253378	0.418983
ENSMUSG00000031865	Dctn1	6:83142902-83177099	+	protein_coding	-0.145668	0.0651758	-2.235	0.0254176	0.419683
ENSMUSG00000020180	Snrpd3	10:75353385-75373215	+	protein_coding	0.148317	0.066371	2.23467	0.0254389	0.419683
ENSMUSG00000038517	Tbkbp1	11:97026997-97042321	-	protein_coding	-0.199216	0.0891694	-2.23413	0.0254743	0.419683
ENSMUSG00000037197	Rbm17	2:11590248-11608964	-	protein_coding	-0.170354	0.0762696	-2.23358	0.0255108	0.419683
ENSMUSG00000046573	Lyrm4	13:36162378-36301509	-	protein_coding	-0.214451	0.0960481	-2.23274	0.0255658	0.419683
ENSMUSG00000029759	Pon3	6:5220852-5256286	-	protein_coding	0.442422	0.198171	2.23253	0.0255802	0.419683
ENSMUSG00000042726	Trafd1	5:121509788-121523695	-	protein_coding	-0.153036	0.068559	-2.23217	0.0256036	0.419683
ENSMUSG00000025352	Gdf11	10:128718164-128727587	-	protein_coding	-0.283727	0.127112	-2.23211	0.0256078	0.419683
ENSMUSG00000029166	Mapre3	5:30971985-31023450	+	protein_coding	-0.169921	0.0761453	-2.23153	0.0256458	0.41984
ENSMUSG00000029390	Tmed2	5:124678758-124688569	+	protein_coding	0.29098	0.130492	2.22987	0.0257561	0.421089
ENSMUSG00000041921	Metap1d	2:71283620-71355538	+	protein_coding	0.206881	0.0927917	2.22952	0.0257792	0.421089
ENSMUSG00000061032	Rrp1	10:78236218-78248877	-	protein_coding	-0.136703	0.0613299	-2.22898	0.0258156	0.421216
ENSMUSG00000038576	Susd4	1:182591425-182724156	+	protein_coding	-0.28279	0.127004	-2.22662	0.0259728	0.423086
ENSMUSG00000090266	Mettl23	11:116734104-116745089	+	protein_coding	0.277395	0.124593	2.2264	0.0259875	0.423086
ENSMUSG00000021057	Akap5	12:76371665-76380927	+	protein_coding	-0.285722	0.128396	-2.22533	0.0260593	0.423787
ENSMUSG00000027412	Lpin3	2:160722590-160747922	+	protein_coding	0.347313	0.156104	2.22489	0.0260889	0.4238
ENSMUSG00000020739	Nup85	11:115455260-115474811	+	protein_coding	0.209069	0.0939919	2.22433	0.0261262	0.423939
ENSMUSG00000001909	Trmt1	8:85412936-85426437	+	protein_coding	0.171011	0.0769132	2.22343	0.0261866	0.424453
ENSMUSG00000019689	Fmc1	6:38510437-38516384	+	protein_coding	0.347755	0.156459	2.22266	0.0262385	0.424687
ENSMUSG00000111759	Gm4800	10:92378267-92379532	-	processed_pseudogene	3.60413	1.62175	2.22237	0.0262586	0.424687
ENSMUSG00000038683	Pak1ip1	13:41154499-41166491	+	protein_coding	0.166886	0.0751123	2.22182	0.0262953	0.424814
ENSMUSG00000080825	Gm14892	X:103044672-103044943	-	processed_pseudogene	6.2647	2.82152	2.22032	0.0263967	0.425274
ENSMUSG00000050965	Prkca	11:107824213-108234754	-	protein_coding	0.188292	0.0848142	2.22005	0.0264156	0.425274
ENSMUSG00000052763	Zfp212	6:47897410-47909573	+	protein_coding	0.234241	0.105526	2.21976	0.0264354	0.425274
ENSMUSG00000028540	Dph2	4:117745840-117749229	-	protein_coding	-0.259351	0.116855	-2.21943	0.0264572	0.425274
ENSMUSG00000035877	Zhx3	2:160590628-160714918	-	protein_coding	-0.193207	0.0870685	-2.21902	0.0264853	0.425274
ENSMUSG00000020485	Supt4a	11:87628378-87634449	+	protein_coding	0.265828	0.119804	2.21885	0.0264968	0.425274
ENSMUSG00000028782	Adgrb2	4:129878663-129916426	+	protein_coding	-0.156887	0.0707667	-2.21695	0.0266262	0.426504
ENSMUSG00000029267	Mtf2	5:108213540-108256870	+	protein_coding	0.481884	0.21737	2.21688	0.0266312	0.426504
ENSMUSG00000029250	Polr2b	5:77457994-77497171	+	protein_coding	0.283406	0.12789	2.21602	0.0266904	0.426698
ENSMUSG00000033845	Mrpl15	1:4843429-4855962	-	protein_coding	0.193199	0.0871891	2.21586	0.0267012	0.426698
ENSMUSG00000039183	Nubp2	17:25101585-25105323	-	protein_coding	0.191028	0.086253	2.21474	0.0267778	0.427459
ENSMUSG00000049649	Gpr3	4:132936651-132939847	-	protein_coding	-0.58306	0.263792	-2.2103	0.0270845	0.430299
ENSMUSG00000035783	Acta2	19:34218490-34232990	-	protein_coding	1.50492	0.680882	2.21025	0.0270882	0.430299
ENSMUSG00000048249	Crebrf	17:26934624-26995609	+	protein_coding	0.215152	0.097371	2.20961	0.0271322	0.430299
ENSMUSG00000062352	Itgb1bp1	12:21290826-21336285	-	protein_coding	0.188519	0.0853551	2.20864	0.0271995	0.430299
ENSMUSG00000022557	Bop1	15:76337189-76361477	-	protein_coding	0.223264	0.101094	2.20849	0.0272103	0.430299
ENSMUSG00000026605	Cenpf	1:189372803-189420283	-	protein_coding	2.55892	1.15868	2.20848	0.0272108	0.430299
ENSMUSG00000029599	Ddx54	5:120750804-120766657	+	protein_coding	-0.152673	0.0691334	-2.20838	0.0272179	0.430299
ENSMUSG00000071723	Gspt2	X:93679675-93686850	+	protein_coding	0.365077	0.165337	2.20807	0.0272391	0.430299
ENSMUSG00000019578	Ubxn6	17:56374045-56382028	-	protein_coding	0.278134	0.125975	2.20785	0.0272545	0.430299
ENSMUSG00000002325	Irf9	14:55841028-55847487	+	protein_coding	-0.434166	0.196649	-2.20782	0.0272567	0.430299
ENSMUSG00000115220	Gm49768	14:119220406-119221172	-	lncRNA	-0.992967	0.449903	-2.20707	0.0273091	0.430299
ENSMUSG00000001998	Ap4e1	2:126850637-126909829	+	protein_coding	0.55444	0.251211	2.20707	0.0273095	0.430299
ENSMUSG00000022223	Sdr39u1	14:56134740-56137750	-	protein_coding	-0.332807	0.150827	-2.20655	0.0273454	0.430299
ENSMUSG00000027881	Prpf38b	3:108810121-108819043	-	protein_coding	-0.253807	0.115074	-2.20561	0.0274115	0.430299
ENSMUSG00000029439	Sfswap	5:129578285-129648448	+	protein_coding	-0.244576	0.110911	-2.20515	0.0274434	0.430299
ENSMUSG00000061603	Akap6	12:52746166-53202382	+	protein_coding	0.228113	0.103475	2.20452	0.0274881	0.430299
ENSMUSG00000013089	Etv5	16:22200059-22258469	-	protein_coding	-0.208705	0.0947103	-2.20361	0.0275518	0.430299
ENSMUSG00000051154	Commd3	2:18677195-18681042	+	protein_coding	0.172474	0.0782691	2.2036	0.0275526	0.430299
ENSMUSG00000038736	Nudcd1	15:44236559-44291703	-	protein_coding	0.499183	0.226546	2.20345	0.0275629	0.430299
ENSMUSG00000030733	Sh2b1	7:126066166-126074596	-	protein_coding	-0.162844	0.0739132	-2.20317	0.0275826	0.430299
ENSMUSG00000030888	Rrp8	7:105380937-105386592	-	protein_coding	-0.314963	0.14298	-2.20284	0.0276057	0.430299
ENSMUSG00000042406	Atf4	15:80139385-80141742	+	protein_coding	-0.198067	0.0899263	-2.20255	0.0276267	0.430299
ENSMUSG00000021548	Ccnh	13:85337527-85371588	+	protein_coding	0.174167	0.0791099	2.20159	0.0276946	0.430902
ENSMUSG00000036885	Arhgef26	3:62245765-62369642	+	protein_coding	-0.191841	0.0871572	-2.2011	0.0277292	0.430985
ENSMUSG00000048503	Tlcd5	9:43019945-43027865	-	protein_coding	0.335401	0.152462	2.1999	0.0278142	0.431852
ENSMUSG00000046321	Hs3st2	7:120991082-121100993	+	protein_coding	-0.332366	0.151141	-2.19904	0.0278749	0.432268
ENSMUSG00000026202	Tuba4a	1:75190872-75196509	-	protein_coding	-0.266906	0.121393	-2.1987	0.0278996	0.432268
ENSMUSG00000028212	Ccne2	4:11191351-11204779	+	protein_coding	0.889231	0.40468	2.19737	0.027994	0.432704
ENSMUSG00000118506	Cfap141	3:89970103-89975654	+	protein_coding	0.932437	0.424382	2.19717	0.0280087	0.432704
ENSMUSG00000070509	Rgma	7:73025257-73069647	+	protein_coding	-0.211438	0.0962566	-2.1966	0.0280487	0.432704
ENSMUSG00000036814	Slc6a20a	9:123463835-123507950	-	protein_coding	0.488601	0.222446	2.19649	0.0280565	0.432704
ENSMUSG00000032194	Kank2	9:21678080-21710040	-	protein_coding	-0.259557	0.11819	-2.1961	0.0280847	0.432704
ENSMUSG00000014496	Ankrd28	14:31420725-31552608	-	protein_coding	0.199085	0.0906648	2.19584	0.0281037	0.432704
ENSMUSG00000023909	Paqr4	17:23955160-23959841	-	protein_coding	-0.17069	0.0777622	-2.19502	0.0281619	0.433122
ENSMUSG00000067787	Blcap	2:157398282-157413194	-	protein_coding	-0.210609	0.0959716	-2.19449	0.0282002	0.433122
ENSMUSG00000032394	Igdcc3	9:65048471-65093154	+	protein_coding	-0.427875	0.195018	-2.19403	0.0282334	0.433122
ENSMUSG00000071253	Slc25a16	10:62756412-62782277	+	protein_coding	0.224502	0.102336	2.19378	0.0282511	0.433122
ENSMUSG00000064284	Cdpf1	15:85691173-85695898	-	protein_coding	0.256142	0.116813	2.19276	0.0283248	0.433122
ENSMUSG00000060802	B2m	2:121978167-121983564	+	protein_coding	-0.132439	0.060403	-2.1926	0.0283364	0.433122
ENSMUSG00000023999	Kif6	17:49922164-50216875	+	protein_coding	-0.892112	0.406926	-2.19232	0.0283565	0.433122
ENSMUSG00000026028	Trak2	1:58939608-59012589	-	protein_coding	-0.184428	0.0841862	-2.19072	0.0284723	0.433122
ENSMUSG00000034040	Galnt17	5:130900923-131337335	-	protein_coding	-0.441392	0.201498	-2.19055	0.0284846	0.433122
ENSMUSG00000090584	Gm17169	8:82517187-82517537	-	processed_pseudogene	0.523939	0.239242	2.19	0.0285243	0.433122
ENSMUSG00000039105	Atp6v1g1	4:63463009-63468987	+	protein_coding	0.26203	0.11965	2.18998	0.028526	0.433122
ENSMUSG00000011427	Zfp790	7:29515539-29530430	+	protein_coding	-0.378817	0.17302	-2.18944	0.0285649	0.433122
ENSMUSG00000037523	Mavs	2:131075983-131089945	+	protein_coding	-0.189521	0.0865622	-2.18942	0.0285666	0.433122
ENSMUSG00000018920	Cxcl16	11:70344809-70350810	-	protein_coding	0.607928	0.277687	2.18925	0.0285785	0.433122
ENSMUSG00000035509	Fbxl21	13:56670285-56685711	+	protein_coding	0.469039	0.214247	2.18925	0.0285787	0.433122
ENSMUSG00000042460	C1galt1	6:7844842-7875687	+	protein_coding	0.22725	0.103817	2.18895	0.0286007	0.433122
ENSMUSG00000022838	Eaf2	16:36613246-36695365	-	protein_coding	0.606537	0.277168	2.18833	0.0286454	0.433353
ENSMUSG00000035105	Egln3	12:54225767-54250646	-	protein_coding	-0.30569	0.139727	-2.18777	0.0286863	0.433527
ENSMUSG00000105173	Gm5715	5:10166550-10168014	+	processed_pseudogene	6.62475	3.02871	2.18732	0.0287194	0.433583
ENSMUSG00000083551	Gm14516	X:16245635-16245886	-	processed_pseudogene	0.23961	0.109617	2.18588	0.0288242	0.434721
ENSMUSG00000020728	Cep112	11:108316018-108751441	+	protein_coding	-0.416324	0.190745	-2.18262	0.0290637	0.437886
ENSMUSG00000044141	E130201H02Rik	7:120196848-120197698	+	processed_pseudogene	0.57851	0.265249	2.18101	0.0291827	0.438937
ENSMUSG00000042462	Dctpp1	7:126856131-126859881	-	protein_coding	0.28441	0.130447	2.18027	0.0292376	0.438937
ENSMUSG00000022533	Atp13a3	16:30131241-30224793	-	protein_coding	0.377028	0.172948	2.18	0.0292573	0.438937
ENSMUSG00000070729	Gm12966	4:129792886-129793695	+	processed_pseudogene	1.20277	0.551749	2.17992	0.0292636	0.438937
ENSMUSG00000109783	Gm45338	16:23338960-23378831	+	lncRNA	0.561098	0.25746	2.17935	0.0293053	0.438937
ENSMUSG00000021764	Ndufs4	13:114424331-114524794	-	protein_coding	0.150524	0.0690712	2.17926	0.0293121	0.438937
ENSMUSG00000058318	Phf21a	2:91923462-92195011	+	protein_coding	-0.167551	0.0769226	-2.17817	0.029393	0.439703
ENSMUSG00000038212	Mfsd14b	13:65212477-65260789	-	protein_coding	0.170482	0.0783027	2.17722	0.0294643	0.440323
ENSMUSG00000031278	Acsl4	X:141100989-141173531	-	protein_coding	0.324751	0.14931	2.17502	0.0296289	0.441958
ENSMUSG00000033763	Mtss2	8:111448108-111468032	+	protein_coding	-0.279486	0.128523	-2.17459	0.0296605	0.441958
ENSMUSG00000112625	Gm2628	10:76034028-76034815	-	processed_pseudogene	6.58376	3.02792	2.17435	0.0296789	0.441958
ENSMUSG00000028367	Txn1	4:57943373-57956411	-	protein_coding	0.202414	0.0931109	2.1739	0.0297129	0.441958
ENSMUSG00000019173	Rab5c	11:100605835-100629041	-	protein_coding	-0.125648	0.0578023	-2.17375	0.0297235	0.441958
ENSMUSG00000024658	Gm9750	19:9112521-9256539	+	lncRNA	-0.759831	0.349789	-2.17226	0.0298363	0.442298
ENSMUSG00000020300	Cpeb4	11:31822211-31885634	+	protein_coding	0.309029	0.142281	2.17196	0.0298589	0.442298
ENSMUSG00000038354	Ankrd35	3:96577447-96598348	+	protein_coding	-0.287684	0.132455	-2.17193	0.0298607	0.442298
ENSMUSG00000034394	Lif	11:4207557-4222514	+	protein_coding	-0.428799	0.197434	-2.17186	0.0298666	0.442298
ENSMUSG00000022568	Scrib	15:75919007-75941633	-	protein_coding	-0.188096	0.0866349	-2.17113	0.0299214	0.442298
ENSMUSG00000098149	Gapdh-ps14	8:42061705-42062706	-	processed_pseudogene	-0.220772	0.101706	-2.17068	0.0299552	0.442298
ENSMUSG00000079316	Rab9	X:165240249-165262863	-	protein_coding	0.168969	0.077842	2.17067	0.0299563	0.442298
ENSMUSG00000039531	Zup1	10:33795138-33827265	-	protein_coding	0.553064	0.25493	2.16947	0.0300468	0.442837
ENSMUSG00000039826	Trub2	2:29651236-29678514	-	protein_coding	0.213381	0.0983598	2.16939	0.0300529	0.442837
ENSMUSG00000038615	Nfe2l1	11:96708240-96720794	-	protein_coding	-0.13033	0.0601075	-2.16828	0.0301375	0.443131
ENSMUSG00000028995	Fam126a	5:24120274-24235688	-	protein_coding	-0.234419	0.108123	-2.16808	0.0301528	0.443131
ENSMUSG00000021133	Susd6	12:80837284-80927609	+	protein_coding	-0.143938	0.0663938	-2.16794	0.030163	0.443131
ENSMUSG00000049717	Lig4	8:10019049-10027686	-	protein_coding	-0.339005	0.156464	-2.16667	0.0302601	0.443599
ENSMUSG00000006403	Adamts4	1:171077990-171088206	+	protein_coding	-0.519589	0.23981	-2.16667	0.0302603	0.443599
ENSMUSG00000032579	Hemk1	9:107204283-107215549	-	protein_coding	0.274917	0.126904	2.16634	0.030285	0.443599
ENSMUSG00000059991	Nptx2	5:144482712-144494288	+	protein_coding	-0.393502	0.181681	-2.16589	0.0303194	0.443662
ENSMUSG00000042202	Slc35e2	4:155685873-155707797	+	protein_coding	-0.212885	0.0983225	-2.16517	0.0303748	0.444033
ENSMUSG00000042589	Cux2	5:121994429-122188165	-	protein_coding	-0.235187	0.108691	-2.16382	0.0304779	0.444756
ENSMUSG00000034587	8430429K09Rik	11:3402365-3429831	+	lncRNA	0.468065	0.216323	2.16374	0.0304846	0.444756
ENSMUSG00000022139	Mbnl2	14:120513081-120669109	+	protein_coding	0.172721	0.0798629	2.16272	0.030563	0.445178
ENSMUSG00000027787	Nmd3	3:69629318-69663706	+	protein_coding	0.258635	0.119596	2.16257	0.030574	0.445178
ENSMUSG00000098087	Gm17750	13:84173416-84212922	-	lncRNA	0.34539	0.159822	2.16109	0.0306886	0.446408
ENSMUSG00000024376	Epb41l4a	18:33929380-34140019	-	protein_coding	-0.437581	0.202632	-2.15949	0.030812	0.44743
ENSMUSG00000041633	Kctd12b	X:152468150-152479387	-	protein_coding	-0.208662	0.0966301	-2.15939	0.0308196	0.44743
ENSMUSG00000015759	Cnih1	14:47013024-47025868	-	protein_coding	0.180789	0.0837556	2.15853	0.030887	0.447968
ENSMUSG00000087687	Pet100	8:3671548-3675848	+	protein_coding	0.269534	0.124899	2.15802	0.0309262	0.448095
ENSMUSG00000014599	Csf1	3:107648364-107667785	-	protein_coding	-0.287917	0.13347	-2.15717	0.0309921	0.448207
ENSMUSG00000031918	Mtmr2	9:13659706-13717777	+	protein_coding	0.203874	0.0945113	2.15714	0.0309947	0.448207
ENSMUSG00000039831	Arhgap29	3:121746190-121810402	+	protein_coding	1.42634	0.661654	2.15572	0.0311055	0.44937
ENSMUSG00000036169	Sostdc1	12:36364138-36368451	+	protein_coding	2.29109	1.06325	2.15479	0.031178	0.449544
ENSMUSG00000069114	Zbtb10	3:9315662-9350393	+	protein_coding	0.407541	0.189133	2.15479	0.0311786	0.449544
ENSMUSG00000047875	Gpr157	4:150171822-150190384	+	protein_coding	0.908995	0.422424	2.15185	0.0314089	0.45104
ENSMUSG00000053950	Adnp2	18:80169526-80194697	-	protein_coding	0.284004	0.132016	2.15129	0.0314536	0.45104
ENSMUSG00000068663	Clec16a	16:10363203-10562742	+	protein_coding	-0.142592	0.0662904	-2.15102	0.0314749	0.45104
ENSMUSG00000002900	Lamb1	12:31315233-31379643	+	protein_coding	0.547515	0.254545	2.15096	0.0314795	0.45104
ENSMUSG00000023249	Parp3	9:106347521-106354148	-	protein_coding	-0.290053	0.134877	-2.1505	0.0315156	0.45104
ENSMUSG00000053436	Mapk14	17:28910303-28967380	+	protein_coding	-0.167268	0.0777817	-2.15048	0.0315172	0.45104
ENSMUSG00000031198	Fundc2	X:74426005-74440065	+	protein_coding	0.186156	0.086567	2.15043	0.0315215	0.45104
ENSMUSG00000023939	Mrpl14	17:45997248-46009421	+	protein_coding	0.215794	0.100353	2.15036	0.031527	0.45104
ENSMUSG00000029569	Tmem168	6:13580686-13608099	-	protein_coding	0.222404	0.103491	2.14902	0.0316331	0.451542
ENSMUSG00000037703	Lzts3	2:130474759-130484723	-	protein_coding	-0.180714	0.0841195	-2.1483	0.03169	0.451542
ENSMUSG00000022526	Zfp251	15:76735809-76755635	-	protein_coding	-0.160788	0.0748514	-2.14809	0.0317066	0.451542
ENSMUSG00000000134	Tfe3	X:7628799-7641441	+	protein_coding	-0.193609	0.0901393	-2.14789	0.0317227	0.451542
ENSMUSG00000028655	Mfsd2a	4:122840643-122854981	-	protein_coding	0.298013	0.13875	2.14784	0.0317261	0.451542
ENSMUSG00000021725	Parp8	13:116991356-117162073	-	protein_coding	-0.247472	0.115253	-2.1472	0.0317774	0.451542
ENSMUSG00000045438	Cox19	5:139321944-139337173	-	protein_coding	0.253073	0.117872	2.14702	0.0317921	0.451542
ENSMUSG00000039087	Rreb1	13:37962376-38135981	+	protein_coding	0.341074	0.158873	2.14683	0.0318069	0.451542
ENSMUSG00000028029	Aimp1	3:132366242-132390131	-	protein_coding	0.172429	0.0803552	2.14584	0.0318859	0.451802
ENSMUSG00000031351	Zfp185	X:72030945-72075149	+	protein_coding	0.724877	0.337819	2.14575	0.0318926	0.451802
ENSMUSG00000016528	Mapkapk2	1:130981437-131025563	-	protein_coding	-0.155923	0.0726829	-2.14525	0.0319327	0.451802
ENSMUSG00000043259	Fam13c	10:70276311-70394566	+	protein_coding	-0.222573	0.10378	-2.14467	0.031979	0.451802
ENSMUSG00000025283	Sat1	X:153996128-153999445	-	protein_coding	0.213448	0.0995425	2.14428	0.0320101	0.451802
ENSMUSG00000020516	Rps6kb1	11:86389697-86435631	-	protein_coding	0.218702	0.102015	2.14382	0.0320476	0.451802
ENSMUSG00000028037	Ifi44	3:151436559-151455597	-	protein_coding	-0.86434	0.403209	-2.14365	0.0320606	0.451802
ENSMUSG00000039246	Lyplal1	1:185819928-185849507	-	protein_coding	0.431007	0.201073	2.14353	0.0320703	0.451802
ENSMUSG00000027378	Nphp1	2:127582652-127630817	-	protein_coding	0.188548	0.0879815	2.14305	0.0321093	0.451919
ENSMUSG00000029020	Mfn2	4:147958056-147989161	-	protein_coding	-0.147443	0.0688206	-2.14242	0.0321594	0.451922
ENSMUSG00000041570	Camsap2	1:136195861-136273842	-	protein_coding	-0.190656	0.0890123	-2.14191	0.0322008	0.451922
ENSMUSG00000070394	Tmem256	11:69729340-69730444	+	protein_coding	0.307257	0.143452	2.14188	0.0322033	0.451922
ENSMUSG00000058444	Map2k5	9:63071050-63285184	-	protein_coding	-0.162569	0.075922	-2.14126	0.0322534	0.451922
ENSMUSG00000060716	Plekhh1	12:79075937-79128429	+	protein_coding	-0.463884	0.216669	-2.14097	0.0322761	0.451922
ENSMUSG00000073434	Wdr90	17:26063745-26080475	-	protein_coding	0.486386	0.22725	2.14031	0.0323299	0.451922
ENSMUSG00000030895	Hpx	7:105240820-105249344	-	protein_coding	0.490157	0.229041	2.14004	0.0323516	0.451922
ENSMUSG00000041870	Ankrd13a	5:114912738-114944261	+	protein_coding	-0.207644	0.0970296	-2.14	0.0323546	0.451922
ENSMUSG00000031834	Pik3r2	8:71220820-71229357	-	protein_coding	-0.15614	0.0729914	-2.13915	0.0324234	0.452161
ENSMUSG00000051185	Fam174a	1:95241348-95263009	+	protein_coding	0.22027	0.102977	2.13903	0.0324336	0.452161
ENSMUSG00000031575	Ash2l	8:26306024-26337722	-	protein_coding	-0.141752	0.0662809	-2.13865	0.0324637	0.452161
ENSMUSG00000056220	Pla2g4a	1:149705369-149837041	-	protein_coding	1.02781	0.480716	2.13807	0.0325107	0.452218
ENSMUSG00000013629	Cad	5:31212124-31235823	+	protein_coding	0.396403	0.185453	2.13748	0.0325589	0.452218
ENSMUSG00000099843	Gm7160	1:105901277-105918027	-	lncRNA	0.799776	0.374319	2.13662	0.0326292	0.452218
ENSMUSG00000027298	Tyro3	2:119628214-119648585	+	protein_coding	-0.207735	0.0972366	-2.13639	0.0326476	0.452218
ENSMUSG00000030884	Uqcrc2	7:120234399-120258747	+	protein_coding	0.202524	0.0948272	2.13572	0.0327025	0.452218
ENSMUSG00000025362	Rps26	10:128460403-128462616	-	protein_coding	-0.21491	0.100629	-2.13566	0.0327072	0.452218
ENSMUSG00000030978	Rrm1	7:102090902-102118978	+	protein_coding	0.340919	0.159635	2.13562	0.0327106	0.452218
ENSMUSG00000031901	Dus2	8:106717969-106780472	+	protein_coding	0.231169	0.108263	2.13525	0.0327404	0.452218
ENSMUSG00000070697	Utp3	5:88702321-88703949	+	protein_coding	-0.205993	0.0964743	-2.13521	0.0327437	0.452218
ENSMUSG00000026510	Trp53bp2	1:182236737-182289997	+	protein_coding	-0.222002	0.103999	-2.13465	0.0327897	0.452431
ENSMUSG00000048058	Ldlrad3	2:101780548-102016730	-	protein_coding	-0.268499	0.125885	-2.1329	0.0329332	0.453448
ENSMUSG00000027778	Ift80	3:68799832-68911903	-	protein_coding	0.321285	0.150682	2.13221	0.0329896	0.453448
ENSMUSG00000022401	Xpnpep3	15:81284339-81341683	+	protein_coding	0.343754	0.161235	2.132	0.0330068	0.453448
ENSMUSG00000028837	Psmb2	4:126571423-126603507	+	protein_coding	0.148154	0.0695008	2.13168	0.0330329	0.453448
ENSMUSG00000038963	Slco4a1	2:180098038-180116660	+	protein_coding	0.730171	0.342535	2.13167	0.0330343	0.453448
ENSMUSG00000001403	Ube2c	2:164611818-164620742	+	protein_coding	2.43114	1.14058	2.1315	0.0330479	0.453448
ENSMUSG00000050840	Cdh20	1:104696254-104923206	+	protein_coding	-0.184348	0.0865687	-2.1295	0.0332129	0.455288
ENSMUSG00000033208	S100b	10:76089687-76096993	+	protein_coding	-0.202633	0.0952938	-2.1264	0.0334696	0.458157
ENSMUSG00000029594	Rbm19	5:120254530-120337046	+	protein_coding	-0.230897	0.108595	-2.12623	0.0334843	0.458157
ENSMUSG00000038299	Wdr36	18:32970278-33000647	+	protein_coding	0.230916	0.108624	2.12582	0.0335179	0.458192
ENSMUSG00000039128	Cdc123	2:5799105-5849975	-	protein_coding	0.18405	0.0866001	2.12529	0.0335627	0.458248
ENSMUSG00000075415	Fnbp1	2:30916218-31032020	-	protein_coding	-0.260207	0.122453	-2.12495	0.0335907	0.458248
ENSMUSG00000028838	Extl1	4:134083683-134111161	-	protein_coding	-0.198318	0.0933567	-2.12431	0.0336444	0.458248
ENSMUSG00000020783	Ncbp3	11:72938609-72980143	+	protein_coding	-0.229535	0.108053	-2.12429	0.0336463	0.458248
ENSMUSG00000018068	Ints2	11:86101507-86148401	-	protein_coding	0.520387	0.245023	2.12383	0.0336846	0.458346
ENSMUSG00000069920	B3gnt9	8:105979270-105981785	-	protein_coding	-0.810754	0.381873	-2.1231	0.0337455	0.458753
ENSMUSG00000004698	Hdac9	12:34097579-34967094	-	protein_coding	-0.279307	0.131657	-2.12147	0.0338823	0.460187
ENSMUSG00000001472	Tcf25	8:124100492-124130574	+	protein_coding	-0.114704	0.0540929	-2.12051	0.0339633	0.460532
ENSMUSG00000054863	Tafa5	15:87428500-87643565	+	protein_coding	-0.116597	0.0549877	-2.12043	0.0339701	0.460532
ENSMUSG00000021832	Psmc6	14:45567245-45587162	+	protein_coding	0.165055	0.0778579	2.11995	0.0340102	0.460562
ENSMUSG00000029001	Fbxo44	4:148237257-148244939	-	protein_coding	0.122926	0.0580134	2.11893	0.0340963	0.460562
ENSMUSG00000008301	Phax	18:56695515-56720784	+	protein_coding	-0.18153	0.0857007	-2.11819	0.034159	0.460562
ENSMUSG00000022185	Acin1	14:54879618-54924388	-	protein_coding	-0.243121	0.114797	-2.11783	0.0341898	0.460562
ENSMUSG00000036904	Fzd8	18:9212163-9218136	+	protein_coding	0.233734	0.110366	2.11781	0.0341914	0.460562
ENSMUSG00000098209	Gm8245	13:35124626-35125612	+	processed_pseudogene	1.3702	0.64702	2.11771	0.0341993	0.460562
ENSMUSG00000081670	Gm15697	6:38519238-38523009	-	unprocessed_pseudogene	1.48848	0.702909	2.1176	0.0342091	0.460562
ENSMUSG00000032492	Pth1r	9:110551153-110576213	-	protein_coding	-0.253051	0.119522	-2.11719	0.0342436	0.460562
ENSMUSG00000026748	Plxdc2	2:16361115-16760650	+	protein_coding	-0.23821	0.112519	-2.11708	0.0342533	0.460562
ENSMUSG00000028089	Chd1l	3:97468058-97517519	-	protein_coding	0.205827	0.0972421	2.11665	0.0342898	0.460633
ENSMUSG00000029486	Mrpl1	5:96357352-96414586	+	protein_coding	0.235693	0.111372	2.11627	0.0343214	0.460638
ENSMUSG00000002996	Hbp1	12:31976253-32000534	-	protein_coding	0.313423	0.1483	2.11344	0.0345631	0.462216
ENSMUSG00000021917	Spcs1	14:30721783-30723629	-	protein_coding	0.206572	0.0977452	2.11338	0.0345686	0.462216
ENSMUSG00000041881	Ndufa7	17:34043546-34057291	+	protein_coding	0.305746	0.144692	2.11307	0.0345945	0.462216
ENSMUSG00000001983	Taco1	11:105956887-105964438	+	protein_coding	0.287844	0.136228	2.11295	0.0346046	0.462216
ENSMUSG00000031782	Coq9	8:95564949-95581523	+	protein_coding	0.192115	0.0909594	2.1121	0.034678	0.462216
ENSMUSG00000028437	Ubap1	4:41348996-41390525	+	protein_coding	-0.14533	0.0688124	-2.11198	0.0346881	0.462216
ENSMUSG00000106905	Gm42741	6:127749336-127751613	-	TEC	0.904086	0.428144	2.11164	0.0347173	0.462216
ENSMUSG00000030652	Coq7	7:118108882-118132579	-	protein_coding	-0.147957	0.0700789	-2.11129	0.0347471	0.462216
ENSMUSG00000024182	Axin1	17:26357662-26414785	+	protein_coding	-0.154929	0.0733878	-2.1111	0.0347634	0.462216
ENSMUSG00000020882	Cacnb1	11:97892334-97913860	-	protein_coding	-0.200491	0.0949713	-2.11107	0.034766	0.462216
ENSMUSG00000037058	Paip2	18:35731670-35750240	+	protein_coding	0.155803	0.0738099	2.11087	0.0347837	0.462216
ENSMUSG00000017188	Coa3	11:101168794-101169940	-	protein_coding	0.212491	0.100714	2.10984	0.0348722	0.462889
ENSMUSG00000046311	Zfp62	11:49094119-49109643	+	protein_coding	-0.203618	0.0965219	-2.10955	0.0348972	0.462889
ENSMUSG00000001036	Epn2	11:61408075-61470513	-	protein_coding	-0.148889	0.0706131	-2.10851	0.0349868	0.463661
ENSMUSG00000023951	Vegfa	17:46327919-46343295	-	protein_coding	-0.294677	0.139852	-2.10707	0.0351118	0.4649
ENSMUSG00000032422	Snx14	9:88258800-88321011	-	protein_coding	0.217084	0.103099	2.10559	0.0352398	0.466176
ENSMUSG00000062991	Nrg1	8:32304579-33374825	-	protein_coding	-0.414325	0.196921	-2.10402	0.0353768	0.467208
ENSMUSG00000114860	Gm49291	13:48392530-48416067	-	lncRNA	-0.886389	0.421344	-2.10372	0.0354032	0.467208
ENSMUSG00000039904	Gpr37	6:25665877-25690728	-	protein_coding	-0.205431	0.0976567	-2.10361	0.0354128	0.467208
ENSMUSG00000015755	Tab2	10:7781417-7831994	-	protein_coding	-0.176335	0.0839186	-2.10126	0.0356177	0.468395
ENSMUSG00000045659	Plekha7	7:115722720-115907611	-	protein_coding	-0.296246	0.141022	-2.1007	0.0356669	0.468395
ENSMUSG00000107982	Gm44219	6:49704231-49704503	-	processed_pseudogene	-0.412859	0.196547	-2.10056	0.0356799	0.468395
ENSMUSG00000017417	Plxdc1	11:97814064-97877270	-	protein_coding	-0.530985	0.25279	-2.1005	0.0356848	0.468395
ENSMUSG00000033033	Calhm2	19:47093792-47126733	-	protein_coding	0.409865	0.19518	2.09993	0.035735	0.468395
ENSMUSG00000079669	Gm17396	9:117081590-117083771	+	lncRNA	0.739536	0.352258	2.09941	0.0357805	0.468395
ENSMUSG00000033430	Terf2ip	8:112738030-112747160	+	protein_coding	-0.135232	0.0644157	-2.09937	0.0357841	0.468395
ENSMUSG00000022773	Ypel1	16:16887560-16904909	+	protein_coding	0.332405	0.158337	2.09935	0.0357862	0.468395
ENSMUSG00000023994	Nfya	17:48693913-48716934	-	protein_coding	-0.177562	0.0845804	-2.09932	0.0357885	0.468395
ENSMUSG00000107412	Gm20383	6:81961302-81969394	+	lncRNA	0.305	0.145347	2.09843	0.0358673	0.469009
ENSMUSG00000032380	Dapk2	9:66065505-66179524	+	protein_coding	0.525153	0.250371	2.0975	0.0359497	0.469462
ENSMUSG00000017831	Rab5a	17:53786262-53814708	+	protein_coding	0.132455	0.0631546	2.09732	0.0359656	0.469462
ENSMUSG00000034993	Vat1	11:101349571-101357056	-	protein_coding	-0.146934	0.070075	-2.09681	0.0360102	0.469628
ENSMUSG00000038855	Itpkb	1:180158050-180252367	+	protein_coding	-0.275403	0.131428	-2.09547	0.036129	0.47033
ENSMUSG00000029263	Pigg	5:108460475-108497221	+	protein_coding	0.238371	0.113766	2.09527	0.0361472	0.47033
ENSMUSG00000078670	Fam174b	7:73390050-73426667	+	protein_coding	-0.284142	0.135621	-2.09513	0.0361596	0.47033
ENSMUSG00000051627	H1f4	13:23804612-23806541	-	protein_coding	0.32779	0.156503	2.09447	0.0362185	0.470579
ENSMUSG00000038365	Fbxo25	8:13957803-13990522	+	protein_coding	0.202248	0.0965934	2.0938	0.0362776	0.470579
ENSMUSG00000092203	1110038B12Rik	17:35167235-35171498	-	lncRNA	-0.286733	0.136995	-2.09302	0.0363475	0.470579
ENSMUSG00000051147	Nat2	8:67947510-67955236	+	protein_coding	0.470371	0.224766	2.09271	0.0363747	0.470579
ENSMUSG00000030602	Pak4	7:28258244-28297610	-	protein_coding	-0.21063	0.100663	-2.09244	0.0363995	0.470579
ENSMUSG00000024063	Lbh	17:73225300-73248942	+	protein_coding	-0.20075	0.0959612	-2.092	0.0364388	0.470579
ENSMUSG00000024210	Ip6k3	17:27362939-27386769	-	protein_coding	-0.338555	0.161867	-2.09156	0.0364779	0.470579
ENSMUSG00000038642	Ctss	3:95434097-95463714	+	protein_coding	-0.37157	0.177684	-2.09118	0.0365117	0.470579
ENSMUSG00000079562	Maea	5:33492853-33530640	+	protein_coding	-0.159319	0.0761909	-2.09106	0.036523	0.470579
ENSMUSG00000058761	Rnf169	7:99569461-99629655	-	protein_coding	-0.224926	0.107568	-2.09102	0.0365262	0.470579
ENSMUSG00000033170	Card10	15:78659338-78687242	-	protein_coding	0.816585	0.390527	2.09098	0.0365297	0.470579
ENSMUSG00000020850	Prpf8	11:75377642-75400275	+	protein_coding	0.307634	0.147239	2.08934	0.0366767	0.471404
ENSMUSG00000116852	1700102H20Rik	17:3607754-3610141	+	lncRNA	-1.05017	0.502646	-2.08928	0.0366822	0.471404
ENSMUSG00000039725	Trp53rka	2:165332030-165335244	-	protein_coding	-0.206072	0.0986368	-2.0892	0.0366896	0.471404
ENSMUSG00000035762	Tmem161b	13:84370415-84444260	+	protein_coding	0.296507	0.142029	2.08766	0.0368289	0.472528
ENSMUSG00000045608	Dbx2	15:95521444-95553841	-	protein_coding	-0.200971	0.0962725	-2.08752	0.0368411	0.472528
ENSMUSG00000002324	Rec8	14:55855494-55862852	+	protein_coding	0.661038	0.316842	2.08634	0.0369482	0.473322
ENSMUSG00000026279	Thap4	1:93629657-93682586	-	protein_coding	-0.248372	0.119072	-2.0859	0.0369878	0.473322
ENSMUSG00000028558	Calr4	4:109091682-109111768	+	protein_coding	-0.418797	0.200787	-2.08577	0.0369993	0.473322
ENSMUSG00000093460	Six3os1	17:85908079-85926066	-	lncRNA	-0.291292	0.139692	-2.08524	0.0370473	0.473525
ENSMUSG00000053453	Thoc7	14:8507911-8520751	+	protein_coding	0.178111	0.085432	2.08483	0.0370848	0.473594
ENSMUSG00000024565	Sall3	18:81009591-81029986	-	protein_coding	-0.324677	0.155765	-2.0844	0.037124	0.473684
ENSMUSG00000037876	Jmjd1c	10:66931904-67092105	+	protein_coding	0.233512	0.112065	2.08372	0.0371853	0.473892
ENSMUSG00000041879	Ipo9	1:135310050-135358237	-	protein_coding	0.167781	0.0805282	2.08351	0.0372045	0.473892
ENSMUSG00000058743	Kcnj14	7:45465884-45474206	-	protein_coding	-0.375923	0.180588	-2.08166	0.0373738	0.474303
ENSMUSG00000000743	Chmp1a	8:123931003-123939502	-	protein_coding	0.147623	0.070923	2.08145	0.0373926	0.474303
ENSMUSG00000035357	Pdzrn3	6:101126570-101354858	-	protein_coding	-0.279356	0.134214	-2.08142	0.0373957	0.474303
ENSMUSG00000024654	Asrgl1	19:9087232-9113000	-	protein_coding	-0.108258	0.0520131	-2.08135	0.0374015	0.474303
ENSMUSG00000037190	Cyb561d2	9:107416206-107419392	-	protein_coding	0.291926	0.140273	2.08113	0.0374221	0.474303
ENSMUSG00000034731	Dgkh	14:78796190-78970216	-	protein_coding	0.335364	0.161153	2.08104	0.0374307	0.474303
ENSMUSG00000000276	Dgke	11:88926005-88957676	-	protein_coding	-0.213936	0.102847	-2.08014	0.0375125	0.474303
ENSMUSG00000005823	Gpr108	17:57541635-57555446	-	protein_coding	0.232235	0.111659	2.07986	0.0375383	0.474303
ENSMUSG00000083633	Gm13312	2:14677066-14677783	+	processed_pseudogene	5.94769	2.86002	2.0796	0.0375625	0.474303
ENSMUSG00000021400	Wrnip1	13:32986021-33006592	+	protein_coding	-0.153615	0.073874	-2.07942	0.0375785	0.474303
ENSMUSG00000109517	Gm44763	7:118566891-118568909	-	lncRNA	-0.374496	0.180135	-2.07897	0.0376199	0.474303
ENSMUSG00000020950	Foxg1	12:49429443-49433644	+	protein_coding	-0.230455	0.110857	-2.07885	0.0376311	0.474303
ENSMUSG00000028798	Eif3i	4:129485753-129494441	-	protein_coding	0.143653	0.0691106	2.07859	0.0376548	0.474303
ENSMUSG00000019261	Map1s	8:71358576-71370173	+	protein_coding	-0.177744	0.0855315	-2.07812	0.0376985	0.474448
ENSMUSG00000015671	Psma2	13:14787825-14848821	+	protein_coding	0.165914	0.0798628	2.07749	0.0377562	0.474769
ENSMUSG00000056698	Elmod3	6:72542905-72575396	-	protein_coding	0.152156	0.0732746	2.07651	0.0378467	0.475432
ENSMUSG00000028833	Ncdn	4:126637543-126647231	-	protein_coding	-0.153527	0.0739456	-2.07622	0.0378734	0.475432
ENSMUSG00000060063	Alox5ap	5:149201577-149224963	+	protein_coding	1.0887	0.52451	2.07564	0.0379269	0.475699
ENSMUSG00000032437	Stt3b	9:115071649-115139489	-	protein_coding	0.142064	0.0684678	2.07491	0.037995	0.4759
ENSMUSG00000057278	Snrpg	6:86348286-86356310	+	protein_coding	0.345954	0.166756	2.07461	0.0380226	0.4759
ENSMUSG00000089810	Gm16536	9:45768067-45769655	-	lncRNA	-0.389812	0.187923	-2.07431	0.0380501	0.4759
ENSMUSG00000030232	Aebp2	6:140568389-140624198	+	protein_coding	-0.14465	0.069742	-2.07408	0.038072	0.4759
ENSMUSG00000091337	Eid1	2:125515015-125516705	+	protein_coding	-0.118086	0.0569443	-2.0737	0.038107	0.475934
ENSMUSG00000072082	Ccnf	17:24441172-24470458	-	protein_coding	0.875238	0.422192	2.07308	0.0381647	0.476252
ENSMUSG00000032334	Loxl1	9:58195021-58220469	-	protein_coding	-0.297428	0.143548	-2.07197	0.0382685	0.476915
ENSMUSG00000017466	Timp2	11:118191895-118246566	-	protein_coding	-0.223151	0.10774	-2.0712	0.0383398	0.476915
ENSMUSG00000053553	3110082I17Rik	5:139345494-139446282	-	protein_coding	0.30827	0.148846	2.07107	0.0383527	0.476915
ENSMUSG00000019966	Kitl	10:99851492-99936278	+	protein_coding	1.20357	0.58125	2.07065	0.0383913	0.476915
ENSMUSG00000017778	Cox7c	13:86192935-86195023	-	protein_coding	0.487193	0.235288	2.07063	0.0383938	0.476915
ENSMUSG00000006585	Cdt1	8:123294754-123300293	+	protein_coding	1.00335	0.484687	2.07009	0.0384436	0.476915
ENSMUSG00000021252	Erg28	12:85862222-85871324	-	protein_coding	0.219079	0.105845	2.06981	0.0384698	0.476915
ENSMUSG00000021338	Carmil1	13:24196327-24464778	-	protein_coding	-0.145374	0.0702405	-2.06966	0.0384845	0.476915
ENSMUSG00000004947	Dtx2	5:136023654-136061726	+	protein_coding	-0.284004	0.13724	-2.0694	0.0385088	0.476915
ENSMUSG00000041264	Uspl1	5:149121160-149152244	+	protein_coding	-0.185934	0.0899148	-2.06789	0.0386503	0.477288
ENSMUSG00000055884	Fancm	12:65122377-65178832	+	protein_coding	-0.403417	0.195135	-2.06738	0.0386985	0.477288
ENSMUSG00000031835	Mbtps1	8:120234895-120285474	-	protein_coding	0.195329	0.0944963	2.06705	0.0387292	0.477288
ENSMUSG00000083750	Gm14108	2:147913266-147913759	-	processed_pseudogene	2.69962	1.30607	2.06697	0.0387365	0.477288
ENSMUSG00000033047	Eif3l	15:78959379-78978605	+	protein_coding	0.190454	0.0921419	2.06697	0.0387372	0.477288
ENSMUSG00000020884	Asgr1	11:69944911-69948720	+	protein_coding	0.731624	0.353965	2.06694	0.0387399	0.477288
ENSMUSG00000022048	Dpysl2	14:67040313-67106137	-	protein_coding	-0.174836	0.0846325	-2.06583	0.038845	0.477288
ENSMUSG00000034024	Cct2	10:116886906-116899719	-	protein_coding	0.159324	0.0771306	2.06564	0.0388629	0.477288
ENSMUSG00000027350	Chgb	2:132623198-132636999	+	protein_coding	-0.329556	0.159543	-2.06563	0.0388638	0.477288
ENSMUSG00000061288	Taok3	5:117258194-117413284	+	protein_coding	-0.206774	0.100112	-2.06543	0.0388822	0.477288
ENSMUSG00000032267	Usp28	9:48896675-48953817	+	protein_coding	-0.299958	0.145256	-2.06504	0.0389196	0.477288
ENSMUSG00000036570	Fxyd1	7:30751103-30756624	-	protein_coding	-0.179856	0.0871136	-2.06462	0.0389593	0.477288
ENSMUSG00000027646	Src	2:157260364-157313782	+	protein_coding	-0.192496	0.093236	-2.06461	0.0389597	0.477288
ENSMUSG00000037735	2810032G03Rik	12:5425870-5466631	+	lncRNA	-0.312072	0.151201	-2.06396	0.0390215	0.477649
ENSMUSG00000066442	Mthfs	9:89092729-89259766	+	protein_coding	0.957721	0.464284	2.06279	0.0391325	0.478012
ENSMUSG00000056692	Ilrun	17:27970209-28039622	-	protein_coding	-0.148159	0.0718292	-2.06265	0.0391456	0.478012
ENSMUSG00000032002	Dcun1d5	9:7184520-7208205	+	protein_coding	0.217603	0.105498	2.06262	0.0391484	0.478012
ENSMUSG00000116404	Gm49541	15:90586572-90586761	+	processed_pseudogene	0.844636	0.40974	2.0614	0.0392654	0.479044
ENSMUSG00000030662	Ipo5	14:121148636-121185411	+	protein_coding	0.220341	0.106994	2.05937	0.0394589	0.480675
ENSMUSG00000021258	Ccnk	12:108145838-108169618	+	protein_coding	-0.20071	0.0975071	-2.05842	0.0395501	0.480675
ENSMUSG00000026600	Soat1	1:156252095-156301901	-	protein_coding	-0.156023	0.0758034	-2.05825	0.0395659	0.480675
ENSMUSG00000022114	Spry2	14:106129381-106134253	-	protein_coding	-0.182837	0.0888595	-2.05759	0.0396293	0.480675
ENSMUSG00000033880	Lgals3bp	11:118283577-118292918	-	protein_coding	-0.268796	0.130638	-2.05756	0.0396321	0.480675
ENSMUSG00000021255	Esrrb	12:86407891-86568402	+	protein_coding	0.46046	0.223821	2.05727	0.0396603	0.480675
ENSMUSG00000034573	Ptpn13	5:103573058-103746169	+	protein_coding	-0.23777	0.115583	-2.05714	0.0396727	0.480675
ENSMUSG00000028458	Tesk1	4:43441939-43448064	+	protein_coding	-0.191772	0.093245	-2.05665	0.03972	0.480675
ENSMUSG00000021276	Cinp	12:110839044-110855579	-	protein_coding	0.202138	0.0982997	2.05635	0.0397492	0.480675
ENSMUSG00000020038	Cry1	10:84967564-85020928	-	protein_coding	-0.213076	0.103627	-2.05618	0.0397655	0.480675
ENSMUSG00000069670	Nkain2	10:31565306-32766458	-	protein_coding	-0.237239	0.115386	-2.05604	0.0397785	0.480675
ENSMUSG00000021361	Tmem14c	13:41169768-41176062	+	protein_coding	0.189944	0.0924039	2.05558	0.0398231	0.480675
ENSMUSG00000074825	Itpripl1	2:126980692-126985362	-	protein_coding	0.949091	0.461827	2.05508	0.0398715	0.480675
ENSMUSG00000053801	Grwd1	7:45474647-45480368	-	protein_coding	-0.316494	0.154122	-2.05353	0.0400207	0.480675
ENSMUSG00000112643	Gm19688	10:75454914-75455337	-	processed_pseudogene	5.07705	2.47321	2.05282	0.0400902	0.480675
ENSMUSG00000020723	Cacng4	11:107623183-107685383	-	protein_coding	-0.259862	0.1266	-2.05263	0.0401084	0.480675
ENSMUSG00000112105	Rps7-ps2	12:3571922-3573268	-	processed_pseudogene	1.01748	0.495699	2.05261	0.0401103	0.480675
ENSMUSG00000107591	Gm6794	6:66688675-66689131	+	processed_pseudogene	6.15152	2.99727	2.05237	0.0401332	0.480675
ENSMUSG00000031255	Sytl4	X:132837134-132882561	-	protein_coding	0.720635	0.351183	2.05202	0.0401674	0.480675
ENSMUSG00000022911	Arl13b	16:62614048-62667403	-	protein_coding	0.252765	0.123194	2.05177	0.0401925	0.480675
ENSMUSG00000021326	Trim27	13:21363615-21378894	+	protein_coding	-0.208248	0.101522	-2.05126	0.0402416	0.480675
ENSMUSG00000038733	Wdr26	1:181000793-181039566	-	protein_coding	-0.127753	0.0622826	-2.05119	0.0402486	0.480675
ENSMUSG00000022407	Adsl	15:80832691-80855147	+	protein_coding	0.256104	0.124871	2.05095	0.0402714	0.480675
ENSMUSG00000033790	Tubgcp5	7:55443902-55481425	+	protein_coding	0.260933	0.127274	2.05017	0.0403481	0.480675
ENSMUSG00000014907	Naf1	8:67312869-67343216	+	protein_coding	-0.18537	0.09042	-2.0501	0.0403543	0.480675
ENSMUSG00000022858	Tra2b	16:22063299-22084755	-	protein_coding	-0.153668	0.0749652	-2.04985	0.0403787	0.480675
ENSMUSG00000028268	Gbp3	3:142265787-142278970	+	protein_coding	-0.351509	0.171485	-2.04979	0.0403847	0.480675
ENSMUSG00000040009	Gnaz	10:74803009-74852739	+	protein_coding	-0.199736	0.0974442	-2.04975	0.0403888	0.480675
ENSMUSG00000005225	Plekha8	6:54572096-54622824	+	protein_coding	-0.353694	0.172587	-2.04937	0.040426	0.480675
ENSMUSG00000039016	Timm8b	9:50515210-50516620	+	protein_coding	0.231338	0.112894	2.04915	0.0404471	0.480675
ENSMUSG00000052105	Mtcl1	17:66643977-66756745	-	protein_coding	-0.158695	0.0774491	-2.04902	0.0404597	0.480675
ENSMUSG00000031832	Taf1c	8:120324610-120331961	-	protein_coding	-0.326461	0.159336	-2.04888	0.040474	0.480675
ENSMUSG00000040229	Gpr34	X:13498328-13507097	+	protein_coding	0.628188	0.306603	2.04887	0.0404752	0.480675
ENSMUSG00000048988	Elfn1	5:139893698-139960477	+	protein_coding	0.400231	0.195395	2.04832	0.0405287	0.480675
ENSMUSG00000029313	Aff1	5:103840240-104003188	+	protein_coding	-0.30069	0.146814	-2.0481	0.0405503	0.480675
ENSMUSG00000086629	2810403D21Rik	X:107877406-108018512	+	lncRNA	0.486787	0.237723	2.0477	0.040589	0.480675
ENSMUSG00000022160	Mettl3	14:52532298-52542585	-	protein_coding	-0.213376	0.104221	-2.04734	0.0406248	0.480675
ENSMUSG00000020873	Slc35b1	11:95275518-95282602	+	protein_coding	0.15836	0.077354	2.04721	0.0406374	0.480675
ENSMUSG00000020257	Wdr82	9:106048127-106068338	+	protein_coding	-0.137448	0.0671748	-2.04612	0.0407442	0.481552
ENSMUSG00000044098	Rsbn1	3:103821436-103873952	+	protein_coding	0.336368	0.164588	2.04369	0.0409838	0.483276
ENSMUSG00000028163	Nfkb1	3:135290416-135397308	-	protein_coding	0.205822	0.100713	2.04365	0.0409884	0.483276
ENSMUSG00000002372	Ranbp3	17:56980294-57018764	+	protein_coding	-0.145287	0.071129	-2.04258	0.0410941	0.483792
ENSMUSG00000117648	Gm32282	17:78506685-78507454	-	lncRNA	0.754023	0.369184	2.0424	0.0411117	0.483792
ENSMUSG00000044813	Shb	4:45423278-45532470	-	protein_coding	0.306325	0.149997	2.04221	0.0411305	0.483792
ENSMUSG00000040918	Slc19a2	1:164076615-164092954	+	protein_coding	-0.276963	0.135699	-2.041	0.0412504	0.484456
ENSMUSG00000038530	Rgs4	1:169569046-169575211	-	protein_coding	0.2111	0.10344	2.04079	0.0412713	0.484456
ENSMUSG00000024617	Camk2a	18:61058690-61121224	+	protein_coding	0.217666	0.106682	2.04033	0.0413174	0.484456
ENSMUSG00000028068	Iqgap3	3:87989278-88028355	+	protein_coding	0.745166	0.365337	2.03967	0.0413832	0.484689
ENSMUSG00000019437	Tlcd1	11:78067537-78072735	+	protein_coding	0.201088	0.0986114	2.03919	0.0414309	0.484689
ENSMUSG00000098111	Gm4654	14:103607901-103608882	-	processed_pseudogene	-0.316988	0.155452	-2.03913	0.0414368	0.484689
ENSMUSG00000037461	Ints7	1:191307748-191355800	+	protein_coding	0.239452	0.117449	2.03878	0.0414721	0.484699
ENSMUSG00000040824	Snrpd2	7:18883647-18887467	+	protein_coding	0.263426	0.129227	2.03847	0.0415034	0.484699
ENSMUSG00000084047	Gm14984	X:129301706-129302968	-	processed_pseudogene	6.05946	2.97348	2.03784	0.0415664	0.485051
ENSMUSG00000021621	Zcchc9	13:91944652-91955824	-	protein_coding	-0.273306	0.134213	-2.03637	0.0417137	0.486081
ENSMUSG00000024726	Carnmt1	19:18648128-18684564	+	protein_coding	0.32364	0.158936	2.0363	0.0417205	0.486081
ENSMUSG00000047904	Sstr2	11:113510168-113516854	+	protein_coding	-0.520702	0.255833	-2.03532	0.0418189	0.486597
ENSMUSG00000038132	Rbm24	13:46571910-46584571	+	protein_coding	-0.304352	0.149544	-2.0352	0.0418308	0.486597
ENSMUSG00000046556	Zfp319	8:96049639-96058578	-	protein_coding	-0.221493	0.108871	-2.03446	0.0419052	0.486766
ENSMUSG00000038685	Rtel1	2:180961532-180998409	+	protein_coding	0.287129	0.141137	2.0344	0.0419114	0.486766
ENSMUSG00000115100	Gm34934	14:47104033-47120214	-	lncRNA	0.429112	0.211014	2.03357	0.041995	0.487195
ENSMUSG00000040213	Kyat3	3:142406812-142452631	+	protein_coding	0.201878	0.0992822	2.03338	0.0420144	0.487195
ENSMUSG00000015542	Nat9	11:115073658-115078685	-	protein_coding	0.233529	0.114912	2.03223	0.04213	0.487815
ENSMUSG00000061524	Zic2	14:122712847-122717264	+	protein_coding	0.29236	0.143878	2.03201	0.0421531	0.487815
ENSMUSG00000045435	Tmem60	5:21087189-21091868	+	protein_coding	0.170748	0.0840352	2.03187	0.042167	0.487815
ENSMUSG00000018830	Myh11	16:14012399-14109236	-	protein_coding	2.07757	1.02332	2.03024	0.0423326	0.488904
ENSMUSG00000049420	Tmem200a	10:25788229-25954950	-	protein_coding	0.646082	0.318242	2.03016	0.0423407	0.488904
ENSMUSG00000054484	Tmem62	2:120807498-120838333	+	protein_coding	0.197945	0.0975155	2.02989	0.042368	0.488904
ENSMUSG00000106009	Gm9379	3:124382161-124382806	-	processed_pseudogene	0.351609	0.173238	2.02963	0.0423938	0.488904
ENSMUSG00000040659	Efhd2	4:141585453-141602231	-	protein_coding	-0.21536	0.106182	-2.02822	0.0425373	0.489814
ENSMUSG00000035372	1810055G02Rik	19:3758293-3767881	+	protein_coding	-0.193089	0.0952088	-2.02806	0.0425543	0.489814
ENSMUSG00000074480	Mex3a	3:88439702-88448703	+	protein_coding	-0.439717	0.216835	-2.02788	0.0425723	0.489814
ENSMUSG00000022353	Mtss1	15:58813083-58953854	-	protein_coding	-0.217273	0.107201	-2.02677	0.0426857	0.489888
ENSMUSG00000037434	Slc30a1	1:191638879-191645359	+	protein_coding	0.145001	0.071549	2.0266	0.0427033	0.489888
ENSMUSG00000002257	Def6	17:28426752-28447582	+	protein_coding	0.834623	0.41185	2.02652	0.0427116	0.489888
ENSMUSG00000008892	Vdac3	8:23067091-23083829	-	protein_coding	0.214991	0.106118	2.02596	0.0427688	0.490163
ENSMUSG00000022270	Retreg1	15:25843266-25973773	+	protein_coding	-0.253349	0.12512	-2.02484	0.0428833	0.491094
ENSMUSG00000059743	Fdps	3:89000895-89009266	-	protein_coding	0.343276	0.169607	2.02395	0.0429756	0.491769
ENSMUSG00000069744	Psmb3	11:97594225-97604326	+	protein_coding	0.264219	0.130675	2.02195	0.0431817	0.492625
ENSMUSG00000024067	Dpy30	17:74606469-74630939	-	protein_coding	0.19223	0.0950766	2.02185	0.0431923	0.492625
ENSMUSG00000081219	Bambi-ps1	2:122297416-122298007	-	processed_pseudogene	0.55065	0.272364	2.02175	0.0432027	0.492625
ENSMUSG00000001280	Sp1	15:102314578-102344839	+	protein_coding	0.270293	0.133705	2.02156	0.0432214	0.492625
ENSMUSG00000059263	Usp47	7:111622711-111710868	+	protein_coding	-0.184381	0.0912447	-2.02073	0.0433072	0.492625
ENSMUSG00000005125	Ndrg1	15:66801167-66841489	-	protein_coding	-0.257679	0.127527	-2.02057	0.0433238	0.492625
ENSMUSG00000029772	Ahcyl2	6:29768010-29912309	+	protein_coding	-0.187611	0.0928589	-2.02038	0.0433437	0.492625
ENSMUSG00000048897	Zfp710	7:79674562-79743921	+	protein_coding	-0.207418	0.102673	-2.02018	0.043365	0.492625
ENSMUSG00000030051	Aplf	6:87605406-87649175	-	protein_coding	-0.309748	0.15334	-2.02	0.0433833	0.492625
ENSMUSG00000031197	Vbp1	X:74557905-74578548	+	protein_coding	0.13036	0.0645349	2.01999	0.0433844	0.492625
ENSMUSG00000037742	Eef1a1	9:78385731-78396433	-	protein_coding	0.192199	0.0951799	2.01932	0.0434536	0.492937
ENSMUSG00000112926	Gm7172	12:51180334-51181485	-	processed_pseudogene	-0.202401	0.10027	-2.01856	0.0435327	0.492937
ENSMUSG00000041530	Ago1	4:126328805-126362376	-	protein_coding	-0.171331	0.0848824	-2.01845	0.0435446	0.492937
ENSMUSG00000070972	Dnajc25	4:58995062-59025573	+	protein_coding	-0.348903	0.172858	-2.01844	0.0435456	0.492937
ENSMUSG00000036022	Fam122b	X:52332292-52358682	-	protein_coding	0.503025	0.249311	2.01766	0.0436271	0.493481
ENSMUSG00000040945	Rcc2	4:140427852-140450531	+	protein_coding	-0.211013	0.104604	-2.01726	0.0436687	0.493573
ENSMUSG00000053038	Gm6180	8:42699948-42700445	+	processed_pseudogene	0.988088	0.48991	2.01688	0.0437082	0.493642
ENSMUSG00000069917	Hba-a2	11:32246489-32247298	+	protein_coding	-1.01245	0.5022	-2.01603	0.0437971	0.494117
ENSMUSG00000049878	Rlf	4:121002570-121072281	-	protein_coding	0.372673	0.184873	2.01583	0.0438173	0.494117
ENSMUSG00000019907	Ppp1r12a	10:107998054-108120336	+	protein_coding	-0.177861	0.088263	-2.01512	0.0438918	0.49429
ENSMUSG00000027940	Tpm3	3:89979956-90008209	+	protein_coding	-0.15694	0.0778885	-2.01494	0.0439114	0.49429
ENSMUSG00000056476	Med12l	3:58913246-59226103	+	protein_coding	0.413158	0.205109	2.01434	0.0439743	0.49429
ENSMUSG00000066233	Tmem42	9:122850391-122852770	+	protein_coding	0.284636	0.141308	2.0143	0.0439786	0.49429
ENSMUSG00000037904	Ankrd9	12:110941787-110945474	-	protein_coding	-0.210887	0.104725	-2.01371	0.0440398	0.49429
ENSMUSG00000029516	Cit	5:115983337-116147006	+	protein_coding	-0.247952	0.12314	-2.01357	0.0440546	0.49429
ENSMUSG00000062210	Tnfaip8	18:50112494-50240240	+	protein_coding	-0.1794	0.0891006	-2.01345	0.0440673	0.49429
ENSMUSG00000020926	Adam11	11:102652265-102671088	+	protein_coding	-0.277402	0.137839	-2.0125	0.0441672	0.495035
ENSMUSG00000036093	Arl5a	2:52287963-52314913	-	protein_coding	0.17865	0.0888335	2.01107	0.0443182	0.49635
ENSMUSG00000002814	Top3a	11:60630884-60668191	-	protein_coding	0.400391	0.199242	2.00957	0.0444769	0.497112
ENSMUSG00000015944	Castor2	5:134128550-134173182	+	protein_coding	-0.152635	0.0759584	-2.00945	0.0444893	0.497112
ENSMUSG00000043518	Rai2	X:160500065-160562492	+	protein_coding	-0.416251	0.207243	-2.00852	0.0445884	0.497112
ENSMUSG00000030125	Lrrc23	6:124746826-124756690	-	protein_coding	0.47829	0.238146	2.00839	0.0446021	0.497112
ENSMUSG00000046761	Fam83h	15:75872942-75886185	-	protein_coding	1.2411	0.618054	2.00808	0.0446352	0.497112
ENSMUSG00000104913	Gm6560	5:22929576-22931166	-	processed_pseudogene	1.27218	0.633559	2.00799	0.0446439	0.497112
ENSMUSG00000045467	Ttll13	7:79896124-79910569	+	protein_coding	1.10147	0.548574	2.00788	0.0446556	0.497112
ENSMUSG00000049097	Ankrd34a	3:96503952-96507091	+	protein_coding	-0.332462	0.165578	-2.00788	0.0446558	0.497112
ENSMUSG00000026632	Tatdn3	1:190778023-190795129	-	protein_coding	0.337476	0.168179	2.00664	0.0447876	0.498203
ENSMUSG00000036334	Igsf10	3:59224156-59251815	-	protein_coding	-0.70195	0.349899	-2.00615	0.0448402	0.498412
ENSMUSG00000074272	Ceacam1	7:25161132-25177028	-	protein_coding	0.903922	0.450679	2.00569	0.0448894	0.498583
ENSMUSG00000021967	Mrpl57	14:58063691-58066753	+	protein_coding	0.238296	0.118849	2.00502	0.0449608	0.498746
ENSMUSG00000030471	Zdhhc13	7:48438751-48477188	+	protein_coding	0.302168	0.150719	2.00484	0.0449802	0.498746
ENSMUSG00000018425	Dhx40	11:86659672-86698572	-	protein_coding	0.226147	0.112814	2.0046	0.0450055	0.498746
ENSMUSG00000030753	Thap12	7:98352310-98367269	+	protein_coding	0.238666	0.119114	2.00367	0.0451051	0.499004
ENSMUSG00000110332	Gm19935	8:91542773-91544021	-	protein_coding	0.325148	0.162311	2.00324	0.0451517	0.499004
ENSMUSG00000050891	Tatdn1	15:58762004-58805587	-	protein_coding	0.296493	0.148011	2.00319	0.0451572	0.499004
ENSMUSG00000021998	Lcp1	14:75368541-75468282	+	protein_coding	-0.571695	0.285402	-2.00312	0.0451641	0.499004
ENSMUSG00000059173	Pde1a	2:79664797-79959802	-	protein_coding	0.218098	0.108943	2.00195	0.0452896	0.499758
ENSMUSG00000045294	Insig1	5:28276361-28283660	+	protein_coding	0.243681	0.121727	2.00186	0.0453001	0.499758
ENSMUSG00000071645	Tut1	19:8931211-8943574	+	protein_coding	-0.252696	0.12629	-2.00091	0.0454019	0.499807
ENSMUSG00000035024	Ncapd3	9:26941471-27006611	+	protein_coding	0.349863	0.174857	2.00086	0.0454079	0.499807
ENSMUSG00000116545	Eif3s6-ps3	17:16065542-16066890	+	processed_pseudogene	4.02038	2.00957	2.00062	0.0454334	0.499807
ENSMUSG00000024208	Uqcc2	17:27341637-27352890	-	protein_coding	0.250028	0.125012	2.00004	0.045496	0.499807
ENSMUSG00000037343	Taf2	15:54878527-54935548	-	protein_coding	0.214367	0.107205	1.9996	0.0455438	0.499807
ENSMUSG00000032089	Il10ra	9:45165135-45180447	-	protein_coding	-0.67004	0.335117	-1.99942	0.045563	0.499807
ENSMUSG00000098198	Gm9169	3:95051682-95052217	+	processed_pseudogene	1.09355	0.54694	1.99939	0.0455662	0.499807
ENSMUSG00000045731	Pnoc	14:65638122-65662921	-	protein_coding	-0.578114	0.289158	-1.9993	0.0455756	0.499807
ENSMUSG00000048406	B330016D10Rik	4:141273500-141275203	+	pseudogene	0.324061	0.162187	1.99807	0.045709	0.500831
ENSMUSG00000028683	Eif2b3	4:116876599-116944503	+	protein_coding	-0.265451	0.132883	-1.99763	0.0457564	0.500831
ENSMUSG00000038718	Pbx3	2:34061469-34263154	-	protein_coding	-0.352425	0.176458	-1.99721	0.045802	0.500831
ENSMUSG00000020923	Ubtf	11:102195386-102210568	-	protein_coding	-0.128462	0.0643212	-1.99719	0.0458048	0.500831
ENSMUSG00000030879	Mrpl17	7:105452413-105460306	-	protein_coding	0.183736	0.0920459	1.99613	0.0459199	0.50116
ENSMUSG00000000976	Heatr6	11:83644522-83674580	+	protein_coding	0.2259	0.113188	1.99581	0.045955	0.50116
ENSMUSG00000016024	Lbp	2:158148413-158174772	+	protein_coding	0.832767	0.41727	1.99575	0.0459609	0.50116
ENSMUSG00000032757	Bet1	6:4076899-4086972	-	protein_coding	0.188926	0.0946692	1.99565	0.0459723	0.50116
ENSMUSG00000033319	Fem1c	18:46634813-46659038	-	protein_coding	0.165148	0.0827664	1.99535	0.0460048	0.50116
ENSMUSG00000027583	Zbtb46	2:181029555-181101219	-	protein_coding	0.389046	0.195037	1.99473	0.0460721	0.501197
ENSMUSG00000049265	Kcnk3	5:30745514-30782615	+	protein_coding	-0.42951	0.215326	-1.9947	0.0460761	0.501197
ENSMUSG00000075232	Amd1	10:40163454-40178184	-	protein_coding	-0.213496	0.107063	-1.99411	0.0461402	0.501523
ENSMUSG00000026185	Igfbp5	1:72897091-72914043	-	protein_coding	-0.288294	0.144639	-1.9932	0.0462396	0.502127
ENSMUSG00000037686	Aspg	12:112073113-112093993	+	protein_coding	-0.349986	0.175619	-1.99287	0.0462754	0.502127
ENSMUSG00000042436	Mfap4	11:61376257-61379726	+	protein_coding	0.730001	0.366368	1.99253	0.0463125	0.502127
ENSMUSG00000026341	Actr3	1:125320642-125363464	-	protein_coding	0.147579	0.0740724	1.99236	0.0463318	0.502127
ENSMUSG00000001052	Sec24b	3:129776408-129855202	-	protein_coding	-0.16615	0.0834412	-1.99122	0.0464566	0.50311
ENSMUSG00000006310	Zbtb32	7:30289106-30298334	-	protein_coding	0.944648	0.474549	1.99062	0.0465223	0.503451
ENSMUSG00000030816	Rnf40	7:127187939-127203971	+	protein_coding	-0.151161	0.0759731	-1.98967	0.0466279	0.50419
ENSMUSG00000037475	Thoc2	X:40883868-41009551	-	protein_coding	0.428476	0.215442	1.98882	0.0467209	0.50419
ENSMUSG00000027615	Hps3	3:20050109-20089479	-	protein_coding	0.403163	0.20272	1.98877	0.0467266	0.50419
ENSMUSG00000038145	Snrk	9:121946332-121998768	+	protein_coding	-0.154476	0.0776745	-1.98876	0.0467273	0.50419
ENSMUSG00000004451	Ralb	1:119398035-119432524	-	protein_coding	-0.189053	0.0950906	-1.98813	0.0467969	0.504209
ENSMUSG00000000538	Tom1l2	11:60117540-60243731	-	protein_coding	-0.152487	0.0767109	-1.98781	0.0468331	0.504209
ENSMUSG00000040146	Rgl3	9:21880007-21900742	-	protein_coding	-0.226595	0.11401	-1.98751	0.0468658	0.504209
ENSMUSG00000030822	Prr14	7:127058783-127075931	+	protein_coding	-0.15881	0.0799127	-1.98729	0.0468901	0.504209
ENSMUSG00000032528	Vipr1	9:121471782-121502020	+	protein_coding	-0.446809	0.224869	-1.98697	0.0469255	0.504209
ENSMUSG00000001127	Araf	X:20664053-20726758	+	protein_coding	0.170104	0.0856556	1.98591	0.0470435	0.504209
ENSMUSG00000057440	Mpp7	18:7347959-7626866	-	protein_coding	0.538569	0.271204	1.98584	0.0470507	0.504209
ENSMUSG00000041845	Rhod	19:4475487-4489460	-	protein_coding	-0.49505	0.249298	-1.98577	0.0470586	0.504209
ENSMUSG00000035021	Baz1a	12:54939774-55061133	-	protein_coding	0.949896	0.478362	1.98573	0.0470638	0.504209
ENSMUSG00000109904	Gm45819	7:109719197-109720947	+	TEC	-0.875177	0.440748	-1.98566	0.0470709	0.504209
ENSMUSG00000093674	Rpl41	10:128383983-128385174	-	protein_coding	0.307362	0.154865	1.98471	0.0471764	0.504545
ENSMUSG00000038366	Lasp1	11:97689826-97729590	+	protein_coding	-0.166746	0.0840216	-1.98456	0.0471932	0.504545
ENSMUSG00000057672	Pkn1	8:84393165-84425808	-	protein_coding	-0.219253	0.1105	-1.98418	0.0472353	0.504545
ENSMUSG00000031734	Irx3	8:92525153-92528695	-	protein_coding	-1.06885	0.538693	-1.98415	0.0472391	0.504545
ENSMUSG00000038836	Agbl3	6:34757367-34836394	+	protein_coding	0.292834	0.14764	1.98344	0.0473187	0.504857
ENSMUSG00000054894	Dmac2l	12:69771724-69791434	+	protein_coding	-0.174699	0.0880863	-1.98327	0.0473367	0.504857
ENSMUSG00000047181	Samd14	11:94900705-94916913	+	protein_coding	-0.159478	0.0804455	-1.98243	0.0474307	0.505087
ENSMUSG00000038544	Inip	4:59769637-59801589	-	protein_coding	-0.216205	0.10907	-1.98225	0.047451	0.505087
ENSMUSG00000079484	Phyhd1	2:30156215-30172161	+	protein_coding	0.78817	0.397631	1.98216	0.0474611	0.505087
ENSMUSG00000086938	4930481A15Rik	19:5456768-5472875	+	lncRNA	0.530252	0.267662	1.98105	0.0475857	0.506049
ENSMUSG00000025351	Cd63	10:128736858-128748691	+	protein_coding	0.1569	0.0792313	1.98028	0.0476717	0.506223
ENSMUSG00000031875	Cmtm3	8:105066042-105074304	+	protein_coding	0.200442	0.101222	1.98023	0.0476778	0.506223
ENSMUSG00000005958	Ephb3	16:21023505-21042055	+	protein_coding	0.145247	0.0733578	1.97999	0.0477051	0.506223
ENSMUSG00000024483	Ankhd1	18:36693040-36791966	+	protein_coding	0.738764	0.373209	1.97949	0.0477607	0.506307
ENSMUSG00000108778	Gm20083	7:72835471-72839194	+	lncRNA	0.371545	0.187735	1.9791	0.0478051	0.506307
ENSMUSG00000026656	Fcgr2b	1:170786186-170804116	-	protein_coding	-0.640284	0.323571	-1.9788	0.0478382	0.506307
ENSMUSG00000028124	Gclm	3:122039206-122064381	+	protein_coding	0.143301	0.072422	1.9787	0.0478503	0.506307
ENSMUSG00000060073	Psma3	12:71021395-71043121	+	protein_coding	0.241511	0.122088	1.97817	0.0479093	0.506412
ENSMUSG00000083649	Rasl2-9	7:5127937-5128949	-	protein_coding	1.11284	0.562618	1.97797	0.0479315	0.506412
ENSMUSG00000075701	Selenos	7:65729397-65739153	+	protein_coding	0.190351	0.09628	1.97705	0.0480355	0.506412
ENSMUSG00000021838	Samd4	14:47120311-47343272	+	protein_coding	-0.3009	0.152268	-1.97613	0.04814	0.506412
ENSMUSG00000031370	Zrsr2	X:162718439-162741657	-	protein_coding	-0.208486	0.105503	-1.97613	0.0481405	0.506412
ENSMUSG00000024077	Strn	17:78957342-79044625	-	protein_coding	-0.178516	0.0903387	-1.97607	0.0481464	0.506412
ENSMUSG00000030495	Slc7a10	7:34885810-34900539	+	protein_coding	0.112537	0.0569536	1.97593	0.0481622	0.506412
ENSMUSG00000032231	Anxa2	9:69360902-69399077	+	protein_coding	1.20821	0.611473	1.9759	0.0481662	0.506412
ENSMUSG00000049556	Lingo1	9:56525759-56703752	-	protein_coding	-0.235395	0.119154	-1.97555	0.0482058	0.506412
ENSMUSG00000032577	Mapkapk3	9:107132126-107167076	-	protein_coding	0.207695	0.105143	1.97536	0.0482272	0.506412
ENSMUSG00000029545	Acads	5:115248358-115257405	-	protein_coding	0.171966	0.0870598	1.97527	0.0482379	0.506412
ENSMUSG00000073982	Rhog	7:101888330-101905261	-	protein_coding	-0.197089	0.0998213	-1.97442	0.0483338	0.506709
ENSMUSG00000022494	Shisa9	16:11801977-12088766	+	protein_coding	-0.20581	0.104252	-1.97416	0.0483634	0.506709
ENSMUSG00000018322	Tomm34	2:163895460-163913089	-	protein_coding	-0.160977	0.0815439	-1.97411	0.0483692	0.506709
ENSMUSG00000047710	Champ1	8:13919641-13931639	+	protein_coding	-0.173408	0.0878916	-1.97298	0.0484981	0.506845
ENSMUSG00000037979	Ccdc92	5:124911482-124939488	-	protein_coding	-0.208142	0.10554	-1.97216	0.0485917	0.506845
ENSMUSG00000039103	Nexn	3:151942619-151971987	-	protein_coding	-0.504937	0.256089	-1.97172	0.0486411	0.506845
ENSMUSG00000039219	Arid4b	13:14237817-14374188	+	protein_coding	0.27399	0.139022	1.97084	0.0487424	0.506845
ENSMUSG00000026277	Stk25	1:93547473-93586381	-	protein_coding	0.125584	0.0637334	1.97046	0.0487861	0.506845
ENSMUSG00000035828	Pim3	15:88746389-88749929	+	protein_coding	0.497581	0.252542	1.97029	0.0488047	0.506845
ENSMUSG00000063171	Rps4l	6:148256098-148257431	+	transcribed_processed_pseudogene	0.362966	0.184229	1.97019	0.0488169	0.506845
ENSMUSG00000040430	Pitpnc1	11:107098718-107361525	-	protein_coding	-0.165405	0.083954	-1.97018	0.0488175	0.506845
ENSMUSG00000025375	Aatk	11:119898139-119937993	-	protein_coding	0.118264	0.0600303	1.97007	0.0488308	0.506845
ENSMUSG00000084799	Ino80dos	1:63152237-63197452	+	lncRNA	0.732184	0.371699	1.96983	0.0488576	0.506845
ENSMUSG00000028413	B4galt1	4:40804602-40854005	-	protein_coding	0.39274	0.199404	1.96957	0.0488879	0.506845
ENSMUSG00000056144	Trim34a	7:103893664-103911441	+	protein_coding	-0.488843	0.248227	-1.96934	0.0489139	0.506845
ENSMUSG00000097428	AW047730	3:88107930-88110788	+	lncRNA	-0.15647	0.0794564	-1.96925	0.048924	0.506845
ENSMUSG00000023908	Pkmyt1	17:23945310-23955709	+	protein_coding	-0.468388	0.237856	-1.96921	0.0489293	0.506845
ENSMUSG00000108181	C030015A19Rik	6:90363789-90366339	+	TEC	-0.418211	0.212399	-1.96899	0.0489544	0.506845
ENSMUSG00000063019	Manbal	2:157209514-157238683	+	protein_coding	0.151278	0.0768319	1.96895	0.0489593	0.506845
ENSMUSG00000025059	Gk	X:84745543-84820425	-	protein_coding	0.202587	0.102896	1.96885	0.0489705	0.506845
ENSMUSG00000023868	Pde10a	17:8744204-9205480	+	protein_coding	0.220584	0.112057	1.9685	0.0490104	0.506845
ENSMUSG00000063430	Wscd2	5:113638199-113727786	+	protein_coding	-0.309564	0.157281	-1.96823	0.0490421	0.506845
ENSMUSG00000022820	Ndufb4	16:37467532-37474815	-	protein_coding	0.285077	0.144863	1.96791	0.0490786	0.506845
ENSMUSG00000020525	Ppm1d	11:85202070-85237892	+	protein_coding	0.217763	0.110683	1.96745	0.0491315	0.506845
ENSMUSG00000029462	Vps29	5:122492432-122503047	+	protein_coding	0.174959	0.0889318	1.96734	0.0491436	0.506845
ENSMUSG00000018378	Cuedc1	11:87988884-88084966	+	protein_coding	-0.116544	0.0592471	-1.96709	0.0491726	0.506845
ENSMUSG00000051934	Spats2	15:99023797-99111096	+	protein_coding	-0.156232	0.0794622	-1.96612	0.0492851	0.50765
ENSMUSG00000021061	Sptb	12:76627262-76757321	-	protein_coding	0.236878	0.12054	1.96515	0.0493972	0.50845
ENSMUSG00000035504	Reep6	10:80165787-80172275	+	protein_coding	-0.329604	0.167811	-1.96414	0.0495137	0.508462
ENSMUSG00000025025	Mxi1	19:53298949-53364241	+	protein_coding	-0.172448	0.0878208	-1.96364	0.0495724	0.508462
ENSMUSG00000036896	C1qc	4:136617115-136620376	-	protein_coding	-0.281078	0.143142	-1.96362	0.049574	0.508462
ENSMUSG00000069986	Gm8054	8:79596015-79596497	-	processed_pseudogene	-0.376478	0.191742	-1.96346	0.0495926	0.508462
ENSMUSG00000022510	Trp63	16:25502513-25710852	+	protein_coding	0.417825	0.212805	1.96342	0.0495976	0.508462
ENSMUSG00000046417	Lrrc75a	11:62495710-62539349	-	protein_coding	-0.263133	0.134022	-1.96335	0.0496053	0.508462
ENSMUSG00000026499	Acbd3	1:180553608-180581769	+	protein_coding	-0.169895	0.0865624	-1.96269	0.049682	0.508658
ENSMUSG00000085501	Gm11772	11:120126060-120126948	-	lncRNA	-0.375179	0.191165	-1.96259	0.0496933	0.508658
ENSMUSG00000032500	Dclk3	9:111268149-111318186	+	protein_coding	-0.283401	0.144464	-1.96174	0.0497924	0.509034
ENSMUSG00000118665	Lin54	5:100589900-100648493	-	protein_coding	0.239424	0.122051	1.96168	0.0498002	0.509034
ENSMUSG00000034617	Mtrr	13:68708899-68730268	-	protein_coding	-0.286388	0.146045	-1.96096	0.0498843	0.509034
ENSMUSG00000026097	Ormdl1	1:53336254-53349468	+	protein_coding	0.286813	0.146264	1.96092	0.0498884	0.509034
ENSMUSG00000001794	Capns1	7:29886361-29898236	-	protein_coding	-0.114973	0.0586459	-1.96046	0.0499425	0.509034
ENSMUSG00000036580	Spg20	3:55019529-55044743	+	protein_coding	-0.163815	0.0835721	-1.96017	0.0499761	0.509034
ENSMUSG00000026672	Optn	2:5025453-5068862	-	protein_coding	-0.162936	0.0831295	-1.96002	0.0499932	0.509034
ENSMUSG00000028341	Nr4a3	4:48045153-48086447	+	protein_coding	-1.17891	0.601512	-1.95991	0.0500061	0.509034
ENSMUSG00000001687	Ubl3	5:148441445-148489599	-	protein_coding	0.114979	0.0586745	1.9596	0.0500426	0.509054
ENSMUSG00000021712	Trim23	13:104315305-104339880	+	protein_coding	0.15851	0.0809296	1.95862	0.0501572	0.509229
ENSMUSG00000072294	Klf12	14:100108068-100522115	-	protein_coding	-0.252604	0.129008	-1.95805	0.0502238	0.509229
ENSMUSG00000020834	Dhrs13	11:77923106-77928692	+	protein_coding	0.239448	0.122295	1.95795	0.0502356	0.509229
ENSMUSG00000026083	Eif5b	1:38037091-38094660	+	protein_coding	-0.175563	0.0896768	-1.95773	0.0502617	0.509229
ENSMUSG00000007908	Hmgcll1	9:75922137-76043632	+	protein_coding	0.450586	0.230158	1.95773	0.0502619	0.509229
ENSMUSG00000041515	Irf8	8:121463097-121483433	+	protein_coding	-0.581812	0.297283	-1.9571	0.0503357	0.509229
ENSMUSG00000097573	G730003C15Rik	1:59158988-59161300	+	lncRNA	0.783031	0.400217	1.95652	0.0504042	0.509229
ENSMUSG00000055200	Sertad3	7:27173193-27176789	+	protein_coding	0.312375	0.159659	1.95652	0.0504044	0.509229
ENSMUSG00000037210	Fam193a	5:34527277-34643800	+	protein_coding	-0.178952	0.091472	-1.95636	0.0504231	0.509229
ENSMUSG00000056679	Gpr173	X:151126594-151151700	-	protein_coding	-0.251501	0.128579	-1.956	0.0504649	0.509229
ENSMUSG00000025265	Fgd1	X:149829146-149872517	+	protein_coding	-0.237947	0.121657	-1.95589	0.0504783	0.509229
ENSMUSG00000011154	Cfap161	7:83423309-83444088	-	protein_coding	0.760685	0.388972	1.95563	0.0505086	0.509229
ENSMUSG00000025369	Smarcc2	10:128295117-128326351	+	protein_coding	-0.155717	0.0796303	-1.9555	0.0505246	0.509229
ENSMUSG00000021890	Eaf1	14:31216356-31231815	+	protein_coding	-0.211619	0.108226	-1.95534	0.0505432	0.509229
ENSMUSG00000011877	Git1	11:77384388-77398612	+	protein_coding	-0.143541	0.0734303	-1.95479	0.0506078	0.509532
ENSMUSG00000071041	Impdh2-ps	8:100757190-100758734	+	processed_pseudogene	1.38558	0.708987	1.95431	0.0506643	0.509753
ENSMUSG00000009670	Tex11	X:99882254-100103273	-	protein_coding	-0.762219	0.390183	-1.95349	0.0507613	0.510145
ENSMUSG00000039456	Morc3	16:93629009-93672961	+	protein_coding	-0.248652	0.127292	-1.9534	0.0507724	0.510145
ENSMUSG00000017670	Elmo2	2:165129951-165168399	-	protein_coding	-0.151514	0.077585	-1.95287	0.0508349	0.510426
ENSMUSG00000018474	Chd3	11:69234099-69260232	-	protein_coding	-0.125086	0.0640941	-1.9516	0.0509863	0.511597
ENSMUSG00000034206	Polq	16:36832148-36915779	+	protein_coding	1.51428	0.776236	1.9508	0.0510813	0.512202
ENSMUSG00000043602	Zfp3	11:70655035-70663754	+	protein_coding	-0.357193	0.183147	-1.95031	0.0511396	0.512439
ENSMUSG00000023341	Mx2	16:97336508-97362100	+	protein_coding	-0.650057	0.333362	-1.95	0.0511761	0.512455
ENSMUSG00000035062	Zc4h2	X:94682799-94702115	-	protein_coding	0.192619	0.0988211	1.94917	0.051275	0.512953
ENSMUSG00000000126	Wnt9a	11:59197754-59224378	+	protein_coding	0.333534	0.171157	1.9487	0.0513313	0.512953
ENSMUSG00000038267	Slc22a23	13:34363141-34529165	-	protein_coding	-0.25674	0.13175	-1.9487	0.0513316	0.512953
ENSMUSG00000051851	Rtl8c	X:52609999-52610399	+	protein_coding	-0.161651	0.0829669	-1.94838	0.0513694	0.512953
ENSMUSG00000029155	Spata18	5:73808722-73836855	+	protein_coding	0.848569	0.435582	1.94813	0.0513996	0.512953
ENSMUSG00000047632	Fgfbp3	19:36894950-36897015	-	protein_coding	0.179516	0.0921957	1.94712	0.0515199	0.513806
ENSMUSG00000076437	Selenoh	2:84499559-84501114	-	protein_coding	0.305342	0.156925	1.94578	0.0516814	0.514982
ENSMUSG00000014905	Dnajb9	12:44252342-44257109	-	protein_coding	0.184084	0.0946262	1.94538	0.0517296	0.514982
ENSMUSG00000074305	Peak1	9:56108410-56325351	-	protein_coding	-0.235931	0.121318	-1.94472	0.0518082	0.514982
ENSMUSG00000015968	Cacna1d	14:29761896-30213412	-	protein_coding	-0.233158	0.119904	-1.94454	0.0518306	0.514982
ENSMUSG00000037174	Elf2	3:51160141-51248084	-	protein_coding	-0.169261	0.0870559	-1.94428	0.0518622	0.514982
ENSMUSG00000035770	Dync1li2	8:105144312-105169679	-	protein_coding	-0.158004	0.0812747	-1.94408	0.0518863	0.514982
ENSMUSG00000025465	Echs1	7:139685623-139696389	-	protein_coding	0.158259	0.0814167	1.94382	0.0519172	0.514982
ENSMUSG00000044768	Macir	1:97534043-97589799	-	protein_coding	0.184274	0.0948421	1.94296	0.0520209	0.514989
ENSMUSG00000047905	Gm8566	6:67182603-67183067	+	processed_pseudogene	0.859555	0.44244	1.94276	0.0520454	0.514989
ENSMUSG00000026773	Pfkfb3	2:11476244-11558888	-	protein_coding	-0.308423	0.158764	-1.94265	0.0520585	0.514989
ENSMUSG00000083258	Gm5939	X:77899014-77901887	-	processed_pseudogene	-0.451698	0.232542	-1.94243	0.0520848	0.514989
ENSMUSG00000029910	Mad2l1	6:66512374-66524204	+	protein_coding	0.282945	0.14567	1.94237	0.0520925	0.514989
ENSMUSG00000034951	Cog7	7:121478586-121580934	-	protein_coding	-0.141609	0.0729197	-1.94198	0.0521394	0.515108
ENSMUSG00000068749	Psma5	3:108164242-108187290	+	protein_coding	0.252722	0.1302	1.94102	0.0522558	0.515318
ENSMUSG00000069631	Strada	11:106054156-106092994	-	protein_coding	0.173983	0.0896361	1.941	0.0522588	0.515318
ENSMUSG00000029385	Ccng2	5:93415116-93424090	+	protein_coding	0.20124	0.103688	1.94083	0.0522795	0.515318
ENSMUSG00000025862	Stag2	X:41238194-41366062	+	protein_coding	0.185051	0.095355	1.94065	0.0523004	0.515318
ENSMUSG00000056917	Sipa1	19:5701213-5713735	-	protein_coding	-0.198638	0.102396	-1.93991	0.0523912	0.515868
ENSMUSG00000040738	Ints8	4:11199158-11254258	-	protein_coding	-0.255525	0.131758	-1.93935	0.0524587	0.51588
ENSMUSG00000020235	Fzr1	10:81202056-81214350	-	protein_coding	-0.144488	0.0745054	-1.93929	0.0524661	0.51588
ENSMUSG00000034858	Fam214a	9:74860166-74939750	+	protein_coding	0.26353	0.135928	1.93875	0.0525317	0.51588
ENSMUSG00000042428	Mgat3	15:80057922-80099720	+	protein_coding	-0.184064	0.0949423	-1.9387	0.0525385	0.51588
ENSMUSG00000033720	Sfxn5	6:85190031-85310404	-	protein_coding	-0.172242	0.0888551	-1.93846	0.0525673	0.51588
ENSMUSG00000115602	Gm7908	15:73279338-73280088	-	processed_pseudogene	1.02688	0.530071	1.93725	0.0527146	0.516151
ENSMUSG00000026556	Vangl2	1:171828527-171856011	-	protein_coding	-0.177474	0.0916186	-1.93709	0.0527342	0.516151
ENSMUSG00000106917	Gm7832	5:91908555-91909434	-	processed_pseudogene	1.49299	0.771001	1.93644	0.0528144	0.516151
ENSMUSG00000022491	Glycam1	15:103471186-103473508	-	protein_coding	-1.03811	0.536098	-1.93641	0.052817	0.516151
ENSMUSG00000092035	Peg10	6:4747306-4760517	+	protein_coding	-0.366717	0.189385	-1.93635	0.0528243	0.516151
ENSMUSG00000018459	Slc13a3	2:165246948-165315150	-	protein_coding	-0.191172	0.0987376	-1.93616	0.052848	0.516151
ENSMUSG00000001098	Kctd10	5:114501628-114518569	-	protein_coding	-0.210635	0.108793	-1.9361	0.0528551	0.516151
ENSMUSG00000026771	Spopl	2:23396232-23462118	-	protein_coding	0.305566	0.157838	1.93594	0.0528748	0.516151
ENSMUSG00000024480	Ap3s1	18:46874943-46923893	+	protein_coding	0.215938	0.111572	1.93542	0.0529394	0.516439
ENSMUSG00000031523	Dlc1	8:37034905-37420297	-	protein_coding	-0.2323	0.120059	-1.93488	0.0530052	0.516647
ENSMUSG00000062309	Rpp25	9:57411309-57412731	+	protein_coding	-0.3436	0.177601	-1.93467	0.0530307	0.516647
ENSMUSG00000019738	Polr2i	7:29931373-29932815	+	protein_coding	0.174264	0.0901268	1.93355	0.053169	0.517015
ENSMUSG00000002948	Map2k7	8:4288740-4297897	+	protein_coding	-0.133191	0.0688892	-1.93342	0.053185	0.517015
ENSMUSG00000026655	Fam107b	2:3571525-3783179	+	protein_coding	-0.226901	0.117383	-1.933	0.0532363	0.517015
ENSMUSG00000036693	Nop14	5:34795880-34817492	-	protein_coding	-0.196263	0.101537	-1.93292	0.0532463	0.517015
ENSMUSG00000009828	Cilk1	9:78016474-78079389	+	protein_coding	-0.170205	0.0880599	-1.93283	0.0532574	0.517015
ENSMUSG00000024941	Scyl1	19:5808379-5821447	-	protein_coding	-0.12302	0.0636564	-1.93257	0.0532894	0.517015
ENSMUSG00000038102	Trappc11	8:47943150-47986505	-	protein_coding	0.178446	0.0923459	1.93237	0.0533139	0.517015
ENSMUSG00000039967	Zfp292	4:34803113-34882960	-	protein_coding	0.289718	0.14996	1.93198	0.0533625	0.517146
ENSMUSG00000115342	Gm49095	15:5980925-5981840	+	processed_pseudogene	-0.535229	0.277235	-1.9306	0.053533	0.517619
ENSMUSG00000098033	Gm9381	3:124835911-124836922	-	processed_pseudogene	-0.312414	0.161831	-1.93049	0.0535456	0.517619
ENSMUSG00000049657	Zbtb5	4:44991242-45012412	-	protein_coding	-0.194693	0.100861	-1.9303	0.0535696	0.517619
ENSMUSG00000054934	Kcnmb4	10:116253766-116309783	-	protein_coding	0.894279	0.463373	1.92993	0.0536153	0.517619
ENSMUSG00000032118	Fez1	9:36733160-36790220	+	protein_coding	0.145846	0.0755771	1.92976	0.0536368	0.517619
ENSMUSG00000050855	Zfp940	7:29533045-29553094	-	protein_coding	-0.304753	0.157935	-1.92962	0.0536545	0.517619
ENSMUSG00000028889	Yrdc	4:124744472-124749035	+	protein_coding	0.228503	0.118445	1.92918	0.053708	0.517619
ENSMUSG00000038173	Enpp6	8:47439922-47549797	+	protein_coding	-0.804619	0.417109	-1.92904	0.0537261	0.517619
ENSMUSG00000025586	Cpeb1	7:80996774-81105213	-	protein_coding	-0.280311	0.145312	-1.92903	0.0537271	0.517619
ENSMUSG00000083166	Gm8648	X:156450561-156450781	-	processed_pseudogene	0.280166	0.145318	1.92795	0.0538617	0.518287
ENSMUSG00000031995	St14	9:31000698-31043149	-	protein_coding	1.84316	0.95604	1.92791	0.0538667	0.518287
ENSMUSG00000035095	Fam167a	14:63673843-63702947	+	protein_coding	-0.387413	0.201062	-1.92683	0.054001	0.518703
ENSMUSG00000001016	Ilf2	3:90383433-90395686	+	protein_coding	0.223885	0.116199	1.92674	0.0540123	0.518703
ENSMUSG00000082688	Gm12124	11:35683608-35684286	+	processed_pseudogene	5.48579	2.84723	1.92671	0.0540155	0.518703
ENSMUSG00000032609	Klhdc8b	9:108324835-108338780	-	protein_coding	-0.144442	0.0750037	-1.92579	0.0541305	0.51947
ENSMUSG00000024589	Nedd4l	18:65020776-65350899	+	protein_coding	-0.165466	0.085956	-1.92501	0.0542282	0.520069
ENSMUSG00000097684	Gm26645	13:15634565-15635880	-	lncRNA	-0.353723	0.183794	-1.92456	0.0542843	0.520269
ENSMUSG00000059890	Ube4a	9:44834425-44876898	-	protein_coding	0.179178	0.0931173	1.92422	0.0543271	0.520341
ENSMUSG00000023992	Trem2	17:48653429-48661175	+	protein_coding	-0.396838	0.206583	-1.92096	0.0547366	0.523555
ENSMUSG00000056900	Usp13	3:32871695-32992220	+	protein_coding	0.464018	0.241578	1.92078	0.0547597	0.523555
ENSMUSG00000082444	Gm14709	X:75400433-75400736	+	processed_pseudogene	-0.769119	0.400436	-1.9207	0.0547692	0.523555
ENSMUSG00000078184	Rbm8a2	1:175805343-175806680	-	protein_coding	0.99518	0.518247	1.92028	0.0548225	0.523725
ENSMUSG00000021583	Erap1	13:74787687-74841320	+	protein_coding	0.158958	0.0828085	1.91959	0.0549101	0.52375
ENSMUSG00000022094	Slc39a14	14:70540918-70588874	-	protein_coding	-0.313546	0.163343	-1.91955	0.0549141	0.52375
ENSMUSG00000040857	Erf	7:24941986-24950186	-	protein_coding	0.187887	0.097889	1.91939	0.054935	0.52375
ENSMUSG00000020538	Srebf1	11:60089915-60113407	-	protein_coding	-0.139264	0.072566	-1.91914	0.0549671	0.52375
ENSMUSG00000039601	Rcan2	17:44112242-44350407	+	protein_coding	-0.20368	0.106148	-1.91883	0.0550062	0.523784
ENSMUSG00000027342	Pcna	2:132091082-132095234	-	protein_coding	0.215769	0.112518	1.91765	0.0551559	0.524333
ENSMUSG00000040374	Pex2	3:5625248-5641299	-	protein_coding	0.184857	0.0964306	1.91699	0.0552386	0.524333
ENSMUSG00000020910	Adprm	11:66928731-66943420	-	protein_coding	-0.186322	0.0972006	-1.91688	0.0552532	0.524333
ENSMUSG00000063564	Col23a1	11:51180747-51474745	+	protein_coding	-0.245263	0.127951	-1.91685	0.055257	0.524333
ENSMUSG00000043903	Zfp469	8:122985359-122999389	+	protein_coding	0.728067	0.379832	1.91681	0.055262	0.524333
ENSMUSG00000068329	Htra2	6:83028247-83032254	-	protein_coding	0.21489	0.112115	1.91669	0.0552772	0.524333
ENSMUSG00000027589	Pcmtd2	2:181479647-181499254	+	protein_coding	0.140185	0.073163	1.91607	0.0553568	0.524751
ENSMUSG00000066113	Adamtsl1	4:85432409-86346622	+	protein_coding	-0.828347	0.432446	-1.91549	0.0554295	0.524944
ENSMUSG00000040606	Kazn	4:141829701-142205056	-	protein_coding	-0.20408	0.106564	-1.9151	0.0554802	0.524944
ENSMUSG00000006395	Hyi	4:118217187-118219941	+	protein_coding	0.328763	0.171672	1.91507	0.0554839	0.524944
ENSMUSG00000028532	Cachd1	4:100633872-100886417	+	protein_coding	-0.2124	0.110937	-1.91461	0.0555425	0.525108
ENSMUSG00000027185	Nat10	2:103551601-103591615	-	protein_coding	0.354743	0.185313	1.91429	0.0555837	0.525108
ENSMUSG00000005338	Cadm3	1:173160825-173195261	-	protein_coding	-0.228714	0.119502	-1.91389	0.0556338	0.525108
ENSMUSG00000025437	Usp33	3:152052115-152099254	+	protein_coding	0.261831	0.136811	1.91382	0.0556436	0.525108
ENSMUSG00000050299	Gm9843	16:76200139-76200540	-	processed_pseudogene	1.11523	0.582935	1.91314	0.0557306	0.525593
ENSMUSG00000058503	Fam133b	5:3593833-3620238	+	protein_coding	0.187939	0.0982916	1.91206	0.0558687	0.526159
ENSMUSG00000034007	Scaper	9:55457163-55845403	-	protein_coding	-0.155945	0.081565	-1.91191	0.0558878	0.526159
ENSMUSG00000003721	Insig2	1:121232082-121260318	-	protein_coding	0.164531	0.0860663	1.91168	0.0559175	0.526159
ENSMUSG00000038425	Poli	18:70641751-70663691	-	protein_coding	-0.258983	0.135499	-1.91133	0.0559626	0.526159
ENSMUSG00000023153	Tmem52	4:155553571-155555315	+	protein_coding	0.409342	0.214214	1.9109	0.056017	0.526159
ENSMUSG00000061517	Sox21	14:118470644-118474442	-	protein_coding	-0.212532	0.111229	-1.91076	0.0560355	0.526159
ENSMUSG00000024590	Lmnb1	18:56840885-56886496	+	protein_coding	0.681475	0.356658	1.91072	0.0560404	0.526159
ENSMUSG00000042426	Dhx29	13:113063988-113105966	+	protein_coding	-0.193102	0.101104	-1.90993	0.0561425	0.526782
ENSMUSG00000003233	Dvl3	16:20335732-20352760	+	protein_coding	-0.219963	0.115226	-1.90897	0.0562664	0.527609
ENSMUSG00000116632	Magef1	16:21150643-21152139	-	transcribed_processed_pseudogene	0.316399	0.165775	1.90861	0.0563131	0.527616
ENSMUSG00000081666	Gm11677	11:111615474-111616450	-	processed_pseudogene	-0.45982	0.240963	-1.90826	0.0563576	0.527616
ENSMUSG00000081568	Gm15032	X:141405488-141405898	-	processed_pseudogene	5.40137	2.83071	1.90813	0.0563744	0.527616
ENSMUSG00000033544	Angptl1	1:156666132-156688648	+	protein_coding	0.652685	0.342164	1.90752	0.0564533	0.527871
ENSMUSG00000044296	Zfp879	11:50722858-50732379	-	protein_coding	-0.59045	0.309567	-1.90734	0.0564762	0.527871
ENSMUSG00000031099	Smarca1	X:46898245-46981851	-	protein_coding	0.516911	0.271047	1.90709	0.0565091	0.527871
ENSMUSG00000078787	Cyp2t4	7:26853139-26858093	+	protein_coding	0.874254	0.4585	1.90677	0.0565504	0.527923
ENSMUSG00000028252	Ccnc	4:21727701-21759922	+	protein_coding	0.201457	0.105679	1.90631	0.0566103	0.527968
ENSMUSG00000057329	Bcl2	1:106465908-106642004	-	protein_coding	-0.235153	0.12337	-1.90607	0.0566405	0.527968
ENSMUSG00000027177	Hipk3	2:104256826-104324791	-	protein_coding	0.252204	0.132346	1.90563	0.056698	0.527968
ENSMUSG00000018583	G3bp1	11:55360511-55395664	+	protein_coding	-0.127335	0.0668203	-1.90563	0.0566984	0.527968
ENSMUSG00000013076	Amotl1	9:14453262-14556352	-	protein_coding	-0.274393	0.144194	-1.90295	0.0570475	0.53053
ENSMUSG00000047141	Zfp654	16:64600710-64672015	-	protein_coding	0.283041	0.148758	1.9027	0.0570801	0.53053
ENSMUSG00000037470	Uggt1	1:36179108-36283801	-	protein_coding	0.161038	0.0846456	1.9025	0.0571062	0.53053
ENSMUSG00000055862	Izumo4	10:80538018-80541207	+	protein_coding	0.352522	0.18533	1.90213	0.0571539	0.53053
ENSMUSG00000056612	Ppp1r14b	19:6952336-6954692	+	protein_coding	0.23411	0.123093	1.90189	0.0571851	0.53053
ENSMUSG00000032456	Nmnat3	9:98169488-98302491	+	protein_coding	0.326951	0.171953	1.90139	0.0572504	0.53053
ENSMUSG00000046791	Riox1	12:83997382-83999725	+	protein_coding	-0.234231	0.12319	-1.90138	0.0572522	0.53053
ENSMUSG00000024474	Ik	18:36877709-36890692	+	protein_coding	-0.128564	0.0676187	-1.90131	0.0572612	0.53053
ENSMUSG00000068748	Ptprz1	6:22875501-23052915	+	protein_coding	0.182777	0.0961628	1.9007	0.0573411	0.530759
ENSMUSG00000048756	Foxo3	10:42057837-42152751	-	protein_coding	-0.215299	0.113281	-1.90057	0.057358	0.530759
ENSMUSG00000034187	Nsf	11:103712608-103844882	-	protein_coding	-0.165338	0.0870163	-1.90008	0.0574226	0.531024
ENSMUSG00000032251	Irak1bp1	9:82711593-82729740	+	protein_coding	0.200613	0.105638	1.89906	0.057557	0.531086
ENSMUSG00000056962	Jmjd6	11:116728258-116734275	-	protein_coding	-0.20426	0.107562	-1.899	0.0575646	0.531086
ENSMUSG00000042942	Greb1l	18:10325177-10562940	+	protein_coding	1.11605	0.5879	1.89837	0.057647	0.531086
ENSMUSG00000042410	Agps	2:75662521-75761694	+	protein_coding	0.16624	0.0875752	1.89826	0.0576619	0.531086
ENSMUSG00000004040	Stat3	11:100775924-100830366	-	protein_coding	-0.242586	0.1278	-1.89818	0.0576726	0.531086
ENSMUSG00000030842	Lamtor1	7:101555111-101575882	+	protein_coding	0.149163	0.078586	1.89808	0.057685	0.531086
ENSMUSG00000028986	Klhl7	5:24305603-24365790	+	protein_coding	0.17082	0.0900166	1.89765	0.0577426	0.531086
ENSMUSG00000022136	Dnajc3	14:119175388-119219109	+	protein_coding	0.14874	0.0783897	1.89744	0.0577696	0.531086
ENSMUSG00000031505	Naxd	8:11547506-11564960	+	protein_coding	0.146621	0.0772798	1.89728	0.0577914	0.531086
ENSMUSG00000107612	Gm44163	6:76432374-76432848	-	processed_pseudogene	-0.208493	0.109901	-1.8971	0.0578154	0.531086
ENSMUSG00000042851	Zc3h6	2:128809322-128860483	+	protein_coding	0.350458	0.184741	1.89702	0.0578254	0.531086
ENSMUSG00000039031	Arhgap18	10:26629417-26794644	+	protein_coding	0.176764	0.0932038	1.89653	0.0578899	0.531215
ENSMUSG00000028179	Cth	3:157599885-157630714	-	protein_coding	0.218783	0.115369	1.89637	0.0579114	0.531215
ENSMUSG00000022884	Eif4a2	16:22926194-22932886	+	protein_coding	0.134565	0.0709765	1.89591	0.0579724	0.531444
ENSMUSG00000104649	Gm43712	3:90034074-90034364	+	unprocessed_pseudogene	0.696215	0.367285	1.89557	0.058017	0.531458
ENSMUSG00000082193	Rpl5-ps1	1:14935296-14936189	+	processed_pseudogene	0.270228	0.142574	1.89535	0.0580461	0.531458
ENSMUSG00000044018	Mrpl50	4:49512596-49521093	-	protein_coding	0.164746	0.0869525	1.89467	0.0581359	0.531951
ENSMUSG00000020255	Nopchap1	10:83196085-83324369	+	protein_coding	-0.198548	0.104831	-1.89398	0.0582274	0.532161
ENSMUSG00000037239	Spred3	7:28858254-28869836	-	protein_coding	-0.232018	0.12251	-1.89387	0.0582422	0.532161
ENSMUSG00000082927	Gm5863	X:119070407-119071414	+	processed_pseudogene	-0.755686	0.39911	-1.89343	0.0583012	0.532161
ENSMUSG00000035824	Tk2	8:104953317-104975190	-	protein_coding	0.143703	0.0759064	1.89317	0.0583359	0.532161
ENSMUSG00000020707	Rnf135	11:80074677-80090583	+	protein_coding	-0.301073	0.159047	-1.89298	0.0583603	0.532161
ENSMUSG00000029229	Chic2	5:75158649-75205435	-	protein_coding	0.211733	0.111862	1.8928	0.0583844	0.532161
ENSMUSG00000052062	Pard3b	1:61677983-62681443	+	protein_coding	-0.276286	0.145982	-1.8926	0.0584114	0.532161
ENSMUSG00000021134	Srsf5	12:80992278-80997281	+	protein_coding	0.173679	0.0918143	1.89163	0.0585402	0.533005
ENSMUSG00000014550	Rbsn	6:92163693-92191906	-	protein_coding	-0.141718	0.0749836	-1.88999	0.0587595	0.533355
ENSMUSG00000052751	Repin1	6:48570817-48576016	+	protein_coding	-0.15073	0.0797531	-1.88995	0.0587643	0.533355
ENSMUSG00000029363	Rfc5	5:117516168-117527112	-	protein_coding	0.428082	0.226521	1.88982	0.0587825	0.533355
ENSMUSG00000025854	Fam20c	5:138740269-138795832	+	protein_coding	-0.182271	0.0964806	-1.8892	0.0588648	0.533355
ENSMUSG00000028149	Rap1gds1	3:138631663-138780962	-	protein_coding	-0.113341	0.0600114	-1.88866	0.058937	0.533355
ENSMUSG00000000295	Hddc2	10:31189379-31204200	+	protein_coding	0.23966	0.126913	1.88838	0.0589752	0.533355
ENSMUSG00000045665	Mfsd5	15:102187889-102190189	+	protein_coding	-0.155278	0.0822328	-1.88827	0.0589896	0.533355
ENSMUSG00000053395	Cacng8	7:3439199-3464164	+	protein_coding	-0.140696	0.0745214	-1.88799	0.0590275	0.533355
ENSMUSG00000057156	Homez	14:55090193-55108418	-	protein_coding	0.191423	0.101392	1.88794	0.0590334	0.533355
ENSMUSG00000035459	Stab2	10:86677062-86843889	-	protein_coding	0.594674	0.31507	1.88743	0.0591023	0.533355
ENSMUSG00000066036	Ubr4	4:139079920-139216899	+	protein_coding	0.269735	0.142928	1.88722	0.0591314	0.533355
ENSMUSG00000034926	Dhcr24	4:106418235-106446310	+	protein_coding	0.200678	0.106336	1.88721	0.0591322	0.533355
ENSMUSG00000021585	Cast	13:74840487-74956929	-	protein_coding	0.518968	0.275015	1.88706	0.0591526	0.533355
ENSMUSG00000020810	Cygb	11:116536421-116545139	-	protein_coding	-0.241402	0.127935	-1.88691	0.059173	0.533355
ENSMUSG00000042129	Rassf4	6:116609969-116650913	-	protein_coding	-0.52483	0.278154	-1.88683	0.0591832	0.533355
ENSMUSG00000039754	Alkbh4	5:136165000-136170469	+	protein_coding	0.294919	0.156323	1.88659	0.0592148	0.533355
ENSMUSG00000097871	B230104I21Rik	4:154420584-154434375	+	lncRNA	0.724254	0.383909	1.88652	0.0592246	0.533355
ENSMUSG00000005882	Uqcc1	2:155688814-155772230	-	protein_coding	0.149103	0.0790484	1.88622	0.0592653	0.533355
ENSMUSG00000032212	Sltm	9:70450036-70499516	+	protein_coding	-0.267918	0.14204	-1.88622	0.0592657	0.533355
ENSMUSG00000041351	Rap1gap	4:137392037-137457172	+	protein_coding	-0.183821	0.0975045	-1.88525	0.0593959	0.533671
ENSMUSG00000055725	Paqr3	5:97230188-97259455	-	protein_coding	0.369122	0.1958	1.8852	0.0594033	0.533671
ENSMUSG00000043257	Pigv	4:133387698-133399958	-	protein_coding	0.216854	0.115033	1.88515	0.0594094	0.533671
ENSMUSG00000043572	Pars2	4:106508266-106512479	+	protein_coding	0.25817	0.137008	1.88434	0.0595192	0.533928
ENSMUSG00000047547	Cltb	13:54740214-54759157	-	protein_coding	-0.139822	0.0742098	-1.88415	0.0595451	0.533928
ENSMUSG00000019948	Actr6	10:89547833-89568157	-	protein_coding	0.25934	0.137644	1.88414	0.0595466	0.533928
ENSMUSG00000030790	Adm	7:110226868-110229027	+	protein_coding	-0.849534	0.450984	-1.88374	0.0596008	0.53409
ENSMUSG00000036678	Aaas	15:102246687-102259206	-	protein_coding	0.294913	0.156599	1.88324	0.0596681	0.53413
ENSMUSG00000033186	Mzt1	14:99271980-99283570	-	protein_coding	0.141972	0.0753903	1.88315	0.0596795	0.53413
ENSMUSG00000040097	Flywch1	17:23971767-23990576	-	protein_coding	-0.146826	0.0779847	-1.88276	0.0597333	0.53413
ENSMUSG00000032332	Col12a1	9:79506273-79626113	-	protein_coding	1.58128	0.839928	1.88263	0.0597502	0.53413
ENSMUSG00000099784	Dalir	1:42789872-42792041	+	lncRNA	-0.671899	0.357112	-1.88148	0.0599067	0.535205
ENSMUSG00000057880	Abat	16:8331293-8439432	+	protein_coding	-0.155698	0.0827832	-1.88079	0.0600009	0.535722
ENSMUSG00000025743	Sdc3	4:130519848-130553630	+	protein_coding	-0.259728	0.138136	-1.88023	0.0600772	0.536079
ENSMUSG00000029534	St7	6:17692932-17943024	+	protein_coding	0.240818	0.128107	1.87981	0.0601335	0.536257
ENSMUSG00000033721	Vav3	3:109247969-109593014	+	protein_coding	0.22908	0.121882	1.87952	0.0601742	0.536295
ENSMUSG00000020515	Cnot8	11:57994979-58009420	+	protein_coding	0.140536	0.074838	1.87787	0.0603992	0.537738
ENSMUSG00000022194	Pabpn1	14:55129957-55135626	+	protein_coding	0.33699	0.179467	1.87773	0.0604185	0.537738
ENSMUSG00000071226	Cecr2	6:120643330-120748151	+	protein_coding	0.360671	0.192102	1.8775	0.0604502	0.537738
ENSMUSG00000070000	Fcho1	8:72161031-72178360	-	protein_coding	-0.282466	0.150467	-1.87726	0.0604819	0.537738
ENSMUSG00000020544	Cox11	11:90528999-90535757	+	protein_coding	0.364218	0.194047	1.87696	0.0605242	0.53779
ENSMUSG00000062488	Ifit3b	19:34585370-34590801	+	protein_coding	-0.296418	0.158007	-1.87598	0.0606575	0.538651
ENSMUSG00000020453	Patz1	11:3238874-3259083	+	protein_coding	-0.174688	0.0931602	-1.87513	0.0607743	0.539022
ENSMUSG00000065954	Tacc1	8:25644568-25746604	-	protein_coding	-0.120959	0.064509	-1.87507	0.0607827	0.539022
ENSMUSG00000111229	Gm39323	9:43923032-43952356	-	lncRNA	0.681792	0.363645	1.87488	0.060809	0.539022
ENSMUSG00000049401	Ogfr	2:180231038-180237629	+	protein_coding	-0.131034	0.069956	-1.87309	0.0610555	0.540554
ENSMUSG00000074646	6430550D23Rik	2:155815199-155849897	-	protein_coding	0.824954	0.440719	1.87184	0.0612292	0.540554
ENSMUSG00000056493	Foxk1	5:142387252-142447766	+	protein_coding	-0.211276	0.112901	-1.87133	0.0612992	0.540554
ENSMUSG00000028990	Lzic	4:149569686-149581125	+	protein_coding	-0.187583	0.100246	-1.87123	0.0613131	0.540554
ENSMUSG00000011837	Snapc2	8:4303080-4306220	+	protein_coding	-0.154127	0.0823684	-1.87119	0.0613184	0.540554
ENSMUSG00000055401	Fbxo6	4:148230173-148236597	-	protein_coding	0.278208	0.148723	1.87064	0.0613945	0.540554
ENSMUSG00000024193	Phf1	17:27152026-27156882	+	protein_coding	-0.150692	0.0805755	-1.8702	0.0614562	0.540554
ENSMUSG00000042116	Vwa1	4:155852606-155859155	-	protein_coding	-0.197274	0.105497	-1.86996	0.0614899	0.540554
ENSMUSG00000032449	Slc25a36	9:96957014-96993210	-	protein_coding	0.217128	0.116122	1.86982	0.0615084	0.540554
ENSMUSG00000031696	Vps35	8:85987021-86026431	-	protein_coding	0.14566	0.0779017	1.86979	0.0615129	0.540554
ENSMUSG00000048164	Gm7204	16:48038968-48039564	+	processed_pseudogene	1.44539	0.773063	1.86969	0.0615265	0.540554
ENSMUSG00000021339	Mrs2	13:25171466-25204362	-	protein_coding	-0.146886	0.0785703	-1.86948	0.0615558	0.540554
ENSMUSG00000030029	Lrig1	6:94581510-94677139	-	protein_coding	-0.225298	0.12052	-1.86938	0.0615698	0.540554
ENSMUSG00000032010	Usp2	9:43978318-44006924	+	protein_coding	-0.387097	0.207107	-1.86907	0.0616137	0.540554
ENSMUSG00000067928	Zfp760	17:21926723-21944617	+	protein_coding	0.306613	0.164052	1.86899	0.0616238	0.540554
ENSMUSG00000007041	Clic1	17:35268942-35277725	+	protein_coding	0.284937	0.152495	1.8685	0.0616921	0.540554
ENSMUSG00000000290	Itgb2	10:77366086-77401542	+	protein_coding	-0.665812	0.35634	-1.86847	0.0616962	0.540554
ENSMUSG00000030093	Wnt7a	6:91340963-91388345	-	protein_coding	-0.290915	0.155739	-1.86796	0.0617678	0.540554
ENSMUSG00000021113	Snapc1	12:74011255-74035740	+	protein_coding	-0.142568	0.0763296	-1.86779	0.0617914	0.540554
ENSMUSG00000023079	Gtf2ird1	5:134386510-134485570	-	protein_coding	0.302264	0.161834	1.86774	0.0617989	0.540554
ENSMUSG00000037826	Ppm1k	6:57483487-57512453	-	protein_coding	0.141482	0.0757517	1.86771	0.0618029	0.540554
ENSMUSG00000035227	Spcs2	7:99486776-99512669	-	protein_coding	0.160983	0.0861946	1.86768	0.0618073	0.540554
ENSMUSG00000066829	Zfp810	9:22188044-22218944	-	protein_coding	0.508137	0.272122	1.86731	0.061858	0.540554
ENSMUSG00000019878	Hsf2	10:57362481-57389231	+	protein_coding	-0.21518	0.115251	-1.86706	0.0618928	0.540554
ENSMUSG00000038500	Prr3	17:36283433-36291128	-	protein_coding	-0.179624	0.0962088	-1.86703	0.061898	0.540554
ENSMUSG00000005615	Pcyt1a	16:32249739-32293888	+	protein_coding	-0.118377	0.0634177	-1.86663	0.0619533	0.540692
ENSMUSG00000098135	Gm6946	7:12476613-12477599	+	processed_pseudogene	1.4948	0.800905	1.86639	0.0619871	0.540692
ENSMUSG00000057342	Sphk2	7:45358891-45367426	-	protein_coding	-0.195676	0.104864	-1.86599	0.0620432	0.540861
ENSMUSG00000043913	Ccdc60	5:116262700-116427044	-	protein_coding	-0.518549	0.277938	-1.8657	0.0620831	0.54089
ENSMUSG00000053199	Arhgap20	9:51676637-51765156	+	protein_coding	0.2796	0.149963	1.86446	0.0622576	0.54196
ENSMUSG00000031878	Nae1	8:105237660-105261269	-	protein_coding	0.213963	0.114768	1.8643	0.0622795	0.54196
ENSMUSG00000028681	Ptch2	4:116953272-116973298	+	protein_coding	0.737948	0.395889	1.86403	0.0623178	0.541974
ENSMUSG00000020527	Myo19	11:84770974-84802052	+	protein_coding	0.426636	0.228957	1.86339	0.0624072	0.542432
ENSMUSG00000035547	Capn5	7:97770766-97827481	-	protein_coding	-0.212744	0.114205	-1.86282	0.0624872	0.542807
ENSMUSG00000018209	Stk4	2:163912242-163997444	+	protein_coding	-0.151258	0.081259	-1.86143	0.062683	0.543179
ENSMUSG00000037242	Clic4	4:134941280-135000125	-	protein_coding	-0.191335	0.102805	-1.86114	0.0627249	0.543179
ENSMUSG00000072889	Nfxl1	5:72670644-72717027	-	protein_coding	0.500086	0.268728	1.86094	0.0627531	0.543179
ENSMUSG00000024099	Ndufv2	17:66385633-66408554	-	protein_coding	0.171137	0.0919631	1.86093	0.0627539	0.543179
ENSMUSG00000024312	Wdr46	17:34159634-34168671	+	protein_coding	0.170364	0.091553	1.86082	0.062769	0.543179
ENSMUSG00000031644	Nek1	8:61446229-61584380	+	protein_coding	-0.225781	0.121343	-1.86069	0.0627878	0.543179
ENSMUSG00000051671	Coa6	8:127149254-127152172	+	protein_coding	0.180362	0.0969617	1.86013	0.0628668	0.543544
ENSMUSG00000022722	Arl6	16:59433312-59459754	-	protein_coding	0.164317	0.0883654	1.85952	0.0629541	0.543979
ENSMUSG00000061353	Cxcl12	6:117145496-117158328	+	protein_coding	0.288735	0.155337	1.85877	0.0630598	0.544574
ENSMUSG00000001089	Luzp1	4:136197072-136282091	+	protein_coding	-0.197259	0.106189	-1.85763	0.0632222	0.545657
ENSMUSG00000061111	Mcrip1	11:120433714-120440553	-	protein_coding	0.156285	0.0841447	1.85733	0.0632639	0.545698
ENSMUSG00000025558	Dock9	14:121779458-122035249	-	protein_coding	0.230056	0.123923	1.85644	0.0633904	0.546166
ENSMUSG00000000085	Scmh1	4:120262478-120387383	+	protein_coding	-0.161286	0.0868798	-1.85643	0.0633922	0.546166
ENSMUSG00000022883	Robo1	16:72105194-72842983	+	protein_coding	-0.226956	0.122362	-1.8548	0.063625	0.547625
ENSMUSG00000033610	Pank1	19:34784340-34856855	-	protein_coding	0.207934	0.112131	1.85439	0.0636841	0.547625
ENSMUSG00000098102	Gm2467	10:21165118-21166127	+	processed_pseudogene	-0.442349	0.238545	-1.85436	0.0636876	0.547625
ENSMUSG00000024174	Pot1b	17:55958951-56019628	-	protein_coding	0.413174	0.222831	1.8542	0.0637102	0.547625
ENSMUSG00000024330	Col11a2	17:34258411-34285659	+	protein_coding	-0.48033	0.259102	-1.85383	0.0637639	0.547768
ENSMUSG00000031095	Cul4b	X:37622151-37665073	-	protein_coding	0.199765	0.10778	1.85345	0.0638184	0.547917
ENSMUSG00000029066	Mrpl20	4:155887335-155894432	+	protein_coding	0.197246	0.106466	1.85266	0.0639309	0.547954
ENSMUSG00000036461	Elf1	14:79718634-79819934	+	protein_coding	0.28259	0.152537	1.8526	0.06394	0.547954
ENSMUSG00000020393	Kremen1	11:5141552-5211558	-	protein_coding	-0.169997	0.0917789	-1.85224	0.0639909	0.547954
ENSMUSG00000035934	Pknox2	9:36802278-37058703	-	protein_coding	-0.171077	0.0923623	-1.85223	0.0639924	0.547954
ENSMUSG00000061390	Uba52-ps	9:72081862-72082240	-	processed_pseudogene	0.22297	0.120444	1.85123	0.0641359	0.548727
ENSMUSG00000032232	Cgnl1	9:71533791-71678884	-	protein_coding	0.454469	0.245704	1.84966	0.0643623	0.549855
ENSMUSG00000018821	Avpi1	19:42111712-42117498	-	protein_coding	0.15047	0.0813542	1.84957	0.0643762	0.549855
ENSMUSG00000041623	D11Wsu47e	11:113575238-113585473	+	protein_coding	-0.239971	0.129746	-1.84954	0.0643796	0.549855
ENSMUSG00000004880	Lbr	1:181642900-181670611	-	protein_coding	0.617204	0.333783	1.84912	0.0644405	0.550056
ENSMUSG00000044636	Csrnp2	15:100377451-100393369	-	protein_coding	0.275925	0.149297	1.84816	0.0645789	0.550704
ENSMUSG00000031910	Has3	8:107596874-107611198	+	protein_coding	1.73939	0.941187	1.84808	0.064591	0.550704
ENSMUSG00000074264	Amy1	3:113349359-113400348	-	protein_coding	0.599686	0.324617	1.84737	0.0646942	0.551265
ENSMUSG00000028246	Faxc	4:21931329-21996839	+	protein_coding	-0.273752	0.148251	-1.84654	0.0648134	0.551575
ENSMUSG00000083908	Gm6447	X:144777287-144778121	+	processed_pseudogene	0.59306	0.321304	1.84579	0.0649228	0.551575
ENSMUSG00000032372	Plscr2	9:92157655-92179805	+	protein_coding	-0.541411	0.293327	-1.84576	0.0649273	0.551575
ENSMUSG00000024175	Tekt4	17:25673589-25695576	+	protein_coding	0.363848	0.197144	1.8456	0.0649503	0.551575
ENSMUSG00000024381	Bin1	18:32510283-32568790	+	protein_coding	-0.132253	0.0716673	-1.84538	0.0649821	0.551575
ENSMUSG00000035863	Palm	10:79629406-79656730	+	protein_coding	-0.0986535	0.0534603	-1.84536	0.0649854	0.551575
ENSMUSG00000028049	Scamp3	3:89084780-89090072	+	protein_coding	-0.15829	0.0857915	-1.84505	0.06503	0.551575
ENSMUSG00000037533	Rapgef6	11:54413673-54590111	+	protein_coding	0.287136	0.155637	1.84491	0.0650513	0.551575
ENSMUSG00000016757	Ttll12	15:83459291-83479358	-	protein_coding	-0.144275	0.0782066	-1.8448	0.0650671	0.551575
ENSMUSG00000048251	Bcl11b	12:107876662-107969861	-	protein_coding	-0.286778	0.155542	-1.84373	0.0652224	0.552234
ENSMUSG00000023353	Agap3	5:24657175-24707045	+	protein_coding	-0.127635	0.0692339	-1.84353	0.0652511	0.552234
ENSMUSG00000031626	Sorbs2	8:45960825-46280943	+	protein_coding	-0.194834	0.105688	-1.84349	0.0652572	0.552234
ENSMUSG00000051243	Islr2	9:58103580-58111602	-	protein_coding	-0.279455	0.151613	-1.84322	0.0652975	0.552258
ENSMUSG00000005698	Ctcf	8:106363200-106409554	+	protein_coding	-0.127687	0.0692984	-1.84257	0.065392	0.552423
ENSMUSG00000034248	Slc25a37	14:69479297-69522561	-	protein_coding	0.276429	0.150045	1.8423	0.0654308	0.552423
ENSMUSG00000034349	Smc4	3:68912071-68941956	+	protein_coding	0.658945	0.357718	1.84208	0.0654639	0.552423
ENSMUSG00000028333	Anp32b	4:46450902-46472657	+	protein_coding	-0.168632	0.0915455	-1.84206	0.0654668	0.552423
ENSMUSG00000078154	Gm12184	11:48716173-48717482	-	protein_coding	0.873583	0.474348	1.84165	0.0655264	0.55261
ENSMUSG00000060149	BC002059	17:17171801-17194425	+	lncRNA	-0.785994	0.426864	-1.84132	0.0655741	0.552647
ENSMUSG00000022436	Sh3bp1	15:78783968-78796251	+	protein_coding	-0.298448	0.162102	-1.84111	0.0656058	0.552647
ENSMUSG00000086765	Gm11827	4:11122805-11126998	+	lncRNA	0.896259	0.487276	1.83932	0.0658676	0.553492
ENSMUSG00000030528	Blm	7:80104481-80184867	-	protein_coding	0.81739	0.444419	1.83923	0.0658812	0.553492
ENSMUSG00000003585	Sec14l2	11:4047039-4073415	-	protein_coding	-0.127238	0.0691825	-1.83917	0.0658907	0.553492
ENSMUSG00000042688	Mapk6	9:75276344-75317287	-	protein_coding	0.159947	0.0869752	1.83899	0.065916	0.553492
ENSMUSG00000023932	Cdc5l	17:45702810-45744663	-	protein_coding	-0.197911	0.10763	-1.83881	0.0659431	0.553492
ENSMUSG00000029675	Eln	5:134731447-134776177	-	protein_coding	0.402258	0.218762	1.83879	0.0659457	0.553492
ENSMUSG00000027937	Jtb	3:90138904-90143145	+	protein_coding	0.162209	0.0882225	1.83864	0.0659688	0.553492
ENSMUSG00000085154	C130046K22Rik	11:103588542-103614774	+	lncRNA	-0.46715	0.254204	-1.83769	0.0661077	0.554342
ENSMUSG00000033849	B3galt2	1:143516402-143530352	+	protein_coding	0.264874	0.144196	1.8369	0.0662242	0.554443
ENSMUSG00000105879	Gm6204	3:53599843-53600299	-	processed_pseudogene	0.667631	0.363501	1.83667	0.0662589	0.554443
ENSMUSG00000016918	Sulf1	1:12762501-12931416	+	protein_coding	-0.311349	0.169522	-1.83662	0.0662653	0.554443
ENSMUSG00000070639	Lrrc8b	5:105563641-105637940	+	protein_coding	0.203051	0.110558	1.83659	0.06627	0.554443
ENSMUSG00000096140	Ankrd66	17:43845079-43854530	-	protein_coding	0.750934	0.408999	1.83603	0.0663535	0.554827
ENSMUSG00000061689	Dlgap4	2:156455625-156606283	+	protein_coding	-0.139859	0.0761982	-1.83546	0.0664374	0.555201
ENSMUSG00000074102	Rbm15b	9:106758117-106764627	-	protein_coding	-0.163729	0.0892148	-1.83522	0.0664736	0.555201
ENSMUSG00000033629	Hacd3	9:64894265-64928975	-	protein_coding	0.127396	0.0694424	1.83455	0.0665719	0.555657
ENSMUSG00000030750	Nsmce1	7:125066812-125090768	-	protein_coding	0.196924	0.107375	1.83397	0.0666579	0.555657
ENSMUSG00000084021	Gm5832	1:87950103-87951684	+	processed_pseudogene	5.19498	2.83444	1.83281	0.0668314	0.555657
ENSMUSG00000029725	Ppp1r35	5:137777111-137778372	+	protein_coding	0.228318	0.124581	1.83269	0.0668486	0.555657
ENSMUSG00000022744	Cldnd1	16:58548273-58554614	+	protein_coding	0.112222	0.0612387	1.83253	0.066872	0.555657
ENSMUSG00000002289	Angptl4	17:33992724-34000804	-	protein_coding	0.548714	0.299443	1.83245	0.0668849	0.555657
ENSMUSG00000022438	Parvb	15:84116244-84199889	+	protein_coding	-0.267767	0.146136	-1.83231	0.0669053	0.555657
ENSMUSG00000024006	Stk38	17:29189854-29226969	-	protein_coding	-0.168598	0.0920155	-1.83227	0.0669105	0.555657
ENSMUSG00000020806	Rhbdf2	11:116488991-116517845	-	protein_coding	1.13821	0.621338	1.83187	0.0669714	0.555657
ENSMUSG00000023826	Prkn	17:11059271-12282248	+	protein_coding	-0.320725	0.17509	-1.83177	0.0669854	0.555657
ENSMUSG00000023961	Enpp4	17:44407199-44416700	-	protein_coding	-0.174906	0.0954923	-1.83162	0.0670083	0.555657
ENSMUSG00000089715	Cbx6	15:79708097-79718889	-	protein_coding	-0.0882006	0.0481561	-1.83156	0.0670174	0.555657
ENSMUSG00000041765	Ubac2	14:122116032-122258446	+	protein_coding	0.125781	0.0686853	1.83126	0.0670618	0.555657
ENSMUSG00000028651	Ppie	4:123020908-123033744	-	protein_coding	0.21446	0.117119	1.83113	0.0670813	0.555657
ENSMUSG00000003438	Timm50	7:28004941-28011497	-	protein_coding	0.155762	0.0850668	1.83105	0.0670932	0.555657
ENSMUSG00000032478	Nme6	9:109661817-109672184	+	protein_coding	-0.205708	0.112366	-1.83069	0.0671464	0.555775
ENSMUSG00000028382	Ptbp3	4:59471868-59549364	-	protein_coding	0.433877	0.237033	1.83045	0.0671828	0.555775
ENSMUSG00000039852	Rere	4:150366103-150706423	+	protein_coding	-0.167127	0.091325	-1.83002	0.0672464	0.555794
ENSMUSG00000047676	Rpsa-ps10	3:149778295-149779179	-	processed_pseudogene	1.28163	0.700369	1.82993	0.0672605	0.555794
ENSMUSG00000045287	Rtn4rl1	11:75084609-75158595	+	protein_coding	-0.36298	0.198394	-1.8296	0.0673105	0.555896
ENSMUSG00000086965	Rtl10	16:18317651-18320408	+	protein_coding	-0.771133	0.421648	-1.82885	0.0674214	0.556324
ENSMUSG00000048142	Nat8l	5:34153328-34163260	+	protein_coding	-0.133388	0.0729398	-1.82875	0.0674378	0.556324
ENSMUSG00000052144	Ppp4r2	6:100810583-100846895	+	protein_coding	-0.137971	0.0754868	-1.82775	0.0675872	0.556779
ENSMUSG00000008859	Rala	13:18055156-18118824	-	protein_coding	-0.0982011	0.0537353	-1.8275	0.0676251	0.556779
ENSMUSG00000031770	Herpud1	8:95113066-95122005	+	protein_coding	-0.206501	0.113	-1.82744	0.0676341	0.556779
ENSMUSG00000041607	Mbp	18:82493271-82603762	+	protein_coding	-0.376917	0.206262	-1.82737	0.0676439	0.556779
ENSMUSG00000033902	Mapkbp1	2:119803180-119857889	+	protein_coding	0.253216	0.138642	1.8264	0.0677901	0.557269
ENSMUSG00000032998	Foxj3	4:119394201-119486316	+	protein_coding	-0.176274	0.0965185	-1.82632	0.0678019	0.557269
ENSMUSG00000035107	Dcbld2	16:58228806-58290090	+	protein_coding	1.02346	0.560426	1.82622	0.0678168	0.557269
ENSMUSG00000029309	Sparcl1	5:104226977-104261599	-	protein_coding	-0.13155	0.0720509	-1.82579	0.0678824	0.557334
ENSMUSG00000022354	Ndufb9	15:58805605-58811337	+	protein_coding	0.187367	0.102638	1.82551	0.0679243	0.557334
ENSMUSG00000033060	Lmo7	14:101967393-102172146	+	protein_coding	0.312098	0.170974	1.82542	0.0679381	0.557334
ENSMUSG00000040354	Mars1	10:127132090-127147655	-	protein_coding	0.213193	0.11682	1.82497	0.0680051	0.557424
ENSMUSG00000022575	Gsdmd	15:75734176-75739257	+	protein_coding	0.666848	0.365428	1.82484	0.0680246	0.557424
ENSMUSG00000112346	Gm48768	10:98941653-98943942	-	lncRNA	-0.458494	0.251331	-1.82426	0.0681128	0.557577
ENSMUSG00000005893	Nr2c2	6:92068371-92151275	+	protein_coding	0.229385	0.125762	1.82397	0.0681571	0.557577
ENSMUSG00000040055	Gjb6	14:57360760-57371068	-	protein_coding	0.173989	0.0953964	1.82386	0.0681738	0.557577
ENSMUSG00000001260	Gabrg1	5:70908390-70999960	-	protein_coding	0.149152	0.0818006	1.82336	0.0682488	0.557577
ENSMUSG00000038838	Vars2	17:35966526-35978484	-	protein_coding	-0.163822	0.08985	-1.82328	0.0682612	0.557577
ENSMUSG00000026281	Dtymk	1:93720298-93729656	-	protein_coding	0.19422	0.106526	1.82322	0.0682701	0.557577
ENSMUSG00000025260	Hsd17b10	X:150784841-150787438	+	protein_coding	0.174364	0.0956556	1.82283	0.0683289	0.557746
ENSMUSG00000031425	Plp1	X:135723420-135740482	+	protein_coding	-0.235041	0.128975	-1.82238	0.0683975	0.557746
ENSMUSG00000058440	Nrf1	6:30047987-30153457	+	protein_coding	-0.168968	0.0927257	-1.82224	0.0684192	0.557746
ENSMUSG00000064145	Arih2	9:108480141-108526585	-	protein_coding	0.129993	0.0713475	1.82197	0.0684603	0.557746
ENSMUSG00000020803	Txndc17	11:72098373-72100841	+	protein_coding	0.179306	0.0984311	1.82164	0.06851	0.557746
ENSMUSG00000060862	Zbtb40	4:136707043-136776112	-	protein_coding	-0.264602	0.145259	-1.82159	0.0685177	0.557746
ENSMUSG00000003526	Prodh	16:17878221-17908067	-	protein_coding	0.152057	0.0835183	1.82064	0.0686617	0.558474
ENSMUSG00000101685	Gm17837	1:18332619-18333603	-	processed_pseudogene	-0.299063	0.164275	-1.8205	0.0686828	0.558474
ENSMUSG00000066406	Akap13	7:75105282-75404357	+	protein_coding	0.360367	0.198163	1.81854	0.0689822	0.560599
ENSMUSG00000030867	Plk1	7:121758662-121769096	+	protein_coding	2.00921	1.10519	1.81798	0.0690668	0.560599
ENSMUSG00000027810	Eif2a	3:58433242-58464922	+	protein_coding	0.180369	0.099222	1.81783	0.0690905	0.560599
ENSMUSG00000099835	Gm29668	1:100210054-100210368	-	processed_pseudogene	-0.231395	0.127295	-1.81779	0.0690962	0.560599
ENSMUSG00000022679	Mpv17l	16:13721025-13767483	+	protein_coding	0.159379	0.0876947	1.81743	0.0691518	0.560742
ENSMUSG00000012483	Rpa3	6:8255936-8259173	-	protein_coding	0.304438	0.167608	1.81637	0.0693141	0.561149
ENSMUSG00000057337	Chst3	10:60017354-60055082	-	protein_coding	-0.455004	0.250509	-1.81632	0.0693208	0.561149
ENSMUSG00000047085	Lrrc4b	7:44078442-44112775	+	protein_coding	-0.167738	0.0923719	-1.8159	0.0693856	0.561149
ENSMUSG00000028991	Mtor	4:148533068-148642140	+	protein_coding	0.220666	0.121581	1.81498	0.0695268	0.561149
ENSMUSG00000030849	Fgfr2	7:129764181-132725079	-	protein_coding	-0.266426	0.146803	-1.81485	0.0695474	0.561149
ENSMUSG00000051451	Crebzf	7:90091937-90097202	+	protein_coding	0.163691	0.0902009	1.81474	0.0695639	0.561149
ENSMUSG00000000759	Tubgcp3	8:12664277-12722248	-	protein_coding	0.183764	0.101262	1.81474	0.069564	0.561149
ENSMUSG00000029919	Hpgds	6:65094277-65121892	-	protein_coding	-0.693384	0.382103	-1.81465	0.0695773	0.561149
ENSMUSG00000027405	Nop56	2:130116350-130121233	+	protein_coding	0.261773	0.144265	1.81453	0.0695965	0.561149
ENSMUSG00000031762	Mt2	8:94899292-94900196	+	protein_coding	0.247893	0.136636	1.81425	0.0696387	0.561149
ENSMUSG00000009647	Mcu	10:59282806-59452514	-	protein_coding	-0.20568	0.113408	-1.81362	0.0697355	0.561149
ENSMUSG00000024855	Pacs1	19:5183186-5323147	-	protein_coding	-0.166618	0.0918756	-1.81351	0.0697527	0.561149
ENSMUSG00000118075	Gm38576	18:84762192-84772376	+	lncRNA	0.609121	0.335892	1.81344	0.0697636	0.561149
ENSMUSG00000071528	Atp5md	19:47071903-47079086	-	protein_coding	0.346335	0.19099	1.81337	0.0697746	0.561149
ENSMUSG00000034595	Ppp1r18	17:36176485-36186488	+	protein_coding	-0.198207	0.109333	-1.81287	0.0698513	0.561149
ENSMUSG00000042793	Lgr6	1:134911039-135033014	-	protein_coding	0.311347	0.171778	1.81249	0.06991	0.561149
ENSMUSG00000098180	Gm5430	17:25545586-25546500	-	processed_pseudogene	-0.242341	0.133707	-1.81248	0.0699121	0.561149
ENSMUSG00000040370	Etfrf1	6:145156860-145162665	+	protein_coding	0.159488	0.0880023	1.81232	0.0699365	0.561149
ENSMUSG00000024907	Gal	19:3459915-3464544	-	protein_coding	-1.06011	0.58539	-1.81094	0.0701497	0.561149
ENSMUSG00000041440	Gk5	9:96001415-96066661	+	protein_coding	0.528595	0.291911	1.81081	0.0701702	0.561149
ENSMUSG00000029684	Wasl	6:24613804-24665008	-	protein_coding	-0.117445	0.0648613	-1.81071	0.0701852	0.561149
ENSMUSG00000020521	Rnft1	11:86375483-86389851	+	protein_coding	0.183496	0.101374	1.81009	0.0702823	0.561149
ENSMUSG00000073413	Ly6g6d	17:35290419-35297041	-	protein_coding	0.539236	0.297963	1.80975	0.0703353	0.561149
ENSMUSG00000041438	Utp4	8:107620268-107649720	+	protein_coding	-0.24103	0.133187	-1.80971	0.07034	0.561149
ENSMUSG00000058624	Gda	19:21368671-21450809	-	protein_coding	0.225328	0.124524	1.80952	0.0703701	0.561149
ENSMUSG00000040462	Os9	10:126931519-126957000	-	protein_coding	-0.13837	0.0764724	-1.80942	0.0703862	0.561149
ENSMUSG00000025132	Arhgdia	11:120468930-120472450	-	protein_coding	-0.112626	0.0622456	-1.80939	0.0703906	0.561149
ENSMUSG00000083483	Gm14044	2:130226803-130227249	-	processed_pseudogene	3.71428	2.05325	1.80898	0.0704542	0.561149
ENSMUSG00000040774	Cept1	3:106409576-106455118	-	protein_coding	0.156938	0.0867679	1.80871	0.0704954	0.561149
ENSMUSG00000039145	Camk1d	2:5298268-5719326	-	protein_coding	0.177208	0.0979775	1.80866	0.0705043	0.561149
ENSMUSG00000022555	Dgat1	15:76386215-76396153	-	protein_coding	0.180731	0.0999268	1.80864	0.0705075	0.561149
ENSMUSG00000020644	Id2	12:25143798-25147139	-	protein_coding	0.123376	0.0682248	1.80837	0.0705486	0.561149
ENSMUSG00000008604	Ubqln4	3:88461065-88477032	+	protein_coding	-0.141636	0.0783317	-1.80816	0.0705814	0.561149
ENSMUSG00000108175	Gm16499	6:53795728-53845168	+	lncRNA	-0.397834	0.220024	-1.80814	0.0705842	0.561149
ENSMUSG00000059474	Mbtd1	11:93776678-93837811	+	protein_coding	0.251013	0.138827	1.8081	0.0705911	0.561149
ENSMUSG00000008393	Carhsp1	16:8476444-8490019	-	protein_coding	-0.118476	0.065529	-1.808	0.0706068	0.561149
ENSMUSG00000026080	Chst10	1:38902948-38937242	-	protein_coding	-0.155302	0.0858983	-1.80798	0.0706097	0.561149
ENSMUSG00000047216	Cdh19	1:110816056-110905314	-	protein_coding	0.252262	0.139599	1.80705	0.0707552	0.561488
ENSMUSG00000115658	Gm19829	14:114546132-114548235	-	processed_pseudogene	0.954077	0.528025	1.80688	0.0707812	0.561488
ENSMUSG00000049112	Oxtr	6:112450644-112466904	-	protein_coding	-0.668586	0.370084	-1.80658	0.0708277	0.561488
ENSMUSG00000000154	Slc22a18	7:143027473-143053071	+	protein_coding	-0.555841	0.307719	-1.80632	0.0708677	0.561488
ENSMUSG00000047466	8030462N17Rik	18:77719193-77802186	-	protein_coding	-0.166584	0.0922236	-1.80631	0.0708705	0.561488
ENSMUSG00000033031	Cip2a	16:48814548-48840072	+	protein_coding	0.73642	0.407708	1.80624	0.0708808	0.561488
ENSMUSG00000036834	Plch1	3:63603655-63806893	-	protein_coding	-0.296332	0.164096	-1.80584	0.0709435	0.561684
ENSMUSG00000058396	Gpr182	10:127583145-127587601	-	protein_coding	0.584258	0.32371	1.80488	0.071093	0.562566
ENSMUSG00000031323	Dmrtc1a	X:101946822-101952293	-	protein_coding	0.578165	0.320433	1.80432	0.0711807	0.562957
ENSMUSG00000020137	Thap2	10:115204309-115220348	-	protein_coding	-0.187328	0.103849	-1.80385	0.0712553	0.56296
ENSMUSG00000003746	Man1a	10:53780881-53952705	-	protein_coding	0.415115	0.23013	1.80383	0.0712578	0.56296
ENSMUSG00000029346	Srrd	5:112485258-112490906	-	protein_coding	0.2374	0.13167	1.803	0.0713889	0.56296
ENSMUSG00000090946	Ccdc71l	12:32428703-32432942	+	protein_coding	0.216554	0.120111	1.80295	0.0713962	0.56296
ENSMUSG00000061132	Blnk	19:40917371-40982978	-	protein_coding	-0.530289	0.29417	-1.80266	0.0714412	0.56296
ENSMUSG00000064302	Clasp1	1:118316788-118540408	+	protein_coding	-0.182517	0.10125	-1.80263	0.0714461	0.56296
ENSMUSG00000032977	Fam207a	10:77322495-77351619	-	protein_coding	-0.123613	0.0685864	-1.80229	0.0714997	0.563065
ENSMUSG00000030536	Iqgap1	7:80361331-80475722	-	protein_coding	0.690977	0.383588	1.80136	0.0716469	0.563487
ENSMUSG00000031153	Gripap1	X:7656004-7686806	+	protein_coding	-0.155739	0.0864632	-1.80122	0.0716679	0.563487
ENSMUSG00000022234	Cct5	15:31590946-31601950	-	protein_coding	0.178145	0.0989221	1.80087	0.0717241	0.563629
ENSMUSG00000021377	Dek	13:47238251-47259677	-	protein_coding	0.13498	0.074986	1.80008	0.0718487	0.564307
ENSMUSG00000027361	Gabpb1	2:126469362-126518257	-	protein_coding	0.272464	0.151452	1.79901	0.072017	0.565328
ENSMUSG00000071669	Snx29	16:11140772-11573336	+	protein_coding	0.299193	0.166342	1.79866	0.0720722	0.56546
ENSMUSG00000039298	Cdk5rap2	4:70135093-70328680	-	protein_coding	-0.159595	0.0887437	-1.79838	0.0721162	0.565505
ENSMUSG00000021200	Asb2	12:103287401-103322260	-	protein_coding	0.617091	0.343226	1.79791	0.0721908	0.565789
ENSMUSG00000028358	Zfp618	4:62883810-63057945	+	protein_coding	0.955319	0.531444	1.79759	0.0722419	0.565828
ENSMUSG00000061298	Agbl4	4:110254858-111521521	+	protein_coding	-0.477162	0.265544	-1.79693	0.0723473	0.565828
ENSMUSG00000063882	Uqcrh	4:115924162-115932268	-	protein_coding	0.213676	0.118912	1.79693	0.0723475	0.565828
ENSMUSG00000025981	Coq10b	1:55091929-55111861	+	protein_coding	-0.24284	0.135153	-1.79679	0.0723697	0.565828
ENSMUSG00000036391	Sec24a	11:51583091-51654461	-	protein_coding	0.246205	0.137036	1.79665	0.0723916	0.565828
ENSMUSG00000075595	Zfp652	11:95603499-95725941	+	protein_coding	-0.19231	0.107051	-1.79643	0.072426	0.565828
ENSMUSG00000037410	Tbc1d2b	9:90084080-90152857	-	protein_coding	-0.200945	0.111896	-1.79582	0.0725234	0.566289
ENSMUSG00000105565	Gm43566	5:23879737-23880544	-	lncRNA	0.687977	0.383195	1.79537	0.0725946	0.566399
ENSMUSG00000061755	Bod1l	5:41944881-42001658	-	protein_coding	-0.253788	0.14137	-1.79521	0.0726208	0.566399
ENSMUSG00000025138	Sirt7	11:120509198-120516066	-	protein_coding	0.256384	0.142833	1.795	0.0726542	0.566399
ENSMUSG00000046994	Mars2	1:55276336-55287629	+	protein_coding	-0.165694	0.0923208	-1.79477	0.0726911	0.566399
ENSMUSG00000030744	Rps3	7:99127103-99132945	-	protein_coding	0.226411	0.126178	1.79438	0.0727524	0.566468
ENSMUSG00000021665	Hexb	13:97312839-97334865	-	protein_coding	0.195452	0.108936	1.79419	0.0727826	0.566468
ENSMUSG00000037339	Fam53a	5:33757691-33786979	-	protein_coding	-0.126866	0.07072	-1.79392	0.0728264	0.566468
ENSMUSG00000034928	Rnf44	13:54827212-54841720	-	protein_coding	-0.160966	0.089737	-1.79375	0.0728535	0.566468
ENSMUSG00000021262	Evl	12:108520979-108654775	+	protein_coding	-0.117497	0.0655215	-1.79326	0.0729315	0.566527
ENSMUSG00000046269	Usp27x	X:7237513-7242069	-	protein_coding	-0.279565	0.155917	-1.79304	0.0729668	0.566527
ENSMUSG00000047694	Yipf6	X:97979922-97992623	+	protein_coding	-0.156604	0.0873434	-1.79297	0.0729783	0.566527
ENSMUSG00000027018	Hat1	2:71219302-71271966	+	protein_coding	0.27854	0.155371	1.79274	0.0730148	0.566527
ENSMUSG00000033039	Micall1	15:78993098-79021100	+	protein_coding	-0.174825	0.0975375	-1.79239	0.073071	0.566665
ENSMUSG00000022687	Boc	16:44305412-44379260	-	protein_coding	-0.23954	0.133691	-1.79175	0.0731737	0.567108
ENSMUSG00000003865	Gys1	7:45084268-45106043	+	protein_coding	-0.129256	0.0721602	-1.79123	0.0732561	0.567108
ENSMUSG00000014177	Tvp23b	11:62770281-62807606	+	protein_coding	0.193503	0.108066	1.7906	0.0733582	0.567108
ENSMUSG00000049404	Rarres1	3:67386305-67422856	-	protein_coding	0.269354	0.150451	1.79031	0.0734046	0.567108
ENSMUSG00000112959	Gm32834	13:51532172-51572722	-	lncRNA	0.669995	0.37434	1.7898	0.0734855	0.567108
ENSMUSG00000028125	Abca4	3:121838092-121973772	+	protein_coding	0.726196	0.40578	1.78963	0.0735134	0.567108
ENSMUSG00000042229	Rabif	1:134422386-134436512	+	protein_coding	-0.177004	0.0989269	-1.78924	0.0735767	0.567108
ENSMUSG00000074896	Ifit3	19:34560931-34566131	+	protein_coding	-0.286677	0.160225	-1.78921	0.0735807	0.567108
ENSMUSG00000039684	Gm5422	10:31124019-31127039	+	transcribed_processed_pseudogene	0.245745	0.137356	1.78911	0.0735964	0.567108
ENSMUSG00000019467	Arhgef25	10:127018394-127025952	-	protein_coding	-0.147934	0.0826862	-1.7891	0.0735994	0.567108
ENSMUSG00000030286	Emc3	6:113491835-113508613	-	protein_coding	0.119596	0.0668536	1.78893	0.0736268	0.567108
ENSMUSG00000030199	Etv6	6:134012663-134247121	+	protein_coding	-0.227723	0.127296	-1.78892	0.0736279	0.567108
ENSMUSG00000031837	Necab2	8:120173458-120199379	+	protein_coding	-0.252448	0.141156	-1.78844	0.0737053	0.567313
ENSMUSG00000001482	Def8	8:124150266-124190009	+	protein_coding	0.109451	0.0612089	1.78815	0.073751	0.567313
ENSMUSG00000022013	Dnajc15	14:78058121-78112565	-	protein_coding	0.185057	0.10352	1.78765	0.0738318	0.567313
ENSMUSG00000032263	Bckdhb	9:83807198-84006293	+	protein_coding	0.147443	0.0824824	1.78757	0.0738459	0.567313
ENSMUSG00000021007	Spata7	12:98594416-98636074	+	protein_coding	0.267645	0.149726	1.78756	0.0738469	0.567313
ENSMUSG00000090086	AI480526	5:123271786-123279729	-	lncRNA	0.464562	0.260009	1.78672	0.0739834	0.567888
ENSMUSG00000029136	Rbks	5:31781783-31854971	-	protein_coding	0.386827	0.216513	1.78662	0.0739987	0.567888
ENSMUSG00000026730	Pter	2:12928852-13008266	+	protein_coding	-0.200391	0.112178	-1.78636	0.0740405	0.56791
ENSMUSG00000116936	Bod1-ps	16:17552033-17552550	+	processed_pseudogene	0.790869	0.442784	1.78613	0.0740786	0.56791
ENSMUSG00000099083	Atf7	15:102434381-102533899	-	protein_coding	-0.229969	0.128792	-1.78558	0.0741674	0.56791
ENSMUSG00000040322	Slc25a24	3:109030465-109075773	+	protein_coding	0.843348	0.472428	1.78514	0.0742393	0.56791
ENSMUSG00000109284	B230311B06Rik	7:118191493-118196061	+	lncRNA	0.305098	0.170923	1.78501	0.0742603	0.56791
ENSMUSG00000003810	Mast2	4:116163959-116321471	-	protein_coding	-0.158909	0.0890313	-1.78487	0.0742825	0.56791
ENSMUSG00000047907	Tshz2	2:169474933-169913736	+	protein_coding	-0.290066	0.162524	-1.78476	0.0743007	0.56791
ENSMUSG00000070576	Mn1	5:111565228-111604899	+	protein_coding	-0.56676	0.31757	-1.78468	0.0743133	0.56791
ENSMUSG00000075271	Ttc30a1	2:75808591-75812311	-	protein_coding	0.392627	0.220032	1.7844	0.0743582	0.56791
ENSMUSG00000035686	Thrsp	7:97062145-97066937	-	protein_coding	0.249725	0.139963	1.78423	0.0743865	0.56791
ENSMUSG00000053347	Zfp943	17:22181533-22290149	+	protein_coding	0.258443	0.144872	1.78394	0.0744335	0.567974
ENSMUSG00000074461	Gm10699	8:14140440-14143225	+	TEC	0.445293	0.249678	1.78347	0.0745103	0.568266
ENSMUSG00000038762	Abcf1	17:36267711-36280653	-	protein_coding	-0.117387	0.0658556	-1.7825	0.0746684	0.569178
ENSMUSG00000039205	Ciz1	2:32242339-32270982	+	protein_coding	-0.18637	0.10457	-1.78225	0.0747082	0.569187
ENSMUSG00000038244	Mical2	7:111825063-112012313	+	protein_coding	0.120137	0.0674359	1.7815	0.0748307	0.569826
ENSMUSG00000020706	Ftsj3	11:106139968-106146905	-	protein_coding	-0.152441	0.0855997	-1.78086	0.0749359	0.570069
ENSMUSG00000032578	Cish	9:107173225-107179983	+	protein_coding	-0.547969	0.307745	-1.7806	0.0749786	0.570069
ENSMUSG00000020097	Sgpl1	10:60934421-60983482	-	protein_coding	-0.136563	0.0767092	-1.78026	0.0750329	0.570188
ENSMUSG00000097989	Gm4335	15:93094476-93095479	+	processed_pseudogene	-0.453176	0.254681	-1.77938	0.0751768	0.570988
ENSMUSG00000057914	Cacnb2	2:14607899-14992719	+	protein_coding	-0.249109	0.140046	-1.77876	0.0752783	0.571331
ENSMUSG00000052387	Trpm3	19:22116410-22972774	+	protein_coding	-0.171204	0.0962557	-1.77864	0.0752996	0.571331
ENSMUSG00000036850	Mrpl41	2:24864129-24865110	-	protein_coding	0.378591	0.21292	1.77809	0.0753892	0.571717
ENSMUSG00000003283	Hck	2:152950388-152993361	+	protein_coding	-0.743125	0.418052	-1.77759	0.0754708	0.572042
ENSMUSG00000020389	Cdkl3	11:51895048-51980611	+	protein_coding	-0.271001	0.152485	-1.77723	0.0755305	0.572172
ENSMUSG00000050732	Vamp8	6:72362206-72367686	-	protein_coding	0.186574	0.104994	1.777	0.075568	0.572172
ENSMUSG00000078578	Ube2d3	3:135143910-135173959	+	protein_coding	0.0940502	0.0529329	1.77678	0.0756042	0.572172
ENSMUSG00000081099	Gm5270	2:161096376-161097377	-	processed_pseudogene	-0.24207	0.136313	-1.77584	0.0757598	0.572567
ENSMUSG00000041168	Lonp1	17:56921297-56933887	-	protein_coding	-0.127981	0.072097	-1.77512	0.0758777	0.572567
ENSMUSG00000040624	Plekhg1	10:3690364-3917303	+	protein_coding	-0.265585	0.149623	-1.77503	0.0758937	0.572567
ENSMUSG00000040929	Rfx3	19:27739121-27988566	-	protein_coding	-0.132976	0.0749162	-1.77499	0.0758989	0.572567
ENSMUSG00000024087	Cyp1b1	17:80008966-80022490	-	protein_coding	0.550127	0.310008	1.77456	0.075971	0.572567
ENSMUSG00000059866	Tnip2	5:34653431-34671335	-	protein_coding	-0.242718	0.136785	-1.77445	0.0759888	0.572567
ENSMUSG00000021235	Coq6	12:84408431-84420570	+	protein_coding	0.240261	0.135454	1.77375	0.0761049	0.572567
ENSMUSG00000024844	Banf1	19:5414666-5417196	-	protein_coding	0.150405	0.0848156	1.77332	0.0761759	0.572567
ENSMUSG00000057396	Zfp759	13:67269724-67289851	+	protein_coding	0.733759	0.4138	1.77322	0.0761919	0.572567
ENSMUSG00000028631	Kcnq4	4:120553335-120605809	-	protein_coding	-0.320387	0.18073	-1.77274	0.0762724	0.572567
ENSMUSG00000048502	Duxbl1	14:25979001-25990512	+	protein_coding	0.516034	0.291137	1.77248	0.0763156	0.572567
ENSMUSG00000059975	Zfp74	7:29630240-29653514	-	protein_coding	-0.264	0.148965	-1.77223	0.076356	0.572567
ENSMUSG00000028696	Ipp	4:116364746-116395440	+	protein_coding	0.273226	0.15418	1.77212	0.0763752	0.572567
ENSMUSG00000089872	Rps6kc1	1:190432399-190643967	-	protein_coding	-0.163174	0.0920884	-1.77193	0.0764065	0.572567
ENSMUSG00000018589	Glra2	X:163912013-164110389	-	protein_coding	-0.52586	0.296775	-1.77192	0.0764086	0.572567
ENSMUSG00000000278	Scpep1	11:88814846-88846291	-	protein_coding	-0.183184	0.103382	-1.77191	0.0764098	0.572567
ENSMUSG00000031585	Gtf2e2	8:34221861-34267201	+	protein_coding	-0.206706	0.116684	-1.7715	0.0764784	0.572567
ENSMUSG00000028218	Cibar1	4:12153409-12172015	-	protein_coding	0.162766	0.0919007	1.77111	0.0765426	0.572567
ENSMUSG00000032803	Cdv3	9:103230293-103243039	-	protein_coding	-0.144116	0.0813745	-1.77103	0.0765563	0.572567
ENSMUSG00000057751	Megf6	4:154255187-154360170	+	protein_coding	0.728941	0.411614	1.77093	0.0765717	0.572567
ENSMUSG00000074553	Eif1-ps1	14:39728177-39728506	+	processed_pseudogene	0.769994	0.434923	1.77041	0.076658	0.572567
ENSMUSG00000005413	Hmox1	8:75820249-75827217	+	protein_coding	-0.168134	0.0949704	-1.77038	0.076664	0.572567
ENSMUSG00000024120	Lrpprc	17:85012675-85098217	-	protein_coding	0.227268	0.128375	1.77034	0.0766703	0.572567
ENSMUSG00000022947	Cbr3	16:93480103-93487878	+	protein_coding	-0.201774	0.113981	-1.77024	0.0766866	0.572567
ENSMUSG00000018451	6330403K07Rik	11:70922767-70924339	-	protein_coding	-0.166378	0.0939912	-1.77015	0.0767025	0.572567
ENSMUSG00000040225	Prrc2c	1:162498294-162568125	-	protein_coding	0.29973	0.169326	1.77014	0.0767045	0.572567
ENSMUSG00000061232	H2-K1	17:34214991-34219321	-	protein_coding	-0.13209	0.0746693	-1.769	0.0768938	0.573312
ENSMUSG00000033813	Tcea1	1:4928037-4968132	+	protein_coding	0.314427	0.177749	1.76894	0.0769036	0.573312
ENSMUSG00000013736	Trnt1	6:106746081-106759435	+	protein_coding	0.165605	0.0936234	1.76884	0.076921	0.573312
ENSMUSG00000028199	Cryz	3:154302348-154328819	+	protein_coding	-0.225907	0.12774	-1.76849	0.0769795	0.573458
ENSMUSG00000014547	Wdfy2	14:63075127-63198958	+	protein_coding	-0.190353	0.107671	-1.76792	0.0770747	0.573842
ENSMUSG00000025872	Thoc3	13:54606650-54616662	-	protein_coding	0.199842	0.113069	1.76743	0.0771571	0.573842
ENSMUSG00000035351	Nup37	10:87982854-88014252	+	protein_coding	0.394443	0.223195	1.76726	0.0771847	0.573842
ENSMUSG00000028044	Cks1b	3:89322779-89325690	-	protein_coding	-0.475999	0.269345	-1.76725	0.0771867	0.573842
ENSMUSG00000057835	Zfp119a	17:56171892-56185930	-	protein_coding	-1.04349	0.590639	-1.76671	0.077277	0.573942
ENSMUSG00000046861	Hectd3	4:116852514-116862474	+	protein_coding	-0.163272	0.0924161	-1.7667	0.0772779	0.573942
ENSMUSG00000063146	Clip2	5:134518237-134581288	-	protein_coding	-0.19684	0.111449	-1.7662	0.0773623	0.574152
ENSMUSG00000115718	Gm49179	14:119113294-119118272	+	lncRNA	0.769363	0.435636	1.76607	0.077384	0.574152
ENSMUSG00000019842	Traf3ip2	10:39488930-39531303	+	protein_coding	-0.488109	0.276504	-1.76529	0.0775155	0.574839
ENSMUSG00000001157	Gmcl1	6:86668750-86710365	-	protein_coding	-0.167431	0.0949109	-1.76409	0.077717	0.576043
ENSMUSG00000021938	Pspc1	14:56958167-57015773	-	protein_coding	0.274426	0.155593	1.76374	0.0777759	0.57619
ENSMUSG00000035898	Uba6	5:86257146-86320662	-	protein_coding	0.3969	0.225128	1.763	0.077901	0.57663
ENSMUSG00000047649	Cd3eap	7:19089939-19093408	-	protein_coding	-0.173536	0.0984367	-1.76292	0.0779135	0.57663
ENSMUSG00000110531	Gm7760	8:19761144-19761721	-	processed_pseudogene	5.24027	2.97423	1.76189	0.0780873	0.577351
ENSMUSG00000037428	Vgf	5:137055246-137062205	+	protein_coding	-0.306112	0.173742	-1.76188	0.0780892	0.577351
ENSMUSG00000020444	Guk1	11:59074701-59083069	-	protein_coding	0.210639	0.119613	1.761	0.078239	0.577649
ENSMUSG00000029617	Ccz1	5:143924727-143951695	-	protein_coding	0.151176	0.0858508	1.76092	0.0782524	0.577649
ENSMUSG00000026102	Inpp1	1:52824586-52856847	-	protein_coding	-0.193005	0.109607	-1.76089	0.0782575	0.577649
ENSMUSG00000034265	Zdhhc14	17:5542832-5804086	+	protein_coding	-0.318551	0.180921	-1.76072	0.0782861	0.577649
ENSMUSG00000019843	Fyn	10:39244851-39441377	+	protein_coding	-0.132072	0.0750235	-1.76041	0.0783387	0.577748
ENSMUSG00000074890	Lcmt2	2:120958788-120971134	-	protein_coding	0.321862	0.182882	1.75994	0.0784176	0.578041
ENSMUSG00000069045	Ddx3y	Y:1260771-1286629	-	protein_coding	0.227522	0.129333	1.7592	0.0785433	0.578678
ENSMUSG00000001247	Lsr	7:30657195-30672889	-	protein_coding	1.21144	0.688816	1.75873	0.0786236	0.578801
ENSMUSG00000022951	Rcan1	16:92188841-92272112	-	protein_coding	-0.123488	0.0702179	-1.75864	0.0786385	0.578801
ENSMUSG00000085776	5430402O13Rik	6:50543623-50601379	+	lncRNA	-0.530201	0.301629	-1.75779	0.0787829	0.579085
ENSMUSG00000085912	Trp53cor1	17:29276404-29298153	-	lncRNA	-0.525216	0.298811	-1.75768	0.0788012	0.579085
ENSMUSG00000045004	Spata21	4:140815644-140840071	+	protein_coding	-0.660572	0.375861	-1.75749	0.0788342	0.579085
ENSMUSG00000029026	Trp73	4:154140706-154224665	-	protein_coding	0.982093	0.558851	1.75734	0.0788593	0.579085
ENSMUSG00000021477	Ctsl	13:64507151-64518704	-	protein_coding	0.145628	0.0828724	1.75726	0.0788734	0.579085
ENSMUSG00000109295	Gm5739	8:5129294-5130996	+	processed_pseudogene	0.991201	0.564142	1.75701	0.0789168	0.579116
ENSMUSG00000031684	Slc10a7	8:79235975-79460632	+	protein_coding	-0.298927	0.170195	-1.75638	0.0790243	0.579616
ENSMUSG00000115149	9330188P03Rik	14:105826893-105869492	+	lncRNA	-0.521818	0.297195	-1.75581	0.0791215	0.579764
ENSMUSG00000025979	Mob4	1:55170390-55194058	+	protein_coding	-0.124974	0.0711778	-1.7558	0.079123	0.579764
ENSMUSG00000035109	Shc4	2:125469367-125566068	-	protein_coding	-0.264066	0.150434	-1.75537	0.0791962	0.580001
ENSMUSG00000006732	Mettl1	10:126877283-126882234	+	protein_coding	0.235044	0.133917	1.75514	0.079235	0.580001
ENSMUSG00000010066	Cacna2d2	9:107276811-107406542	+	protein_coding	-0.171684	0.0978345	-1.75484	0.0792867	0.580001
ENSMUSG00000074918	Inafm2	2:118576239-118579291	+	protein_coding	-0.155421	0.0885746	-1.75469	0.0793126	0.580001
ENSMUSG00000103793	Pcdhga6	18:37840092-37974926	+	protein_coding	-0.233424	0.133065	-1.75421	0.0793948	0.580314
ENSMUSG00000083327	Vcp-rs	X:103389435-103391840	-	processed_pseudogene	0.717297	0.409077	1.75345	0.0795242	0.580972
ENSMUSG00000090626	Tex9	9:72357676-72399494	-	protein_coding	-0.390158	0.222575	-1.75293	0.0796141	0.581097
ENSMUSG00000021392	Nol8	13:49806554-49832492	+	protein_coding	-0.19089	0.1089	-1.75289	0.0796201	0.581097
[truncated: 53,439 more rows]
