# Supplementary material for: The gut microbiome controls reactive astrocytosis during Aβ amyloidosis via propionate-mediated regulation of IL-17
Source: J Clin Invest. 2025 May 13;135(13):e180826. doi: 10.1172/JCI180826 (PMC12208551; doi:10.1172/JCI180826)
Supplement: Supplemental table 3 [file jci-135-180826-s013.xlsx]

## Sheet: Sheet1
Ensembl ID	Gene Symbol	Location	Strand	Biotype	Log2 Fold Change	LFC Standard Error	Wald Statistic	p Value	FDR Adj p Value
ENSMUSG00000038453	Srcin1	11:97400166-97467012	-	protein_coding	0.595303	0.0834668	7.13222	9.8765e-13	1.4395e-08
ENSMUSG00000085438	Oip5os1	2:119424757-119437983	+	lncRNA	0.699173	0.10025	6.97428	3.07452e-12	1.71665e-08
ENSMUSG00000050321	Neto1	18:86413077-86524843	+	protein_coding	0.71517	0.102996	6.9437	3.81953e-12	1.71665e-08
ENSMUSG00000044349	Snhg11	2:158217558-158228071	+	protein_coding	0.876287	0.126741	6.91402	4.7112e-12	1.71665e-08
ENSMUSG00000032890	Rims3	4:120712013-120753776	+	protein_coding	0.510567	0.0751429	6.79461	1.08606e-11	3.16586e-08
ENSMUSG00000062296	Trank1	9:111140807-111224843	+	protein_coding	1.03133	0.152704	6.7538	1.44025e-11	3.49861e-08
ENSMUSG00000020863	Luc7l3	11:94178716-94212814	-	protein_coding	-0.715089	0.107019	-6.68188	2.35903e-11	4.91183e-08
ENSMUSG00000039477	Tnrc18	5:142710416-142803417	-	protein_coding	1.0609	0.159998	6.63069	3.34129e-11	6.0874e-08
ENSMUSG00000017412	Cacnb4	2:52318332-52566843	-	protein_coding	0.670822	0.102153	6.56683	5.13976e-11	8.32355e-08
ENSMUSG00000021268	Meg3	12:109506879-109538165	+	lncRNA	0.733428	0.115239	6.36439	1.96067e-10	2.56485e-07
ENSMUSG00000020431	Adcy1	11:7013489-7128506	+	protein_coding	0.7821	0.12301	6.35802	2.0437e-10	2.56485e-07
ENSMUSG00000018476	Kdm6b	11:69289334-69304501	-	protein_coding	0.845137	0.133037	6.35264	2.11656e-10	2.56485e-07
ENSMUSG00000097767	Miat	5:112361094-112377261	-	lncRNA	0.944648	0.149095	6.33586	2.3602e-10	2.56485e-07
ENSMUSG00000059995	Atxn7l3	11:102180126-102187457	-	protein_coding	0.504364	0.0796879	6.32924	2.46367e-10	2.56485e-07
ENSMUSG00000030096	Slc6a6	6:91661034-91736047	+	protein_coding	0.737364	0.117856	6.25647	3.93795e-10	3.82638e-07
ENSMUSG00000060371	Caln1	5:130398296-130876253	+	protein_coding	0.637933	0.103795	6.14607	7.94264e-10	7.23525e-07
ENSMUSG00000037541	Shank2	7:143555665-143978231	+	protein_coding	0.748488	0.123744	6.04868	1.4604e-09	1.25208e-06
ENSMUSG00000028557	Rnf11	4:109308295-109341925	-	protein_coding	0.361327	0.060033	6.01881	1.75705e-09	1.42272e-06
ENSMUSG00000039262	Prrc2b	2:32041094-32124549	+	protein_coding	0.694069	0.117178	5.92319	3.15763e-09	2.42224e-06
ENSMUSG00000026176	Ctdsp1	1:74430668-74436444	+	protein_coding	0.423004	0.0730897	5.78746	7.14585e-09	5.20754e-06
ENSMUSG00000036620	Mgat4b	11:50101717-50125930	+	protein_coding	0.483393	0.0843171	5.73304	9.86469e-09	6.84657e-06
ENSMUSG00000046329	Slc25a23	17:57350711-57366863	-	protein_coding	0.570624	0.100148	5.69778	1.21375e-08	8.04111e-06
ENSMUSG00000002006	Pdzd4	X:72836965-72868575	-	protein_coding	0.531127	0.0935415	5.67798	1.36294e-08	8.63689e-06
ENSMUSG00000068882	Ssb	2:69691906-69702190	+	protein_coding	-0.543212	0.0963621	-5.63719	1.72844e-08	1.04967e-05
ENSMUSG00000022623	Shank3	15:89383826-89444464	+	protein_coding	0.480265	0.0862455	5.56858	2.56821e-08	1.49726e-05
ENSMUSG00000025410	Dctn2	10:127102237-127117819	+	protein_coding	-0.356585	0.0651796	-5.47082	4.4797e-08	2.51122e-05
ENSMUSG00000028572	Hook1	4:95855477-95913650	+	protein_coding	1.00738	0.184602	5.45701	4.84216e-08	2.6038e-05
ENSMUSG00000032582	Rbm6	9:107650758-107750436	-	protein_coding	-0.485423	0.0890483	-5.45123	5.00215e-08	2.6038e-05
ENSMUSG00000037855	Zfp365	10:67721933-67748492	-	protein_coding	0.630787	0.115998	5.43793	5.39044e-08	2.67422e-05
ENSMUSG00000030729	Pgm2l1	7:99876601-99928075	+	protein_coding	0.578419	0.106441	5.4342	5.50441e-08	2.67422e-05
ENSMUSG00000032549	Rab6b	9:102988986-103062475	+	protein_coding	0.353651	0.0652758	5.41779	6.03393e-08	2.83692e-05
ENSMUSG00000049176	Frmpd4	X:166254305-167360227	-	protein_coding	0.909799	0.168928	5.38571	7.21576e-08	3.28655e-05
ENSMUSG00000039741	Bahcc1	11:120123773-120183108	+	protein_coding	1.43023	0.266155	5.37368	7.71472e-08	3.40733e-05
ENSMUSG00000038485	Socs7	11:97253261-97289368	+	protein_coding	0.456187	0.0850791	5.36192	8.23418e-08	3.52418e-05
ENSMUSG00000021313	Ryr2	13:11567988-12121831	-	protein_coding	0.684973	0.127866	5.35697	8.46286e-08	3.52418e-05
ENSMUSG00000042700	Sipa1l1	12:82216094-82498560	+	protein_coding	0.571426	0.107158	5.33257	9.68315e-08	3.92033e-05
ENSMUSG00000091264	Smim13	13:41403320-41430053	+	protein_coding	0.599403	0.112617	5.3225	1.02353e-07	4.03187e-05
ENSMUSG00000039682	Lap3	5:45650716-45670033	+	protein_coding	-0.521048	0.0980057	-5.3165	1.0578e-07	4.05722e-05
ENSMUSG00000081552	Gm12328	11:73662750-73662946	-	processed_pseudogene	-0.501604	0.0944502	-5.31077	1.0916e-07	4.07952e-05
ENSMUSG00000064367	mt-Nd5	MT:11742-13565	+	protein_coding	0.813445	0.153479	5.30003	1.15785e-07	4.2189e-05
ENSMUSG00000032589	Bsn	9:107973221-108067583	-	protein_coding	0.799261	0.151444	5.27759	1.30893e-07	4.65308e-05
ENSMUSG00000038550	Ciart	3:95785815-95789563	-	protein_coding	1.06156	0.201381	5.27142	1.3537e-07	4.6754e-05
ENSMUSG00000040943	Tet2	3:133169440-133250900	-	protein_coding	0.90979	0.172702	5.26798	1.37936e-07	4.6754e-05
ENSMUSG00000040112	Mrps35	6:146944262-146975489	+	protein_coding	-0.482229	0.091621	-5.2633	1.41495e-07	4.68703e-05
ENSMUSG00000006435	Neurl1a	19:47167259-47247880	+	protein_coding	0.618576	0.117889	5.24711	1.54502e-07	5.00414e-05
ENSMUSG00000022337	Emc2	15:43340625-43391159	+	protein_coding	-0.374834	0.07163	-5.23293	1.66847e-07	5.28651e-05
ENSMUSG00000025318	Jph3	8:122456362-122521015	+	protein_coding	0.507632	0.0971299	5.22632	1.72916e-07	5.29633e-05
ENSMUSG00000035847	Ids	X:69386675-69408690	-	protein_coding	0.546918	0.104679	5.22471	1.74425e-07	5.29633e-05
ENSMUSG00000046574	Prr12	7:44676987-44702305	-	protein_coding	0.697159	0.133548	5.2203	1.78635e-07	5.31347e-05
ENSMUSG00000034111	Tmed8	12:87213011-87247228	-	protein_coding	0.813925	0.156469	5.20183	1.9734e-07	5.72498e-05
ENSMUSG00000055116	Arntl	7:112806672-112913333	+	protein_coding	-0.622031	0.119695	-5.19678	2.02771e-07	5.72498e-05
ENSMUSG00000038738	Shank1	7:43959677-44009996	+	protein_coding	0.674071	0.129743	5.19542	2.04253e-07	5.72498e-05
ENSMUSG00000014776	Nol3	8:106002772-106008571	+	protein_coding	-0.723229	0.140177	-5.15941	2.47734e-07	6.80511e-05
ENSMUSG00000034687	Fras1	5:96521814-96932587	+	protein_coding	0.904173	0.175359	5.15611	2.52128e-07	6.80511e-05
ENSMUSG00000025337	Sbds	5:130274572-130284371	-	protein_coding	-0.509197	0.0991434	-5.13596	2.807e-07	7.27552e-05
ENSMUSG00000021301	Hecw1	13:14401023-14697813	-	protein_coding	1.10791	0.215805	5.13384	2.83894e-07	7.27552e-05
ENSMUSG00000058056	Palld	8:61964467-62355724	-	protein_coding	-0.681512	0.132786	-5.13243	2.86028e-07	7.27552e-05
ENSMUSG00000063576	Klhdc3	17:46985476-46991840	-	protein_coding	0.334289	0.0651618	5.13014	2.89523e-07	7.27552e-05
ENSMUSG00000027187	Cat	2:103284194-103315505	-	protein_coding	-0.381514	0.0744369	-5.12533	2.97015e-07	7.33727e-05
ENSMUSG00000048644	Ctxn1	8:4307660-4309274	-	protein_coding	0.349218	0.0682125	5.11956	3.06252e-07	7.43937e-05
ENSMUSG00000030226	Lmo3	6:138339916-138558966	-	protein_coding	0.485398	0.0951922	5.09914	3.41199e-07	8.15241e-05
ENSMUSG00000028419	Chmp5	4:40948407-40965303	+	protein_coding	-0.440126	0.0863914	-5.09457	3.49542e-07	8.21705e-05
ENSMUSG00000032855	Pkd1	17:24768808-24815482	+	protein_coding	0.624628	0.123219	5.06925	3.99389e-07	9.23983e-05
ENSMUSG00000021660	Btf3	13:98446404-98453514	-	protein_coding	-0.44077	0.087119	-5.0594	4.2057e-07	9.57783e-05
ENSMUSG00000059824	Dbp	7:45354512-45359627	+	protein_coding	0.693042	0.137288	5.04808	4.46279e-07	0.00010007
ENSMUSG00000004535	Tax1bp1	6:52690714-52743765	+	protein_coding	-0.355394	0.0705141	-5.04004	4.65432e-07	0.000101514
ENSMUSG00000006818	Sod2	17:13225733-13258950	+	protein_coding	-0.342061	0.0678755	-5.03954	4.6665e-07	0.000101514
ENSMUSG00000018559	Ctdnep1	11:69871982-69881427	+	protein_coding	0.32671	0.0649283	5.03185	4.85774e-07	0.00010412
ENSMUSG00000009739	Pou6f1	15:100473199-100497865	-	protein_coding	0.51649	0.103054	5.01182	5.39189e-07	0.000113894
ENSMUSG00000028271	Gtf2b	3:142470806-142489367	+	protein_coding	-0.556201	0.112591	-4.94	7.8123e-07	0.000161832
ENSMUSG00000008489	Elavl2	4:91139000-91289022	-	protein_coding	0.831824	0.168524	4.93592	7.97721e-07	0.000161832
ENSMUSG00000031971	Ccsap	8:124567570-124586948	-	protein_coding	0.560843	0.113634	4.9355	7.99444e-07	0.000161832
ENSMUSG00000047842	Diras2	13:52658416-52685315	-	protein_coding	0.617173	0.125179	4.93031	8.21008e-07	0.000163696
ENSMUSG00000022208	Jph4	14:55344283-55354392	-	protein_coding	0.429844	0.0872263	4.92792	8.31115e-07	0.000163696
ENSMUSG00000042807	Hecw2	1:53846035-54234327	-	protein_coding	1.11241	0.225983	4.92256	8.54191e-07	0.000165998
ENSMUSG00000033960	Jcad	18:4634878-4682869	+	protein_coding	0.705829	0.14376	4.90977	9.1185e-07	0.000174871
ENSMUSG00000020684	Rasl10b	11:83299963-83311865	+	protein_coding	0.512359	0.10472	4.89267	9.94786e-07	0.000188299
ENSMUSG00000037224	Zfyve28	5:34352237-34445793	-	protein_coding	0.978186	0.200161	4.88699	1.0239e-06	0.000191325
ENSMUSG00000024472	Dcp2	18:44513569-44558036	+	protein_coding	0.509058	0.104253	4.88292	1.04528e-06	0.000192847
ENSMUSG00000020541	Tom1l1	11:90534291-90579192	-	protein_coding	-0.459801	0.0944107	-4.87022	1.11473e-06	0.00020309
ENSMUSG00000027177	Hipk3	2:104256826-104324791	-	protein_coding	0.649922	0.133793	4.85765	1.18785e-06	0.000213739
ENSMUSG00000048895	Cdk5r1	11:80367849-80372010	+	protein_coding	0.401378	0.0830286	4.83422	1.33672e-06	0.000235559
ENSMUSG00000050144	Slc25a44	3:88317805-88332446	-	protein_coding	0.478063	0.098962	4.83077	1.36006e-06	0.000235559
ENSMUSG00000026112	Coa5	1:37456165-37469184	-	protein_coding	0.549567	0.113799	4.82928	1.37027e-06	0.000235559
ENSMUSG00000010554	Mettl16	11:74661656-74719351	+	protein_coding	-0.436741	0.0904455	-4.82877	1.37376e-06	0.000235559
ENSMUSG00000030847	Bag3	7:128125340-128148705	+	protein_coding	-0.497239	0.103084	-4.82362	1.40977e-06	0.000238923
ENSMUSG00000025066	Sfr1	19:47720121-47724027	+	protein_coding	-0.440374	0.0915369	-4.81088	1.50265e-06	0.000251737
ENSMUSG00000048240	Gng7	10:80784458-80850779	-	protein_coding	0.471289	0.0982404	4.79731	1.60811e-06	0.000266343
ENSMUSG00000024899	Papss2	19:32573190-32644587	+	protein_coding	-0.400026	0.0834511	-4.79354	1.63862e-06	0.000268348
ENSMUSG00000097545	Mir124a-1hg	14:64824744-64831410	+	lncRNA	0.821476	0.171709	4.78412	1.71736e-06	0.000278117
ENSMUSG00000063317	Usp31	7:121241244-121306476	-	protein_coding	0.540839	0.113173	4.77885	1.76304e-06	0.000282376
ENSMUSG00000041841	Rpl37	15:5146127-5148622	+	protein_coding	-0.629255	0.132264	-4.75758	1.95931e-06	0.000310402
ENSMUSG00000036617	Etl4	2:19914591-20815524	+	protein_coding	0.550833	0.115964	4.75003	2.03391e-06	0.000318755
ENSMUSG00000058672	Tubb2a	13:34258257-34261990	-	protein_coding	-0.537988	0.113444	-4.74234	2.11259e-06	0.000327564
ENSMUSG00000074923	Pak6	2:118493784-118528501	+	protein_coding	0.653197	0.137868	4.73784	2.16007e-06	0.000331399
ENSMUSG00000042096	Dao	5:114141764-114163743	+	protein_coding	-2.71454	0.574058	-4.72868	2.25984e-06	0.000343096
ENSMUSG00000031883	Car7	8:105261321-105276975	+	protein_coding	1.01726	0.215354	4.72366	2.31638e-06	0.000348054
ENSMUSG00000030788	Rnf141	7:110399639-110443664	-	protein_coding	0.291852	0.0618915	4.71554	2.41067e-06	0.000358526
ENSMUSG00000055027	Smyd1	6:71190924-71299217	-	protein_coding	-0.475228	0.100918	-4.70904	2.48886e-06	0.000366415
ENSMUSG00000024617	Camk2a	18:61058690-61121224	+	protein_coding	0.621522	0.132055	4.70653	2.51973e-06	0.000367251
ENSMUSG00000060657	Marf1	16:13927037-13981215	-	protein_coding	0.49122	0.104565	4.69775	2.6304e-06	0.000379585
ENSMUSG00000030905	Crym	7:119785603-119801334	-	protein_coding	-0.57742	0.123113	-4.69014	2.73015e-06	0.000390117
ENSMUSG00000097604	Gm17322	9:57905324-57914734	+	lncRNA	1.3822	0.295439	4.67844	2.89065e-06	0.000409041
ENSMUSG00000063659	Zbtb18	1:177269917-177278330	+	protein_coding	0.406595	0.0869691	4.67516	2.93718e-06	0.000411628
ENSMUSG00000050840	Cdh20	1:104696254-104923206	+	protein_coding	-0.441965	0.0945817	-4.67284	2.97063e-06	0.000412351
ENSMUSG00000044628	Rnf208	2:25132941-25134274	+	protein_coding	0.414179	0.0887919	4.6646	3.09213e-06	0.000425167
ENSMUSG00000029422	Rsrc2	5:123866489-123887477	-	protein_coding	-0.35691	0.0766138	-4.65856	3.18423e-06	0.000433739
ENSMUSG00000024743	Syt7	19:10366454-10430544	+	protein_coding	0.560358	0.120454	4.65206	3.2864e-06	0.00044192
ENSMUSG00000042305	Tmem183a	1:134273835-134289717	-	protein_coding	0.501095	0.107785	4.64901	3.33525e-06	0.00044192
ENSMUSG00000037815	Ctnna1	18:35251912-35387832	+	protein_coding	-0.433659	0.0932821	-4.6489	3.33716e-06	0.00044192
ENSMUSG00000006445	Epha2	4:141028551-141056695	+	protein_coding	2.41787	0.520423	4.64596	3.38495e-06	0.00044192
ENSMUSG00000050556	Kcnb1	2:166937889-167032075	-	protein_coding	0.504496	0.108604	4.6453	3.39589e-06	0.00044192
ENSMUSG00000040640	Erc2	14:27344385-28200494	+	protein_coding	0.662585	0.14271	4.64288	3.43583e-06	0.000443161
ENSMUSG00000019894	Slc6a15	10:103203644-103255238	+	protein_coding	0.796462	0.171655	4.63989	3.48591e-06	0.000445677
ENSMUSG00000067567	Hdac8	X:101328245-101548965	-	protein_coding	-0.450075	0.097114	-4.6345	3.578e-06	0.000453473
ENSMUSG00000092341	Malat1	19:5845717-5852704	-	lncRNA	1.22655	0.264898	4.63028	3.65169e-06	0.000458822
ENSMUSG00000042744	Hectd4	5:121358282-121506640	+	protein_coding	0.418449	0.0906597	4.6156	3.91964e-06	0.000486131
ENSMUSG00000057614	Gnai1	5:18470133-18565353	-	protein_coding	0.465015	0.1008	4.61326	3.96405e-06	0.000486131
ENSMUSG00000033208	S100b	10:76089687-76096993	+	protein_coding	-0.455149	0.0986668	-4.61299	3.9691e-06	0.000486131
ENSMUSG00000024966	Stip1	19:6998070-7017335	-	protein_coding	-0.407429	0.0884909	-4.60419	4.14069e-06	0.000502921
ENSMUSG00000097973	Gm4929	12:13802675-13803666	-	processed_pseudogene	-0.694834	0.151698	-4.58038	4.64136e-06	0.000556017
ENSMUSG00000005846	Rsl1d1	16:11010834-11021195	-	protein_coding	-0.472336	0.103173	-4.57812	4.69183e-06	0.000556017
ENSMUSG00000020422	Tns3	11:8381652-8614681	-	protein_coding	-0.40226	0.0878662	-4.5781	4.69228e-06	0.000556017
ENSMUSG00000022947	Cbr3	16:93480103-93487878	+	protein_coding	-0.748241	0.16369	-4.57109	4.85198e-06	0.000570304
ENSMUSG00000033565	Rbfox2	15:76963190-77191204	-	protein_coding	0.527556	0.115454	4.5694	4.89113e-06	0.000570306
ENSMUSG00000009418	Nav1	1:135362318-135615843	-	protein_coding	0.758046	0.166099	4.56382	5.0231e-06	0.000580015
ENSMUSG00000041124	Msantd4	9:4376562-4386870	+	protein_coding	-0.364144	0.0798119	-4.56253	5.05399e-06	0.000580015
ENSMUSG00000028603	Scp2	4:107901036-108002195	-	protein_coding	-0.306484	0.0672524	-4.55722	5.18356e-06	0.000590238
ENSMUSG00000030298	Sec13	6:113705023-113717704	-	protein_coding	-0.475752	0.105085	-4.5273	5.97432e-06	0.000667776
ENSMUSG00000034156	Tspoap1	11:87651367-87676754	+	protein_coding	0.405979	0.0897005	4.52594	6.01284e-06	0.000667776
ENSMUSG00000038437	Mllt6	11:97554240-97576289	+	protein_coding	0.335603	0.074172	4.52466	6.04928e-06	0.000667776
ENSMUSG00000044068	Zrsr1	11:22922005-22926496	+	protein_coding	-0.417292	0.0922266	-4.52464	6.04995e-06	0.000667776
ENSMUSG00000032177	Pde4a	9:21077010-21124544	+	protein_coding	0.450888	0.0996852	4.52312	6.0936e-06	0.000667776
ENSMUSG00000110710	C78859	8:95048786-95054728	+	lncRNA	1.21746	0.269285	4.52107	6.15281e-06	0.000669232
ENSMUSG00000025658	Cnksr2	X:156604432-156826290	-	protein_coding	0.501046	0.111017	4.51325	6.38404e-06	0.00068924
ENSMUSG00000032244	Fem1b	9:62699103-62719216	-	protein_coding	0.451322	0.100167	4.5057	6.6156e-06	0.000708988
ENSMUSG00000046311	Zfp62	11:49094119-49109643	+	protein_coding	-0.559071	0.124525	-4.48964	7.13425e-06	0.000754194
ENSMUSG00000090122	Kcne1l	X:141087748-141089290	-	protein_coding	-0.470693	0.104844	-4.48944	7.14091e-06	0.000754194
ENSMUSG00000031835	Mbtps1	8:120234895-120285474	-	protein_coding	0.412403	0.0919432	4.48541	7.27746e-06	0.000760651
ENSMUSG00000027455	Nsfl1c	2:151336102-151353334	+	protein_coding	-0.410181	0.0914652	-4.48456	7.30642e-06	0.000760651
ENSMUSG00000032078	Zpr1	9:46184362-46193941	+	protein_coding	-0.490093	0.109701	-4.46752	7.9131e-06	0.000817967
ENSMUSG00000026377	Nifk	1:118249569-118261552	+	protein_coding	-0.483804	0.108502	-4.45895	8.23614e-06	0.000845364
ENSMUSG00000015766	Eps8	6:137454243-137631874	-	protein_coding	-0.439512	0.0986994	-4.45304	8.46629e-06	0.00086291
ENSMUSG00000023921	Mmut	17:41245576-41272879	+	protein_coding	-0.518644	0.116567	-4.4493	8.61487e-06	0.000870364
ENSMUSG00000025237	Parp6	9:59524567-59557568	+	protein_coding	0.59168	0.133015	4.44821	8.65886e-06	0.000870364
ENSMUSG00000067879	Vxn	1:9671424-9697368	+	protein_coding	0.610729	0.137367	4.44595	8.75035e-06	0.000873537
ENSMUSG00000039087	Rreb1	13:37962376-38135981	+	protein_coding	0.584409	0.131699	4.43746	9.10277e-06	0.000902537
ENSMUSG00000040263	Klhdc4	8:122523052-122556308	-	protein_coding	-0.492241	0.111028	-4.4335	9.27163e-06	0.000909011
ENSMUSG00000020101	Vsir	10:60182630-60208463	+	protein_coding	-0.49815	0.112415	-4.43133	9.36534e-06	0.000909011
ENSMUSG00000025422	Agap2	10:126911153-126929038	+	protein_coding	0.378911	0.0855871	4.4272	9.54654e-06	0.000909011
ENSMUSG00000042532	Golga7b	19:42236013-42258787	+	protein_coding	0.614464	0.138813	4.42657	9.57433e-06	0.000909011
ENSMUSG00000058589	Anks1b	10:89709371-90809162	+	protein_coding	0.472023	0.106649	4.42594	9.60231e-06	0.000909011
ENSMUSG00000028907	Utp11	4:124571953-124587393	-	protein_coding	-0.549463	0.124161	-4.42539	9.62679e-06	0.000909011
ENSMUSG00000026158	Ogfrl1	1:23405505-23436853	-	protein_coding	0.439843	0.099408	4.42463	9.66096e-06	0.000909011
ENSMUSG00000104434	Gm37421	3:10297240-10297371	+	processed_pseudogene	-0.584264	0.132052	-4.42449	9.66701e-06	0.000909011
ENSMUSG00000096188	Cmtm4	8:105074823-105122439	-	protein_coding	0.467303	0.105665	4.4225	9.75657e-06	0.000911552
ENSMUSG00000087679	Tmem250-ps	2:26026826-26030533	-	protein_coding	0.435495	0.0985877	4.41734	9.99223e-06	0.000927623
ENSMUSG00000040390	Map3k10	7:27355800-27374023	-	protein_coding	0.399973	0.0907342	4.40819	1.04238e-05	0.000958928
ENSMUSG00000020091	Eif4ebp2	10:61264270-61288440	-	protein_coding	0.452278	0.102618	4.40742	1.0461e-05	0.000958928
ENSMUSG00000041459	Tardbp	4:148696839-148711476	-	protein_coding	-0.396217	0.0900856	-4.39823	1.09137e-05	0.000994167
ENSMUSG00000028309	Rnf20	4:49632006-49656887	+	protein_coding	-0.515472	0.117439	-4.38928	1.13728e-05	0.00102955
ENSMUSG00000031292	Cdkl5	X:159554919-159777700	-	protein_coding	0.540443	0.123183	4.38733	1.14749e-05	0.00103239
ENSMUSG00000049532	Sall2	14:52548629-52566219	-	protein_coding	-0.419175	0.0955913	-4.38508	1.15946e-05	0.00103675
ENSMUSG00000019872	Smpdl3a	10:57670431-57687926	+	protein_coding	-0.322371	0.0735878	-4.38076	1.18264e-05	0.00105104
ENSMUSG00000024474	Ik	18:36877709-36890692	+	protein_coding	-0.423705	0.0968275	-4.37588	1.20943e-05	0.00106648
ENSMUSG00000036093	Arl5a	2:52287963-52314913	-	protein_coding	0.489164	0.111837	4.37392	1.22036e-05	0.00106648
ENSMUSG00000018537	Pcgf2	11:97579649-97591323	-	protein_coding	0.903279	0.206528	4.37363	1.22197e-05	0.00106648
ENSMUSG00000025938	Slco5a1	1:12936773-13062874	-	protein_coding	2.01671	0.461365	4.37119	1.23572e-05	0.00107206
ENSMUSG00000026514	Cnih3	1:181180193-181288206	+	protein_coding	0.61376	0.140582	4.36585	1.26631e-05	0.00109209
ENSMUSG00000019868	Vta1	10:14530499-14581304	-	protein_coding	-0.486683	0.111538	-4.36337	1.28072e-05	0.00109803
ENSMUSG00000061390	Uba52-ps	9:72081862-72082240	-	processed_pseudogene	-0.698777	0.160274	-4.35989	1.30126e-05	0.00110911
ENSMUSG00000046096	Mosmo	7:120276841-120334077	+	protein_coding	0.510289	0.117158	4.35557	1.32722e-05	0.00112467
ENSMUSG00000040125	Gpr26	7:131568189-131596134	+	protein_coding	0.721699	0.165882	4.35068	1.35715e-05	0.00114338
ENSMUSG00000059213	Ddn	15:98701658-98707371	-	protein_coding	0.55537	0.127768	4.34669	1.38207e-05	0.00115047
ENSMUSG00000027248	Pdia3	2:121244256-121269168	+	protein_coding	-0.369272	0.0849816	-4.34531	1.39077e-05	0.00115047
ENSMUSG00000064036	Mro	18:73992456-74014404	+	protein_coding	-0.354453	0.0815853	-4.34457	1.39551e-05	0.00115047
ENSMUSG00000025571	Tnrc6c	11:117545115-117654265	+	protein_coding	0.477753	0.109972	4.34431	1.39714e-05	0.00115047
ENSMUSG00000036731	Cysrt1	2:25128830-25132464	-	protein_coding	1.27419	0.293623	4.33956	1.42766e-05	0.00116899
ENSMUSG00000058441	Panx2	15:88943937-88957770	+	protein_coding	0.576274	0.132967	4.33398	1.46439e-05	0.00119237
ENSMUSG00000036371	Serbp1	6:67215160-67274720	+	protein_coding	-0.337828	0.0779992	-4.33118	1.48313e-05	0.00120092
ENSMUSG00000059336	Slc14a1	18:78143306-78185334	-	protein_coding	-0.446255	0.103104	-4.32818	1.50344e-05	0.0012057
ENSMUSG00000027329	Spef1	2:131012181-131029202	-	protein_coding	0.789595	0.18249	4.32678	1.51306e-05	0.0012057
ENSMUSG00000033430	Terf2ip	8:112738030-112747160	+	protein_coding	-0.353455	0.0816922	-4.32666	1.51384e-05	0.0012057
ENSMUSG00000001833	Septin7	9:25163735-25219867	+	protein_coding	-0.397327	0.0918898	-4.32395	1.53258e-05	0.00121399
ENSMUSG00000102869	Norad	2:156229980-156234921	-	lncRNA	0.675854	0.156377	4.32195	1.54654e-05	0.00121842
ENSMUSG00000026078	Pdcl3	1:39024689-39036319	+	protein_coding	-0.591928	0.136997	-4.32072	1.55521e-05	0.00121867
ENSMUSG00000079157	Nalf1	8:9255902-9821161	-	protein_coding	0.510165	0.118197	4.31624	1.58709e-05	0.00123441
ENSMUSG00000039197	Adk	14:21102642-21498637	+	protein_coding	-0.336543	0.0779843	-4.31553	1.59224e-05	0.00123441
ENSMUSG00000022677	Cep20	16:14117108-14135269	-	protein_coding	0.472638	0.109626	4.31138	1.62242e-05	0.00125115
ENSMUSG00000106847	Peg13	15:72677449-72682173	-	lncRNA	0.357341	0.0829618	4.30729	1.65265e-05	0.00126775
ENSMUSG00000019852	Arfgef3	10:18457587-18619697	-	protein_coding	0.860372	0.199832	4.30548	1.66627e-05	0.00127151
ENSMUSG00000003585	Sec14l2	11:4047039-4073415	-	protein_coding	-0.371809	0.0864119	-4.30275	1.68689e-05	0.00128055
ENSMUSG00000026103	Gls	1:52202607-52272391	-	protein_coding	0.449065	0.10449	4.29768	1.72593e-05	0.00129806
ENSMUSG00000060739	Nsa2	13:97265932-97274445	-	protein_coding	-0.687992	0.160097	-4.29734	1.72858e-05	0.00129806
ENSMUSG00000087141	Plcxd2	16:45779626-45830581	-	protein_coding	0.546164	0.127143	4.29565	1.74181e-05	0.00129806
ENSMUSG00000029014	Dnajc2	5:21962265-21990249	-	protein_coding	-0.479294	0.111597	-4.29488	1.74789e-05	0.00129806
ENSMUSG00000054428	Atpif1	4:132257866-132260970	-	protein_coding	-0.50352	0.11726	-4.29404	1.75449e-05	0.00129806
ENSMUSG00000029471	Camkk2	5:122869233-122917472	-	protein_coding	0.517202	0.120622	4.28781	1.80446e-05	0.00132828
ENSMUSG00000037887	Dusp8	7:141633227-141649580	-	protein_coding	0.58856	0.137461	4.28166	1.85507e-05	0.00135868
ENSMUSG00000028617	Lrrc42	4:107090711-107110729	-	protein_coding	-0.560143	0.131106	-4.27245	1.93333e-05	0.00140798
ENSMUSG00000040797	Iqsec3	6:121349892-121450637	-	protein_coding	0.689161	0.16134	4.27149	1.94171e-05	0.00140798
ENSMUSG00000064368	mt-Nd6	MT:13552-14070	-	protein_coding	0.713297	0.167196	4.26622	1.98811e-05	0.00143449
ENSMUSG00000048385	Scrt1	15:76400403-76406699	-	protein_coding	0.570027	0.133721	4.2628	2.01878e-05	0.00144945
ENSMUSG00000028138	Adh5	3:138148854-138161260	+	protein_coding	-0.432006	0.101416	-4.25972	2.04679e-05	0.00145741
ENSMUSG00000022489	Pde1b	15:103411461-103438479	+	protein_coding	0.372087	0.0873569	4.25939	2.04988e-05	0.00145741
ENSMUSG00000019978	Epb41l2	10:25235696-25399417	+	protein_coding	-0.421669	0.0990595	-4.25673	2.07442e-05	0.00146771
ENSMUSG00000028034	Fubp1	3:151916059-151942463	+	protein_coding	-0.657952	0.155653	-4.22703	2.36796e-05	0.0016673
ENSMUSG00000027680	Fxr1	3:34074092-34124471	+	protein_coding	-0.367961	0.0871131	-4.22395	2.40056e-05	0.00168212
ENSMUSG00000050240	Hic2	16:17051436-17081294	+	protein_coding	1.07003	0.25341	4.22252	2.4159e-05	0.00168478
ENSMUSG00000027570	Col9a3	2:180239583-180263982	+	protein_coding	-0.51192	0.121314	-4.2198	2.44521e-05	0.0016958
ENSMUSG00000025221	Kcnip2	19:45780278-45804500	-	protein_coding	0.457925	0.108541	4.2189	2.45498e-05	0.0016958
ENSMUSG00000025911	Adhfe1	1:9618173-9650898	+	protein_coding	-0.363878	0.086364	-4.21331	2.51655e-05	0.00173013
ENSMUSG00000029309	Sparcl1	5:104226977-104261599	-	protein_coding	-0.415395	0.0987751	-4.20547	2.60543e-05	0.00178282
ENSMUSG00000026727	Rsu1	2:13081632-13276226	-	protein_coding	-0.519614	0.123651	-4.20226	2.64259e-05	0.0017998
ENSMUSG00000028795	Ccdc28b	4:129513067-129517740	-	protein_coding	-0.630938	0.150399	-4.1951	2.72754e-05	0.00184748
ENSMUSG00000042834	Nrep	18:33570072-33597082	-	protein_coding	0.463842	0.11059	4.19423	2.73795e-05	0.00184748
ENSMUSG00000017421	Zfp207	11:80274105-80296559	+	protein_coding	-0.430555	0.102799	-4.18833	2.81011e-05	0.00188744
ENSMUSG00000050668	Gpatch11	17:79142996-79155737	+	protein_coding	-0.618848	0.147815	-4.18663	2.83126e-05	0.00189292
ENSMUSG00000058966	Tlcd3b	7:126396840-126429391	+	protein_coding	0.5209	0.124559	4.18195	2.89022e-05	0.00192352
ENSMUSG00000045038	Prkce	17:86475213-86965347	+	protein_coding	0.387252	0.092775	4.1741	2.99169e-05	0.00198199
ENSMUSG00000042487	Leo1	9:75348806-75373714	+	protein_coding	-0.563768	0.135525	-4.1599	3.18391e-05	0.00209979
ENSMUSG00000020706	Ftsj3	11:106139968-106146905	-	protein_coding	-0.436196	0.104948	-4.1563	3.23439e-05	0.00212348
ENSMUSG00000031701	Dnaja2	8:86264262-86281973	-	protein_coding	-0.269095	0.0649291	-4.14444	3.40645e-05	0.00222642
ENSMUSG00000062761	Zfp512	5:31609775-31639098	+	protein_coding	-0.350002	0.0845661	-4.13879	3.49136e-05	0.00227172
ENSMUSG00000016918	Sulf1	1:12762501-12931416	+	protein_coding	-0.692697	0.167538	-4.13456	3.55634e-05	0.00230372
ENSMUSG00000030655	Smg1	7:117730531-117842893	-	protein_coding	0.660154	0.159765	4.13202	3.59583e-05	0.00231899
ENSMUSG00000028788	Ptp4a2	4:129705012-129743796	+	protein_coding	0.298125	0.0722366	4.12707	3.67419e-05	0.00235909
ENSMUSG00000022210	Dhrs4	14:55716215-55727797	+	protein_coding	-0.353671	0.0857588	-4.12402	3.7232e-05	0.00238007
ENSMUSG00000018707	Dync1h1	12:110567886-110633379	+	protein_coding	0.379788	0.0922524	4.11683	3.84118e-05	0.00243716
ENSMUSG00000024958	Gpr137	19:6915425-6919848	-	protein_coding	0.323997	0.078706	4.11654	3.84594e-05	0.00243716
ENSMUSG00000027784	Ppm1l	3:69224194-69468135	+	protein_coding	0.448835	0.10928	4.10721	4.00474e-05	0.0025268
ENSMUSG00000070498	Tmem132b	5:125608838-125869647	+	protein_coding	0.541907	0.132081	4.10286	4.08082e-05	0.0025574
ENSMUSG00000022914	Brwd1	16:95793292-95883726	-	protein_coding	0.373967	0.0911576	4.10243	4.08834e-05	0.0025574
ENSMUSG00000032281	Acsbg1	9:54512161-54569154	-	protein_coding	-0.361314	0.0881142	-4.10052	4.12214e-05	0.00256753
ENSMUSG00000006932	Ctnnb1	9:120758282-120789573	+	protein_coding	-0.311396	0.0759877	-4.09798	4.16769e-05	0.00258486
ENSMUSG00000050945	Zfp438	18:5210029-5334807	-	protein_coding	-0.438575	0.107061	-4.09648	4.19476e-05	0.00259062
ENSMUSG00000021973	Micu2	14:58153718-58236719	-	protein_coding	-0.410032	0.100141	-4.09457	4.22957e-05	0.0026011
ENSMUSG00000042671	Rgs8	1:153528771-153576069	+	protein_coding	0.378762	0.0926114	4.0898	4.31745e-05	0.00264399
ENSMUSG00000061911	Myt1l	12:29578383-29973212	+	protein_coding	0.512718	0.125506	4.08522	4.40351e-05	0.00268358
ENSMUSG00000022533	Atp13a3	16:30131241-30224793	-	protein_coding	0.535956	0.13122	4.08441	4.41893e-05	0.00268358
ENSMUSG00000054405	Dnajc8	4:132262861-132281053	+	protein_coding	-0.381323	0.0934456	-4.08069	4.49021e-05	0.00271555
ENSMUSG00000052572	Dlg2	7:90125880-92098455	+	protein_coding	0.537049	0.131647	4.07947	4.51393e-05	0.00271599
ENSMUSG00000025738	Fbxl16	17:26028059-26040229	+	protein_coding	0.401842	0.0985213	4.07873	4.5282e-05	0.00271599
ENSMUSG00000096054	Syne1	10:4970917-5501482	-	protein_coding	0.559266	0.137186	4.07669	4.56817e-05	0.00272873
ENSMUSG00000042460	C1galt1	6:7844842-7875687	+	protein_coding	0.458302	0.112522	4.073	4.64106e-05	0.00276096
ENSMUSG00000057342	Sphk2	7:45358891-45367426	-	protein_coding	-0.543843	0.133648	-4.06922	4.71713e-05	0.0027948
ENSMUSG00000038473	Nos1ap	1:170130237-170417430	-	protein_coding	0.626737	0.154062	4.06808	4.74031e-05	0.00279717
ENSMUSG00000022416	Cacna1i	15:80171439-80282480	+	protein_coding	0.638574	0.157043	4.06623	4.77802e-05	0.00280805
ENSMUSG00000045136	Tubb2b	13:34310731-34314449	-	protein_coding	-0.558677	0.137552	-4.06156	4.87464e-05	0.00285333
ENSMUSG00000039199	Zdhhc1	8:106199055-106223534	-	protein_coding	0.435587	0.107343	4.05791	4.95135e-05	0.00288664
ENSMUSG00000015599	Ttbk1	17:46753374-46798601	-	protein_coding	0.47773	0.117869	4.05305	5.05534e-05	0.00292532
ENSMUSG00000027502	Rtf2	2:172282476-172311828	+	protein_coding	-0.418912	0.10336	-4.05294	5.05784e-05	0.00292532
ENSMUSG00000020591	Ntsr2	12:16703383-16710228	+	protein_coding	-0.337012	0.0832004	-4.05061	5.10838e-05	0.00294287
ENSMUSG00000035107	Dcbld2	16:58228806-58290090	+	protein_coding	0.655697	0.161992	4.04772	5.17185e-05	0.0029677
ENSMUSG00000049281	Scn3b	9:40180513-40202914	+	protein_coding	0.630414	0.155815	4.04591	5.21206e-05	0.00297905
ENSMUSG00000035517	Tdrd7	4:45965334-46034761	+	protein_coding	-0.350966	0.0868957	-4.03893	5.36953e-05	0.00305707
ENSMUSG00000029364	Wsb2	5:117495369-117516666	+	protein_coding	0.355586	0.0881696	4.03298	5.50746e-05	0.0031234
ENSMUSG00000033953	Ppp3r1	11:17109263-17150375	+	protein_coding	0.37216	0.0923314	4.0307	5.56119e-05	0.00314164
ENSMUSG00000027834	Serpini1	3:75464854-75550802	+	protein_coding	0.474393	0.117964	4.02151	5.78257e-05	0.00324806
ENSMUSG00000057329	Bcl2	1:106465908-106642004	-	protein_coding	-0.37996	0.094493	-4.02104	5.79414e-05	0.00324806
ENSMUSG00000021832	Psmc6	14:45567245-45587162	+	protein_coding	-0.300057	0.0746751	-4.01817	5.86513e-05	0.00327526
ENSMUSG00000019699	Akt3	1:176847639-177085769	-	protein_coding	0.371748	0.0925477	4.01682	5.89876e-05	0.00327594
ENSMUSG00000035851	Ythdc1	5:86952080-86984518	+	protein_coding	-0.477839	0.118974	-4.01632	5.91129e-05	0.00327594
ENSMUSG00000028729	Ebna1bp2	4:118477996-118484973	+	protein_coding	-0.467782	0.116597	-4.01197	6.02145e-05	0.00332434
ENSMUSG00000035781	R3hdm4	10:79745886-79757042	-	protein_coding	0.358486	0.0894564	4.00739	6.13942e-05	0.00337668
ENSMUSG00000091811	Inafm1	7:16005938-16007542	-	protein_coding	0.418767	0.104641	4.00192	6.28299e-05	0.00344266
ENSMUSG00000031776	Arl2bp	8:95393228-95401053	+	protein_coding	0.273626	0.0683948	4.00068	6.31616e-05	0.00344787
ENSMUSG00000028383	Hsdl2	4:59581563-59618689	+	protein_coding	-0.289159	0.0723234	-3.99814	6.38433e-05	0.00347207
ENSMUSG00000046999	1110032F04Rik	3:68776919-68779496	+	protein_coding	0.909328	0.227488	3.99725	6.40831e-05	0.00347216
ENSMUSG00000052949	Rnf157	11:116227179-116303858	-	protein_coding	0.435732	0.10907	3.99496	6.47046e-05	0.00348899
ENSMUSG00000027984	Hadh	3:131027068-131065750	-	protein_coding	-0.318938	0.0798474	-3.99435	6.48726e-05	0.00348899
ENSMUSG00000074505	Fat3	9:15821485-16412581	-	protein_coding	0.714965	0.179321	3.98708	6.68921e-05	0.00358438
ENSMUSG00000024268	Celf4	18:25610689-25887214	-	protein_coding	0.543593	0.136398	3.98534	6.73838e-05	0.00358646
ENSMUSG00000052889	Prkcb	7:121887974-122233625	+	protein_coding	0.429259	0.107716	3.9851	6.74512e-05	0.00358646
ENSMUSG00000030753	Thap12	7:98352310-98367269	+	protein_coding	0.337489	0.0847208	3.98354	6.78962e-05	0.00358646
ENSMUSG00000063550	Nup98	7:101768605-101859383	-	protein_coding	0.514966	0.129276	3.98347	6.79151e-05	0.00358646
ENSMUSG00000090150	Acad11	9:103940576-104004924	+	protein_coding	-0.411548	0.103581	-3.9732	7.09147e-05	0.00373134
ENSMUSG00000040738	Ints8	4:11199158-11254258	-	protein_coding	-0.613043	0.154359	-3.97154	7.14084e-05	0.0037438
ENSMUSG00000038530	Rgs4	1:169569046-169575211	-	protein_coding	0.439037	0.110574	3.97052	7.17155e-05	0.00374643
ENSMUSG00000045589	Frrs1l	4:56957173-56990391	-	protein_coding	0.450648	0.113576	3.96781	7.25374e-05	0.00377583
ENSMUSG00000062908	Acadm	3:153627994-153650269	-	protein_coding	-0.323511	0.0815975	-3.96472	7.34827e-05	0.00381143
ENSMUSG00000047459	Dynlrb1	2:155078453-155092197	+	protein_coding	-0.328113	0.0828192	-3.96179	7.43888e-05	0.00382411
ENSMUSG00000035992	Fnip1	11:54329025-54409061	+	protein_coding	0.630876	0.159243	3.96173	7.4408e-05	0.00382411
ENSMUSG00000029247	Paics	5:77099154-77115356	+	protein_coding	-0.338813	0.0855289	-3.96139	7.45144e-05	0.00382411
ENSMUSG00000069763	Tmem100	11:89921174-89927334	+	protein_coding	-0.421498	0.106424	-3.96054	7.47803e-05	0.00382429
ENSMUSG00000020340	Cyfip2	11:46084677-46203686	-	protein_coding	0.483428	0.122184	3.95656	7.60357e-05	0.0038749
ENSMUSG00000005583	Mef2c	13:83652153-83815199	+	protein_coding	0.413564	0.104609	3.95342	7.70432e-05	0.00391256
ENSMUSG00000062661	Ncs1	2:31135835-31186001	+	protein_coding	0.351765	0.0890196	3.95154	7.76489e-05	0.00392963
ENSMUSG00000020387	Jade2	11:51704282-51748480	-	protein_coding	0.445198	0.112745	3.94873	7.85675e-05	0.00396236
ENSMUSG00000006299	Aamp	1:74318999-74323897	-	protein_coding	-0.35265	0.0894876	-3.94077	8.12221e-05	0.00407058
ENSMUSG00000053552	Ebf4	2:130137089-130212401	+	protein_coding	0.595079	0.151012	3.94062	8.12719e-05	0.00407058
ENSMUSG00000035045	Zc3h12b	X:94755284-94976243	+	protein_coding	0.574599	0.14591	3.93802	8.21559e-05	0.00409466
ENSMUSG00000026113	Inpp4a	1:37338946-37449817	+	protein_coding	0.492878	0.125173	3.93756	8.23146e-05	0.00409466
ENSMUSG00000040363	Bcor	X:11902979-12026594	-	protein_coding	0.966544	0.245624	3.93506	8.31756e-05	0.00412342
ENSMUSG00002075795	Gm54867	18:73666474-73666621	-	rRNA	2.39892	0.610272	3.9309	8.46296e-05	0.00418128
ENSMUSG00000006476	Nsmf	2:24944367-24952893	+	protein_coding	0.336191	0.0855533	3.92961	8.50829e-05	0.00418947
ENSMUSG00000021048	Mthfd1	12:76302072-76366577	+	protein_coding	-0.377526	0.0961119	-3.92798	8.56616e-05	0.00419752
ENSMUSG00000037523	Mavs	2:131075983-131089945	+	protein_coding	-0.392943	0.100048	-3.92753	8.58224e-05	0.00419752
ENSMUSG00000020048	Hsp90b1	10:86526073-86541373	-	protein_coding	-0.388236	0.0988793	-3.92636	8.62394e-05	0.00420381
ENSMUSG00000029911	Ssbp1	6:40448286-40461634	+	protein_coding	-0.52379	0.133441	-3.92526	8.66345e-05	0.00420587
ENSMUSG00000036062	Phf24	4:42916660-42944752	+	protein_coding	0.496798	0.126584	3.92464	8.68588e-05	0.00420587
ENSMUSG00000041278	Ttc1	11:43620339-43638835	-	protein_coding	-0.361779	0.0922092	-3.92346	8.72847e-05	0.0042125
ENSMUSG00000051339	2900026A02Rik	5:113234189-113369102	-	protein_coding	0.643817	0.164285	3.9189	8.89551e-05	0.00427895
ENSMUSG00000053398	Phgdh	3:98220486-98247306	-	protein_coding	-0.443719	0.113333	-3.91518	9.03351e-05	0.004319
ENSMUSG00000004558	Ndrg2	14:52142728-52151615	-	protein_coding	-0.372226	0.0950848	-3.91467	9.05275e-05	0.004319
ENSMUSG00000057522	Spop	11:95304906-95384232	+	protein_coding	0.44238	0.113017	3.91427	9.06768e-05	0.004319
ENSMUSG00000000416	Cttnbp2	6:18366477-18514842	-	protein_coding	0.493213	0.126222	3.90749	9.326e-05	0.0044159
ENSMUSG00000107612	Gm44163	6:76432374-76432848	-	processed_pseudogene	-0.72418	0.185348	-3.90714	9.33947e-05	0.0044159
ENSMUSG00000020886	Dlg4	11:69907768-69938348	+	protein_coding	0.302874	0.0775296	3.90656	9.362e-05	0.0044159
ENSMUSG00000028753	Vwa5b1	4:138292671-138363195	-	protein_coding	1.17533	0.30104	3.90423	9.45249e-05	0.00444419
ENSMUSG00000038020	Rapgefl1	11:98727611-98744523	+	protein_coding	0.469114	0.120312	3.89916	9.65271e-05	0.00452374
ENSMUSG00000007653	Gabrb2	11:42310584-42519855	+	protein_coding	0.829329	0.213055	3.89255	9.91959e-05	0.00462148
ENSMUSG00000053192	Mllt11	3:95126446-95139482	-	protein_coding	0.374885	0.0963113	3.89243	9.9247e-05	0.00462148
ENSMUSG00000028923	Necap2	4:140793823-140805668	-	protein_coding	-0.284394	0.0731658	-3.88698	0.000101497	0.00471122
ENSMUSG00000034275	Igsf9b	9:27210500-27268842	+	protein_coding	0.741273	0.190748	3.88614	0.000101853	0.00471271
ENSMUSG00000022389	Tef	15:81686622-81711064	+	protein_coding	0.382554	0.0985094	3.88343	0.000102993	0.00473626
ENSMUSG00000015668	Pdzd11	X:99666489-99670174	-	protein_coding	-0.426759	0.109901	-3.88313	0.000103122	0.00473626
ENSMUSG00000026509	Capn2	1:182294825-182345173	-	protein_coding	-0.321222	0.0827332	-3.88262	0.000103337	0.00473626
ENSMUSG00000045427	Hnrnph2	X:133501928-133507809	+	protein_coding	-0.325203	0.0838134	-3.88008	0.000104422	0.00477098
ENSMUSG00002075637	Gm55073	6:94803762-94803904	-	rRNA	1.7701	0.456761	3.87534	0.000106477	0.00484969
ENSMUSG00000061315	Naca	10:127871444-127884506	+	protein_coding	-0.455008	0.117519	-3.87177	0.000108047	0.00490587
ENSMUSG00000040424	Hipk4	7:27222692-27230600	+	protein_coding	0.616328	0.159247	3.87025	0.000108722	0.00492119
ENSMUSG00000029599	Ddx54	5:120750804-120766657	+	protein_coding	-0.328068	0.084923	-3.86312	0.000111947	0.00505148
ENSMUSG00000007739	Cct4	11:22940519-22953780	+	protein_coding	-0.273251	0.0708006	-3.85945	0.000113643	0.0051122
ENSMUSG00000050592	Fam78a	2:31940067-31974869	-	protein_coding	1.04305	0.270449	3.85674	0.000114909	0.00515113
ENSMUSG00000021149	Gtpbp4	13:9016367-9046119	-	protein_coding	-0.392221	0.101723	-3.85577	0.000115364	0.00515113
ENSMUSG00000005893	Nr2c2	6:92068371-92151275	+	protein_coding	0.512795	0.133024	3.8549	0.000115777	0.00515113
ENSMUSG00000036752	Tubb4b	2:25112172-25114714	-	protein_coding	-0.374636	0.097192	-3.85459	0.000115922	0.00515113
ENSMUSG00000027593	Raly	2:154633016-154709181	+	protein_coding	-0.297133	0.0771199	-3.85287	0.000116743	0.00517181
ENSMUSG00000090841	Myl6	10:128326729-128330014	-	protein_coding	-0.51302	0.133231	-3.8506	0.000117829	0.00520413
ENSMUSG00000019528	Gyg	3:20176248-20209481	-	protein_coding	-0.308232	0.0802214	-3.84227	0.000121903	0.00536039
ENSMUSG00000058624	Gda	19:21368671-21450809	-	protein_coding	0.520141	0.135392	3.84175	0.000122162	0.00536039
ENSMUSG00000043885	Slc36a4	9:15621034-15654657	+	protein_coding	0.675053	0.175744	3.84113	0.000122471	0.00536039
ENSMUSG00000041757	Plekha6	1:133091948-133231173	+	protein_coding	0.408142	0.106298	3.83959	0.000123238	0.00537782
ENSMUSG00000038916	Soga3	10:29019835-29075626	+	protein_coding	-0.510062	0.132947	-3.83658	0.000124758	0.00542791
ENSMUSG00000024810	Il33	19:29902514-29938118	+	protein_coding	-0.36138	0.094293	-3.83252	0.000126837	0.00550191
ENSMUSG00000001962	Fam50a	X:73356639-73363755	+	protein_coding	-0.449614	0.117386	-3.83022	0.000128027	0.00553708
ENSMUSG00000025757	Hspa4l	3:40699814-40750538	+	protein_coding	-0.322324	0.0841809	-3.82894	0.000128696	0.00554953
ENSMUSG00000027712	Anxa5	3:36503072-36530043	-	protein_coding	-0.374426	0.0978191	-3.82774	0.000129327	0.0055603
ENSMUSG00000038065	Mturn	6:54658609-54680836	+	protein_coding	0.483242	0.126377	3.82381	0.000131403	0.00562256
ENSMUSG00000039059	Hrh3	2:179741258-179746281	-	protein_coding	0.48633	0.127194	3.82354	0.000131547	0.00562256
ENSMUSG00000020848	Doc2b	11:75659792-75686875	-	protein_coding	0.613214	0.160412	3.82274	0.000131977	0.00562446
ENSMUSG00000053286	Trmt1l	1:151304293-151333912	+	protein_coding	-0.497779	0.130452	-3.8158	0.000135743	0.0057681
ENSMUSG00000071649	B3gat3	19:8897738-8904600	+	protein_coding	0.37606	0.0986443	3.81229	0.000137687	0.0058337
ENSMUSG00000033186	Mzt1	14:99271980-99283570	-	protein_coding	0.362924	0.0952761	3.80918	0.000139427	0.00589029
ENSMUSG00000023473	Celsr3	9:108703519-108730168	+	protein_coding	0.630595	0.165655	3.80668	0.000140844	0.00593295
ENSMUSG00000036478	Btg1	10:96452868-96458671	+	protein_coding	0.490634	0.128937	3.80522	0.000141675	0.00595078
ENSMUSG00000029878	Dbpht2	12:74343442-74348782	+	lncRNA	0.466703	0.12273	3.80269	0.000143132	0.00599469
ENSMUSG00000059734	Ndufs8	19:3958863-3962774	-	protein_coding	-0.305598	0.080477	-3.79733	0.000146262	0.00610823
ENSMUSG00000032047	Acat1	9:53491822-53521682	-	protein_coding	-0.360098	0.0948625	-3.796	0.000147049	0.00612355
ENSMUSG00000010277	2610507B11Rik	11:78152578-78181449	+	protein_coding	0.371505	0.0979173	3.79407	0.000148199	0.00615385
ENSMUSG00000019659	Ccdc12	9:110485571-110540674	+	protein_coding	-0.520036	0.137148	-3.79178	0.000149574	0.00618087
ENSMUSG00000074182	Znhit6	3:145281960-145310550	+	protein_coding	-0.605342	0.159655	-3.79157	0.000149698	0.00618087
ENSMUSG00000067629	Syngap1	17:27160227-27191408	+	protein_coding	0.454828	0.119982	3.79079	0.000150167	0.00618271
ENSMUSG00000029623	Pdap1	5:145065579-145077048	-	protein_coding	-0.373625	0.0986626	-3.78689	0.000152545	0.00626293
ENSMUSG00000036580	Spg20	3:55019529-55044743	+	protein_coding	-0.35438	0.0936245	-3.78512	0.000153634	0.00628992
ENSMUSG00000027166	Dnajc24	2:105797054-105833894	-	protein_coding	-0.486077	0.128595	-3.7799	0.000156894	0.00640542
ENSMUSG00000028821	Syf2	4:134658209-134664859	+	protein_coding	-0.388318	0.102787	-3.77789	0.000158161	0.0064305
ENSMUSG00000022321	Cdh10	15:18819033-19014322	+	protein_coding	-0.421837	0.11167	-3.77753	0.000158391	0.0064305
ENSMUSG00000021537	Cetn3	13:81931196-81945274	+	protein_coding	-0.392561	0.10399	-3.77501	0.000160003	0.0064677
ENSMUSG00000017390	Aldoc	11:78213794-78218607	+	protein_coding	-0.337685	0.0894598	-3.77471	0.000160195	0.0064677
ENSMUSG00000052056	Zfp217	2:169950563-169990023	-	protein_coding	-0.842637	0.223294	-3.77366	0.000160869	0.00647698
ENSMUSG00000022123	Scel	14:103750778-103850233	+	protein_coding	-0.831641	0.220877	-3.76518	0.000166429	0.00666501
ENSMUSG00000021719	Rgs7bp	13:105082412-105191438	-	protein_coding	0.37989	0.100897	3.76514	0.000166454	0.00666501
ENSMUSG00000057378	Ryr3	2:112461700-113047441	-	protein_coding	0.843203	0.224325	3.75885	0.000170696	0.00678075
ENSMUSG00000048978	Nrsn1	13:25436023-25454485	-	protein_coding	0.980743	0.260917	3.75883	0.000170709	0.00678075
ENSMUSG00000003269	Cyth2	7:45456061-45464005	-	protein_coding	-0.361072	0.0960607	-3.75879	0.00017074	0.00678075
ENSMUSG00000020700	Map3k3	11:105975439-106046272	+	protein_coding	0.699946	0.1863	3.75709	0.000171903	0.00678291
ENSMUSG00000051853	Arf3	15:98634515-98661095	-	protein_coding	0.339823	0.0904552	3.75681	0.000172091	0.00678291
ENSMUSG00000024597	Slc12a2	18:58011750-58079893	+	protein_coding	0.508951	0.135479	3.75667	0.000172191	0.00678291
ENSMUSG00000039473	Ubn1	16:4867921-4904153	+	protein_coding	0.430387	0.11461	3.75523	0.000173184	0.00679344
ENSMUSG00000074918	Inafm2	2:118576239-118579291	+	protein_coding	0.49794	0.132612	3.75487	0.000173428	0.00679344
ENSMUSG00000052040	Klf13	7:63536099-63588663	-	protein_coding	0.563331	0.150051	3.75426	0.000173856	0.00679344
ENSMUSG00000043964	Orai3	7:127368987-127374322	+	protein_coding	0.453819	0.120952	3.75205	0.000175395	0.00683526
ENSMUSG00000025786	Zdhhc3	9:122895225-122942270	-	protein_coding	0.310902	0.0828895	3.7508	0.000176273	0.00684304
ENSMUSG00000074738	Fndc10	4:155778799-155780938	+	protein_coding	0.547126	0.145887	3.75033	0.000176599	0.00684304
ENSMUSG00000019857	Asf1a	10:53472853-53485321	+	protein_coding	-0.551258	0.147012	-3.74976	0.000177003	0.00684304
ENSMUSG00000015092	Edf1	2:25447859-25452094	+	protein_coding	-0.365531	0.097534	-3.74773	0.00017844	0.00688032
ENSMUSG00000020075	Ddx21	10:62416030-62438060	-	protein_coding	-0.456996	0.121962	-3.74705	0.000178928	0.00688093
ENSMUSG00000003955	Fam162a	16:35864131-35891964	-	protein_coding	-0.350099	0.0935054	-3.74416	0.000180999	0.00692061
ENSMUSG00000020180	Snrpd3	10:75353385-75373215	+	protein_coding	-0.356763	0.0952929	-3.74386	0.000181217	0.00692061
ENSMUSG00000070639	Lrrc8b	5:105563641-105637940	+	protein_coding	0.523627	0.139872	3.74363	0.000181384	0.00692061
ENSMUSG00000029191	Rfc1	5:65419193-65493013	-	protein_coding	-0.403574	0.107878	-3.74101	0.000183281	0.00694827
ENSMUSG00000031660	Brd7	8:89057667-89088822	-	protein_coding	-0.387178	0.103505	-3.74067	0.000183529	0.00694827
ENSMUSG00000021413	Prpf4b	13:35059285-35090047	+	protein_coding	-0.495841	0.132554	-3.74066	0.000183539	0.00694827
ENSMUSG00000072825	Cep170b	12:112686889-112713026	+	protein_coding	0.451048	0.120666	3.73798	0.000185503	0.00700442
ENSMUSG00000024528	Srfbp1	18:52598765-52625003	+	protein_coding	-0.571107	0.152897	-3.73524	0.000187533	0.00702293
ENSMUSG00000002799	Jag2	12:112871439-112893396	-	protein_coding	0.777344	0.208131	3.73488	0.000187807	0.00702293
ENSMUSG00000024646	Cyb5a	18:84856829-84897996	+	protein_coding	-0.370758	0.0992716	-3.73479	0.000187875	0.00702293
ENSMUSG00000022619	Mapk8ip2	15:89338116-89348671	+	protein_coding	0.589574	0.157863	3.73472	0.000187921	0.00702293
ENSMUSG00000002658	Gtf2f1	17:57310405-57318288	-	protein_coding	-0.418989	0.112239	-3.733	0.000189215	0.00705321
ENSMUSG00000039148	Sart1	19:5427551-5438731	-	protein_coding	-0.424313	0.113744	-3.73042	0.00019116	0.00709709
ENSMUSG00000061479	Snrpa	7:26886430-26895696	-	protein_coding	-0.412164	0.110495	-3.73015	0.000191366	0.00709709
ENSMUSG00000000776	Polr3d	14:70676197-70680887	-	protein_coding	-0.562902	0.151015	-3.72746	0.000193418	0.007155
ENSMUSG00000026864	Hspa5	2:34661982-34667559	+	protein_coding	-0.384992	0.103357	-3.7249	0.000195395	0.00719055
ENSMUSG00000022263	Trio	15:27730737-28025934	-	protein_coding	0.379187	0.101802	3.72473	0.000195523	0.00719055
ENSMUSG00000020780	Srp68	11:116135992-116165043	-	protein_coding	-0.31007	0.083256	-3.7243	0.000195859	0.00719055
ENSMUSG00000033066	Gas7	11:67345917-67575800	+	protein_coding	0.479695	0.128844	3.72308	0.000196806	0.00720715
ENSMUSG00000038047	Haus6	4:86497092-86530292	-	protein_coding	0.74921	0.201308	3.72171	0.000197881	0.00722451
ENSMUSG00000032913	Lrig2	3:104303734-104419234	-	protein_coding	0.577623	0.155225	3.72121	0.000198271	0.00722451
ENSMUSG00000026202	Tuba4a	1:75190872-75196509	-	protein_coding	-0.415267	0.111652	-3.71929	0.00019978	0.00726134
ENSMUSG00000015357	Clpx	9:65201542-65237940	+	protein_coding	-0.389005	0.104646	-3.71734	0.000201328	0.00729941
ENSMUSG00000035941	Ibtk	9:85569413-85631387	-	protein_coding	0.435772	0.11727	3.71598	0.000202417	0.00730468
ENSMUSG00000025609	Mkln1	6:31375670-31493746	+	protein_coding	-0.251426	0.067662	-3.71591	0.000202476	0.00730468
ENSMUSG00000016624	Phf21b	15:84669582-84740250	-	protein_coding	0.638396	0.171882	3.71415	0.000203892	0.00733758
ENSMUSG00000040867	Begain	12:108998113-109034143	-	protein_coding	0.505714	0.13627	3.71113	0.000206339	0.00740737
ENSMUSG00000038398	Upf3a	8:13835615-13849193	+	protein_coding	-0.385712	0.103956	-3.71035	0.000206976	0.00741196
ENSMUSG00000083807	Gm13466	2:45699484-45700482	+	processed_pseudogene	-0.651017	0.175527	-3.70893	0.000208135	0.00743521
ENSMUSG00000051483	Cbr1	16:93402741-93407393	+	protein_coding	-0.357714	0.09651	-3.70649	0.000210148	0.00748338
ENSMUSG00000028013	Ppa2	3:133015871-133083996	+	protein_coding	-0.326875	0.0882097	-3.70565	0.000210847	0.00748338
ENSMUSG00000048304	Slitrk3	3:72954598-72965136	-	protein_coding	0.678712	0.183166	3.70544	0.000211024	0.00748338
ENSMUSG00000054115	Skp2	15:9112073-9155512	-	protein_coding	1.12053	0.302474	3.70454	0.000211776	0.00749184
ENSMUSG00000030630	Fah	7:84234367-84255930	-	protein_coding	-0.535344	0.144543	-3.70371	0.00021247	0.00749818
ENSMUSG00000017418	Arl5b	2:15054206-15087267	+	protein_coding	0.617959	0.167009	3.70015	0.000215476	0.00758589
ENSMUSG00000061032	Rrp1	10:78236218-78248877	-	protein_coding	-0.333932	0.0904148	-3.69334	0.000221332	0.00777329
ENSMUSG00000028452	Vcp	4:42979963-43000507	-	protein_coding	-0.412415	0.111759	-3.69021	0.00022407	0.00785054
ENSMUSG00000081865	Gm15484	5:110265888-110266715	-	processed_pseudogene	-0.503016	0.136391	-3.68805	0.000225981	0.0078985
ENSMUSG00000046546	Fam43a	16:30418541-30421615	+	protein_coding	0.857281	0.232552	3.68641	0.000227439	0.00793043
ENSMUSG00000030102	Itpr1	6:108190057-108528070	+	protein_coding	0.47926	0.130156	3.6822	0.000231233	0.0080128
ENSMUSG00000056900	Usp13	3:32871695-32992220	+	protein_coding	0.82978	0.225354	3.68212	0.000231305	0.0080128
ENSMUSG00000025794	Rpl14	9:120400510-120403720	+	protein_coding	-0.647621	0.17589	-3.68196	0.00023145	0.0080128
ENSMUSG00000040093	Bmf	2:118359238-118380168	-	protein_coding	1.03455	0.281111	3.6802	0.000233051	0.0080491
ENSMUSG00000027091	Zc3h15	2:83474779-83494966	+	protein_coding	-0.366814	0.0997088	-3.67886	0.00023428	0.00807242
ENSMUSG00000031715	Smarca5	8:81425136-81466126	-	protein_coding	-0.469179	0.127674	-3.67481	0.000238028	0.00818221
ENSMUSG00000034320	Slc26a2	18:61325991-61344684	-	protein_coding	0.689615	0.187694	3.67414	0.000238651	0.00818431
ENSMUSG00000024974	Smc3	19:53588829-53634264	+	protein_coding	-0.31013	0.0844241	-3.67347	0.000239276	0.00818649
ENSMUSG00000029817	Tra2a	6:49220858-49240967	-	protein_coding	-0.55326	0.150674	-3.67191	0.000240749	0.00819274
ENSMUSG00000060166	Zdhhc8	16:18038617-18053000	-	protein_coding	0.350698	0.095511	3.67181	0.000240835	0.00819274
ENSMUSG00000002455	Prpf6	2:181233661-181297453	+	protein_coding	-0.358321	0.0976045	-3.67115	0.000241459	0.00819274
ENSMUSG00000030435	U2af2	7:5065142-5082937	+	protein_coding	-0.474053	0.129139	-3.67089	0.000241707	0.00819274
ENSMUSG00000028478	Clta	4:44004452-44032846	+	protein_coding	-0.342332	0.0933056	-3.66893	0.000243567	0.00822874
ENSMUSG00000003623	Crot	5:9016033-9047324	-	protein_coding	-0.380866	0.103818	-3.66858	0.000243898	0.00822874
ENSMUSG00000032459	Mrps22	9:98470783-98483713	-	protein_coding	-0.477031	0.130084	-3.66711	0.000245306	0.0082441
ENSMUSG00000041670	Rims1	1:22356475-22845203	-	protein_coding	0.567665	0.154823	3.66656	0.000245839	0.0082441
ENSMUSG00000028086	Fbxw7	3:84722575-84886505	+	protein_coding	0.318638	0.0869092	3.66634	0.00024605	0.0082441
ENSMUSG00000029465	Arpc3	5:122529941-122552247	+	protein_coding	-0.362236	0.0988232	-3.66549	0.000246862	0.00825232
ENSMUSG00000017400	Stac2	11:97927449-97944288	-	protein_coding	0.567968	0.155009	3.6641	0.000248208	0.00827832
ENSMUSG00000030091	Nup210	6:90990050-91093811	-	protein_coding	0.840114	0.229564	3.65961	0.000252599	0.00840555
ENSMUSG00000024479	Mal2	15:54434588-54466243	+	protein_coding	0.565903	0.154683	3.65848	0.000253719	0.00842358
ENSMUSG00000022858	Tra2b	16:22063299-22084755	-	protein_coding	-0.348956	0.0954314	-3.65662	0.000255562	0.00846549
ENSMUSG00000025503	Taldo1	7:140972112-140982881	+	protein_coding	-0.334111	0.0914098	-3.65509	0.000257093	0.00848211
ENSMUSG00000027244	Atg13	2:91504963-91540921	-	protein_coding	0.273977	0.074972	3.65438	0.000257801	0.00848211
ENSMUSG00000074513	Arfip1	3:84403400-84489932	-	protein_coding	-0.473222	0.129508	-3.654	0.00025819	0.00848211
ENSMUSG00000001151	Pcnt	10:76187097-76278620	-	protein_coding	0.631308	0.172781	3.6538	0.000258391	0.00848211
ENSMUSG00000029033	Acap3	4:155976279-155991708	+	protein_coding	0.361574	0.0990408	3.65076	0.00026147	0.00856388
ENSMUSG00000041852	Tcf20	15:82692637-82872073	-	protein_coding	0.51148	0.140151	3.64949	0.000262766	0.0085869
ENSMUSG00000062210	Tnfaip8	18:50112494-50240240	+	protein_coding	-0.352105	0.0964957	-3.64891	0.000263351	0.0085869
ENSMUSG00000028967	Errfi1	4:150938376-150953349	+	protein_coding	0.535644	0.147034	3.643	0.00026948	0.00876711
ENSMUSG00000027777	Schip1	3:67972135-68533814	+	protein_coding	1.03874	0.28523	3.64177	0.000270766	0.00878934
ENSMUSG00000014195	Dnajc7	11:100473644-100511014	-	protein_coding	-0.275025	0.0755586	-3.63989	0.000272756	0.00882334
ENSMUSG00000039910	Cited2	10:17598966-17601422	+	protein_coding	0.414404	0.113859	3.63964	0.000273024	0.00882334
ENSMUSG00000070436	Serpinh1	7:98994583-99002446	-	protein_coding	-0.370576	0.101899	-3.63669	0.00027616	0.00887676
ENSMUSG00000037104	Socs5	17:87415107-87445267	+	protein_coding	0.328679	0.0903844	3.63645	0.00027642	0.00887676
ENSMUSG00000017221	Psmd3	11:98573380-98586805	+	protein_coding	-0.279308	0.0768095	-3.63637	0.000276504	0.00887676
ENSMUSG00000045975	C2cd2	16:97656409-97763798	-	protein_coding	0.692345	0.19057	3.63302	0.000280126	0.00897326
ENSMUSG00000104597	B230334C09Rik	3:157772823-157781749	-	lncRNA	0.891336	0.245461	3.63128	0.000282022	0.00901419
ENSMUSG00000003378	Grik5	7:24709274-24771771	-	protein_coding	0.296335	0.0816307	3.63019	0.000283212	0.00903241
ENSMUSG00000021546	Hnrnpk	13:58538956-58551157	-	protein_coding	-0.290745	0.0802267	-3.62405	0.000290029	0.00922963
ENSMUSG00000078307	AI593442	9:52584342-52591080	-	protein_coding	0.526294	0.1453	3.62211	0.000292207	0.00927868
ENSMUSG00000038602	Slc35f1	10:52566629-52987718	+	protein_coding	0.40441	0.1117	3.6205	0.000294034	0.00931642
ENSMUSG00000040048	Ndufb10	17:24941034-24943452	-	protein_coding	-0.32364	0.0894082	-3.6198	0.000294832	0.00931882
ENSMUSG00000030518	Fam189a1	7:64405839-64806318	-	protein_coding	0.654395	0.180807	3.61931	0.000295389	0.00931882
ENSMUSG00000030967	Zranb1	7:132532871-132588120	+	protein_coding	0.359829	0.0994439	3.61841	0.000296414	0.00933095
ENSMUSG00000058407	Txndc9	1:38024270-38036974	-	protein_coding	-0.300292	0.083063	-3.61523	0.000300084	0.00942219
ENSMUSG00000047747	Rnf150	8:83589985-83817897	+	protein_coding	0.596375	0.164982	3.61478	0.000300605	0.00942219
ENSMUSG00000030000	Add2	6:86005663-86101391	+	protein_coding	0.517648	0.143269	3.61312	0.000302531	0.00946221
ENSMUSG00000025409	Mbd6	10:127117825-127124887	-	protein_coding	0.443174	0.12268	3.61244	0.000303331	0.00946691
ENSMUSG00000026824	Kcnj3	2:55325982-55488157	+	protein_coding	0.451751	0.125148	3.60974	0.0003065	0.00954536
ENSMUSG00000026458	Ppfia4	1:134224521-134260666	-	protein_coding	0.511074	0.141732	3.60592	0.000311044	0.00966323
ENSMUSG00000031347	Cetn2	X:71957138-71962017	-	protein_coding	-0.39218	0.108776	-3.60538	0.000311693	0.00966323
ENSMUSG00000025795	Rassf3	10:121246255-121312252	-	protein_coding	0.49656	0.137765	3.60441	0.000312864	0.00966323
ENSMUSG00000032221	Mns1	9:72345293-72369307	+	protein_coding	-1.10573	0.306824	-3.60378	0.00031362	0.00966323
ENSMUSG00000031311	Nono	X:100472924-100492197	+	protein_coding	-0.299862	0.0832282	-3.60289	0.000314696	0.00966323
ENSMUSG00000025986	Slc39a10	1:46846704-46932012	-	protein_coding	0.442741	0.122889	3.60277	0.000314847	0.00966323
ENSMUSG00000021811	Dnajc9	14:20434706-20438978	-	protein_coding	-0.323959	0.0899211	-3.6027	0.000314925	0.00966323
ENSMUSG00000028926	Cdk14	5:4853391-5470312	-	protein_coding	0.339121	0.0941668	3.60128	0.00031666	0.00969606
ENSMUSG00000053214	Gm9899	5:30731331-30745963	-	lncRNA	0.648964	0.180287	3.59962	0.000318678	0.00973738
ENSMUSG00000030600	Lrfn1	7:28151405-28167667	+	protein_coding	0.433558	0.120555	3.59634	0.000322724	0.00984039
ENSMUSG00000047547	Cltb	13:54740214-54759157	-	protein_coding	-0.288694	0.0803222	-3.59419	0.000325397	0.00990117
ENSMUSG00000028494	Plin2	4:86566623-86588297	-	protein_coding	-0.472164	0.131399	-3.59337	0.000326427	0.00991183
ENSMUSG00000038976	Ppp1r9b	11:94881861-94897725	+	protein_coding	0.394627	0.109869	3.59179	0.000328416	0.00994939
ENSMUSG00000003549	Ercc1	7:19078703-19090449	+	protein_coding	-0.431396	0.120122	-3.5913	0.00032903	0.00994939
ENSMUSG00000059003	Grin2a	16:9385762-9813424	-	protein_coding	0.589412	0.164266	3.58817	0.000333012	0.010049
ENSMUSG00000038467	Chmp4b	2:154493625-154536705	+	protein_coding	-0.312692	0.0871808	-3.58671	0.000334876	0.0100843
ENSMUSG00000015806	Qdpr	5:45591363-45607578	-	protein_coding	-0.349324	0.0974139	-3.58598	0.000335814	0.0100917
ENSMUSG00000048279	Sacs	14:61375906-61478144	+	protein_coding	0.628628	0.175382	3.58433	0.000337942	0.0101348
ENSMUSG00000015224	Cyp2j9	4:96456666-96479815	-	protein_coding	-0.398087	0.111104	-3.58303	0.000339636	0.0101647
ENSMUSG00000003923	Tfam	10:71061294-71074110	-	protein_coding	-0.347503	0.0970335	-3.58127	0.000341931	0.0102124
ENSMUSG00000072769	Gm10419	5:108515635-108526108	+	lncRNA	0.532184	0.148686	3.57925	0.000344585	0.0102706
ENSMUSG00000039960	Rhou	8:124380668-124390623	+	protein_coding	0.580865	0.162349	3.57787	0.000346401	0.0102879
ENSMUSG00000024507	Hsd17b4	18:50261268-50329336	+	protein_coding	-0.319877	0.0894074	-3.57774	0.000346577	0.0102879
ENSMUSG00000022394	L3mbtl2	15:81548090-81572516	+	protein_coding	0.377851	0.105661	3.57607	0.000348799	0.0103328
ENSMUSG00000022883	Robo1	16:72105194-72842983	+	protein_coding	-0.498497	0.139553	-3.5721	0.000354134	0.0104696
ENSMUSG00000041360	Pum3	19:27366098-27407225	-	protein_coding	-0.441691	0.123682	-3.5712	0.000355354	0.0104844
ENSMUSG00000040537	Adam22	5:8122352-8418160	-	protein_coding	0.415298	0.116324	3.57019	0.000356729	0.0105037
ENSMUSG00000031533	Mrps31	8:22901377-22919681	+	protein_coding	-0.460668	0.129094	-3.56847	0.00035907	0.0105513
ENSMUSG00000063428	Ddo	10:40506007-40557843	+	protein_coding	-0.510085	0.142977	-3.56759	0.000360276	0.0105595
ENSMUSG00000041817	Fam169a	13:97203794-97267521	+	protein_coding	0.496174	0.139093	3.56721	0.000360797	0.0105595
ENSMUSG00000025192	Entpd7	19:43678111-43722136	+	protein_coding	0.945358	0.265368	3.56244	0.000367426	0.0107319
ENSMUSG00000042426	Dhx29	13:113063988-113105966	+	protein_coding	-0.468964	0.131946	-3.5542	0.000379125	0.0110515
ENSMUSG00000046058	Eid2	7:27967306-27968697	+	protein_coding	-0.437281	0.123052	-3.55362	0.000379962	0.0110538
ENSMUSG00000028576	Ift74	4:94502728-94581466	+	protein_coding	-0.392381	0.110462	-3.55219	0.000382046	0.0110923
ENSMUSG00000015994	Fnta	8:26488750-26505678	-	protein_coding	-0.395322	0.111343	-3.55049	0.000384516	0.0111368
ENSMUSG00000024645	Timm21	18:84964316-84969649	-	protein_coding	-0.35646	0.100409	-3.55008	0.000385109	0.0111368
ENSMUSG00000032666	1700025G04Rik	1:151728154-151965876	-	protein_coding	0.309539	0.0872486	3.54778	0.000388493	0.0112124
ENSMUSG00000034832	Tet3	6:83339355-83436066	-	protein_coding	0.652613	0.184228	3.54241	0.000396484	0.0114205
ENSMUSG00000071648	Rom1	19:8904755-8906720	-	protein_coding	0.382739	0.108093	3.54084	0.000398857	0.011454
ENSMUSG00000026385	Dbi	1:120041010-120048808	-	protein_coding	-0.287954	0.0813414	-3.54007	0.000400027	0.011454
ENSMUSG00000030374	Strn4	7:16549814-16574856	+	protein_coding	0.304152	0.0859227	3.53983	0.000400378	0.011454
ENSMUSG00000031016	Wee1	7:109721253-109742493	+	protein_coding	0.776796	0.219502	3.5389	0.0004018	0.011454
ENSMUSG00000083166	Gm8648	X:156450561-156450781	-	processed_pseudogene	-0.465519	0.131553	-3.53864	0.000402193	0.011454
ENSMUSG00000033557	Fam20b	1:156506102-156546656	-	protein_coding	0.397653	0.112378	3.53853	0.000402363	0.011454
ENSMUSG00000003469	Phyhip	14:70694916-70706272	+	protein_coding	0.312729	0.0885158	3.53303	0.000410824	0.0116554
ENSMUSG00000022840	Adcy5	16:34975247-35126108	+	protein_coding	0.331221	0.0937535	3.53289	0.000411039	0.0116554
ENSMUSG00000053963	Stum	1:180259952-180311069	-	protein_coding	0.39933	0.113093	3.53098	0.000414031	0.0117175
ENSMUSG00000083429	Gm15198	10:42311885-42312061	+	processed_pseudogene	-0.719041	0.203716	-3.52963	0.000416144	0.0117188
ENSMUSG00000047412	Zbtb44	9:30941940-30987181	+	protein_coding	0.428587	0.121431	3.52948	0.000416379	0.0117188
ENSMUSG00000021096	Ppm1a	12:72804229-72846593	+	protein_coding	0.231421	0.0655692	3.52941	0.000416489	0.0117188
ENSMUSG00000047496	Rnf152	1:105204639-105284435	-	protein_coding	0.825274	0.233953	3.52752	0.000419468	0.0117799
ENSMUSG00000020018	Snrpf	10:93418891-93425568	-	protein_coding	-0.954914	0.270902	-3.52494	0.000423575	0.0118723
ENSMUSG00000038374	Rbm8a	3:96537249-96541107	+	protein_coding	-0.290908	0.0825997	-3.52191	0.000428456	0.0119861
ENSMUSG00000038872	Zfhx3	8:108669276-109688262	+	protein_coding	0.831835	0.236265	3.52077	0.000430302	0.0120147
ENSMUSG00000109865	Hspa14	2:3489887-3513851	-	protein_coding	-0.361148	0.102638	-3.51866	0.000433735	0.0120874
ENSMUSG00000020462	Cfap36	11:29171532-29197409	-	protein_coding	-0.330874	0.0941123	-3.51574	0.000438536	0.0121778
ENSMUSG00000034731	Dgkh	14:78796190-78970216	-	protein_coding	0.74937	0.213169	3.51537	0.000439138	0.0121778
ENSMUSG00000029407	Uso1	5:92285797-92350657	+	protein_coding	-0.267292	0.076058	-3.51432	0.000440878	0.0121778
ENSMUSG00000031954	Cfdp1	8:112495123-112580923	-	protein_coding	-0.405791	0.115468	-3.51432	0.000440886	0.0121778
ENSMUSG00000045967	Gpr158	2:21372353-21835358	+	protein_coding	0.453002	0.128908	3.51415	0.000441158	0.0121778
ENSMUSG00000068373	D430041D05Rik	2:103973418-104241358	-	protein_coding	0.473181	0.13467	3.51363	0.000442029	0.0121788
ENSMUSG00000030350	Prmt8	6:127665974-127746435	-	protein_coding	0.551673	0.157133	3.51087	0.000446641	0.0122667
ENSMUSG00000004096	Cwc15	9:14411913-14421873	+	protein_coding	-0.283609	0.0807839	-3.51072	0.000446903	0.0122667
ENSMUSG00000040952	Rps19	7:24583796-24589231	+	protein_coding	-0.587344	0.16746	-3.50736	0.00045257	0.0123989
ENSMUSG00000032449	Slc25a36	9:96957014-96993210	-	protein_coding	0.672914	0.191958	3.50553	0.000455703	0.0124613
ENSMUSG00000080893	Ndufa12-ps	5:130217236-130217637	+	processed_pseudogene	-0.576554	0.164558	-3.50366	0.000458917	0.0125164
ENSMUSG00000031028	Tub	7:108549545-108633667	+	protein_coding	0.438826	0.125259	3.50336	0.000459435	0.0125164
ENSMUSG00000030007	Cct7	6:85428496-85445457	+	protein_coding	-0.270488	0.07724	-3.50191	0.000461929	0.0125608
ENSMUSG00000031987	Egln1	8:125635326-125676063	-	protein_coding	0.250192	0.0714649	3.50091	0.000463664	0.0125846
ENSMUSG00000020181	Nav3	10:109517120-110292065	-	protein_coding	0.523845	0.149663	3.50017	0.00046497	0.0125965
ENSMUSG00000035653	Lrfn5	12:61569936-61905128	+	protein_coding	0.433731	0.123967	3.49877	0.000467405	0.012639
ENSMUSG00000000168	Dlat	9:50545933-50571080	-	protein_coding	-0.312596	0.0893654	-3.49796	0.00046884	0.0126543
ENSMUSG00000027582	Zgpat	2:181006721-181025421	+	protein_coding	-0.463688	0.132679	-3.49481	0.000474406	0.012768
ENSMUSG00000051146	Camk2n2	16:20437965-20440037	-	protein_coding	0.473478	0.135502	3.49426	0.000475372	0.012768
ENSMUSG00000027978	Prss12	3:123240562-123300246	+	protein_coding	0.611016	0.174871	3.49409	0.000475681	0.012768
ENSMUSG00000027349	Fam98b	2:117080220-117102021	+	protein_coding	-0.272031	0.0779208	-3.49112	0.000480994	0.0128506
ENSMUSG00000020866	Cacna1g	11:94299217-94365024	-	protein_coding	0.431713	0.123666	3.49095	0.000481308	0.0128506
ENSMUSG00000039470	Zdhhc2	8:40876856-40963309	+	protein_coding	0.513912	0.147216	3.49087	0.000481453	0.0128506
ENSMUSG00000024121	Atp6v0c	17:24382840-24388676	-	protein_coding	0.420731	0.120539	3.49041	0.000482281	0.0128506
ENSMUSG00000030824	Nucb1	7:45139882-45159830	-	protein_coding	-0.267248	0.0765912	-3.48927	0.000484337	0.012864
ENSMUSG00000025781	Atp5c1	2:10060827-10085321	-	protein_coding	-0.301086	0.0862921	-3.48915	0.000484552	0.012864
ENSMUSG00000022982	Sod1	16:90017642-90023217	+	protein_coding	-0.334482	0.0958855	-3.48834	0.000486024	0.0128796
ENSMUSG00000097426	Gm8941	1:151012258-151013531	+	processed_pseudogene	-0.757701	0.217275	-3.4873	0.00048793	0.0129067
ENSMUSG00000019432	Ddx39b	17:35460722-35472683	+	protein_coding	-0.4784	0.137254	-3.48551	0.000491199	0.0129636
ENSMUSG00000060671	Atp8b2	3:89846788-89870815	-	protein_coding	0.452966	0.12997	3.48515	0.00049186	0.0129636
ENSMUSG00000049583	Grm5	7:87233376-87784115	+	protein_coding	0.51313	0.147317	3.48317	0.00049551	0.0130362
ENSMUSG00000024309	Pfdn6	17:34157795-34159317	-	protein_coding	-0.341542	0.0980704	-3.48262	0.000496537	0.0130397
ENSMUSG00000018340	Anxa6	11:54869934-54924271	-	protein_coding	-0.429937	0.123482	-3.48178	0.000498096	0.0130548
ENSMUSG00000023192	Grm2	9:106520294-106533281	-	protein_coding	0.674492	0.193746	3.48133	0.000498934	0.0130548
ENSMUSG00000052833	Sae1	7:16054159-16121731	-	protein_coding	-0.288592	0.0829244	-3.48018	0.000501075	0.0130548
ENSMUSG00000042505	Sdhaf3	6:6956004-7042979	+	protein_coding	-0.538952	0.154879	-3.47982	0.00050176	0.0130548
ENSMUSG00000020022	Ndufa12	10:94034582-94057305	+	protein_coding	-0.338391	0.0972457	-3.47975	0.000501874	0.0130548
ENSMUSG00000059842	Zfp341	2:154455217-154488741	+	protein_coding	-0.566479	0.162814	-3.4793	0.000502721	0.0130548
ENSMUSG00000097164	Cep83os	10:94506887-94524462	-	lncRNA	0.660128	0.189749	3.47895	0.000503384	0.0130548
ENSMUSG00000002833	Hdgfl2	17:56386634-56407607	+	protein_coding	-0.421689	0.12123	-3.47843	0.000504351	0.0130567
ENSMUSG00000044465	Fhip1b	7:105020418-105049261	-	protein_coding	0.326148	0.0938108	3.47665	0.000507716	0.0131205
ENSMUSG00000020415	Pttg1	11:43311077-43317078	-	protein_coding	-0.34035	0.0979491	-3.47476	0.000511312	0.01319
ENSMUSG00000021039	Snw1	12:87495845-87519044	-	protein_coding	-0.439933	0.12672	-3.4717	0.000517178	0.0133178
ENSMUSG00000042043	Tbca	13:94925418-94979430	+	protein_coding	-0.4822	0.139025	-3.46844	0.000523486	0.0134565
ENSMUSG00000053550	Shisa7	7:4828551-4847695	-	protein_coding	0.41746	0.12053	3.46354	0.000533116	0.0136799
ENSMUSG00000034902	Pip5k1c	10:81128797-81155807	+	protein_coding	0.309438	0.0893663	3.46258	0.000535024	0.0136846
ENSMUSG00000005057	Sh2b2	5:136247001-136275410	-	protein_coding	0.670777	0.193726	3.4625	0.000535177	0.0136846
ENSMUSG00000022358	Fbxo32	15:58039275-58078328	-	protein_coding	0.446049	0.129064	3.45603	0.000548199	0.013993
ENSMUSG00000025290	Rps24	14:24537193-24547027	+	protein_coding	-0.548438	0.158791	-3.45383	0.000552695	0.0140831
ENSMUSG00000028541	B4galt2	4:117726457-117740684	-	protein_coding	0.321096	0.0930858	3.44946	0.000561705	0.0142877
ENSMUSG00000053907	Mat2a	6:72409782-72416541	-	protein_coding	-0.292099	0.0846948	-3.44885	0.00056298	0.0142952
ENSMUSG00000034471	Caskin2	11:115690009-115704465	-	protein_coding	-0.316953	0.0919574	-3.44674	0.000567394	0.0143822
ENSMUSG00000027630	Tbl1xr1	3:22130816-22270758	+	protein_coding	0.350758	0.101879	3.44288	0.000575558	0.0145638
ENSMUSG00000029655	N4bp2l2	5:150531472-150589648	-	protein_coding	-0.542953	0.157767	-3.4415	0.000578503	0.014613
ENSMUSG00000037149	Ddx1	12:13266974-13299214	-	protein_coding	-0.274075	0.0796829	-3.43957	0.000582644	0.0146921
ENSMUSG00000023927	Satb1	17:52043215-52140318	-	protein_coding	0.381529	0.110943	3.43897	0.000583932	0.0146991
ENSMUSG00000036748	Cuedc2	19:46318251-46327141	-	protein_coding	-0.325405	0.0946889	-3.43657	0.000589141	0.0148047
ENSMUSG00000059119	Nap1l4	7:143067316-143102843	-	protein_coding	-0.272076	0.0791895	-3.43575	0.000590908	0.0148236
ENSMUSG00000024511	Rab27b	18:70112202-70274676	-	protein_coding	0.597671	0.173986	3.43518	0.00059217	0.0148297
ENSMUSG00000097936	Gm4819	14:56487526-56488534	+	processed_pseudogene	-0.429568	0.125116	-3.43335	0.00059617	0.0149043
ENSMUSG00000021958	Pinx1	14:64097813-64157308	+	protein_coding	-0.628536	0.183109	-3.43258	0.000597873	0.0149163
ENSMUSG00000039458	Mtmr12	15:12205114-12274582	+	protein_coding	0.460006	0.134026	3.4322	0.000598698	0.0149163
ENSMUSG00000026811	St6galnac6	2:32489721-32510818	+	protein_coding	0.365888	0.106645	3.43092	0.000601547	0.0149617
ENSMUSG00000025793	Hgs	11:120358461-120374805	+	protein_coding	-0.292329	0.0852517	-3.42901	0.000605788	0.0150415
ENSMUSG00000045318	Adra2c	5:35435663-35439107	+	protein_coding	0.523745	0.152862	3.42626	0.000611952	0.0151687
ENSMUSG00000046719	Nxph3	11:95400671-95405396	-	protein_coding	0.626394	0.18286	3.42555	0.000613562	0.0151828
ENSMUSG00000028861	Mrps15	4:125940718-125949325	+	protein_coding	-0.351383	0.102657	-3.42289	0.000619587	0.0153059
ENSMUSG00000034891	Sncb	13:54906673-54914408	-	protein_coding	0.322213	0.0941886	3.42094	0.000624056	0.0153816
ENSMUSG00000027893	Ahcyl1	3:107570434-107603876	-	protein_coding	-0.270917	0.079207	-3.42037	0.000625356	0.0153816
ENSMUSG00000025588	Nat1	8:67933573-67944756	+	protein_coding	-0.378888	0.110781	-3.42017	0.000625818	0.0153816
ENSMUSG00000031284	Pak3	X:142301587-142580792	+	protein_coding	0.572122	0.167419	3.4173	0.000632451	0.0155185
ENSMUSG00000043541	Casc1	6:145120560-145156731	-	protein_coding	1.30314	0.381478	3.41601	0.000635448	0.0155658
ENSMUSG00000025427	Rnf165	18:77543806-77652857	-	protein_coding	0.595485	0.174402	3.41444	0.000639136	0.0156299
ENSMUSG00000025035	Arl3	19:46519535-46561637	-	protein_coding	-0.277816	0.0814887	-3.40926	0.000651392	0.0158798
ENSMUSG00000049764	Zfp280b	10:75868484-75879068	+	protein_coding	0.864398	0.253548	3.4092	0.000651536	0.0158798
ENSMUSG00000023272	Creld2	15:88703849-88710886	+	protein_coding	-0.436679	0.128245	-3.40505	0.000661529	0.0160965
ENSMUSG00000006527	Sfmbt1	14:30436806-30544678	+	protein_coding	0.569885	0.167394	3.40446	0.000662945	0.016104
ENSMUSG00000024948	Map4k2	19:6391165-6405645	+	protein_coding	0.488207	0.143444	3.40346	0.000665377	0.0161334
ENSMUSG00000041992	Rapgef5	12:117480099-117723472	+	protein_coding	0.518446	0.152347	3.40305	0.000666369	0.0161334
ENSMUSG00000047495	Dlgap2	8:14145865-14897680	+	protein_coding	0.657998	0.193757	3.396	0.000683791	0.0165278
ENSMUSG00000031285	Dcx	X:142638838-142716307	-	protein_coding	1.0905	0.321302	3.39399	0.000688816	0.0165982
ENSMUSG00000097156	Gm3764	3:88113837-88137268	+	lncRNA	0.48132	0.14182	3.39388	0.000689097	0.0165982
ENSMUSG00000054008	Ndst1	18:60817566-60881722	-	protein_coding	0.388229	0.114407	3.39341	0.000690291	0.0165982
ENSMUSG00000039519	Cyp7b1	3:18126114-18297502	-	protein_coding	-0.288338	0.0849796	-3.39302	0.00069126	0.0165982
ENSMUSG00000003161	Sri	5:8096078-8119379	+	protein_coding	-0.357291	0.105333	-3.39201	0.000693826	0.0166324
ENSMUSG00000074637	Sox2	3:34704554-34706610	+	protein_coding	-0.398359	0.117539	-3.38916	0.000701068	0.0167784
ENSMUSG00000054894	Dmac2l	12:69771724-69791434	+	protein_coding	-0.38289	0.113093	-3.38562	0.000710177	0.0169686
ENSMUSG00000025578	Cbx8	11:118927131-118931795	-	protein_coding	-0.567273	0.16759	-3.38488	0.000712087	0.0169797
ENSMUSG00000027273	Snap25	2:136555373-136624348	+	protein_coding	0.315439	0.0932	3.38454	0.000712971	0.0169797
ENSMUSG00000026171	Rnf25	1:74632907-74640556	-	protein_coding	-0.365294	0.107988	-3.38274	0.00071767	0.0170477
ENSMUSG00000022742	Cpox	16:58490655-58537999	+	protein_coding	0.437872	0.12945	3.38255	0.000718166	0.0170477
ENSMUSG00000026192	Atic	1:71596309-71618790	+	protein_coding	-0.310713	0.0919027	-3.38089	0.000722506	0.0170981
ENSMUSG00000036678	Aaas	15:102246687-102259206	-	protein_coding	0.67686	0.200204	3.38084	0.000722636	0.0170981
ENSMUSG00000044912	Syt16	12:74044435-74320041	+	protein_coding	0.646468	0.191275	3.37978	0.00072543	0.0171364
ENSMUSG00000021772	Nkiras1	14:4185693-4198560	-	protein_coding	-0.361345	0.106944	-3.37884	0.00072792	0.0171674
ENSMUSG00000038095	Sbno1	5:124506765-124564064	-	protein_coding	0.337483	0.0998968	3.37832	0.000729304	0.0171718
ENSMUSG00000103034	Gm8797	3:5815866-5816355	+	protein_coding	-0.314858	0.0932117	-3.37788	0.000730465	0.0171718
ENSMUSG00000060961	Slc4a4	5:89034345-89387512	+	protein_coding	-0.318235	0.0942649	-3.37596	0.000735581	0.0172484
ENSMUSG00000090071	Cdk5r2	1:74894093-74896891	+	protein_coding	0.451447	0.133737	3.37563	0.000736457	0.0172484
ENSMUSG00000030357	Fkbp4	6:128406698-128415640	-	protein_coding	-0.276889	0.0820331	-3.37533	0.000737274	0.0172484
ENSMUSG00000109904	Gm45819	7:109719197-109720947	+	TEC	1.22369	0.362707	3.37378	0.000741447	0.0172532
ENSMUSG00000032314	Etfa	9:55361792-55419527	-	protein_coding	-0.267813	0.0793827	-3.37369	0.000741672	0.0172532
ENSMUSG00000086784	Isoc2a	7:4880152-4899972	+	protein_coding	-0.347229	0.102936	-3.37325	0.000742864	0.0172532
ENSMUSG00000031913	Vps4a	8:107757854-107772387	+	protein_coding	-0.215944	0.0640173	-3.37322	0.000742943	0.0172532
ENSMUSG00000031575	Ash2l	8:26306024-26337722	-	protein_coding	-0.381211	0.113017	-3.37305	0.000743397	0.0172532
ENSMUSG00000112686	Gm7034	10:74656554-74657198	+	processed_pseudogene	-1.52676	0.452804	-3.37178	0.000746835	0.0173054
ENSMUSG00000032348	Gsta4	9:78090056-78116631	+	protein_coding	-0.382354	0.113425	-3.37098	0.000749017	0.0173284
ENSMUSG00000020032	Nuak1	10:84206769-84276461	-	protein_coding	0.462731	0.137299	3.37026	0.000750984	0.0173464
ENSMUSG00000030795	Fus	7:127566629-127584873	+	protein_coding	-0.449926	0.133582	-3.36817	0.000756701	0.0174207
ENSMUSG00000054237	Fra10ac1	19:38176929-38212604	-	protein_coding	-0.388822	0.115449	-3.3679	0.000757438	0.0174207
ENSMUSG00000018548	Trim37	11:87017903-87111509	+	protein_coding	0.290352	0.0862149	3.36777	0.000757786	0.0174207
ENSMUSG00000090946	Ccdc71l	12:32428703-32432942	+	protein_coding	0.43788	0.130096	3.36582	0.000763176	0.017517
ENSMUSG00000009079	Ewsr1	11:5019689-5049266	-	protein_coding	-0.48409	0.143918	-3.36365	0.00076918	0.0175999
ENSMUSG00000066036	Ubr4	4:139079920-139216899	+	protein_coding	0.374876	0.111449	3.36364	0.000769205	0.0175999
ENSMUSG00000013846	St3gal1	15:66974724-67048679	-	protein_coding	0.73204	0.217684	3.36285	0.000771417	0.0176057
ENSMUSG00000042688	Mapk6	9:75276344-75317287	-	protein_coding	0.400479	0.11911	3.36227	0.000773039	0.0176057
ENSMUSG00000035575	Utp6	11:79823147-79853216	-	protein_coding	-0.301943	0.0898085	-3.36208	0.000773578	0.0176057
ENSMUSG00000024622	Hmgxb3	18:61264349-61310122	-	protein_coding	0.401141	0.119322	3.36183	0.00077429	0.0176057
ENSMUSG00000068220	Lgals1	15:78810925-78814665	+	protein_coding	-0.483567	0.143864	-3.36127	0.000775837	0.0176134
ENSMUSG00000069495	Epc2	2:49341498-49441960	+	protein_coding	0.350376	0.104267	3.36036	0.000778412	0.0176444
ENSMUSG00000036957	Lrfn3	7:30054914-30062197	-	protein_coding	0.407796	0.121405	3.35896	0.000782356	0.0177063
ENSMUSG00000079316	Rab9	X:165240249-165262863	-	protein_coding	-0.320571	0.0954608	-3.35814	0.000784679	0.0177142
ENSMUSG00000084073	Gm11910	4:28591653-28592571	-	processed_pseudogene	-0.519463	0.154695	-3.35798	0.000785135	0.0177142
ENSMUSG00000040667	Nup88	11:70833884-70860799	-	protein_coding	-0.319979	0.0953291	-3.35657	0.000789143	0.0177771
ENSMUSG00000027472	Pdrg1	2:152850810-152857347	-	protein_coding	-0.427344	0.127365	-3.35528	0.00079284	0.0178328
ENSMUSG00000092607	Scnm1	3:95036847-95041322	-	protein_coding	-0.35666	0.106334	-3.35415	0.000796079	0.0178625
ENSMUSG00000061536	Sec22c	9:121509111-121534556	-	protein_coding	0.441941	0.131767	3.35397	0.000796613	0.0178625
ENSMUSG00000070544	Top1	2:160487808-160564684	+	protein_coding	-0.423608	0.126318	-3.35349	0.000797997	0.0178661
ENSMUSG00000081706	Gm7927	X:54891119-54891998	-	processed_pseudogene	-0.511072	0.152463	-3.3521	0.000802015	0.0179285
ENSMUSG00000036745	Ttll7	3:146558122-146689764	+	protein_coding	0.316573	0.094473	3.35094	0.000805379	0.0179761
ENSMUSG00000021469	Msx2	13:53620920-53627110	-	protein_coding	-0.765353	0.228444	-3.35029	0.00080726	0.0179905
ENSMUSG00000028382	Ptbp3	4:59471868-59549364	-	protein_coding	0.645551	0.192943	3.34581	0.000820421	0.0182559
ENSMUSG00000023868	Pde10a	17:8744204-9205480	+	protein_coding	0.434052	0.129754	3.34519	0.000822259	0.0182689
ENSMUSG00000036022	Fam122b	X:52332292-52358682	-	protein_coding	0.761506	0.227689	3.3445	0.000824306	0.0182708
ENSMUSG00000030695	Aldoa	7:126394406-126399923	-	protein_coding	-0.262128	0.0783901	-3.34389	0.000826113	0.0182708
ENSMUSG00000071076	Jund	8:71151599-71153265	+	protein_coding	0.399519	0.119481	3.34379	0.000826423	0.0182708
ENSMUSG00000020386	Sar1b	11:51654514-51682752	+	protein_coding	-0.380902	0.11394	-3.34302	0.000828714	0.0182708
ENSMUSG00000055681	Cope	8:70755168-70765643	+	protein_coding	-0.389992	0.116664	-3.34286	0.000829189	0.0182708
ENSMUSG00000061175	Fnip2	3:79363281-79475103	-	protein_coding	0.615795	0.184224	3.34264	0.000829865	0.0182708
ENSMUSG00000031601	Cnot7	8:40945581-40968888	-	protein_coding	0.344506	0.103099	3.34152	0.00083322	0.0183034
ENSMUSG00000030264	Thumpd3	6:113023186-113045234	+	protein_coding	-0.526706	0.157657	-3.34082	0.000835301	0.0183034
ENSMUSG00000051615	Rap2a	14:120715856-120744606	+	protein_coding	0.373157	0.111707	3.34051	0.00083624	0.0183034
ENSMUSG00000019471	Cdc37	9:21044518-21061278	-	protein_coding	-0.270055	0.0808433	-3.34047	0.000836367	0.0183034
ENSMUSG00000040747	Cd53	3:106667237-106697465	-	protein_coding	1.082	0.324075	3.33871	0.000841669	0.0183665
ENSMUSG00000032827	Ppp1r9a	6:4902917-5165661	+	protein_coding	0.420605	0.125981	3.33863	0.000841927	0.0183665
ENSMUSG00000025158	Rfng	11:120671572-120675033	-	protein_coding	0.300504	0.0900239	3.33804	0.000843701	0.0183665
ENSMUSG00000061589	Dot1l	10:80591040-80631295	+	protein_coding	0.376175	0.112702	3.33778	0.000844517	0.0183665
ENSMUSG00000061462	Obscn	11:58885082-59029996	-	protein_coding	0.994425	0.297993	3.33707	0.000846657	0.0183665
ENSMUSG00000071054	Safb	17:56891825-56913294	+	protein_coding	-0.343686	0.102992	-3.33702	0.000846812	0.0183665
ENSMUSG00000026890	Lhx6	2:35971965-35995420	-	protein_coding	0.573983	0.172031	3.33651	0.000848372	0.018373
ENSMUSG00000020435	Osbp2	11:3653731-3813903	-	protein_coding	0.345983	0.103737	3.33521	0.000852353	0.0184318
ENSMUSG00000020680	Taf15	11:83363912-83397569	+	protein_coding	-0.39369	0.118073	-3.33429	0.00085516	0.0184651
ENSMUSG00000028878	Fam76a	4:132626524-132649869	-	protein_coding	0.325935	0.0977996	3.33268	0.000860136	0.0185437
ENSMUSG00000036120	Rfxank	8:70583444-70591804	-	protein_coding	-0.398908	0.11972	-3.33202	0.000862175	0.0185437
ENSMUSG00000022009	Nufip1	14:76348331-76374819	+	protein_coding	-0.486528	0.146022	-3.33188	0.000862616	0.0185437
ENSMUSG00000037197	Rbm17	2:11590248-11608964	-	protein_coding	-0.288542	0.0867096	-3.32769	0.000875705	0.0187973
ENSMUSG00000051652	Lrrc3	10:77733409-77738370	-	protein_coding	0.895632	0.269235	3.32658	0.000879203	0.0188447
ENSMUSG00000036940	Kdm1a	4:136277851-136330034	-	protein_coding	-0.325978	0.0980603	-3.32426	0.000886545	0.0189655
ENSMUSG00000060586	H2-Eb1	17:34524841-34535648	+	protein_coding	-1.38548	0.416813	-3.32397	0.000887443	0.0189655
ENSMUSG00000028518	Prkaa2	4:104887071-104967087	-	protein_coding	0.611692	0.18408	3.32298	0.000890622	0.0190056
ENSMUSG00000063200	Nol7	13:43551866-43560573	+	protein_coding	-0.432227	0.130202	-3.31966	0.000901265	0.0192046
ENSMUSG00000034472	Rasd2	8:75940572-75950741	+	protein_coding	0.359263	0.108289	3.31762	0.000907865	0.0192834
ENSMUSG00000024286	Ccny	18:9312304-9450154	-	protein_coding	0.307816	0.0927821	3.31762	0.000907872	0.0192834
ENSMUSG00000026565	Pou2f1	1:165692723-165830247	-	protein_coding	0.545461	0.164429	3.3173	0.000908932	0.0192834
ENSMUSG00000063558	Aox1	1:58069090-58145572	+	protein_coding	-0.477995	0.144114	-3.31678	0.000910613	0.019291
ENSMUSG00000097946	Gm8343	9:37597237-37598230	+	processed_pseudogene	-0.615594	0.185647	-3.31593	0.00091338	0.0193215
ENSMUSG00000029674	Limk1	5:134684893-134717452	-	protein_coding	0.284445	0.0858593	3.31291	0.000923291	0.0195028
ENSMUSG00000026851	BC005624	2:30862189-30872213	-	protein_coding	-0.389552	0.117631	-3.31166	0.000927442	0.0195622
ENSMUSG00000029227	Fip1l1	5:74696110-74759461	+	protein_coding	-0.417863	0.126289	-3.30878	0.000937041	0.0197361
ENSMUSG00000051790	Nlgn2	11:69713948-69728610	-	protein_coding	0.338906	0.102512	3.30603	0.00094627	0.0199017
ENSMUSG00000024302	Dtna	18:23548192-23792772	+	protein_coding	-0.33481	0.101313	-3.30472	0.000950718	0.019938
ENSMUSG00000033904	Ccp110	7:118311775-118336247	+	protein_coding	0.532499	0.161133	3.30471	0.000950731	0.019938
ENSMUSG00000048578	Mlec	5:115281040-115296238	-	protein_coding	0.246007	0.0744747	3.30323	0.00095577	0.0199769
ENSMUSG00000002332	Dhrs1	14:55976477-55983147	-	protein_coding	-0.281837	0.0853239	-3.30314	0.000956099	0.0199769
ENSMUSG00000044792	Isca1	13:59903223-59917624	-	protein_coding	0.251726	0.0762124	3.30296	0.000956699	0.0199769
ENSMUSG00000061013	Mkx	18:6934518-7004780	-	protein_coding	0.904959	0.27412	3.30133	0.000962286	0.0200648
ENSMUSG00000029198	Grpel1	5:36622342-36631424	+	protein_coding	-0.350493	0.106207	-3.3001	0.000966488	0.0201136
ENSMUSG00000053536	Cstf2t	19:31060237-31064469	+	protein_coding	-0.311335	0.0943484	-3.29984	0.000967385	0.0201136
ENSMUSG00000057375	Yipf1	4:107171560-107217020	+	protein_coding	-0.392726	0.119045	-3.29899	0.000970348	0.0201465
ENSMUSG00000033253	Szt2	4:118219940-118266470	-	protein_coding	0.484432	0.146883	3.29808	0.000973478	0.0201827
ENSMUSG00000022237	Ankrd33b	15:31291624-31367872	-	protein_coding	0.529119	0.16052	3.29629	0.000979711	0.0202831
ENSMUSG00000018102	H2bc4	13:23868182-23876891	+	protein_coding	-0.38975	0.118326	-3.29386	0.000988215	0.0204301
ENSMUSG00000060424	Pantr1	1:42629754-42734584	-	lncRNA	-0.361864	0.109891	-3.29294	0.000991474	0.0204326
ENSMUSG00000021712	Trim23	13:104315305-104339880	+	protein_coding	-0.324159	0.0984498	-3.29263	0.000992535	0.0204326
ENSMUSG00000022587	Ly6e	15:74826900-74831752	+	protein_coding	0.482762	0.146619	3.29263	0.000992542	0.0204326
ENSMUSG00000039716	Dock3	9:106770024-107109108	-	protein_coding	0.379042	0.115139	3.29205	0.000994604	0.0204462
ENSMUSG00000054321	Taf4b	18:14916302-15033416	+	protein_coding	1.02168	0.310401	3.29148	0.000996619	0.0204588
ENSMUSG00000031026	Trim66	7:109048213-109107341	-	protein_coding	0.67391	0.204797	3.29063	0.000999646	0.020492
ENSMUSG00000037531	Mrpl47	3:32779546-32791754	-	protein_coding	-0.390791	0.118813	-3.28912	0.001005	0.0205729
ENSMUSG00000060227	Golm2	2:121697451-121766701	+	protein_coding	0.279535	0.0850178	3.28796	0.00100917	0.0206293
ENSMUSG00000030265	Kras	6:145162425-145195965	-	protein_coding	0.310817	0.094566	3.28677	0.00101343	0.0206874
ENSMUSG00000034059	Ypel4	2:84564402-84568999	+	protein_coding	0.433702	0.132036	3.28473	0.00102079	0.0208083
ENSMUSG00000023033	Scn8a	15:100767739-100943819	+	protein_coding	0.407652	0.124143	3.28372	0.00102445	0.0208539
ENSMUSG00000027950	Chrnb2	3:89653502-89671939	-	protein_coding	0.441597	0.134582	3.28125	0.00103349	0.0210085
ENSMUSG00000042510	AA986860	1:130659713-130672359	+	protein_coding	0.606471	0.184996	3.27829	0.00104437	0.0212002
ENSMUSG00000053310	Nrgn	9:37455788-37464200	-	protein_coding	0.354955	0.108443	3.27318	0.00106346	0.0215504
ENSMUSG00000006356	Crip2	12:113103856-113109126	+	protein_coding	-0.426926	0.130444	-3.27288	0.00106458	0.0215504
ENSMUSG00000009216	Fam163b	2:27000392-27032503	-	protein_coding	0.449554	0.137403	3.27179	0.00106869	0.0216035
ENSMUSG00000040447	Spns2	11:72342464-72380730	-	protein_coding	0.523083	0.15994	3.27049	0.00107362	0.0216731
ENSMUSG00000020326	Ccng1	11:40639379-40646138	-	protein_coding	0.545969	0.166983	3.2696	0.001077	0.0216972
ENSMUSG00000031879	Ciao2b	8:105366470-105368597	-	protein_coding	-0.392957	0.120193	-3.26939	0.00107779	0.0216972
ENSMUSG00000039157	Fam102a	2:32425344-32459768	+	protein_coding	0.479527	0.14676	3.26742	0.00108532	0.0218034
ENSMUSG00000004460	Dnajb11	16:22676595-22698384	+	protein_coding	-0.255584	0.0782337	-3.26693	0.00108721	0.0218034
ENSMUSG00000011960	Ccnt1	15:98436570-98468804	-	protein_coding	0.544923	0.166804	3.26684	0.00108755	0.0218034
ENSMUSG00000046879	Irgm1	11:48752795-48762510	-	protein_coding	-0.467748	0.143266	-3.26489	0.00109505	0.0219237
ENSMUSG00000050272	Dscam	16:96392040-96971952	-	protein_coding	0.559859	0.17153	3.26391	0.00109887	0.0219699
ENSMUSG00000032249	Anp32a	9:62248575-62286094	+	protein_coding	-0.270467	0.082883	-3.26324	0.00110145	0.0219912
ENSMUSG00000038762	Abcf1	17:36267711-36280653	-	protein_coding	-0.214834	0.0658551	-3.26222	0.00110543	0.0220405
ENSMUSG00000085172	Gm6542	18:36743011-36743782	+	processed_pseudogene	-0.41054	0.125883	-3.26128	0.00110911	0.0220592
ENSMUSG00000005442	Cic	7:24967129-24993584	+	protein_coding	0.401578	0.123138	3.26121	0.00110939	0.0220592
ENSMUSG00000004187	Kifc2	15:76544058-76552396	+	protein_coding	0.430563	0.132051	3.26059	0.00111181	0.022074
ENSMUSG00000044024	Rell2	18:38088132-38092232	+	protein_coding	0.638174	0.195744	3.26024	0.00111317	0.022074
ENSMUSG00000073434	Wdr90	17:26063745-26080475	-	protein_coding	0.834254	0.256022	3.25853	0.00111992	0.0221778
ENSMUSG00000036002	Fam214b	4:43032414-43046220	-	protein_coding	0.461385	0.141645	3.25734	0.00112461	0.0222403
ENSMUSG00000053329	Gatd3a	10:77997900-78005616	-	protein_coding	-0.351453	0.107927	-3.25638	0.00112841	0.0222815
ENSMUSG00000056201	Cfl1	19:5540483-5545229	+	protein_coding	-0.28637	0.0879503	-3.25605	0.00112975	0.0222815
ENSMUSG00000028964	Park7	4:150981590-150998894	-	protein_coding	-0.34632	0.106431	-3.25396	0.00113809	0.0224158
ENSMUSG00000015165	Hnrnpl	7:28507966-28521691	+	protein_coding	-0.312858	0.096286	-3.24926	0.00115706	0.022714
ENSMUSG00000042599	Kdm7a	6:39113557-39183723	-	protein_coding	0.652732	0.200922	3.24868	0.00115941	0.022714
ENSMUSG00000060675	Plaat3	19:7534824-7565910	+	protein_coding	-0.349477	0.107585	-3.24836	0.0011607	0.022714
ENSMUSG00000052915	Msl1	11:98686342-98698685	+	protein_coding	0.319822	0.0984573	3.24833	0.00116085	0.022714
ENSMUSG00000075033	Nxpe3	16:55660316-55715648	-	protein_coding	0.551099	0.16967	3.24805	0.00116197	0.022714
ENSMUSG00000028909	Ptpru	4:131495768-131565599	-	protein_coding	0.695502	0.214139	3.24791	0.00116258	0.022714
ENSMUSG00000031508	Ankrd10	8:11661583-11685757	-	protein_coding	0.541004	0.166621	3.24691	0.00116664	0.0227628
ENSMUSG00000044667	Plppr4	3:117112788-117154525	-	protein_coding	0.421486	0.129848	3.246	0.00117037	0.022805
ENSMUSG00000068267	Cenpb	2:131017102-131021987	-	protein_coding	0.346206	0.106719	3.2441	0.00117822	0.0229227
ENSMUSG00000060924	Csmd1	8:15942537-17585602	-	protein_coding	0.606861	0.187092	3.24365	0.00118008	0.0229227
ENSMUSG00000031774	Psme3ip1	8:95300766-95328625	-	protein_coding	-0.295478	0.0911014	-3.2434	0.00118113	0.0229227
ENSMUSG00000044934	Zfp367	13:64280832-64301016	-	protein_coding	0.344493	0.10625	3.2423	0.00118568	0.0229804
ENSMUSG00000108798	Gm9521	7:17963702-17965217	+	processed_pseudogene	4.63371	1.43164	3.23665	0.0012094	0.023351
ENSMUSG00000026843	Fubp3	2:31462663-31507538	+	protein_coding	-0.315626	0.0975182	-3.23659	0.00120968	0.023351
ENSMUSG00000050332	Amer1	X:94463924-94488478	-	protein_coding	0.634943	0.196182	3.2365	0.00121004	0.023351
ENSMUSG00000020262	Adarb1	10:77126560-77254104	-	protein_coding	0.456274	0.141016	3.23563	0.00121374	0.023351
ENSMUSG00000028601	Echdc2	4:108022634-108036505	+	protein_coding	-0.461792	0.142726	-3.2355	0.00121429	0.023351
ENSMUSG00000078591	Hs3st4	7:123582092-123998212	+	protein_coding	0.49464	0.152912	3.2348	0.0012173	0.023351
ENSMUSG00000069114	Zbtb10	3:9315662-9350393	+	protein_coding	0.523427	0.161811	3.23479	0.00121731	0.023351
ENSMUSG00000012114	Med15	16:17469072-17550755	-	protein_coding	-0.393683	0.121719	-3.23437	0.0012191	0.023351
ENSMUSG00000022024	Sugt1	14:79825131-79872636	+	protein_coding	-0.25635	0.0792587	-3.23435	0.00121922	0.023351
ENSMUSG00000029647	Pan3	5:147366971-147485312	+	protein_coding	0.486712	0.15053	3.23332	0.00122362	0.0233615
ENSMUSG00000028700	Pomgnt1	4:115981037-116017046	+	protein_coding	0.256704	0.0793969	3.23317	0.00122423	0.0233615
ENSMUSG00000040147	Maob	X:16575521-16683605	-	protein_coding	-0.295589	0.0914421	-3.23253	0.00122701	0.0233615
ENSMUSG00000027167	Elp4	2:105531372-105734909	-	protein_coding	-0.284655	0.0880628	-3.2324	0.00122753	0.0233615
ENSMUSG00000033060	Lmo7	14:101967393-102172146	+	protein_coding	0.61925	0.191579	3.23235	0.00122778	0.0233615
ENSMUSG00000051985	Igfn1	1:135881316-135934080	-	protein_coding	0.763767	0.236384	3.23104	0.00123339	0.0234208
ENSMUSG00000026664	Phyh	2:4923830-4943541	+	protein_coding	-0.2569	0.0795139	-3.23088	0.00123411	0.0234208
ENSMUSG00000036585	Fgf1	18:38971726-39062525	-	protein_coding	-0.288601	0.0893475	-3.2301	0.00123749	0.0234404
ENSMUSG00000048249	Crebrf	17:26934624-26995609	+	protein_coding	0.510193	0.15796	3.22989	0.00123836	0.0234404
ENSMUSG00000033361	Prrg3	X:71006230-71016328	+	protein_coding	0.629318	0.194902	3.22889	0.00124271	0.0234922
ENSMUSG00000063172	Hspb11	4:107110790-107137135	+	protein_coding	-0.580843	0.17992	-3.22834	0.00124511	0.0235071
ENSMUSG00000036902	Neto2	8:86363217-86427553	-	protein_coding	0.520603	0.161351	3.22653	0.00125302	0.0236258
ENSMUSG00000055371	Stam2	2:52581676-52632293	-	protein_coding	-0.393987	0.122123	-3.22615	0.00125469	0.0236267
ENSMUSG00000039835	Nhsl1	10:18194733-18409640	+	protein_coding	-0.431519	0.133783	-3.22552	0.00125742	0.0236476
ENSMUSG00000023932	Cdc5l	17:45702810-45744663	-	protein_coding	-0.461527	0.143113	-3.22491	0.0012601	0.0236675
ENSMUSG00000038860	Garnl3	2:32876236-33021666	-	protein_coding	0.379963	0.117866	3.22368	0.00126557	0.0237395
ENSMUSG00000039058	Ak5	3:152168452-152373997	-	protein_coding	0.380776	0.118152	3.22276	0.0012696	0.0237459
ENSMUSG00000020590	Snx13	12:35097185-35197478	+	protein_coding	0.28864	0.0895682	3.22258	0.00127043	0.0237459
ENSMUSG00000029993	Nfu1	6:86986218-87005443	+	protein_coding	-0.437578	0.135789	-3.2225	0.00127079	0.0237459
ENSMUSG00000006235	Epor	9:21870193-21874802	-	protein_coding	0.855126	0.265488	3.22097	0.00127759	0.0238424
ENSMUSG00000039001	Rps21	2:179899170-179900238	+	protein_coding	-0.52423	0.162794	-3.2202	0.001281	0.0238753
ENSMUSG00000033623	Pcgf3	5:108609098-108654842	+	protein_coding	0.395237	0.122795	3.21867	0.00128785	0.0239725
ENSMUSG00000036430	Tbcc	17:47201610-47202773	+	protein_coding	-0.607961	0.18895	-3.21758	0.00129279	0.0240035
ENSMUSG00000059323	Tonsl	15:76510202-76524158	-	protein_coding	1.0547	0.327793	3.21757	0.00129281	0.0240035
ENSMUSG00000020859	Spag9	11:93886917-94016911	+	protein_coding	0.268599	0.0835069	3.21649	0.00129771	0.0240637
ENSMUSG00000027332	Ivd	2:118692435-118713390	+	protein_coding	-0.34156	0.106204	-3.21608	0.00129954	0.024067
ENSMUSG00000059970	Hspa2	12:76450950-76453712	+	protein_coding	-0.371763	0.115614	-3.21555	0.00130195	0.0240811
ENSMUSG00000022565	Plec	15:76055174-76116774	-	protein_coding	0.56343	0.175282	3.21442	0.00130708	0.0241453
ENSMUSG00000071658	Gng3	19:8814297-8816558	-	protein_coding	0.308463	0.0960054	3.21297	0.00131369	0.0242327
ENSMUSG00000105867	Gm42517	5:108513939-108515788	-	protein_coding	0.481566	0.149897	3.21266	0.00131514	0.0242327
ENSMUSG00000063919	Srrm4	5:116577334-116729876	-	protein_coding	0.529152	0.164738	3.21208	0.00131777	0.0242507
ENSMUSG00000094483	Purb	11:6417599-6425917	-	protein_coding	0.309851	0.0964929	3.21112	0.00132217	0.0243009
ENSMUSG00000071181	3830408C21Rik	13:107159061-107192005	+	lncRNA	1.21965	0.379909	3.21038	0.00132561	0.024329
ENSMUSG00000035828	Pim3	15:88746389-88749929	+	protein_coding	0.578955	0.180386	3.20953	0.00132953	0.024329
ENSMUSG00000047085	Lrrc4b	7:44078442-44112775	+	protein_coding	0.289686	0.0902607	3.20944	0.00132994	0.024329
ENSMUSG00000045482	Trrap	5:144704542-144796588	+	protein_coding	0.346652	0.108013	3.20935	0.00133037	0.024329
ENSMUSG00000046613	Vwa5b2	16:20408221-20424127	+	protein_coding	0.648638	0.20214	3.20886	0.00133261	0.0243392
ENSMUSG00000023452	Pisd	5:32893645-32942990	-	protein_coding	-0.321929	0.100342	-3.20832	0.00133512	0.0243392
ENSMUSG00000060568	Fam78b	1:166828986-166918871	+	protein_coding	0.513129	0.159946	3.20814	0.00133594	0.0243392
ENSMUSG00000005656	Snx6	12:54793134-54842488	-	protein_coding	-0.272493	0.084952	-3.20761	0.00133843	0.0243541
ENSMUSG00000027674	Pex5l	3:33003557-33197396	-	protein_coding	0.448957	0.140006	3.2067	0.00134267	0.0244007
ENSMUSG00000020661	Dnmt3a	12:3856007-3964443	+	protein_coding	0.334988	0.104519	3.20506	0.00135036	0.0245037
ENSMUSG00000023913	Pla2g7	17:43878989-43923092	+	protein_coding	-0.314656	0.098185	-3.20473	0.00135189	0.0245037
ENSMUSG00000002524	Puf60	15:75942031-75952773	-	protein_coding	-0.263224	0.0821442	-3.20441	0.00135338	0.0245037
ENSMUSG00000019782	Rwdd1	10:33872551-33895620	-	protein_coding	-0.451537	0.141058	-3.20108	0.00136911	0.0247579
ENSMUSG00000100826	Snhg14	7:58957672-59625507	-	lncRNA	0.872917	0.272828	3.19952	0.00137657	0.0248618
ENSMUSG00000027804	Ppid	3:79498649-79510957	+	protein_coding	-0.311999	0.097535	-3.19884	0.00137982	0.0248896
ENSMUSG00000016319	Slc25a5	X:36059304-36062460	+	protein_coding	-0.279909	0.0875388	-3.19754	0.00138604	0.0249601
ENSMUSG00000032382	Snx1	9:65995415-66033869	-	protein_coding	-0.226011	0.0706878	-3.19731	0.00138715	0.0249601
ENSMUSG00000054387	Mdm4	1:132887222-132958299	-	protein_coding	0.496083	0.155179	3.19683	0.00138945	0.0249706
ENSMUSG00000037217	Syn1	X:20726750-20787243	-	protein_coding	0.464443	0.145315	3.19611	0.00139293	0.0250025
ENSMUSG00000030067	Foxp1	6:98902299-99499682	-	protein_coding	0.359822	0.112596	3.19567	0.00139504	0.0250095
ENSMUSG00000039633	Lonrf1	8:36683218-36716670	-	protein_coding	0.568409	0.177924	3.19467	0.00139989	0.0250657
ENSMUSG00000029455	Aldh2	5:121704090-121731887	-	protein_coding	-0.297894	0.0932613	-3.19419	0.00140224	0.0250768
ENSMUSG00000079036	Alkbh1	12:87472610-87490787	-	protein_coding	0.529664	0.165909	3.1925	0.00141045	0.0251928
ENSMUSG00000020917	Acly	11:100367179-100418826	-	protein_coding	-0.343001	0.107502	-3.19065	0.00141955	0.0253243
ENSMUSG00000038060	Dlec1	9:118931546-118977314	+	protein_coding	1.43927	0.451142	3.19029	0.00142131	0.0253248
ENSMUSG00000030201	Lrp6	6:134423439-134543928	-	protein_coding	0.379495	0.118986	3.18941	0.00142562	0.0253705
ENSMUSG00000034593	Myo5a	9:74978297-75130970	+	protein_coding	0.393059	0.12328	3.18834	0.00143093	0.0254024
ENSMUSG00000096847	Tmem151b	17:45852878-45860603	-	protein_coding	0.311053	0.0975695	3.18801	0.00143255	0.0254024
ENSMUSG00000030591	Psmd8	7:28873613-28880126	-	protein_coding	-0.245351	0.0769609	-3.18799	0.00143264	0.0254024
ENSMUSG00000036693	Nop14	5:34795880-34817492	-	protein_coding	-0.368609	0.115659	-3.18704	0.00143735	0.0254437
ENSMUSG00000109006	B230209E15Rik	7:61179619-61265075	-	lncRNA	1.61401	0.506473	3.18676	0.00143877	0.0254437
ENSMUSG00000032497	Lrrfip2	9:110946660-111054736	+	protein_coding	-0.291495	0.091479	-3.18647	0.00144021	0.0254437
ENSMUSG00000093904	Tomm20	8:127657417-127672594	-	protein_coding	0.353733	0.111045	3.1855	0.00144506	0.0254984
ENSMUSG00000020029	Nudt4	10:95382869-95400008	-	protein_coding	0.326499	0.102527	3.18452	0.00144995	0.0255539
ENSMUSG00000024953	Prdx5	19:6884065-6887474	-	protein_coding	-0.399751	0.125576	-3.18333	0.0014559	0.0256277
ENSMUSG00000047866	Lonp2	8:87350672-87450501	+	protein_coding	-0.381052	0.119727	-3.18267	0.00145925	0.0256441
ENSMUSG00000032702	Kank1	19:25214339-25411860	+	protein_coding	-0.401758	0.126242	-3.18245	0.00146035	0.0256441
ENSMUSG00000047371	Zfp768	7:126941967-126944761	-	protein_coding	-0.322451	0.101455	-3.17828	0.00148154	0.0259717
ENSMUSG00000040669	Phc1	6:122294690-122317520	-	protein_coding	0.274349	0.0863346	3.17774	0.0014843	0.0259717
ENSMUSG00000027330	Cdc25b	2:131028869-131040417	+	protein_coding	0.412683	0.129867	3.17773	0.00148435	0.0259717
ENSMUSG00000048997	Atxn7l2	3:108109538-108118250	-	protein_coding	0.471015	0.148319	3.17569	0.00149482	0.0261234
ENSMUSG00000027620	Rbm39	2:155989159-156022158	-	protein_coding	-0.255211	0.0803778	-3.17515	0.00149761	0.0261409
ENSMUSG00000033805	Ephx4	5:107550602-107577901	+	protein_coding	0.546467	0.172195	3.17353	0.00150595	0.026255
ENSMUSG00000034310	Tmem132d	5:127858694-128510141	-	protein_coding	0.610114	0.192433	3.17053	0.00152163	0.0264922
ENSMUSG00000047013	Fbxo41	6:85446556-85479976	-	protein_coding	0.3508	0.110657	3.17014	0.00152364	0.0264922
ENSMUSG00000025979	Mob4	1:55170390-55194058	+	protein_coding	-0.27069	0.0853944	-3.16988	0.001525	0.0264922
ENSMUSG00000013593	Ndufs2	1:171062422-171078957	-	protein_coding	-0.247528	0.0781211	-3.16852	0.00153218	0.0265852
ENSMUSG00000029602	Rasal1	5:120786877-120817662	+	protein_coding	0.498605	0.157441	3.16693	0.00154055	0.0266986
ENSMUSG00000027879	Sec22b	3:97808506-97830592	+	protein_coding	-0.256871	0.0811413	-3.16572	0.00154697	0.0267512
ENSMUSG00000089824	Rbm12	2:155933878-155953898	-	protein_coding	-0.699262	0.220889	-3.16567	0.00154726	0.0267512
ENSMUSG00000017167	Cntnap1	11:101061349-101081550	+	protein_coding	0.485881	0.153508	3.16519	0.00154981	0.0267635
ENSMUSG00000036306	Lzts1	8:69585321-69636877	-	protein_coding	0.33749	0.106677	3.16365	0.00155802	0.0268678
ENSMUSG00000090291	Lrrc10b	19:10432735-10434837	-	protein_coding	0.52852	0.167075	3.16337	0.00155953	0.0268678
ENSMUSG00000030417	Pdcd5	7:35341407-35346946	-	protein_coding	-0.436079	0.137884	-3.16265	0.00156342	0.026903
ENSMUSG00000014226	Cacybp	1:160029937-160040445	-	protein_coding	-0.286656	0.0906698	-3.16154	0.00156938	0.0269687
ENSMUSG00000032936	Camkv	9:107812873-107826890	+	protein_coding	0.399298	0.12631	3.16125	0.00157094	0.0269687
ENSMUSG00000022407	Adsl	15:80832691-80855147	+	protein_coding	-0.615283	0.194689	-3.16034	0.00157587	0.0270191
ENSMUSG00000081041	Nlk-ps1	2:86994292-86997659	-	processed_pseudogene	0.897257	0.28394	3.16002	0.00157758	0.0270191
ENSMUSG00000001998	Ap4e1	2:126850637-126909829	+	protein_coding	1.08292	0.342893	3.15818	0.00158758	0.0271197
ENSMUSG00000028790	Khdrbs1	4:129596957-129636096	-	protein_coding	-0.32829	0.103964	-3.15773	0.00159001	0.0271197
ENSMUSG00000068184	Ndufaf2	13:108139249-108295157	-	protein_coding	-0.456447	0.14455	-3.15771	0.00159015	0.0271197
ENSMUSG00000101827	Gm28686	1:11293790-11294398	-	processed_pseudogene	-1.13186	0.358458	-3.15757	0.0015909	0.0271197
ENSMUSG00000056692	Ilrun	17:27970209-28039622	-	protein_coding	0.311856	0.0988372	3.15525	0.00160359	0.0273041
ENSMUSG00000020949	Fkbp3	12:65109198-65120781	-	protein_coding	-0.291336	0.0923487	-3.15475	0.00160638	0.0273198
ENSMUSG00000043857	Mgat5b	11:116809689-116877774	+	protein_coding	0.469689	0.14898	3.15269	0.00161772	0.0274806
ENSMUSG00000022390	Zc3h7b	15:81629258-81680461	+	protein_coding	0.265168	0.0841475	3.15123	0.00162582	0.0275859
ENSMUSG00000026173	Plcd4	1:74582047-74606953	+	protein_coding	-0.334732	0.10627	-3.14982	0.00163373	0.0276639
ENSMUSG00000034686	Prr7	13:55612080-55620967	+	protein_coding	0.385294	0.122339	3.1494	0.00163608	0.0276639
ENSMUSG00000067279	Ppp1r3c	19:36709131-36714053	-	protein_coding	-0.323866	0.102834	-3.14939	0.00163611	0.0276639
ENSMUSG00000032580	Rbm5	9:107617570-107648195	-	protein_coding	-0.406118	0.129009	-3.14799	0.00164398	0.0277648
ENSMUSG00000024054	Smchd1	17:71651484-71782338	-	protein_coding	-0.496272	0.157689	-3.14716	0.00164865	0.0278114
ENSMUSG00000027968	Larp7	3:127330363-127346998	-	protein_coding	-0.563221	0.179041	-3.14577	0.00165651	0.0279116
ENSMUSG00000060733	Ipmk	10:71183593-71269157	+	protein_coding	0.340555	0.108304	3.14444	0.00166405	0.0280064
ENSMUSG00000098187	Gm8927	6:22703435-22704415	+	processed_pseudogene	-0.507045	0.161302	-3.14344	0.00166972	0.0280162
ENSMUSG00000056222	Spock1	13:57569008-58056146	-	protein_coding	0.522524	0.166241	3.14317	0.00167126	0.0280162
ENSMUSG00000015095	Fbxw5	2:25390762-25395483	+	protein_coding	0.259446	0.0825568	3.14263	0.00167435	0.0280162
ENSMUSG00000056124	B4galt6	18:20817656-20879461	-	protein_coding	0.299258	0.0952285	3.14252	0.00167499	0.0280162
ENSMUSG00000030747	Dgat2	7:98802865-98831926	-	protein_coding	0.51151	0.162782	3.1423	0.00167628	0.0280162
ENSMUSG00000035637	Grhpr	4:44981395-44990734	+	protein_coding	-0.506349	0.161147	-3.14216	0.00167708	0.0280162
ENSMUSG00000042428	Mgat3	15:80057922-80099720	+	protein_coding	0.291998	0.0929378	3.14187	0.00167875	0.0280162
ENSMUSG00000027562	Car2	3:14951333-14965830	+	protein_coding	-0.354909	0.112969	-3.14165	0.00168001	0.0280162
ENSMUSG00000059208	Hnrnpm	17:33865207-33905834	-	protein_coding	-0.396938	0.126392	-3.14054	0.00168634	0.0280896
ENSMUSG00000054934	Kcnmb4	10:116253766-116309783	-	protein_coding	0.747304	0.23807	3.13901	0.00169518	0.0282046
ENSMUSG00000053289	Ddx10	9:53009935-53159353	-	protein_coding	-0.524387	0.16712	-3.13778	0.00170232	0.0282911
ENSMUSG00000057604	Lmcd1	6:112250719-112307386	+	protein_coding	-0.467347	0.148992	-3.13673	0.00170841	0.0283599
ENSMUSG00000042121	Ssh1	5:114075155-114131955	-	protein_coding	0.475601	0.151684	3.13547	0.00171577	0.0284498
ENSMUSG00000052229	Gpr17	18:32076050-32082689	-	protein_coding	0.511915	0.163287	3.13506	0.00171821	0.0284578
ENSMUSG00000020074	Ccar1	10:62579707-62628065	-	protein_coding	-0.433226	0.138213	-3.13447	0.00172165	0.0284825
ENSMUSG00000027479	Mapre1	2:153583194-153615230	+	protein_coding	-0.240188	0.0766383	-3.13404	0.00172415	0.0284914
ENSMUSG00000036473	Tbc1d24	17:24394405-24424536	-	protein_coding	0.430962	0.13753	3.13359	0.00172684	0.0285036
ENSMUSG00000031822	Gse1	8:120955195-121308129	+	protein_coding	0.967549	0.308865	3.1326	0.00173266	0.0285673
ENSMUSG00000032745	Gpbp1	13:111562214-111626645	-	protein_coding	-0.257189	0.0821097	-3.13227	0.00173462	0.0285674
ENSMUSG00000060923	Acyp2	11:30455991-30599587	-	protein_coding	-0.375539	0.119958	-3.13058	0.00174459	0.0286991
ENSMUSG00000026457	Adipor1	1:134343116-134361089	+	protein_coding	0.249386	0.0796885	3.12951	0.001751	0.0287721
ENSMUSG00000036904	Fzd8	18:9212163-9218136	+	protein_coding	0.727341	0.232684	3.12588	0.00177275	0.0290875
ENSMUSG00000015889	Lta4h	10:93289273-93320737	+	protein_coding	-0.401349	0.128405	-3.12564	0.00177419	0.0290875
ENSMUSG00000042066	Tmcc2	1:132284053-132319019	-	protein_coding	0.413088	0.132195	3.12483	0.00177906	0.0291213
ENSMUSG00000107952	Gm6352	6:47022090-47023223	+	processed_pseudogene	0.89098	0.285147	3.12464	0.00178024	0.0291213
ENSMUSG00000036779	Tent4b	8:88925841-88986350	+	protein_coding	0.462682	0.148137	3.12335	0.00178808	0.0292167
ENSMUSG00000031840	Rab3a	8:71207328-71211323	+	protein_coding	0.280619	0.0898664	3.12263	0.00179243	0.029255
ENSMUSG00000038295	Atg9b	5:24589179-24597141	-	protein_coding	1.25532	0.402069	3.12215	0.00179536	0.02927
ENSMUSG00000042684	Npl	1:153378761-153425791	-	protein_coding	-0.351372	0.112589	-3.12083	0.00180342	0.029304
ENSMUSG00000035226	Rims4	2:163701671-163760603	-	protein_coding	0.44701	0.143246	3.12058	0.00180496	0.029304
ENSMUSG00000026799	Med27	2:29236831-29414805	+	protein_coding	-0.423774	0.135809	-3.12036	0.00180629	0.029304
ENSMUSG00000071234	Syndig1l	12:84724051-84745605	-	protein_coding	0.520507	0.166811	3.12035	0.00180638	0.029304
ENSMUSG00000045410	Akr1e1	13:4640749-4659173	-	protein_coding	-0.279624	0.0896182	-3.12016	0.0018075	0.029304
ENSMUSG00000030647	Ndufc2	7:97049210-97057009	+	protein_coding	-0.248602	0.0796958	-3.11939	0.00181229	0.029349
ENSMUSG00000019564	Arid3a	10:79762877-79790852	+	protein_coding	0.893105	0.286532	3.11694	0.00182738	0.0295605
ENSMUSG00000038305	Spats2l	1:57813321-57987553	+	protein_coding	-0.405478	0.130118	-3.11623	0.00183177	0.0295987
ENSMUSG00000024197	Plin3	17:56584476-56599873	-	protein_coding	-0.338417	0.108717	-3.11281	0.00185317	0.0299114
ENSMUSG00000043311	D17H6S53E	17:35345349-35347831	+	protein_coding	-0.310527	0.0998067	-3.11128	0.00186278	0.0299952
ENSMUSG00000066440	Zfyve26	12:79279120-79343078	-	protein_coding	0.444706	0.142948	3.11096	0.00186482	0.0299952
ENSMUSG00000027560	Dok5	2:170573727-170721689	+	protein_coding	-0.346063	0.111244	-3.11086	0.00186544	0.0299952
ENSMUSG00000048856	Slc25a47	12:108801972-108822741	+	protein_coding	0.531406	0.170837	3.1106	0.00186705	0.0299952
ENSMUSG00000061411	Nol4l	2:153249382-153371891	-	protein_coding	0.420774	0.135295	3.11004	0.00187062	0.0299952
ENSMUSG00000037885	Stk35	2:129642437-129674207	+	protein_coding	0.544622	0.175118	3.11003	0.00187071	0.0299952
ENSMUSG00000035585	Tsen34	7:3695862-3704023	+	protein_coding	-0.263908	0.0848681	-3.10962	0.00187327	0.0300033
ENSMUSG00000078816	Prkcg	7:3337704-3379615	+	protein_coding	0.467258	0.150332	3.10816	0.00188254	0.0301185
ENSMUSG00000008658	Rbfox1	16:5703219-7229390	+	protein_coding	0.46143	0.148491	3.10746	0.00188701	0.030157
ENSMUSG00000024276	Zfp397	18:24087749-24097730	+	protein_coding	-0.326399	0.105058	-3.10684	0.00189101	0.0301879
ENSMUSG00000036860	Mrpl55	11:59093312-59096960	+	protein_coding	-0.288707	0.092938	-3.10644	0.00189352	0.0301949
ENSMUSG00000016256	Ctsz	2:174269286-174280832	-	protein_coding	-0.238124	0.07672	-3.10381	0.00191046	0.0304316
ENSMUSG00000029385	Ccng2	5:93415116-93424090	+	protein_coding	0.372886	0.120192	3.10241	0.00191953	0.0305113
ENSMUSG00000022204	Ngdn	14:55252911-55261594	+	protein_coding	-0.324417	0.10457	-3.10239	0.00191965	0.0305113
ENSMUSG00000020331	Hcn2	10:79552468-79571942	+	protein_coding	0.449414	0.144903	3.10148	0.00192554	0.0305716
ENSMUSG00000022704	Qtrt2	16:43681770-43747172	-	protein_coding	0.606198	0.195506	3.10066	0.00193088	0.0305946
ENSMUSG00000017670	Elmo2	2:165129951-165168399	-	protein_coding	-0.289334	0.0933152	-3.10062	0.00193119	0.0305946
ENSMUSG00000069601	Ank3	10:69234603-69863268	+	protein_coding	0.518041	0.167195	3.09842	0.00194554	0.0307885
ENSMUSG00000033065	Pfkm	15:97990470-98030332	+	protein_coding	-0.216783	0.0699805	-3.09776	0.00194988	0.0308237
ENSMUSG00000035864	Syt1	10:108333511-108846843	-	protein_coding	0.368787	0.119123	3.09584	0.00196255	0.0309904
ENSMUSG00000044550	Tceal3	X:135491591-135569127	+	protein_coding	-0.545987	0.176478	-3.09379	0.00197615	0.0311563
ENSMUSG00000020397	Med7	11:46327752-46333548	+	protein_coding	-0.394815	0.127622	-3.09362	0.00197733	0.0311563
ENSMUSG00000056854	Pou3f4	X:109857886-109860813	+	protein_coding	-0.355673	0.114991	-3.09305	0.00198114	0.0311826
ENSMUSG00000019577	Pdk4	6:5483351-5496309	-	protein_coding	-0.332314	0.107466	-3.09229	0.00198621	0.0312288
ENSMUSG00000074794	Arrdc3	13:81031503-81044161	+	protein_coding	-0.602909	0.194999	-3.09186	0.0019891	0.0312404
ENSMUSG00000041997	Tlk1	2:70542751-70656072	-	protein_coding	0.304533	0.0985135	3.09129	0.00199292	0.0312668
ENSMUSG00000053580	Tanc2	11:105480812-105820130	+	protein_coding	0.40433	0.130838	3.09032	0.00199942	0.031335
ENSMUSG00000070643	Sox13	1:133310041-133352115	-	protein_coding	0.3464	0.112126	3.0894	0.00200564	0.0313987
ENSMUSG00000048027	Rgmb	17:16023450-16051301	-	protein_coding	0.305882	0.0990345	3.08865	0.00201072	0.0314444
ENSMUSG00000062044	Lmtk3	7:45433162-45453568	+	protein_coding	0.434051	0.140555	3.08813	0.00201421	0.0314653
ENSMUSG00000003559	As3mt	19:46695897-46729538	+	protein_coding	-0.330285	0.106974	-3.08754	0.00201818	0.0314936
ENSMUSG00000002372	Ranbp3	17:56980294-57018764	+	protein_coding	-0.274395	0.0888883	-3.08696	0.00202216	0.0315219
ENSMUSG00000024006	Stk38	17:29189854-29226969	-	protein_coding	-0.428908	0.138966	-3.08643	0.00202576	0.0315443
ENSMUSG00000037747	Phyhipl	10:70393512-70491795	-	protein_coding	-0.333024	0.107979	-3.08417	0.00204119	0.0317507
ENSMUSG00000112941	Gm48623	13:54455978-54466823	+	lncRNA	0.989934	0.321074	3.0832	0.00204789	0.0317933
ENSMUSG00000001156	Mxd1	6:86624024-86646143	-	protein_coding	0.416934	0.135239	3.08295	0.00204962	0.0317933
ENSMUSG00000042745	Id1	2:152578171-152579330	+	protein_coding	-0.387549	0.12572	-3.08264	0.00205175	0.0317933
ENSMUSG00000097504	4930516B21Rik	9:119269344-119273896	-	lncRNA	0.862854	0.27992	3.08251	0.00205266	0.0317933
ENSMUSG00000062901	Klhl24	16:19916292-19947971	+	protein_coding	0.292704	0.0950249	3.08028	0.00206804	0.0319975
ENSMUSG00000057715	A830018L16Rik	1:11484329-12046125	+	protein_coding	0.556202	0.180772	3.07682	0.00209222	0.0323272
ENSMUSG00000029608	Rph3a	5:121078562-121148155	-	protein_coding	0.391342	0.1272	3.0766	0.00209378	0.0323272
ENSMUSG00000045733	Sprn	7:139730541-139734790	-	protein_coding	0.438583	0.142611	3.07538	0.00210231	0.0324246
ENSMUSG00000021708	Rasgrf2	13:92028519-92268164	-	protein_coding	0.463283	0.150718	3.07384	0.0021132	0.032558
ENSMUSG00000072847	A530017D24Rik	11:61755394-61758884	-	lncRNA	1.07873	0.350975	3.07351	0.00211555	0.0325597
ENSMUSG00000033083	Tbc1d4	14:101679796-101846627	-	protein_coding	0.758196	0.246792	3.07221	0.0021248	0.0326676
ENSMUSG00000060938	Rpl26	11:68792409-68797815	+	protein_coding	-0.573025	0.18657	-3.07137	0.00213081	0.0327256
ENSMUSG00000084113	Gm14277	2:157010740-157011099	+	processed_pseudogene	-0.44663	0.14544	-3.07088	0.0021343	0.0327447
ENSMUSG00000040113	Mettl11b	1:163529825-163552801	-	protein_coding	-0.516046	0.168267	-3.06683	0.00216343	0.0331566
ENSMUSG00000012405	Rpl15	14:4198305-4201873	+	protein_coding	-0.31358	0.102263	-3.06641	0.00216648	0.0331571
ENSMUSG00000019467	Arhgef25	10:127018394-127025952	-	protein_coding	0.269695	0.0879576	3.0662	0.00216801	0.0331571
ENSMUSG00000034120	Srsf2	11:116740727-116743920	-	protein_coding	-0.542385	0.176967	-3.06489	0.00217749	0.0332672
ENSMUSG00000039630	Hnrnpu	1:178148673-178165362	-	protein_coding	-0.324869	0.106029	-3.06396	0.0021843	0.0333364
ENSMUSG00000028931	Kcnab2	4:152475199-152562367	-	protein_coding	0.348499	0.113766	3.06331	0.00218907	0.0333741
ENSMUSG00000027981	Rnpc3	3:113398716-113423798	-	protein_coding	-0.5616	0.183369	-3.06267	0.00219372	0.0333931
ENSMUSG00000084890	A830036E02Rik	11:99307782-99316323	+	lncRNA	0.681507	0.222532	3.06251	0.00219489	0.0333931
ENSMUSG00000024038	Ndufv3	17:31739089-31750305	+	protein_coding	-0.1945	0.0635803	-3.05912	0.00221987	0.0337377
ENSMUSG00000095930	Nim1k	13:120171630-120217418	-	protein_coding	-0.286451	0.0936477	-3.05881	0.00222218	0.0337377
ENSMUSG00000037035	Inhbb	1:119343195-119349978	-	protein_coding	-0.538889	0.176219	-3.05807	0.00222768	0.0337861
ENSMUSG00000000861	Bcl11a	11:24028056-24124123	+	protein_coding	0.386407	0.126384	3.0574	0.00223269	0.0337866
ENSMUSG00000087370	Tmem170b	13:41759383-41794831	+	protein_coding	0.31337	0.102504	3.05714	0.00223461	0.0337866
ENSMUSG00000027438	Napb	2:148535905-148574387	-	protein_coding	0.407077	0.133166	3.05692	0.00223621	0.0337866
ENSMUSG00000051390	Zbtb22	17:34134878-34138299	+	protein_coding	0.341277	0.111644	3.05682	0.00223699	0.0337866
ENSMUSG00000080994	Gm13464	2:43408476-43409410	-	processed_pseudogene	-0.368058	0.120457	-3.05552	0.00224672	0.0338904
ENSMUSG00000097451	Rian	12:109570242-109628150	+	lncRNA	0.472885	0.154776	3.05528	0.00224851	0.0338904
ENSMUSG00000098048	Gm8330	10:13766390-13767397	-	processed_pseudogene	-1.08725	0.355986	-3.05419	0.00225671	0.0339789
ENSMUSG00000008373	Prpf31	7:3632984-3645485	+	protein_coding	-0.403153	0.132023	-3.05365	0.00226075	0.0340046
ENSMUSG00000036304	Zdhhc23	16:43785396-43800154	-	protein_coding	0.73384	0.240496	3.05136	0.00227805	0.0342295
ENSMUSG00000032968	Inha	1:75483721-75487010	+	protein_coding	0.739347	0.24237	3.05049	0.00228472	0.0342943
ENSMUSG00000044288	Cnr1	4:33924593-33948831	+	protein_coding	0.349728	0.114689	3.04935	0.00229336	0.0343885
ENSMUSG00000022636	Alcam	16:52069359-52274437	-	protein_coding	-0.285518	0.093648	-3.04884	0.00229727	0.0344118
ENSMUSG00000030868	Dctn5	7:121732264-121748267	+	protein_coding	-0.269636	0.0884655	-3.04792	0.00230434	0.0344822
ENSMUSG00000091337	Eid1	2:125515015-125516705	+	protein_coding	-0.236492	0.0776201	-3.04678	0.00231304	0.034577
ENSMUSG00000092060	Bend4	5:67549490-67585653	-	protein_coding	1.06744	0.350393	3.04642	0.00231585	0.0345835
ENSMUSG00000027165	Iftap	2:101391126-101479877	-	protein_coding	-0.403152	0.132363	-3.04581	0.00232056	0.0346161
ENSMUSG00000102976	Zc3h11a	1:133547600-133589118	-	protein_coding	1.53331	0.503465	3.04552	0.00232278	0.0346161
ENSMUSG00000037996	Slc24a2	4:86901361-87148714	-	protein_coding	0.398856	0.131006	3.04457	0.00233017	0.0346907
ENSMUSG00000069814	Ccdc92b	11:74510431-74532342	+	protein_coding	0.479184	0.157415	3.04408	0.00233394	0.0347113
ENSMUSG00000113186	A330076C08Rik	13:44339236-44369963	-	lncRNA	-1.11295	0.365906	-3.04164	0.00235296	0.0349586
ENSMUSG00000063808	Gpatch1	7:34975961-35017865	-	protein_coding	-0.373057	0.122679	-3.04093	0.00235851	0.0350054
ENSMUSG00000040596	Pogk	1:166212191-166237432	-	protein_coding	0.342915	0.11281	3.03977	0.00236759	0.0350864
ENSMUSG00000033594	Spata2l	8:123956540-123962972	-	protein_coding	0.423985	0.139486	3.03962	0.00236879	0.0350864
ENSMUSG00000055670	Zzef1	11:72687052-72817946	+	protein_coding	0.485297	0.159799	3.03693	0.00238999	0.0353646
ENSMUSG00000020908	Myh3	11:66969126-66993117	+	protein_coding	1.43749	0.473502	3.03587	0.00239844	0.0354536
ENSMUSG00000036810	Cnep1r1	8:88845397-88861738	+	protein_coding	0.27101	0.089316	3.03428	0.00241109	0.0356046
ENSMUSG00000022106	Rcbtb2	14:73360477-73445283	+	protein_coding	-0.290883	0.0958957	-3.03332	0.00241877	0.035658
ENSMUSG00000097049	6530411M01Rik	17:9366551-9386668	-	lncRNA	-1.21585	0.400846	-3.03322	0.00241961	0.035658
ENSMUSG00000034825	Nrip3	7:109357262-109381232	-	protein_coding	0.659731	0.217554	3.03249	0.00242544	0.0356882
ENSMUSG00000059878	Zfp422	6:116600977-116605960	-	protein_coding	-0.307006	0.101251	-3.03214	0.00242825	0.0356882
ENSMUSG00000024668	Sdhaf2	19:10477898-10503506	-	protein_coding	-0.269031	0.088729	-3.03205	0.002429	0.0356882
ENSMUSG00000022313	Utp23	15:51740825-51748010	+	protein_coding	-0.498548	0.164467	-3.03129	0.00243512	0.035742
ENSMUSG00000026083	Eif5b	1:38037091-38094660	+	protein_coding	-0.405604	0.133864	-3.02997	0.00244581	0.0358629
ENSMUSG00000001289	Pfdn5	15:102234551-102240308	+	protein_coding	-0.454351	0.149968	-3.02966	0.00244831	0.0358634
ENSMUSG00000019710	Mrpl24	3:87826813-87830979	+	protein_coding	-0.30713	0.101411	-3.02855	0.00245726	0.0359585
ENSMUSG00000027811	4930579G24Rik	3:79536386-79540127	+	protein_coding	0.91083	0.30083	3.02772	0.00246403	0.0360212
ENSMUSG00000027371	Fahd2a	2:127278135-127286485	-	protein_coding	-0.533078	0.176097	-3.02718	0.00246849	0.0360504
ENSMUSG00000042707	Dnali1	4:124949131-124959496	-	protein_coding	0.679115	0.224462	3.02553	0.002482	0.0362019
ENSMUSG00000051518	Rps19bp1	15:80144816-80148516	-	protein_coding	-0.363276	0.120079	-3.0253	0.00248384	0.0362019
ENSMUSG00000026578	Ccdc181	1:164103154-164115416	+	protein_coding	-0.464679	0.153618	-3.02491	0.00248711	0.0362071
ENSMUSG00000032269	Htr3a	9:48810513-48822399	-	protein_coding	1.26577	0.418484	3.02466	0.00248916	0.0362071
ENSMUSG00000025651	Uqcrc1	9:108765701-108778691	+	protein_coding	-0.276519	0.0914763	-3.02285	0.00250407	0.036325
ENSMUSG00000041556	Fbxo2	4:148245078-148250881	+	protein_coding	-0.312054	0.103236	-3.02271	0.00250523	0.036325
ENSMUSG00000036570	Fxyd1	7:30751103-30756624	-	protein_coding	-0.286393	0.0947517	-3.02256	0.00250643	0.036325
ENSMUSG00000034403	Pja1	X:98509340-98514879	-	protein_coding	-0.395414	0.130825	-3.02247	0.00250723	0.036325
ENSMUSG00000047604	Frat2	19:41834411-41836571	-	protein_coding	0.761346	0.252028	3.02087	0.00252046	0.0364804
ENSMUSG00000055407	Map6	7:98916654-98986344	+	protein_coding	0.290524	0.096193	3.02022	0.00252591	0.036523
ENSMUSG00000067889	Sptbn2	19:4761195-4802388	+	protein_coding	0.484279	0.160377	3.01963	0.0025308	0.0365574
ENSMUSG00000021764	Ndufs4	13:114424331-114524794	-	protein_coding	-0.255499	0.0846348	-3.01884	0.0025374	0.0366165
ENSMUSG00000026003	Acadl	1:66869998-66902436	-	protein_coding	-0.249543	0.0827014	-3.0174	0.00254953	0.036755
ENSMUSG00000023249	Parp3	9:106347521-106354148	-	protein_coding	-0.434963	0.14417	-3.01701	0.0025528	0.0367659
ENSMUSG00000006456	Rbm14	19:4850597-4861662	-	protein_coding	-0.45183	0.149788	-3.01646	0.00255743	0.0367962
ENSMUSG00000000563	Atp5pb	3:105850014-105867415	-	protein_coding	-0.255398	0.0846881	-3.01575	0.00256341	0.0368459
ENSMUSG00000016510	Mtif3	5:146888383-146900610	-	protein_coding	-0.439084	0.145661	-3.01443	0.00257462	0.0369706
ENSMUSG00000027406	Idh3b	2:130121229-130126467	-	protein_coding	-0.287495	0.0954121	-3.0132	0.00258512	0.0370848
ENSMUSG00000042388	Dlgap3	4:127062997-127130815	+	protein_coding	0.30571	0.101515	3.01148	0.00259974	0.0372578
ENSMUSG00000030946	Lhpp	7:132212367-132308149	+	protein_coding	-0.300322	0.0997587	-3.01049	0.00260827	0.0373433
ENSMUSG00000031536	Polb	8:23118142-23143451	-	protein_coding	-0.270025	0.0897477	-3.00871	0.00262361	0.0375188
ENSMUSG00000003308	Keap1	9:21141026-21150657	-	protein_coding	0.263023	0.0874275	3.00847	0.00262567	0.0375188
ENSMUSG00000021217	Tshz3	7:36397543-36472978	+	protein_coding	0.55903	0.185883	3.00743	0.00263471	0.037611
ENSMUSG00000067873	Htatsf1	X:56098943-56112543	+	protein_coding	-0.346549	0.11528	-3.00615	0.00264581	0.0377326
ENSMUSG00000048285	Frmd6	12:70872288-70949008	+	protein_coding	0.464425	0.154533	3.00535	0.00265278	0.0377936
ENSMUSG00000018796	Acsl1	8:46924074-46989088	+	protein_coding	0.470635	0.156622	3.00491	0.00265663	0.0377936
ENSMUSG00000039844	Rapgef1	2:29509732-29630990	+	protein_coding	0.256909	0.0855006	3.00476	0.00265787	0.0377936
ENSMUSG00000032959	Pebp1	5:117420719-117425690	-	protein_coding	-0.288163	0.095957	-3.00304	0.00267298	0.0379384
ENSMUSG00000025825	Iscu	5:113910809-113916349	+	protein_coding	-0.300942	0.100223	-3.00272	0.00267582	0.0379384
ENSMUSG00000115987	Vps28	15:76506287-76510286	-	protein_coding	-0.263153	0.0876384	-3.00271	0.00267586	0.0379384
ENSMUSG00000054455	Vapb	2:173579304-173626132	+	protein_coding	-0.285873	0.0952426	-3.00153	0.00268629	0.0380493
ENSMUSG00000028639	Ybx1	4:119135178-119151801	-	protein_coding	-0.3236	0.107826	-3.00113	0.00268977	0.0380615
ENSMUSG00000010803	Gabra1	11:42021766-42073757	-	protein_coding	0.515472	0.171811	3.00022	0.00269786	0.038139
ENSMUSG00000048004	Tmem196	12:119909557-119984981	+	protein_coding	0.658007	0.219382	2.99937	0.00270543	0.0382089
ENSMUSG00000070044	Fam149a	8:45789754-45835328	-	protein_coding	0.243752	0.0812951	2.99836	0.0027144	0.0382921
ENSMUSG00000047557	Lxn	3:67365331-67371259	-	protein_coding	-0.368375	0.12287	-2.9981	0.0027167	0.0382921
ENSMUSG00000071540	3425401B19Rik	14:32381076-32407250	-	protein_coding	-1.38666	0.462557	-2.99782	0.0027192	0.0382921
ENSMUSG00000018765	Fxr2	11:69523816-69544123	+	protein_coding	-0.262553	0.0876214	-2.99645	0.00273144	0.0384273
ENSMUSG00000005514	Por	5:135698887-135764180	+	protein_coding	0.315003	0.105175	2.99504	0.00274412	0.0385685
ENSMUSG00000030516	Tjp1	7:64945913-65177529	-	protein_coding	-0.461275	0.15403	-2.99471	0.00274704	0.0385723
ENSMUSG00000003809	Gcdh	8:85613022-85620550	-	protein_coding	-0.284311	0.0949521	-2.99425	0.00275117	0.0385724
ENSMUSG00000020362	Cnot6	11:49562330-49603550	-	protein_coding	0.324989	0.108542	2.99412	0.00275234	0.0385724
ENSMUSG00000011114	Tbrg1	9:37560059-37568608	-	protein_coding	-0.372111	0.124315	-2.99329	0.00275989	0.0386411
ENSMUSG00000029394	Cdk2ap1	5:124483480-124501145	-	protein_coding	0.388065	0.129661	2.99292	0.00276321	0.0386505
ENSMUSG00000022808	Snx4	16:33071812-33120639	+	protein_coding	-0.281058	0.0939377	-2.99196	0.00277191	0.038735
ENSMUSG00000033916	Chmp2a	7:12765937-12768734	-	protein_coding	-0.335707	0.11222	-2.9915	0.00277611	0.0387565
ENSMUSG00000026344	Lypd1	1:125795359-125840838	-	protein_coding	0.558984	0.186897	2.99087	0.00278185	0.0387642
ENSMUSG00000002812	Flii	11:60604949-60618089	-	protein_coding	-0.270631	0.0904877	-2.99081	0.00278238	0.0387642
ENSMUSG00000005981	Trap1	16:3857835-3895691	-	protein_coding	-0.377657	0.126283	-2.99056	0.00278464	0.0387642
ENSMUSG00000030811	Fbxl19	7:127343715-127368655	+	protein_coding	0.339892	0.113708	2.98916	0.00279742	0.038905
ENSMUSG00000036672	Cenpt	8:106571305-106579910	-	protein_coding	-0.473191	0.158438	-2.98659	0.00282104	0.039196
ENSMUSG00000026102	Inpp1	1:52824586-52856847	-	protein_coding	-0.434688	0.145586	-2.98579	0.00282847	0.0392619
ENSMUSG00000020089	Ppa1	10:61484331-61509947	+	protein_coding	-0.265553	0.0889793	-2.98444	0.00284101	0.0393984
ENSMUSG00000044216	Kcnj4	15:79367915-79389442	-	protein_coding	0.313808	0.105173	2.98375	0.00284742	0.0394274
ENSMUSG00000025613	Cct8	16:87280214-87292761	-	protein_coding	-0.275102	0.0922037	-2.98363	0.00284851	0.0394274
ENSMUSG00000040563	Plppr2	9:21848329-21860203	+	protein_coding	0.308642	0.103513	2.98167	0.00286684	0.0396435
ENSMUSG00000030852	Tacc2	7:130179168-130366515	+	protein_coding	0.369235	0.123854	2.98122	0.00287102	0.0396436
ENSMUSG00000026596	Abl2	1:156386356-156477138	+	protein_coding	0.356159	0.119473	2.98108	0.00287229	0.0396436
ENSMUSG00000022421	Nptxr	15:79670552-79688967	-	protein_coding	0.357926	0.120096	2.98035	0.00287921	0.0397015
ENSMUSG00000017830	Dhx58	11:100585710-100595097	-	protein_coding	-0.84034	0.282012	-2.97981	0.00288431	0.0397343
ENSMUSG00000031157	Pqbp1	X:7760758-7765508	-	protein_coding	-0.402896	0.135242	-2.97908	0.00289118	0.0397912
ENSMUSG00000030302	Atp2b2	6:113720792-114019574	-	protein_coding	0.329618	0.110713	2.97724	0.00290861	0.0399933
ENSMUSG00000078429	Ctdsp2	10:126814586-126835844	+	protein_coding	0.286027	0.0961023	2.97628	0.00291767	0.0400126
ENSMUSG00000027257	Pacsin3	2:91086299-91095024	+	protein_coding	-0.319158	0.107235	-2.97625	0.00291793	0.0400126
ENSMUSG00000033730	Egr3	14:70314652-70320063	+	protein_coding	0.503838	0.169288	2.97622	0.00291824	0.0400126
ENSMUSG00000086040	Wipf3	6:54406588-54480753	+	protein_coding	0.410678	0.138037	2.97514	0.00292856	0.0401164
ENSMUSG00000031065	Cdk16	X:20554193-20566119	+	protein_coding	0.241531	0.081213	2.97404	0.00293902	0.0402218
ENSMUSG00000076617	Ighm	12:113382178-113386350	-	IG_C_gene	0.504435	0.169696	2.97257	0.00295314	0.0403464
ENSMUSG00000027360	Hdc	2:126435587-126461219	-	protein_coding	-0.757133	0.254711	-2.97252	0.00295366	0.0403464
ENSMUSG00000026667	Uhmk1	1:170020989-170042966	-	protein_coding	0.373841	0.125795	2.97183	0.00296027	0.0403747
ENSMUSG00000049339	Retreg2	1:75119422-75124557	+	protein_coding	0.406951	0.136941	2.97173	0.00296128	0.0403747
ENSMUSG00000045973	Slc25a51	4:45395923-45408766	-	protein_coding	0.271494	0.0913811	2.97101	0.00296821	0.0404315
ENSMUSG00000021500	Ddx46	13:55782840-55829069	+	protein_coding	-0.300538	0.101203	-2.96966	0.00298126	0.0405712
ENSMUSG00000004044	Cavin1	11:100847559-100861713	-	protein_coding	-0.397566	0.133891	-2.96932	0.00298459	0.0405788
ENSMUSG00000020894	Vamp2	11:68979316-68983210	+	protein_coding	0.229269	0.0772257	2.96881	0.00298954	0.0406082
ENSMUSG00000053565	Eif3k	7:28670797-28681289	-	protein_coding	-0.313181	0.105548	-2.96719	0.00300535	0.0407756
ENSMUSG00000030016	Zfp638	6:83844091-83966532	+	protein_coding	-0.380141	0.128124	-2.96697	0.00300746	0.0407756
ENSMUSG00000031150	Ccdc120	X:7597953-7617144	-	protein_coding	0.506366	0.17078	2.96502	0.00302662	0.0409972
ENSMUSG00000028957	Per3	4:151088109-151129122	-	protein_coding	0.40573	0.136904	2.96361	0.00304049	0.0410903
ENSMUSG00000040423	Rc3h1	1:160733988-160802548	+	protein_coding	0.385743	0.130162	2.96356	0.00304099	0.0410903
ENSMUSG00000090086	AI480526	5:123271786-123279729	-	lncRNA	0.842076	0.284152	2.96347	0.00304195	0.0410903
ENSMUSG00000025980	Hspd1	1:55116994-55127402	-	protein_coding	-0.278885	0.094175	-2.96135	0.00306298	0.0413361
ENSMUSG00000008301	Phax	18:56695515-56720784	+	protein_coding	-0.322931	0.109063	-2.96097	0.00306676	0.0413488
ENSMUSG00000050663	Trhde	10:114234726-114638212	-	protein_coding	0.75863	0.256259	2.96041	0.00307234	0.0413858
ENSMUSG00000004383	Large1	8:73541227-74080168	-	protein_coding	0.312141	0.105472	2.95946	0.00308175	0.0414741
ENSMUSG00000038975	Rabggtb	3:153612924-153618646	-	protein_coding	-0.241842	0.0817644	-2.95779	0.00309856	0.0416619
ENSMUSG00000036955	Kifbp	10:62374405-62414236	-	protein_coding	-0.214661	0.0725922	-2.95709	0.0031056	0.0417081
ENSMUSG00000071415	Rpl23	11:97668353-97673263	-	protein_coding	-0.353925	0.119695	-2.95688	0.00310772	0.0417081
ENSMUSG00000008763	Man1a2	3:100469524-100592819	-	protein_coding	0.316799	0.107151	2.95656	0.00311089	0.0417123
ENSMUSG00000009076	Zmat5	11:4654678-4687669	+	protein_coding	-0.405426	0.137161	-2.95585	0.00311809	0.041732
ENSMUSG00000034724	Cnot6l	5:96218192-96312030	-	protein_coding	0.471544	0.159603	2.95448	0.00313193	0.0418788
ENSMUSG00000024359	Hspa9	18:35070467-35087410	-	protein_coding	-0.264641	0.0895834	-2.95413	0.00313553	0.0418884
ENSMUSG00000004633	Chn2	6:54016539-54278795	+	protein_coding	0.427846	0.144869	2.95334	0.00314355	0.0419571
ENSMUSG00000015656	Hspa8	9:40712280-40721383	+	protein_coding	-0.36955	0.125186	-2.95201	0.00315709	0.0420831
ENSMUSG00000030088	Aldh1l1	6:90463409-90577185	+	protein_coding	-0.42968	0.145563	-2.95185	0.00315876	0.0420831
ENSMUSG00000014232	Cluap1	16:3726665-3759011	+	protein_coding	-0.549174	0.186136	-2.9504	0.00317363	0.0422427
ENSMUSG00000004980	Hnrnpa2b1	6:51437912-51446874	-	protein_coding	-0.275383	0.0934012	-2.94839	0.0031943	0.0424789
ENSMUSG00000096929	A330023F24Rik	1:194658654-194720212	+	lncRNA	1.12947	0.38389	2.94217	0.00325918	0.0433022
ENSMUSG00000030930	Chst15	7:131837509-131918957	-	protein_coding	0.430968	0.14653	2.94116	0.00326982	0.043404
ENSMUSG00000023031	Cela1	15:100572302-100585802	-	protein_coding	1.22584	0.416943	2.94006	0.00328145	0.0434808
ENSMUSG00000021983	Atp8a2	14:59875989-60434628	-	protein_coding	0.563617	0.191703	2.94005	0.00328157	0.0434808
ENSMUSG00000019897	Ccdc59	10:105676928-105683694	+	protein_coding	-0.393968	0.134019	-2.93965	0.00328584	0.0434978
ENSMUSG00000085584	Rtl9	X:141882590-141887293	+	protein_coding	1.13548	0.386469	2.93809	0.00330237	0.043677
ENSMUSG00000094626	Tmem121b	6:120465900-120470768	-	protein_coding	0.527206	0.1795	2.93708	0.00331323	0.043775
ENSMUSG00000033863	Klf9	19:23118590-23145498	+	protein_coding	0.355689	0.121113	2.93684	0.00331579	0.043775
ENSMUSG00000037408	Cnnm4	1:36510701-36547845	+	protein_coding	0.731592	0.249144	2.93642	0.00332027	0.0437849
ENSMUSG00000116564	Riok2	17:17594571-17615161	+	protein_coding	-0.417169	0.142078	-2.9362	0.00332261	0.0437849
ENSMUSG00000063458	Lrmda	14:22069780-23106153	+	protein_coding	-1.23005	0.418966	-2.93592	0.00332555	0.0437849
ENSMUSG00000021140	Pcnx	12:81906797-82047698	+	protein_coding	0.344211	0.117263	2.93539	0.0033313	0.0438211
ENSMUSG00000038718	Pbx3	2:34061469-34263154	-	protein_coding	0.5709	0.194511	2.93506	0.00333486	0.0438283
ENSMUSG00000039063	Echdc3	2:6193276-6217844	-	protein_coding	-0.520815	0.177474	-2.93459	0.00333987	0.0438546
ENSMUSG00000074916	Chst14	2:118756977-118759066	+	protein_coding	-0.851649	0.290275	-2.93394	0.00334687	0.043907
ENSMUSG00000015536	Mocs2	13:114954772-114968811	+	protein_coding	-0.370761	0.1264	-2.93322	0.00335464	0.0439693
ENSMUSG00000028779	Pef1	4:129996351-130021928	+	protein_coding	-0.285006	0.097242	-2.93089	0.0033799	0.0442607
ENSMUSG00000039231	Suv39h1	X:7927410-7940999	-	protein_coding	0.52615	0.179563	2.93017	0.00338771	0.0443231
ENSMUSG00000058656	Samd12	15:53317206-53765933	-	protein_coding	0.474851	0.162122	2.92897	0.00340082	0.0444547
ENSMUSG00000003863	Ppfia3	7:44988546-45016443	-	protein_coding	0.436004	0.148888	2.9284	0.00340709	0.0444772
ENSMUSG00000008668	Rps18	17:34170973-34174975	-	protein_coding	-0.654577	0.223538	-2.92826	0.00340865	0.0444772
ENSMUSG00000029263	Pigg	5:108460475-108497221	+	protein_coding	-0.518253	0.177003	-2.92793	0.00341227	0.0444847
ENSMUSG00000031516	Dctn6	8:34557574-34575950	-	protein_coding	-0.270198	0.0923173	-2.92684	0.0034243	0.0445737
ENSMUSG00000046402	Rbp1	9:98305014-98328628	+	protein_coding	-0.353304	0.120715	-2.92675	0.00342522	0.0445737
ENSMUSG00000031438	Rnf128	X:138464065-138573894	+	protein_coding	0.777726	0.265771	2.9263	0.00343024	0.0445983
ENSMUSG00000051048	P4ha3	7:99934727-99968906	+	protein_coding	-0.509459	0.174174	-2.925	0.00344453	0.0446543
ENSMUSG00000028759	Hp1bp3	4:137943607-137971994	+	protein_coding	-0.215625	0.0737253	-2.9247	0.00344787	0.0446543
ENSMUSG00000087628	Gm13028	4:139650660-139660481	+	lncRNA	-1.48468	0.507644	-2.92464	0.00344851	0.0446543
ENSMUSG00000049439	Cyp20a1	1:60382482-60427219	+	protein_coding	-0.348842	0.119282	-2.92453	0.00344979	0.0446543
ENSMUSG00000036437	Npy1r	8:67149844-67159444	+	protein_coding	0.701729	0.24008	2.9229	0.00346788	0.0448314
ENSMUSG00000024081	Cebpz	17:79226435-79244495	-	protein_coding	-0.38562	0.131938	-2.92274	0.00346963	0.0448314
ENSMUSG00000030934	Oat	7:132159207-132178127	-	protein_coding	-0.270712	0.0926354	-2.92234	0.00347417	0.0448461
ENSMUSG00000047307	Pcdhb13	18:37575553-37579262	+	protein_coding	-0.931124	0.31865	-2.92209	0.00347692	0.0448461
ENSMUSG00000020107	Anapc16	10:59823231-59838957	-	protein_coding	-0.211294	0.0723194	-2.92167	0.00348157	0.0448664
ENSMUSG00000020375	Rufy1	11:50280113-50321952	-	protein_coding	-0.371469	0.127177	-2.92087	0.0034905	0.0449239
ENSMUSG00000032875	Arhgef17	7:100518959-100581314	-	protein_coding	0.293116	0.100357	2.92072	0.0034922	0.0449239
ENSMUSG00000025083	Afap1l2	19:56900793-56996660	-	protein_coding	-0.641822	0.2198	-2.92002	0.00350006	0.0449671
ENSMUSG00000032718	Mansc1	6:134586170-134609451	-	protein_coding	-0.588838	0.201665	-2.91987	0.00350173	0.0449671
ENSMUSG00000031762	Mt2	8:94899292-94900196	+	protein_coding	0.390659	0.133818	2.91933	0.00350787	0.0450063
ENSMUSG00000022064	Pibf1	14:99336860-99491929	+	protein_coding	-0.516314	0.177041	-2.91636	0.00354146	0.0453973
ENSMUSG00000023094	Msrb2	2:19376251-19399787	+	protein_coding	-0.335755	0.115142	-2.916	0.00354551	0.0454093
ENSMUSG00000005625	Psmd4	3:94940005-94949925	-	protein_coding	-0.295374	0.101332	-2.91491	0.00355797	0.0455288
ENSMUSG00000000154	Slc22a18	7:143027473-143053071	+	protein_coding	-1.09943	0.377238	-2.91441	0.00356357	0.0455606
ENSMUSG00000001062	Vps9d1	8:123969095-123981087	-	protein_coding	0.283127	0.0971618	2.91397	0.00356859	0.0455847
ENSMUSG00000113165	Gm47863	12:85643793-85645965	-	lncRNA	-0.742912	0.254995	-2.91344	0.00357476	0.0456236
ENSMUSG00000001666	Ddt	10:75607064-75609248	-	protein_coding	-0.378874	0.130057	-2.91315	0.00357803	0.0456253
ENSMUSG00000049717	Lig4	8:10019049-10027686	-	protein_coding	-0.456294	0.156723	-2.91147	0.00359734	0.0458137
ENSMUSG00000070697	Utp3	5:88702321-88703949	+	protein_coding	-0.476205	0.16357	-2.91132	0.00359909	0.0458137
ENSMUSG00000018567	Gabarap	11:69881969-69885777	+	protein_coding	-0.196518	0.0675408	-2.90963	0.00361863	0.0460222
ENSMUSG00000026510	Trp53bp2	1:182236737-182289997	+	protein_coding	-0.463967	0.159513	-2.90865	0.00362993	0.0461258
ENSMUSG00000033966	Cdkl4	17:80830979-80885242	-	protein_coding	0.690824	0.237627	2.90718	0.00364705	0.0462582
ENSMUSG00000020799	Tekt1	11:72235548-72253268	-	protein_coding	-0.480512	0.165298	-2.90694	0.00364985	0.0462582
ENSMUSG00000034220	Gpc1	1:92759367-92788501	+	protein_coding	0.370035	0.127294	2.90694	0.00364988	0.0462582
ENSMUSG00000026782	Abi2	1:60448778-60520317	+	protein_coding	0.286002	0.0984395	2.90535	0.0036684	0.0464239
ENSMUSG00000051579	Tceal8	X:135069733-135073091	-	protein_coding	-0.257512	0.0886361	-2.90527	0.00366932	0.0464239
ENSMUSG00000074825	Itpripl1	2:126980692-126985362	-	protein_coding	1.4446	0.497321	2.90477	0.00367528	0.046459
ENSMUSG00000058239	Usf2	7:30644673-30656228	-	protein_coding	0.21736	0.0748509	2.9039	0.00368547	0.0464685
ENSMUSG00000035297	Cops4	5:100666175-100695669	+	protein_coding	-0.291084	0.100243	-2.90377	0.00368697	0.0464685
ENSMUSG00000038697	Taf5l	8:124723057-124748136	-	protein_coding	0.384939	0.132566	2.90375	0.00368728	0.0464685
ENSMUSG00000029772	Ahcyl2	6:29768010-29912309	+	protein_coding	-0.250011	0.0861033	-2.90362	0.00368879	0.0464685
ENSMUSG00000093606	B130034C11Rik	16:87292823-87309969	+	lncRNA	1.28263	0.442336	2.89967	0.00373552	0.0469624
ENSMUSG00000029826	Zc3hav1	6:38282221-38331538	-	protein_coding	-0.418043	0.144173	-2.8996	0.00373643	0.0469624
ENSMUSG00000027881	Prpf38b	3:108810121-108819043	-	protein_coding	-0.361178	0.124566	-2.89949	0.00373766	0.0469624
ENSMUSG00000053950	Adnp2	18:80169526-80194697	-	protein_coding	0.415399	0.143305	2.8987	0.00374716	0.0470412
ENSMUSG00000003437	Paf1	7:28092376-28098813	+	protein_coding	-0.269542	0.0930523	-2.89667	0.00377149	0.0472929
ENSMUSG00000097908	4933404O12Rik	5:136947964-136965968	+	lncRNA	0.673694	0.23259	2.89648	0.0037737	0.0472929
ENSMUSG00000028483	Snapc3	4:83335961-83385913	+	protein_coding	-0.438546	0.151503	-2.89464	0.00379597	0.0475034
ENSMUSG00000052544	St6galnac3	3:152903903-153430811	-	protein_coding	0.987314	0.341097	2.89452	0.00379735	0.0475034
ENSMUSG00000024561	Mbd1	18:74400676-74415803	+	protein_coding	-0.300439	0.103804	-2.89428	0.00380028	0.0475034
ENSMUSG00000026812	Tsc1	2:28531240-28581179	+	protein_coding	0.279069	0.0964639	2.89299	0.00381598	0.0476195
ENSMUSG00000004631	Sgce	6:4674350-4747207	-	protein_coding	-0.400085	0.138295	-2.89298	0.00381609	0.0476195
ENSMUSG00000029580	Actb	5:142888870-142892509	-	protein_coding	-0.323605	0.111879	-2.89246	0.0038224	0.0476459
ENSMUSG00000052397	Ezr	17:7005440-7050183	-	protein_coding	-0.473646	0.163765	-2.89222	0.00382529	0.0476459
ENSMUSG00000033352	Map2k4	11:65579069-65679123	-	protein_coding	0.256322	0.0886314	2.892	0.00382802	0.0476459
ENSMUSG00000020657	Dnajc27	12:4132583-4160606	+	protein_coding	0.432618	0.14963	2.89125	0.00383713	0.0477186
ENSMUSG00000001576	Ergic1	17:26780463-26875908	+	protein_coding	0.227441	0.0787041	2.88982	0.00385457	0.0478946
ENSMUSG00000000489	Pdgfb	15:79880075-79899178	-	protein_coding	0.527771	0.182669	2.88922	0.00386195	0.0479455
ENSMUSG00000080775	Gm6368	X:140763171-140765317	+	processed_pseudogene	-0.385061	0.133325	-2.88814	0.00387533	0.0480706
ENSMUSG00000010376	Nedd8	14:55899720-55909581	-	protein_coding	-0.284243	0.0984406	-2.88745	0.00388375	0.0481341
ENSMUSG00000027488	Snta1	2:154218233-154250019	-	protein_coding	-0.225053	0.0779604	-2.88676	0.00389229	0.0481989
ENSMUSG00000043441	Gpr149	3:62436498-62512561	-	protein_coding	1.27316	0.441203	2.88566	0.00390588	0.0483261
ENSMUSG00000026032	Ndufb3	1:58625543-58635123	+	protein_coding	-0.331147	0.114771	-2.88528	0.0039106	0.0483435
ENSMUSG00000002265	Peg3	7:6706891-6733430	-	protein_coding	0.376549	0.130709	2.88082	0.00396647	0.0489926
ENSMUSG00000021190	Lgmn	12:102360343-102406072	-	protein_coding	-0.267656	0.0929273	-2.88027	0.0039733	0.0490354
ENSMUSG00000020719	Ddx5	11:106671181-106680011	-	protein_coding	-0.196113	0.068106	-2.87952	0.00398283	0.0491114
ENSMUSG00000031266	Gla	X:133488898-133501874	-	protein_coding	0.427176	0.148397	2.8786	0.00399445	0.0492131
ENSMUSG00000018322	Tomm34	2:163895460-163913089	-	protein_coding	-0.249616	0.0867289	-2.87812	0.0040005	0.049246
ENSMUSG00000044636	Csrnp2	15:100377451-100393369	-	protein_coding	0.654361	0.227678	2.87407	0.00405224	0.0498202
ENSMUSG00000072437	Nanos1	19:60744425-60748352	+	protein_coding	0.648059	0.225513	2.87371	0.00405684	0.0498202
ENSMUSG00000046753	Ccdc66	14:27203047-27230417	-	protein_coding	-0.617829	0.214997	-2.87366	0.00405739	0.0498202
ENSMUSG00000027639	Samhd1	2:156939453-156977185	-	protein_coding	-0.310912	0.108221	-2.87293	0.00406682	0.0498939
ENSMUSG00000027465	Tbc1d20	2:152135748-152155916	+	protein_coding	0.335553	0.116834	2.87204	0.00407829	0.0499924
ENSMUSG00000111795	Gm47620	9:88168777-88169206	+	processed_pseudogene	-0.490763	0.170952	-2.87077	0.0040947	0.0501135
ENSMUSG00000063694	Cycs	6:50539543-50543518	-	protein_coding	-0.317414	0.110578	-2.87049	0.00409833	0.0501135
ENSMUSG00000054280	Prr14l	5:32947164-33011600	-	protein_coding	0.368354	0.128325	2.87048	0.00409847	0.0501135
ENSMUSG00000032030	Cul5	9:53525882-53581314	-	protein_coding	-0.241472	0.0841607	-2.86917	0.00411544	0.0502788
ENSMUSG00000025823	Pdia4	6:47773075-47790364	-	protein_coding	-0.361368	0.125964	-2.86881	0.00412014	0.050294
ENSMUSG00000006731	B4galnt1	10:127001094-127008199	+	protein_coding	0.327436	0.114161	2.8682	0.00412809	0.0503449
ENSMUSG00000045103	Dmd	X:81992476-84249747	+	protein_coding	-0.32897	0.114705	-2.86796	0.00413121	0.0503449
ENSMUSG00000038759	Nup205	6:35154356-35224531	+	protein_coding	0.650392	0.226805	2.86762	0.00413567	0.050357
ENSMUSG00000006717	Acot13	13:25001931-25015523	-	protein_coding	-0.268557	0.0937312	-2.86518	0.00416767	0.0507043
ENSMUSG00000059474	Mbtd1	11:93776678-93837811	+	protein_coding	0.396111	0.13837	2.8627	0.00420048	0.0510609
ENSMUSG00000022360	Atad2	15:57957440-57998478	-	protein_coding	1.10616	0.386572	2.86145	0.00421705	0.0512196
ENSMUSG00000072235	Tuba1a	15:98847718-98851584	-	protein_coding	-0.354987	0.124091	-2.8607	0.00422701	0.0512978
ENSMUSG00000022774	Ncbp2	16:31767331-31780599	+	protein_coding	-0.306811	0.107263	-2.86037	0.00423149	0.0513094
ENSMUSG00000036760	Kcnk9	15:72372938-72418189	-	protein_coding	0.456012	0.1595	2.85901	0.00424966	0.0514869
ENSMUSG00000051413	Plagl2	2:153069679-153083346	-	protein_coding	0.582083	0.203718	2.8573	0.00427264	0.0517224
ENSMUSG00000067995	Gtf2f2	14:76134377-76248305	-	protein_coding	-0.359263	0.125756	-2.85683	0.00427892	0.0517554
ENSMUSG00000029192	Tbc1d14	5:36647948-36750620	-	protein_coding	0.265079	0.0929168	2.85287	0.00433268	0.0523388
ENSMUSG00000019082	Slc25a22	7:141009657-141017805	-	protein_coding	0.298142	0.104516	2.85259	0.00433642	0.0523388
ENSMUSG00000052613	Pcdh15	10:72935174-74485569	+	protein_coding	1.0175	0.356733	2.85227	0.00434086	0.0523388
ENSMUSG00000020601	Trib2	12:15841728-15866923	-	protein_coding	-0.400818	0.140542	-2.85195	0.00434516	0.0523388
ENSMUSG00000060029	4930473A02Rik	2:130385711-130405669	-	lncRNA	1.3115	0.459898	2.85172	0.00434839	0.0523388
ENSMUSG00000019558	Slc6a8	X:72716756-72726108	+	protein_coding	0.337471	0.118345	2.85158	0.00435028	0.0523388
ENSMUSG00000028677	Rnf220	4:117128660-117354249	-	protein_coding	0.248126	0.0870207	2.85134	0.00435355	0.0523388
ENSMUSG00000021327	Zkscan3	13:21571173-21586925	-	protein_coding	-0.408939	0.143445	-2.85083	0.00436048	0.0523388
ENSMUSG00000024902	Mrpl11	19:5012175-5017027	+	protein_coding	-0.29999	0.105234	-2.8507	0.00436236	0.0523388
ENSMUSG00000024429	Gnl1	17:36290743-36300354	+	protein_coding	0.226287	0.0793812	2.85064	0.00436315	0.0523388
ENSMUSG00000052031	Tagap1	17:7222410-7228555	-	protein_coding	0.792715	0.278117	2.8503	0.00436781	0.0523388
ENSMUSG00000098142	Gm7507	6:84789222-84790229	+	processed_pseudogene	-0.367984	0.12912	-2.84993	0.00437287	0.0523388
ENSMUSG00000032309	Fbxo22	9:55116209-55131717	+	protein_coding	-0.288514	0.101238	-2.84986	0.00437384	0.0523388
ENSMUSG00000036036	Zfp57	17:37312055-37321527	+	protein_coding	1.13202	0.397302	2.84928	0.0043818	0.052391
ENSMUSG00000062006	Rpl34	3:130520480-130524047	-	protein_coding	-0.381864	0.134073	-2.84817	0.00439713	0.0525313
ENSMUSG00000041548	Hspb8	5:116546550-116560923	-	protein_coding	-0.393239	0.13813	-2.84687	0.00441512	0.0527031
ENSMUSG00000024736	Tmem132a	19:10835186-10847304	-	protein_coding	0.372972	0.131053	2.84596	0.00442773	0.0527777
ENSMUSG00000024844	Banf1	19:5414666-5417196	-	protein_coding	0.249521	0.0876803	2.8458	0.00443001	0.0527777
ENSMUSG00000009640	Dmap1	4:117531878-117539470	-	protein_coding	-0.436754	0.153482	-2.84564	0.00443224	0.0527777
ENSMUSG00000063524	Eno1	4:150321178-150333336	+	protein_coding	-0.31514	0.110793	-2.8444	0.00444946	0.0529395
ENSMUSG00000084371	Gm14113	2:147131675-147132650	+	processed_pseudogene	0.678886	0.238765	2.84333	0.00446451	0.0530481
ENSMUSG00000061758	Akr1b10	6:34361153-34373885	+	protein_coding	-0.365932	0.128703	-2.84323	0.00446586	0.0530481
ENSMUSG00000021024	Psma6	12:55431007-55465239	+	protein_coding	-0.299919	0.105537	-2.84185	0.00448529	0.0532354
ENSMUSG00000027584	Oprl1	2:181356809-181362778	+	protein_coding	0.560793	0.197405	2.84082	0.00449974	0.0533229
ENSMUSG00000008496	Pou2f2	7:24786769-24879151	-	protein_coding	0.834475	0.293764	2.84063	0.00450238	0.0533229
ENSMUSG00000022372	Sla	15:66652668-66703678	-	protein_coding	0.752676	0.264976	2.84055	0.00450363	0.0533229
ENSMUSG00000027695	Pld1	3:27992844-28187511	+	protein_coding	-0.637567	0.224532	-2.83954	0.0045179	0.0534483
ENSMUSG00000058076	Sdhc	1:170954734-170978172	-	protein_coding	-0.220027	0.0775014	-2.83901	0.00452535	0.0534772
ENSMUSG00000026080	Chst10	1:38902948-38937242	-	protein_coding	-0.212597	0.0748885	-2.83885	0.00452768	0.0534772
ENSMUSG00000042369	Rbm45	2:76200328-76214112	+	protein_coding	-0.320378	0.112888	-2.83801	0.00453961	0.0535748
ENSMUSG00000055523	Gucy2g	19:55186531-55229668	-	protein_coding	0.950178	0.334914	2.83708	0.00455281	0.0536536
ENSMUSG00000031691	Tnpo2	8:85763544-85784212	+	protein_coding	0.263081	0.0927314	2.83702	0.00455365	0.0536536
ENSMUSG00000021375	Kif13a	13:46902563-47083343	-	protein_coding	0.223125	0.0787144	2.83462	0.00458805	0.0539728
ENSMUSG00000020923	Ubtf	11:102195386-102210568	-	protein_coding	-0.235283	0.0830052	-2.83456	0.00458888	0.0539728
ENSMUSG00000038807	Rap1gap2	11:74274182-74501741	-	protein_coding	0.320349	0.113024	2.83435	0.00459185	0.0539728
ENSMUSG00000045062	Pcdhb7	18:37474755-37478255	+	protein_coding	-0.644168	0.22736	-2.83325	0.00460772	0.0541157
ENSMUSG00000029864	Gstk1	6:42222869-42227381	+	protein_coding	-0.268366	0.0947339	-2.83284	0.00461361	0.0541412
ENSMUSG00000038002	Cramp1	17:25180200-25234762	-	protein_coding	0.394459	0.139283	2.83206	0.00462492	0.0542261
ENSMUSG00000051510	Mafg	11:120515943-120524426	-	protein_coding	0.409474	0.144597	2.83183	0.00462828	0.0542261
ENSMUSG00000042404	Dennd4b	3:90172492-90187976	+	protein_coding	0.379766	0.134121	2.83152	0.00463273	0.0542345
ENSMUSG00000086715	B230112J18Rik	5:116450419-116456340	+	lncRNA	-1.51673	0.535908	-2.83021	0.00465172	0.0544125
ENSMUSG00000051586	Mical3	6:120908668-121107959	-	protein_coding	0.416406	0.147142	2.82996	0.00465539	0.0544125
ENSMUSG00000038481	Cdk19	10:40215560-40359814	+	protein_coding	0.261065	0.092267	2.82945	0.00466283	0.0544557
ENSMUSG00000025428	Atp5a1	18:77861429-77870569	+	protein_coding	-0.190414	0.067389	-2.8256	0.00471923	0.0550703
ENSMUSG00000080316	Spaca6	17:18047420-18063271	+	protein_coding	0.912831	0.323219	2.82418	0.00474011	0.0552697
ENSMUSG00000047909	Ankrd16	2:11782687-11795140	+	protein_coding	0.494244	0.175087	2.82285	0.00475994	0.0554565
ENSMUSG00000042743	Sgtb	13:104246249-104278243	+	protein_coding	0.450598	0.159644	2.82253	0.00476466	0.0554672
ENSMUSG00000030246	Ldhb	6:142435975-142453683	-	protein_coding	-0.221194	0.078401	-2.82132	0.00478268	0.0555984
ENSMUSG00000028176	Lrrc7	3:157788528-158267858	-	protein_coding	0.502326	0.178073	2.82089	0.004789	0.0555984
ENSMUSG00000056492	Adgrf5	17:43671342-43770448	+	protein_coding	1.19106	0.422245	2.82078	0.00479065	0.0555984
ENSMUSG00000030793	Pycard	7:127588880-127593039	-	protein_coding	-1.03062	0.365372	-2.82075	0.00479119	0.0555984
ENSMUSG00000039043	Arpin	7:79575109-79585107	-	protein_coding	-0.244183	0.0866027	-2.81958	0.00480873	0.0557025
ENSMUSG00000029761	Cald1	6:34575435-34752408	+	protein_coding	-0.384284	0.136297	-2.81945	0.0048106	0.0557025
ENSMUSG00000027894	Slc6a17	3:107374859-107425334	-	protein_coding	0.383514	0.136028	2.81938	0.00481162	0.0557025
ENSMUSG00000042425	Frmpd3	X:139243012-139336216	+	protein_coding	0.550009	0.195124	2.81876	0.00482093	0.0557659
ENSMUSG00000026312	Cdh7	1:109910161-110067887	+	protein_coding	0.776009	0.27539	2.81785	0.00483457	0.0558692
ENSMUSG00000042705	Commd10	18:47091883-47367351	+	protein_coding	-0.300375	0.106604	-2.81766	0.00483753	0.0558692
ENSMUSG00000007659	Bcl2l1	2:152622588-152673648	-	protein_coding	0.288651	0.102458	2.81725	0.00484366	0.0558958
ENSMUSG00000026269	Rnpepl1	1:92838505-92852106	+	protein_coding	0.205913	0.0731337	2.81557	0.00486914	0.0561453
ENSMUSG00000011958	Bnip2	9:69896748-69915599	+	protein_coding	-0.335756	0.11929	-2.81461	0.00488365	0.0562681
ENSMUSG00000027797	Dclk1	3:55149785-55446489	+	protein_coding	0.385708	0.137094	2.81346	0.00490108	0.0564243
ENSMUSG00000060600	Eno3	11:70548028-70553339	+	protein_coding	0.555192	0.197374	2.8129	0.00490972	0.0564793
ENSMUSG00000090258	Churc1	12:76812312-76829954	+	protein_coding	-0.594082	0.211261	-2.81207	0.00492231	0.0565794
ENSMUSG00000108358	Gm44509	7:55623267-55624590	-	TEC	0.439718	0.156386	2.81174	0.00492742	0.0565935
ENSMUSG00000021730	Hcn1	13:117738856-118123954	+	protein_coding	0.66823	0.237782	2.81027	0.00495004	0.0567795
ENSMUSG00000015016	Acsf3	8:123502225-123544619	+	protein_coding	-0.430005	0.153026	-2.81	0.00495409	0.0567795
ENSMUSG00000029267	Mtf2	5:108213540-108256870	+	protein_coding	0.434205	0.15453	2.80985	0.0049565	0.0567795
ENSMUSG00000068036	Afdn	17:13980801-14126412	+	protein_coding	-0.320341	0.114013	-2.80967	0.0049592	0.0567795
ENSMUSG00000034160	Ogt	X:100683666-100727957	+	protein_coding	0.213377	0.0759575	2.80916	0.0049671	0.0568253
ENSMUSG00000021061	Sptb	12:76627262-76757321	-	protein_coding	0.469252	0.167158	2.80723	0.00499698	0.0571224
ENSMUSG00000046519	Golph3l	3:95496245-95526558	+	protein_coding	-0.281816	0.100416	-2.80648	0.00500866	0.057211
ENSMUSG00000019831	Wasf1	10:40759471-40814566	+	protein_coding	0.30265	0.107862	2.80591	0.00501747	0.0572668
ENSMUSG00000027568	Ntsr1	2:180141769-180186773	+	protein_coding	-0.875335	0.312171	-2.80402	0.00504694	0.057558
ENSMUSG00000024220	Zfp523	17:28396103-28424860	+	protein_coding	0.256527	0.0915209	2.80293	0.00506402	0.0577076
ENSMUSG00000021116	Eif2s1	12:78908593-78933784	+	protein_coding	-0.33357	0.119075	-2.80135	0.00508892	0.0579461
ENSMUSG00000043153	Crppa	12:36431449-36739502	+	protein_coding	-0.548096	0.195745	-2.80005	0.00510948	0.0581348
ENSMUSG00000049600	Zbtb45	7:12737825-12743961	-	protein_coding	0.399246	0.142684	2.79812	0.00514004	0.0584206
ENSMUSG00000023068	Nus1	10:52293643-52316279	+	protein_coding	0.269474	0.0963109	2.79796	0.00514262	0.0584206
ENSMUSG00000090935	Synj2bp	12:81544715-81579685	-	protein_coding	-0.319787	0.114352	-2.79653	0.0051655	0.0586348
ENSMUSG00000028820	Sfpq	4:126915117-126930806	+	protein_coding	-0.797975	0.285393	-2.79606	0.00517304	0.0586747
ENSMUSG00000021495	Fam193b	13:55687129-55718933	-	protein_coding	0.387023	0.138433	2.79575	0.005178	0.0586854
ENSMUSG00000051515	Fam181b	7:92729073-92731074	+	protein_coding	-0.314595	0.112544	-2.79531	0.00518497	0.0587187
ENSMUSG00000059555	Tor4a	2:25082978-25086898	-	protein_coding	-0.689751	0.246855	-2.79416	0.00520349	0.0588291
ENSMUSG00000085193	Gm13322	2:17186554-17190298	-	lncRNA	1.32445	0.474017	2.79409	0.00520458	0.0588291
ENSMUSG00000053768	Chchd3	6:32767911-33037195	-	protein_coding	-0.230784	0.0826012	-2.79395	0.00520683	0.0588291
ENSMUSG00000020476	Dbnl	11:5738488-5750962	+	protein_coding	-0.391082	0.139999	-2.79347	0.00521464	0.0588717
ENSMUSG00000004500	Zfp324	7:12699765-12708163	+	protein_coding	0.508877	0.182195	2.79303	0.00522168	0.0588929
ENSMUSG00000055567	Unc80	1:66507526-66738307	+	protein_coding	0.364176	0.130396	2.79285	0.0052246	0.0588929
ENSMUSG00000032313	Tmem266	9:55234197-55345629	+	protein_coding	0.817352	0.292753	2.79195	0.00523914	0.0590112
ENSMUSG00000058006	Mdn1	4:32657119-32775217	+	protein_coding	0.500831	0.179416	2.79145	0.00524719	0.0590248
ENSMUSG00000042116	Vwa1	4:155852606-155859155	-	protein_coding	-0.402889	0.144334	-2.79138	0.00524844	0.0590248
ENSMUSG00000041633	Kctd12b	X:152468150-152479387	-	protein_coding	-0.381083	0.136541	-2.79097	0.00525498	0.0590526
ENSMUSG00000028114	Mettl14	3:123161946-123179757	-	protein_coding	-0.458094	0.16416	-2.79053	0.00526218	0.059088
ENSMUSG00000002249	Tead3	17:28550645-28569791	-	protein_coding	-0.383793	0.137623	-2.78873	0.0052916	0.0593337
ENSMUSG00000032114	Slc37a4	9:44308149-44314265	+	protein_coding	0.414046	0.14848	2.78856	0.00529423	0.0593337
ENSMUSG00000045216	Hs6st1	1:36107481-36145527	+	protein_coding	0.401505	0.144001	2.7882	0.00530011	0.0593337
ENSMUSG00000027288	Zfp106	2:120337301-120394324	-	protein_coding	0.265862	0.0953644	2.78785	0.00530592	0.0593337
ENSMUSG00000022538	Lsg1	16:30379312-30406410	-	protein_coding	-0.397947	0.142749	-2.78774	0.00530768	0.0593337
ENSMUSG00000098085	Gm8919	3:11723557-11724570	-	processed_pseudogene	-1.01227	0.36312	-2.78769	0.00530848	0.0593337
ENSMUSG00000031320	Rps4x	X:101228547-101233000	-	protein_coding	-0.314168	0.112717	-2.78724	0.00531594	0.0593715
ENSMUSG00000051335	Gfod1	13:43348721-43457648	-	protein_coding	0.374576	0.134415	2.78672	0.00532437	0.0593757
ENSMUSG00000027316	Gfra4	2:130881552-130885008	-	protein_coding	0.441734	0.158524	2.78655	0.00532723	0.0593757
ENSMUSG00000024172	St6gal2	17:55752383-55821582	+	protein_coding	0.581143	0.208572	2.78629	0.00533152	0.0593757
ENSMUSG00000051695	Pcbp1	6:86501474-86503303	-	protein_coding	-0.230727	0.082816	-2.78602	0.00533588	0.0593757
ENSMUSG00000044674	Fzd1	5:4803839-4808035	-	protein_coding	0.343975	0.123474	2.78582	0.00533928	0.0593757
ENSMUSG00000049612	Omg	11:79391808-79394910	-	protein_coding	-0.277179	0.0994998	-2.78573	0.00534076	0.0593757
ENSMUSG00000066554	Gm10167	5:148119709-148121187	-	processed_pseudogene	-0.593479	0.213149	-2.78435	0.00536356	0.0595838
ENSMUSG00000002985	Apoe	7:19430034-19433113	-	protein_coding	-0.261472	0.0939453	-2.78324	0.00538195	0.0597425
ENSMUSG00000027363	Usp8	2:126549248-126601217	+	protein_coding	-0.213875	0.0768718	-2.78223	0.00539866	0.0598824
ENSMUSG00000029283	Cdc7	5:107112188-107132298	+	protein_coding	0.917371	0.329766	2.78188	0.00540442	0.0599008
ENSMUSG00000021218	Gdi2	13:3588063-3617871	+	protein_coding	-0.201834	0.0725989	-2.78013	0.00543378	0.0601803
ENSMUSG00000044864	Ankrd50	3:38503408-38538993	-	protein_coding	0.360404	0.129705	2.77864	0.00545862	0.0604096
ENSMUSG00000022205	Sub1	15:11981425-11997069	-	protein_coding	-0.208986	0.0752406	-2.77756	0.00547683	0.060525
ENSMUSG00000043987	Cep164	9:45678244-45739989	-	protein_coding	0.589363	0.212197	2.77743	0.0054791	0.060525
ENSMUSG00000005510	Ndufs3	2:90724978-90735171	-	protein_coding	-0.245241	0.0883024	-2.77728	0.00548151	0.060525
ENSMUSG00000091223	Gm8775	3:4276778-4278104	+	processed_pseudogene	-0.537667	0.193656	-2.7764	0.00549645	0.060644
ENSMUSG00000062257	Opcml	9:27702071-28836706	+	protein_coding	0.514607	0.185381	2.77594	0.00550421	0.0606838
ENSMUSG00000031950	Gabarapl2	8:112667335-112680244	+	protein_coding	-0.288698	0.104012	-2.77561	0.00550975	0.0606989
ENSMUSG00000078794	Dact3	7:16609242-16621387	+	protein_coding	0.249476	0.0899122	2.77466	0.00552587	0.0608303
ENSMUSG00000028654	Mycl	4:122889445-122896278	+	protein_coding	0.664095	0.239364	2.77442	0.00553003	0.0608303
ENSMUSG00000041594	Tmtc4	14:123156383-123221447	-	protein_coding	0.645889	0.232922	2.77298	0.00555448	0.0610382
ENSMUSG00000044164	Rnf182	13:43769186-43824421	+	protein_coding	-0.309641	0.11167	-2.77282	0.0055573	0.0610382
ENSMUSG00000020893	Per1	11:68986043-69000786	+	protein_coding	0.90485	0.32643	2.77196	0.00557199	0.0611363
ENSMUSG00000003166	Dgcr2	16:17657346-17716426	-	protein_coding	0.239243	0.0863132	2.77181	0.00557462	0.0611363
ENSMUSG00000023367	Tmem176a	6:48817853-48824005	+	protein_coding	-0.375392	0.135452	-2.7714	0.0055815	0.0611657
ENSMUSG00000016262	Sertad4	1:192526796-192538064	-	protein_coding	0.574674	0.207497	2.76955	0.0056134	0.061434
ENSMUSG00000042579	4632404H12Rik	3:89674818-89680607	-	lncRNA	0.46756	0.168825	2.76949	0.00561442	0.061434
ENSMUSG00000014846	Tppp3	8:106194125-106198158	-	protein_coding	-0.400473	0.144619	-2.76916	0.00562015	0.0614506
ENSMUSG00000109901	Chmp1b	18:67338437-67340960	+	protein_coding	-0.257375	0.0929595	-2.76868	0.00562841	0.0614948
ENSMUSG00000028782	Adgrb2	4:129878663-129916426	+	protein_coding	0.24887	0.0899247	2.76754	0.00564813	0.0616403
ENSMUSG00000035529	Prdm4	10:85727830-85753006	-	protein_coding	0.260155	0.0940062	2.76742	0.00565019	0.0616403
ENSMUSG00000018474	Chd3	11:69234099-69260232	-	protein_coding	0.303836	0.109803	2.7671	0.00565567	0.061654
ENSMUSG00000047976	Kcna1	6:126617360-126623347	-	protein_coding	0.684069	0.247392	2.76512	0.0056902	0.0619841
ENSMUSG00000047284	Neurl4	11:69791898-69804646	+	protein_coding	0.275283	0.0995648	2.76486	0.00569471	0.0619869
ENSMUSG00000026333	Gin1	1:97697897-97721434	+	protein_coding	-0.591324	0.213926	-2.76416	0.00570702	0.0620745
ENSMUSG00000026623	Lpgat1	1:191449946-191516367	+	protein_coding	0.426702	0.154444	2.76282	0.00573049	0.0622516
ENSMUSG00000035640	Cbarp	10:79966285-79976669	-	protein_coding	0.241951	0.0875777	2.7627	0.00573261	0.0622516
ENSMUSG00000072640	Lyrm9	11:78717410-78737696	+	protein_coding	0.374554	0.135585	2.7625	0.00573612	0.0622516
ENSMUSG00000074102	Rbm15b	9:106758117-106764627	-	protein_coding	0.267	0.0966962	2.76122	0.00575858	0.062358
ENSMUSG00000018076	Med13l	5:118698744-118903503	+	protein_coding	0.404285	0.146422	2.76109	0.00576079	0.062358
ENSMUSG00000038954	Supt3	17:45088039-45430177	+	protein_coding	-0.377698	0.136802	-2.76092	0.00576389	0.062358
ENSMUSG00000023018	Smarcd1	15:99600010-99611872	+	protein_coding	0.222322	0.0805285	2.76079	0.00576625	0.062358
ENSMUSG00000033885	Pxk	14:14304656-14371562	-	protein_coding	-0.299658	0.108543	-2.76073	0.00576731	0.062358
ENSMUSG00000044042	Fmn1	2:113158081-113547112	+	protein_coding	1.11139	0.402702	2.75984	0.00578304	0.0624817
ENSMUSG00000058446	Znrf2	6:54793901-54870485	+	protein_coding	0.37176	0.134733	2.75923	0.00579382	0.0625518
ENSMUSG00000026944	Abca2	2:25318715-25338552	+	protein_coding	0.211402	0.0766405	2.75836	0.00580926	0.0626175
ENSMUSG00000021743	Fezf2	14:10121574-10127669	+	protein_coding	-0.48405	0.175497	-2.75817	0.00581264	0.0626175
ENSMUSG00000020321	Mdh1	11:21506692-21522367	-	protein_coding	-0.242399	0.0878844	-2.75816	0.00581279	0.0626175
ENSMUSG00000046658	Zfp316	5:143235452-143255777	-	protein_coding	0.296368	0.107481	2.75739	0.0058265	0.0627188
ENSMUSG00000029209	Gnpda2	5:69730451-69749683	-	protein_coding	-0.331942	0.120406	-2.75685	0.00583609	0.0627756
ENSMUSG00000020346	Mgat1	11:49135018-49153857	+	protein_coding	0.207475	0.0752679	2.75649	0.00584255	0.0627988
ENSMUSG00000040396	Abhd13	8:10027707-10042155	+	protein_coding	0.291709	0.105837	2.75621	0.00584754	0.0628062
ENSMUSG00000029135	Fosl2	5:32293145-32315186	+	protein_coding	0.638959	0.231898	2.75535	0.00586296	0.0629253
ENSMUSG00000043940	Wdfy3	5:101980822-102217787	-	protein_coding	0.312215	0.113343	2.75461	0.0058763	0.0630221
ENSMUSG00000025538	Sumf2	5:129875827-129892891	+	protein_coding	-0.302595	0.109948	-2.75218	0.00592004	0.0632852
ENSMUSG00000021373	Cap2	13:46655324-46803757	+	protein_coding	-0.299685	0.108894	-2.75208	0.00592179	0.0632852
ENSMUSG00000021027	Ralgapa1	12:55649681-55867952	-	protein_coding	0.292478	0.106281	2.75194	0.00592436	0.0632852
ENSMUSG00000032120	C2cd2l	9:44220534-44231582	-	protein_coding	0.213813	0.0776992	2.75181	0.0059267	0.0632852
ENSMUSG00000001270	Ckb	12:111635795-111638772	-	protein_coding	-0.271716	0.0987472	-2.75163	0.00592992	0.0632852
ENSMUSG00000021725	Parp8	13:116991356-117162073	-	protein_coding	-0.398338	0.144769	-2.75153	0.00593167	0.0632852
ENSMUSG00000035284	Vps13c	9:67747678-67902920	+	protein_coding	0.440851	0.160227	2.75142	0.00593379	0.0632852
ENSMUSG00000029004	Kmt2e	5:23639439-23709233	+	protein_coding	0.312787	0.113686	2.75132	0.00593557	0.0632852
ENSMUSG00000015305	Sash1	10:8597983-8761814	-	protein_coding	-0.296343	0.107735	-2.75066	0.0059475	0.0633661
ENSMUSG00000053025	Sv2b	7:74764642-74959010	-	protein_coding	0.337228	0.122656	2.74938	0.00597075	0.0635587
ENSMUSG00000048562	Sp8	12:118810064-118816311	+	protein_coding	1.00017	0.363807	2.74919	0.0059743	0.0635587
ENSMUSG00000048911	Rnf24	2:131139984-131194812	-	protein_coding	0.471263	0.17147	2.74838	0.00598913	0.06367
ENSMUSG00000078161	Erich3	3:154369496-154473427	+	protein_coding	0.493722	0.179666	2.748	0.00599596	0.0636961
ENSMUSG00000046138	9930021J03Rik	19:29691802-29783389	-	protein_coding	0.441143	0.160618	2.74654	0.00602284	0.063909
ENSMUSG00000071753	Cdr1os	X:60159984-60247391	+	lncRNA	0.818968	0.298194	2.74643	0.00602477	0.063909
ENSMUSG00000059447	Hadhb	5:30360246-30389591	+	protein_coding	-0.296194	0.107865	-2.74598	0.00603309	0.0639507
ENSMUSG00000022037	Clu	14:66205932-66218996	+	protein_coding	-0.303291	0.110548	-2.74351	0.00607861	0.0643864
ENSMUSG00000031897	Psmb10	8:106662367-106665076	-	protein_coding	-0.261516	0.0953603	-2.7424	0.00609921	0.0645108
ENSMUSG00000004100	Ppan	9:20799471-20803474	+	protein_coding	-0.364563	0.132942	-2.74227	0.00610153	0.0645108
ENSMUSG00000036568	Bicral	17:47109046-47169408	-	protein_coding	0.358265	0.13065	2.74216	0.00610363	0.0645108
ENSMUSG00000041323	Ak7	12:105672235-105748706	+	protein_coding	1.26446	0.461158	2.74192	0.00610808	0.0645111
ENSMUSG00000003948	Mmd	11:90140282-90169415	+	protein_coding	0.296118	0.108017	2.74141	0.00611763	0.0645651
ENSMUSG00000040220	Gas8	8:124245573-124263389	+	protein_coding	-0.434434	0.158508	-2.74076	0.00612967	0.0646453
ENSMUSG00000034007	Scaper	9:55457163-55845403	-	protein_coding	-0.269252	0.098251	-2.74045	0.00613554	0.0646501
ENSMUSG00000033102	Cdc14b	13:64337082-64423104	-	protein_coding	0.59521	0.217209	2.74026	0.00613899	0.0646501
ENSMUSG00000030613	Ccdc90b	7:92210357-92231502	+	protein_coding	-0.306074	0.111763	-2.7386	0.00617012	0.0649311
ENSMUSG00000075700	Selenot	3:58484057-58500554	+	protein_coding	0.333622	0.121886	2.73716	0.00619718	0.0651688
ENSMUSG00000083679	Gm12892	4:121841462-121842607	+	processed_pseudogene	0.946829	0.346014	2.73639	0.00621168	0.0652742
ENSMUSG00000014164	Klhl3	13:58148042-58261406	-	protein_coding	0.403509	0.147498	2.7357	0.00622478	0.0653647
ENSMUSG00000017760	Ctsa	2:164674793-164682952	+	protein_coding	-0.219973	0.0804414	-2.73457	0.00624615	0.0655225
ENSMUSG00000020361	Hspa4	11:53150641-53191284	-	protein_coding	-0.249661	0.0913026	-2.73443	0.0062488	0.0655225
ENSMUSG00000026223	Itm2c	1:85822002-85836396	+	protein_coding	-0.253065	0.092568	-2.73383	0.00626018	0.0655946
ENSMUSG00000037907	Ankrd13b	11:77361311-77380504	-	protein_coding	0.331788	0.121449	2.73192	0.0062967	0.0658444
ENSMUSG00000022994	Adcy6	15:98487854-98507957	-	protein_coding	0.350052	0.128138	2.73183	0.0062984	0.0658444
ENSMUSG00000004561	Mettl17	14:52122299-52130496	+	protein_coding	-0.403539	0.147725	-2.73168	0.00630116	0.0658444
ENSMUSG00000022180	Slc7a8	14:54959666-55019403	-	protein_coding	0.351185	0.128562	2.73164	0.00630209	0.0658444
ENSMUSG00000024817	Uhrf2	19:30007913-30071122	+	protein_coding	-0.303056	0.110959	-2.73124	0.00630965	0.0658487
ENSMUSG00000070939	Tgfbrap1	1:43086360-43137797	-	protein_coding	0.241946	0.0885877	2.73114	0.00631153	0.0658487
ENSMUSG00000045349	Sh2d5	4:137977714-137988643	+	protein_coding	0.306817	0.112457	2.72831	0.00636592	0.0663686
ENSMUSG00000042138	Msantd2	9:37400317-37435921	+	protein_coding	0.759425	0.278381	2.72801	0.00637182	0.0663826
ENSMUSG00000029447	Cct6a	5:129864062-129875212	+	protein_coding	-0.218323	0.0800604	-2.72698	0.00639168	0.066518
ENSMUSG00000027673	Ndufb5	3:32791139-32805715	+	protein_coding	-0.274037	0.100495	-2.72686	0.00639395	0.066518
ENSMUSG00000039253	Fn3krp	11:121312227-121322114	+	protein_coding	-0.245779	0.0901534	-2.72623	0.00640615	0.0665974
ENSMUSG00000020070	Rufy2	10:62816002-62852989	+	protein_coding	0.341008	0.125118	2.7255	0.00642047	0.0666987
ENSMUSG00000047361	Gm973	1:59555423-59675576	+	protein_coding	-0.358422	0.131567	-2.72427	0.00644443	0.0669
ENSMUSG00000028273	Pdlim5	3:141945351-142101457	-	protein_coding	-0.241639	0.0887183	-2.72366	0.00645622	0.0669576
ENSMUSG00000024135	Srbd1	17:86292093-86452603	-	protein_coding	-0.397924	0.146116	-2.72335	0.00646242	0.0669576
ENSMUSG00000029594	Rbm19	5:120254530-120337046	+	protein_coding	-0.34028	0.12497	-2.7229	0.00647111	0.0669576
ENSMUSG00000003402	Prkcsh	9:21914102-21925518	+	protein_coding	-0.211571	0.0777057	-2.72272	0.00647477	0.0669576
ENSMUSG00000061838	Suclg2	6:95449990-95695781	-	protein_coding	-0.224881	0.0825971	-2.72263	0.00647651	0.0669576
ENSMUSG00000040616	Tmem51	4:141758303-141811615	-	protein_coding	-0.325882	0.119696	-2.72257	0.00647755	0.0669576
ENSMUSG00000029053	Prkcz	4:155344586-155445818	-	protein_coding	0.344194	0.126535	2.72014	0.00652543	0.0674048
ENSMUSG00000024042	Sik1	17:32063224-32074778	-	protein_coding	0.97724	0.359332	2.7196	0.00653611	0.0674673
ENSMUSG00000052298	Cdc42se2	11:54608282-54678501	-	protein_coding	0.164119	0.0603636	2.71884	0.00655107	0.0675738
ENSMUSG00000082229	Nap1l2	X:102227782-102230246	-	protein_coding	0.417837	0.153767	2.71734	0.00658084	0.0678329
ENSMUSG00000033712	Ccar2	14:70375613-70391260	-	protein_coding	0.272406	0.100275	2.7166	0.00659572	0.0679382
ENSMUSG00000023723	Mrps23	11:88095214-88102333	+	protein_coding	-0.2863	0.105403	-2.71624	0.00660282	0.067943
ENSMUSG00000070532	Ccdc190	1:169756217-169762222	+	protein_coding	-0.319504	0.117638	-2.71599	0.00660781	0.067943
ENSMUSG00000068823	Csde1	3:102927742-102965502	+	protein_coding	-0.234044	0.0861771	-2.71585	0.00661066	0.067943
ENSMUSG00000015149	Sirt2	7:28466160-28488086	+	protein_coding	-0.229451	0.0844926	-2.71564	0.00661483	0.067943
ENSMUSG00000021814	Anxa7	14:20505328-20530201	-	protein_coding	-0.287538	0.105902	-2.71512	0.00662513	0.0680009
ENSMUSG00000027108	Ola1	2:72923145-73049268	-	protein_coding	-0.241054	0.0888162	-2.71408	0.00664597	0.0681668
ENSMUSG00000062075	Lmnb2	10:80737037-80754079	-	protein_coding	0.323845	0.1194	2.71227	0.00668243	0.0684916
ENSMUSG00000098111	Gm4654	14:103607901-103608882	-	processed_pseudogene	-0.520123	0.191783	-2.71204	0.00668703	0.0684916
ENSMUSG00000030061	Uba3	6:97160631-97182608	-	protein_coding	-0.271546	0.100143	-2.71159	0.00669621	0.0685374
ENSMUSG00000073176	Zfp449	X:55391760-55411034	+	protein_coding	-0.606891	0.223857	-2.71107	0.00670671	0.0685967
ENSMUSG00000085007	Smim43	3:36569206-36586533	-	protein_coding	0.490928	0.181145	2.71013	0.0067256	0.0686545
ENSMUSG00000020283	Pex13	11:23596479-23615959	-	protein_coding	-0.274331	0.101226	-2.71009	0.00672649	0.0686545
ENSMUSG00000038094	Atp13a4	16:29214671-29363682	-	protein_coding	-0.23821	0.0879258	-2.70922	0.00674426	0.0687876
ENSMUSG00000024180	Pgap6	17:26332273-26342228	+	protein_coding	0.416336	0.153694	2.70886	0.00675151	0.0688024
ENSMUSG00000048920	Fkrp	7:16543171-16550657	-	protein_coding	0.269922	0.0996508	2.70868	0.00675514	0.0688024
ENSMUSG00000007564	Ppp2r1a	17:21165573-21186178	+	protein_coding	-0.144008	0.0531794	-2.70796	0.00676986	0.068861
ENSMUSG00000081984	Dnajb3	1:88132454-88133504	-	protein_coding	-0.848288	0.313273	-2.70782	0.00677259	0.068861
ENSMUSG00000021047	Nova1	12:46741300-46865712	-	protein_coding	0.318915	0.117781	2.7077	0.00677508	0.068861
ENSMUSG00000038895	Zfp653	9:21966707-21982672	-	protein_coding	0.43108	0.159292	2.70622	0.00680542	0.0691213
ENSMUSG00000006941	Eif1b	9:120321298-120324396	+	protein_coding	-0.224391	0.082936	-2.70559	0.0068183	0.0692039
ENSMUSG00000030879	Mrpl17	7:105452413-105460306	-	protein_coding	-0.328716	0.121506	-2.70534	0.00682341	0.0692075
ENSMUSG00000041346	Wrap53	11:69452584-69471081	-	protein_coding	0.402112	0.148772	2.70288	0.00687417	0.0696739
ENSMUSG00000058709	Egln2	7:26858083-26866227	-	protein_coding	0.240284	0.0889391	2.70167	0.00689924	0.0698561
ENSMUSG00000028088	Fmo5	3:97536120-97562598	+	protein_coding	-0.339339	0.125615	-2.70141	0.00690452	0.0698561
ENSMUSG00000028675	Pnrc2	4:135598229-135601161	-	protein_coding	-0.292688	0.108357	-2.70114	0.00691025	0.0698561
ENSMUSG00000028373	Astn2	4:65299040-66322848	-	protein_coding	-0.37255	0.137926	-2.70109	0.00691133	0.0698561
ENSMUSG00000020128	Vps54	11:21189281-21271136	+	protein_coding	0.302068	0.111851	2.70061	0.00692116	0.0699071
ENSMUSG00000020903	Stx8	11:67857019-68097974	+	protein_coding	-0.265801	0.0984414	-2.70009	0.00693199	0.069968
ENSMUSG00000025134	Alyref	11:120482947-120489191	-	protein_coding	-0.396617	0.146952	-2.69896	0.0069556	0.070093
ENSMUSG00000009406	Elk1	X:20799634-20816847	-	protein_coding	0.363819	0.134803	2.6989	0.00695694	0.070093
ENSMUSG00000028033	Kcnq5	1:21468627-22032166	-	protein_coding	0.476956	0.176728	2.69881	0.0069588	0.070093
ENSMUSG00000104850	Gm42901	3:52946006-52949176	-	lncRNA	1.12747	0.418045	2.69701	0.00699655	0.0703745
ENSMUSG00000039782	Cpeb2	5:43390513-43447067	+	protein_coding	0.484398	0.179611	2.69693	0.00699825	0.0703745
ENSMUSG00000018412	Kansl1	11:104224055-104359687	-	protein_coding	0.314838	0.116763	2.69639	0.0070096	0.0703745
ENSMUSG00000027206	Cops2	2:125672224-125701059	-	protein_coding	-0.238381	0.0884094	-2.69633	0.00701081	0.0703745
ENSMUSG00000024099	Ndufv2	17:66385633-66408554	-	protein_coding	-0.222182	0.0824019	-2.69633	0.0070109	0.0703745
ENSMUSG00000021277	Traf3	12:111132804-111233587	+	protein_coding	0.341646	0.126775	2.69491	0.00704081	0.0706262
ENSMUSG00000037316	Bag4	8:26254566-26275315	-	protein_coding	0.366769	0.136121	2.69444	0.00705071	0.0706768
ENSMUSG00000038260	Trpm4	7:44952056-44983204	-	protein_coding	0.630418	0.23402	2.69386	0.007063	0.0707513
ENSMUSG00000060126	Tpt1	14:76082533-76085965	+	protein_coding	0.599266	0.222517	2.69312	0.00707866	0.0708596
ENSMUSG00000035764	Fbxo45	16:32048930-32065976	-	protein_coding	0.225218	0.0836744	2.6916	0.00711092	0.0711203
ENSMUSG00000029121	Crmp1	5:37399284-37449477	+	protein_coding	0.330077	0.12264	2.69144	0.00711447	0.0711203
ENSMUSG00000025086	Trub1	19:57441344-57479437	+	protein_coding	-0.449103	0.166919	-2.69055	0.00713349	0.0712
ENSMUSG00000031015	Swap70	7:109820918-109882713	+	protein_coding	-0.512798	0.190601	-2.69042	0.00713615	0.0712
ENSMUSG00000022456	Septin3	15:82153003-82178775	+	protein_coding	0.311892	0.115938	2.69016	0.00714178	0.0712
ENSMUSG00000051329	Nup160	2:90507559-90566672	+	protein_coding	0.668569	0.248525	2.69015	0.00714199	0.0712
ENSMUSG00000058886	Deaf1	7:140877093-140907603	-	protein_coding	0.267022	0.0992718	2.68981	0.00714935	0.0712247
ENSMUSG00000098702	1500015A07Rik	18:61859455-61868995	+	lncRNA	0.831143	0.309062	2.68924	0.00716143	0.0712964
ENSMUSG00000038518	Jarid2	13:44882950-45075119	+	protein_coding	0.379657	0.141202	2.68875	0.00717212	0.0713317
ENSMUSG00000039706	Ldb2	5:44629474-44957022	-	protein_coding	0.461335	0.171588	2.68862	0.00717477	0.0713317
ENSMUSG00000007721	Ccdc124	8:71320871-71326579	-	protein_coding	-0.399885	0.148762	-2.68809	0.00718613	0.0713959
ENSMUSG00000025860	Xiap	X:41148556-41198533	+	protein_coding	0.325577	0.121142	2.68757	0.00719747	0.0714587
ENSMUSG00000058440	Nrf1	6:30047987-30153457	+	protein_coding	-0.335282	0.124765	-2.68731	0.00720295	0.0714587
ENSMUSG00000056131	Pgm3	9:86436430-86453895	-	protein_coding	-0.433418	0.161297	-2.68708	0.00720797	0.0714587
ENSMUSG00000096740	Lbhd1	19:8861096-8869991	+	protein_coding	0.709545	0.264077	2.68689	0.00721206	0.0714587
ENSMUSG00000030603	Psmc4	7:27741132-27749526	-	protein_coding	-0.213125	0.0793346	-2.6864	0.00722258	0.0715006
ENSMUSG00000004071	Cdip1	16:4568212-4608156	-	protein_coding	-0.179716	0.0669069	-2.68607	0.00722988	0.0715006
ENSMUSG00000020090	Npffr1	10:61431271-61464344	+	protein_coding	1.51761	0.565052	2.68579	0.00723575	0.0715006
ENSMUSG00000022514	Il1rap	16:26400454-26548867	+	protein_coding	0.472285	0.175846	2.68579	0.00723591	0.0715006
ENSMUSG00000034300	Fam53c	18:34891959-34906813	+	protein_coding	0.294298	0.109603	2.68514	0.00724997	0.071591
ENSMUSG00000097320	Tmem147os	7:30429004-30445354	+	lncRNA	0.581069	0.216463	2.68438	0.00726652	0.0717058
ENSMUSG00000038886	Man2a2	7:79998845-80021123	-	protein_coding	0.321679	0.119871	2.68353	0.00728489	0.0718385
ENSMUSG00000031290	Lrch2	X:146253371-146337077	-	protein_coding	-0.3169	0.118116	-2.68295	0.00729756	0.0718824
ENSMUSG00000068284	Usf3	16:43993609-44047828	+	protein_coding	0.323287	0.1205	2.68288	0.00729921	0.0718824
ENSMUSG00000030256	Bhlhe41	6:145803969-145811284	-	protein_coding	0.317851	0.118506	2.68214	0.00731519	0.0719912
ENSMUSG00000001910	Nacc1	8:85397108-85414531	-	protein_coding	0.295279	0.11011	2.68168	0.00732537	0.0720427
ENSMUSG00000063804	Lin28b	10:45252716-45362491	-	protein_coding	1.16025	0.432813	2.68071	0.00734658	0.0722025
ENSMUSG00000020328	Nudcd2	11:40624494-40630873	+	protein_coding	-0.350928	0.130954	-2.67978	0.00736706	0.072355
ENSMUSG00000027168	Pax6	2:105499245-105527709	+	protein_coding	-0.240776	0.0899083	-2.67802	0.00740596	0.0726882
ENSMUSG00000007989	Fzd3	14:65429898-65499912	-	protein_coding	0.372865	0.139244	2.67778	0.00741121	0.0726907
ENSMUSG00000025576	Rbfox3	11:118380588-118802423	-	protein_coding	0.319743	0.119428	2.67729	0.00742201	0.0727477
ENSMUSG00000048878	Hexim1	11:103007057-103010551	+	protein_coding	-0.288441	0.107752	-2.67689	0.00743091	0.0727594
ENSMUSG00000027522	Stx16	2:173918101-173941564	+	protein_coding	0.250978	0.093761	2.67679	0.00743319	0.0727594
ENSMUSG00000048347	Pcdhb18	18:37622518-37627558	+	protein_coding	-0.916747	0.342658	-2.6754	0.00746406	0.0729907
ENSMUSG00000028161	Ppp3ca	3:136375885-136643488	+	protein_coding	0.21571	0.080633	2.6752	0.00746841	0.0729907
ENSMUSG00000039879	Heca	10:17744360-17823815	-	protein_coding	0.343013	0.128227	2.67505	0.00747185	0.0729907
ENSMUSG00000029869	Ephb6	6:41582416-41597443	+	protein_coding	0.267797	0.100119	2.67479	0.00747769	0.0729989
ENSMUSG00000004929	Thop1	10:80905869-80918393	+	protein_coding	-0.275568	0.103049	-2.67416	0.00749171	0.0730868
ENSMUSG00000115936	4833415N18Rik	16:11596284-11599365	+	lncRNA	0.917663	0.343309	2.673	0.00751771	0.0732526
ENSMUSG00000043670	Diras1	10:80855423-80861496	-	protein_coding	0.384566	0.143877	2.67288	0.00752025	0.0732526
ENSMUSG00000021573	Tppp	13:74157526-74183872	+	protein_coding	0.343205	0.12841	2.67273	0.00752378	0.0732526
ENSMUSG00000033900	Map9	3:82265351-82302575	+	protein_coding	0.264602	0.0990413	2.67163	0.00754834	0.0734427
ENSMUSG00000049225	Pdp1	4:11958184-11966452	-	protein_coding	0.387435	0.145043	2.67118	0.00755845	0.0734919
ENSMUSG00000036880	Acaa2	18:74912268-74939279	+	protein_coding	-0.243237	0.0910698	-2.67089	0.0075651	0.0735075
ENSMUSG00000035696	Rnf38	4:44126210-44233789	-	protein_coding	0.329518	0.123393	2.67047	0.00757454	0.0735503
ENSMUSG00000107982	Gm44219	6:49704231-49704503	-	processed_pseudogene	-0.80919	0.303108	-2.66964	0.00759325	0.0736828
ENSMUSG00000013663	Pten	19:32734897-32803560	+	protein_coding	0.324806	0.121689	2.66916	0.00760409	0.0737389
ENSMUSG00000052631	Sh2d6	6:72490624-72498690	-	protein_coding	-1.17082	0.438717	-2.66874	0.00761374	0.0737834
ENSMUSG00000020883	Fbxl20	11:97973382-98041229	-	protein_coding	0.274933	0.103031	2.66846	0.00762	0.0737951
ENSMUSG00000055013	Agap1	1:89382528-89825339	+	protein_coding	0.248714	0.0932328	2.66767	0.00763801	0.0739203
ENSMUSG00000070319	Eif3g	9:20805645-20809919	-	protein_coding	-0.211393	0.079267	-2.66685	0.00765661	0.0740511
ENSMUSG00000044197	Gpr146	5:139363452-139382170	+	protein_coding	0.330433	0.12395	2.66585	0.0076793	0.0741956
ENSMUSG00000052364	B630019K06Rik	X:8758621-8761203	+	protein_coding	0.39229	0.14717	2.66556	0.00768599	0.0741956
ENSMUSG00000038582	Pptc7	5:122422428-122462344	+	protein_coding	0.333167	0.124992	2.66551	0.00768725	0.0741956
ENSMUSG00000028137	Celf3	3:94385602-94399505	+	protein_coding	0.356604	0.133795	2.6653	0.00769191	0.0741956
ENSMUSG00000056941	Commd7	2:153458853-153474701	-	protein_coding	-0.290302	0.108957	-2.66438	0.00771314	0.0743243
ENSMUSG00000018287	Spag7	11:70554597-70560242	-	protein_coding	-0.28353	0.106419	-2.66427	0.00771545	0.0743243
ENSMUSG00000042726	Trafd1	5:121509788-121523695	-	protein_coding	-0.222787	0.0836284	-2.66401	0.00772145	0.074333
ENSMUSG00000025978	Rftn2	1:55209318-55265941	-	protein_coding	-0.281544	0.105719	-2.66313	0.00774166	0.0744784
ENSMUSG00000038587	Akap12	10:4216380-4309470	+	protein_coding	0.622593	0.233805	2.66287	0.00774764	0.0744867
ENSMUSG00000034194	R3hcc1	14:69934756-69945033	-	protein_coding	-0.305512	0.114783	-2.66164	0.00777606	0.0747064
ENSMUSG00000032714	Syde1	10:78420337-78427798	-	protein_coding	-0.232726	0.0874487	-2.66128	0.00778433	0.0747064
ENSMUSG00000032773	Chrm1	19:8641153-8660951	+	protein_coding	0.456451	0.17152	2.66122	0.00778586	0.0747064
ENSMUSG00000019966	Kitl	10:99851492-99936278	+	protein_coding	0.627021	0.235708	2.66016	0.00781034	0.0748789
ENSMUSG00000034218	Atm	9:53350449-53448040	-	protein_coding	0.688739	0.258925	2.66	0.00781413	0.0748789
ENSMUSG00000020546	Stxbp4	11:90367318-90528910	-	protein_coding	-0.342438	0.128763	-2.65946	0.0078267	0.0749502
ENSMUSG00000032536	Trak1	9:121126568-121303984	+	protein_coding	0.224039	0.0842511	2.65918	0.00783314	0.0749626
ENSMUSG00000066456	Hmgn3	9:82992001-83028738	-	protein_coding	-0.330655	0.124387	-2.65829	0.00785391	0.0750577
ENSMUSG00000061778	Mospd2	X:163719165-163763371	-	protein_coding	-0.385807	0.145134	-2.65828	0.00785409	0.0750577
ENSMUSG00000001909	Trmt1	8:85412936-85426437	+	protein_coding	0.234233	0.0881207	2.65809	0.00785852	0.0750577
ENSMUSG00000053080	Zfta	19:7394990-7403269	+	protein_coding	0.337329	0.126943	2.65733	0.00787619	0.0751203
ENSMUSG00000001632	Brpf1	6:113284098-113301821	+	protein_coding	0.311179	0.117106	2.65724	0.00787827	0.0751203
ENSMUSG00000018470	Kcnab3	11:69217084-69223868	+	protein_coding	0.429769	0.161741	2.65715	0.00788054	0.0751203
ENSMUSG00000026134	Prim2	1:33492891-33708876	-	protein_coding	-0.350673	0.132015	-2.65631	0.00790002	0.0752567
ENSMUSG00000046876	Atxn1	13:45703231-46118484	-	protein_coding	0.27772	0.104574	2.65572	0.00791391	0.0753398
ENSMUSG00000041119	Pde9a	17:31605184-31695284	+	protein_coding	-0.407697	0.153595	-2.65437	0.00794576	0.0755936
ENSMUSG00000046480	Scn4b	9:45049693-45065450	+	protein_coding	0.294176	0.110839	2.65408	0.00795245	0.0756079
ENSMUSG00000073702	Rpl31	1:39406923-39410992	+	protein_coding	0.548096	0.20654	2.65371	0.00796127	0.0756425
ENSMUSG00000026107	Nabp1	1:51505021-51517584	-	protein_coding	0.664247	0.250462	2.65208	0.00799974	0.0759585
ENSMUSG00000104394	Gm37254	1:186968654-186972554	+	TEC	-0.985793	0.371861	-2.65097	0.00802604	0.0760024
ENSMUSG00000020720	Psmd12	11:107370310-107395188	+	protein_coding	-0.224614	0.0847295	-2.65096	0.00802639	0.0760024
ENSMUSG00000063129	Aldoart2	12:55612024-55613681	+	protein_coding	-0.276425	0.104274	-2.65095	0.00802663	0.0760024
ENSMUSG00000029614	Rpl6	5:121342544-121347304	+	protein_coding	-0.424203	0.160022	-2.6509	0.00802784	0.0760024
ENSMUSG00000041117	Ccdc8	7:16726633-16731441	+	protein_coding	-0.503826	0.19007	-2.65073	0.00803176	0.0760024
ENSMUSG00000025261	Huwe1	X:150583803-150718413	+	protein_coding	0.330259	0.124599	2.65057	0.00803566	0.0760024
ENSMUSG00000020638	Cmpk2	12:26519203-26529836	+	protein_coding	-0.310476	0.117146	-2.65033	0.00804124	0.0760059
ENSMUSG00000025582	Nptx1	11:119429545-119438579	-	protein_coding	0.353235	0.133326	2.64942	0.00806304	0.0761121
ENSMUSG00000112926	Gm7172	12:51180334-51181485	-	processed_pseudogene	-0.762714	0.287885	-2.64937	0.0080641	0.0761121
ENSMUSG00000020941	Map3k14	11:103110588-103158298	-	protein_coding	-0.656289	0.247738	-2.64912	0.00807013	0.0761121
ENSMUSG00000021400	Wrnip1	13:32986021-33006592	+	protein_coding	-0.261209	0.0986071	-2.64899	0.00807336	0.0761121
ENSMUSG00000005312	Ubqln1	13:58323970-58363467	-	protein_coding	-0.231459	0.0873906	-2.64856	0.00808359	0.0761592
ENSMUSG00000044433	Camsap3	8:3637293-3659075	+	protein_coding	0.50513	0.190771	2.64784	0.00810089	0.0762729
ENSMUSG00000021646	Mccc2	13:100085038-100152147	-	protein_coding	-0.330772	0.124978	-2.64663	0.00812979	0.0764956
ENSMUSG00000053279	Aldh1a1	19:20470079-20620829	+	protein_coding	-0.339195	0.128204	-2.64575	0.00815091	0.0766448
ENSMUSG00000037568	Vash2	1:190679843-190711493	-	protein_coding	1.01277	0.38284	2.6454	0.00815941	0.0766753
ENSMUSG00000029196	Tada2b	5:36631014-36641629	-	protein_coding	0.290991	0.110018	2.64494	0.00817052	0.0766929
ENSMUSG00000044176	Spink10	18:62681982-62801141	+	protein_coding	1.47066	0.55604	2.64489	0.00817181	0.0766929
ENSMUSG00000052374	Actn2	13:12284312-12355641	-	protein_coding	0.633826	0.239706	2.64418	0.0081889	0.0767814
ENSMUSG00000038351	Sgsm2	11:74740087-74787886	-	protein_coding	0.219713	0.0830968	2.64406	0.00819177	0.0767814
ENSMUSG00000062785	Kcnc3	7:44240088-44254178	+	protein_coding	0.429125	0.162327	2.64359	0.00820318	0.076839
ENSMUSG00000034064	Poglut1	16:38345499-38370620	-	protein_coding	0.294879	0.111588	2.64256	0.00822812	0.0770231
ENSMUSG00000030738	Eif3c	7:126145627-126165583	-	protein_coding	-0.293151	0.11095	-2.64219	0.00823718	0.0770584
ENSMUSG00000031824	6430548M08Rik	8:120840891-120892045	+	protein_coding	0.263231	0.0996513	2.64152	0.0082535	0.0771316
ENSMUSG00000030317	Timp4	6:115218853-115229166	-	protein_coding	-0.286306	0.10839	-2.64143	0.0082556	0.0771316
ENSMUSG00000008153	Clstn3	6:124407540-124441753	-	protein_coding	0.357705	0.135446	2.64095	0.00826747	0.0771931
ENSMUSG00000047021	Cfap65	1:74941230-74974758	-	protein_coding	1.14105	0.432122	2.64057	0.00827677	0.0772132
ENSMUSG00000020598	Nrcam	12:44375668-44648747	+	protein_coding	-0.234663	0.0888731	-2.64042	0.00828022	0.0772132
ENSMUSG00000029449	Rhof	5:123241107-123270755	-	protein_coding	0.416393	0.157731	2.63989	0.00829323	0.0772851
ENSMUSG00000076441	Ass1	2:31360219-31410684	+	protein_coding	-0.492124	0.186508	-2.63862	0.00832442	0.0775262
ENSMUSG00000032301	Psma4	9:54858074-54865314	+	protein_coding	-0.235592	0.0893095	-2.63793	0.00834133	0.0776211
ENSMUSG00000022055	Nefl	14:68321312-68326544	+	protein_coding	0.385135	0.146008	2.63777	0.00834527	0.0776211
ENSMUSG00000030045	Mrpl19	6:81934832-81942939	-	protein_coding	-0.399015	0.151311	-2.63705	0.00836313	0.0777059
ENSMUSG00000001986	Gria3	X:40489731-40767478	+	protein_coding	0.5177	0.196324	2.63697	0.00836505	0.0777059
ENSMUSG00000032479	Map4	9:109760528-109913023	+	protein_coding	-0.24072	0.091298	-2.63664	0.00837315	0.0777114
ENSMUSG00000028851	Nudc	4:133259853-133273307	-	protein_coding	-0.330299	0.125286	-2.63637	0.00837989	0.0777114
ENSMUSG00000022040	Ephx2	14:66321823-66361949	-	protein_coding	-0.384919	0.146013	-2.6362	0.00838393	0.0777114
ENSMUSG00000089998	Phtf1os	3:103871852-103875897	-	lncRNA	1.43566	0.544622	2.63606	0.0083875	0.0777114
ENSMUSG00000023904	Hcfc1r1	17:23892570-23894201	+	protein_coding	-0.225677	0.0856176	-2.63587	0.00839229	0.0777114
ENSMUSG00000041268	Dmxl2	9:54272442-54408910	-	protein_coding	0.392055	0.1488	2.63478	0.00841919	0.0779109
ENSMUSG00000070738	Dgkd	1:87781009-87872902	+	protein_coding	0.233413	0.0886062	2.63427	0.00843184	0.0779358
ENSMUSG00000029559	2210016L21Rik	5:115080217-115087842	+	protein_coding	-0.351666	0.133498	-2.63424	0.00843257	0.0779358
ENSMUSG00000029064	Gnb1	4:155575818-155643726	+	protein_coding	0.290843	0.110419	2.634	0.00843861	0.0779421
ENSMUSG00000027195	Hsd17b12	2:93863034-93988309	-	protein_coding	-0.181107	0.0688075	-2.63208	0.00848636	0.0783336
ENSMUSG00000058388	Phtf1	3:103875426-103931914	+	protein_coding	0.275231	0.104597	2.63134	0.0085048	0.0784541
ENSMUSG00000053965	Pde5a	3:122522596-122653023	+	protein_coding	0.813478	0.309191	2.63099	0.00851372	0.0784867
ENSMUSG00000026894	Morn5	2:35939470-35969730	+	protein_coding	-0.783303	0.297753	-2.63071	0.00852056	0.0785001
ENSMUSG00000057113	Npm1	11:33102287-33113206	-	protein_coding	-0.230741	0.0877403	-2.62981	0.00854314	0.0786584
ENSMUSG00000028351	Brinp1	4:68679751-68872634	-	protein_coding	0.411282	0.156464	2.6286	0.0085736	0.0788607
ENSMUSG00000022771	Ppil2	16:16904419-16929121	-	protein_coding	-0.198578	0.0755627	-2.62799	0.00858899	0.0788607
ENSMUSG00000008730	Hipk1	3:103647131-103698879	-	protein_coding	0.245963	0.0935939	2.62798	0.00858926	0.0788607
ENSMUSG00000027803	Wwtr1	3:57363070-57483331	-	protein_coding	-0.303132	0.115352	-2.62788	0.00859178	0.0788607
ENSMUSG00000040022	Rab11fip2	19:59891316-59932086	-	protein_coding	0.34205	0.130166	2.6278	0.00859385	0.0788607
ENSMUSG00000016946	Kctd5	17:24266708-24292459	-	protein_coding	-0.297891	0.113368	-2.62765	0.00859758	0.0788607
ENSMUSG00000031953	Tmem170	8:112589670-112603382	-	protein_coding	0.438183	0.166826	2.62659	0.0086246	0.0790588
ENSMUSG00000058997	Vwa8	14:79086492-79439750	+	protein_coding	-0.240219	0.0914738	-2.62609	0.00863713	0.079124
ENSMUSG00000029810	Tmem176b	6:48810752-48818430	-	protein_coding	-0.311834	0.118764	-2.62567	0.00864798	0.0791735
ENSMUSG00000037958	Nsrp1	11:76935118-76969261	-	protein_coding	-0.391011	0.148935	-2.62537	0.00865548	0.0791924
ENSMUSG00000029502	Golga3	5:110324567-110374336	+	protein_coding	-0.328607	0.125207	-2.62451	0.00867739	0.0793102
ENSMUSG00000027663	Zmat3	3:32388941-32420163	-	protein_coding	0.33355	0.127094	2.62444	0.00867923	0.0793102
ENSMUSG00000040957	Cables1	18:11972277-12078687	+	protein_coding	-0.341064	0.13	-2.62357	0.00870136	0.0794626
ENSMUSG00000059713	Rcan3	4:135139619-135161164	-	protein_coding	0.234156	0.0892699	2.62301	0.00871556	0.0795029
ENSMUSG00000032575	Manf	9:106715511-106769178	-	protein_coding	-0.309193	0.117879	-2.62297	0.00871669	0.0795029
ENSMUSG00000018459	Slc13a3	2:165246948-165315150	-	protein_coding	-0.401326	0.153032	-2.6225	0.00872872	0.0795543
ENSMUSG00000024384	Iws1	18:32200794-32237381	+	protein_coding	-0.426801	0.162757	-2.62232	0.00873335	0.0795543
ENSMUSG00000037017	Zscan21	5:138115165-138132527	+	protein_coding	-0.279949	0.106765	-2.62211	0.00873869	0.0795543
ENSMUSG00000028945	Rheb	5:25007821-25047622	-	protein_coding	-0.196463	0.0749445	-2.62145	0.00875577	0.07966
ENSMUSG00000058761	Rnf169	7:99569461-99629655	-	protein_coding	0.324881	0.123947	2.62113	0.0087638	0.0796833
ENSMUSG00000052353	Cemip	7:83582065-83735710	-	protein_coding	0.82909	0.316405	2.62035	0.00878402	0.0798131
ENSMUSG00000016349	Eef1a2	2:180789446-180798807	-	protein_coding	0.321163	0.122574	2.62015	0.00878903	0.0798131
ENSMUSG00000060862	Zbtb40	4:136707043-136776112	-	protein_coding	-0.450584	0.172055	-2.61883	0.00882308	0.0800725
ENSMUSG00000014592	Camta1	4:151001779-151946333	-	protein_coding	0.300356	0.114782	2.61674	0.00887733	0.0805146
ENSMUSG00000028173	Wls	3:159545309-159644300	+	protein_coding	-0.29338	0.112169	-2.61551	0.00890937	0.080755
ENSMUSG00000028249	Sdcbp	4:6365650-6408423	+	protein_coding	-0.218372	0.0834986	-2.61528	0.00891554	0.0807607
ENSMUSG00000024232	Bambi	18:3507923-3516404	+	protein_coding	0.629455	0.240718	2.61491	0.00892521	0.0807981
ENSMUSG00000038422	Hdhd3	4:62417245-62421704	-	protein_coding	-0.595825	0.228028	-2.61295	0.00897641	0.0812111
ENSMUSG00000051590	Map3k19	1:127742528-127782768	-	protein_coding	-0.38871	0.148808	-2.61215	0.00899747	0.0813512
ENSMUSG00000056629	Fkbp2	19:6955109-6957869	-	protein_coding	-0.370333	0.141809	-2.61149	0.00901479	0.0814394
ENSMUSG00000036241	Ube2r2	4:41135743-41193380	+	protein_coding	0.234143	0.089666	2.61128	0.0090203	0.0814394
ENSMUSG00000025024	Smndc1	19:53367821-53379009	-	protein_coding	-0.224088	0.0858197	-2.61114	0.00902399	0.0814394
ENSMUSG00000039804	Ncoa5	2:164842277-164876787	-	protein_coding	-0.394514	0.151128	-2.61047	0.00904191	0.0815506
ENSMUSG00000061755	Bod1l	5:41944881-42001658	-	protein_coding	-0.316524	0.121267	-2.61013	0.00905076	0.0815573
ENSMUSG00000063015	Ccni	5:93329792-93354354	-	protein_coding	0.262493	0.100572	2.61001	0.00905384	0.0815573
ENSMUSG00000100215	Gm8292	1:55374560-55374955	+	processed_pseudogene	-0.627826	0.240687	-2.60848	0.00909456	0.0816749
ENSMUSG00000029310	Nudt9	5:104194172-104213245	+	protein_coding	-0.307978	0.118073	-2.60837	0.00909745	0.0816749
ENSMUSG00000031546	Gins4	8:23716632-23727675	-	protein_coding	-0.264016	0.101229	-2.60809	0.00910483	0.0816749
ENSMUSG00000041313	Slc7a1	5:148264220-148336714	-	protein_coding	0.386268	0.14811	2.60797	0.00910806	0.0816749
ENSMUSG00000036097	Slf2	19:44919590-44971738	+	protein_coding	0.288023	0.110444	2.60786	0.00911102	0.0816749
ENSMUSG00000083052	Gm12285	11:63132069-63132301	-	processed_pseudogene	-0.478161	0.183355	-2.60784	0.00911143	0.0816749
ENSMUSG00000026558	Uck2	1:167050452-167112889	-	protein_coding	0.325835	0.124951	2.60771	0.00911512	0.0816749
ENSMUSG00000028278	Rragd	4:32983037-33022180	+	protein_coding	0.345355	0.132448	2.60748	0.00912101	0.0816749
ENSMUSG00000091475	Cerox1	17:25789332-25794052	+	lncRNA	0.262396	0.100642	2.60723	0.00912786	0.0816749
ENSMUSG00000042766	Trim46	3:89141484-89153616	-	protein_coding	0.385901	0.148013	2.60721	0.0091283	0.0816749
ENSMUSG00000028069	Gpatch4	3:87950415-87963300	+	protein_coding	-0.437843	0.167936	-2.6072	0.00912854	0.0816749
ENSMUSG00000046404	Yod1	1:130645064-130652095	+	protein_coding	0.491795	0.188696	2.60629	0.00915292	0.0818428
ENSMUSG00000030614	Tmem126b	7:90116646-90125209	-	protein_coding	-0.304684	0.116933	-2.60564	0.00917034	0.0818994
ENSMUSG00000016018	Mtrex	13:113003952-113063932	-	protein_coding	-0.321198	0.123271	-2.60563	0.00917048	0.0818994
ENSMUSG00000058145	Adamts17	7:66489483-66802919	+	protein_coding	1.01308	0.388897	2.605	0.00918746	0.0819895
ENSMUSG00000058454	Dhcr7	7:143376882-143402147	+	protein_coding	-0.291809	0.112026	-2.60484	0.00919183	0.0819895
ENSMUSG00000020836	Coro6	11:77353237-77361310	+	protein_coding	0.603971	0.231892	2.60453	0.0092	0.0819898
ENSMUSG00000025316	Banp	8:122676489-122755997	+	protein_coding	-0.559203	0.21473	-2.60422	0.00920847	0.0819898
ENSMUSG00000036879	Phkb	8:86567588-86788005	+	protein_coding	-0.345318	0.1326	-2.60421	0.00920873	0.0819898
ENSMUSG00000029120	Ppp2r2c	5:37025857-37112422	+	protein_coding	0.32278	0.123994	2.60319	0.00923598	0.0821516
ENSMUSG00000022571	Pycrl	15:75788326-75793409	-	protein_coding	-0.290004	0.111414	-2.60294	0.00924292	0.0821516
ENSMUSG00000018068	Ints2	11:86101507-86148401	-	protein_coding	0.562836	0.216234	2.6029	0.00924382	0.0821516
ENSMUSG00000087022	9130024F11Rik	1:57010571-57089243	+	lncRNA	0.715325	0.274977	2.60141	0.00928427	0.0824393
ENSMUSG00000032547	Ryk	9:102712116-102785504	+	protein_coding	0.185888	0.0714642	2.60114	0.0092914	0.0824393
ENSMUSG00000074865	Zfp934	13:62627641-62719013	-	protein_coding	-1.06017	0.407587	-2.60108	0.00929316	0.0824393
ENSMUSG00000025968	Ndufs1	1:63182755-63215992	-	protein_coding	-0.269713	0.103716	-2.6005	0.00930873	0.0825227
ENSMUSG00000058258	Idi1	13:8935537-8942487	+	protein_coding	-0.711339	0.273563	-2.60028	0.00931481	0.0825227
ENSMUSG00000003778	Brd8	18:34731668-34757654	-	protein_coding	-0.427668	0.164485	-2.60003	0.00932146	0.0825227
ENSMUSG00000109757	Gm7128	8:15927664-15928196	+	processed_pseudogene	-0.722785	0.27803	-2.59966	0.00933156	0.0825227
ENSMUSG00000026356	Dars	1:128291444-128345105	-	protein_coding	-0.306341	0.117851	-2.5994	0.00933864	0.0825227
ENSMUSG00000014551	Mrps25	6:92146506-92161014	-	protein_coding	-0.320447	0.123289	-2.59914	0.00934566	0.0825227
ENSMUSG00000004610	Etfb	7:43093507-43107224	+	protein_coding	-0.446191	0.17167	-2.59913	0.00934612	0.0825227
ENSMUSG00000016494	Cd34	1:194621127-194643587	+	protein_coding	0.722202	0.27787	2.59906	0.00934785	0.0825227
ENSMUSG00000056158	Car10	11:92988854-93492575	+	protein_coding	0.329741	0.126884	2.59876	0.00935625	0.0825292
ENSMUSG00000000823	Zfp512b	2:181223896-181234596	-	protein_coding	0.30545	0.117564	2.59815	0.00937263	0.0825292
ENSMUSG00000040054	Baz2a	10:127927446-127965172	+	protein_coding	0.331765	0.127718	2.59763	0.00938689	0.0825292
ENSMUSG00000027424	Mgme1	2:144112583-144123147	+	protein_coding	-0.368311	0.141794	-2.5975	0.0093906	0.0825292
ENSMUSG00000030465	Psd3	8:68141734-68664679	-	protein_coding	0.285313	0.109842	2.5975	0.00939063	0.0825292
ENSMUSG00000019906	Lin7a	10:107107547-107257335	+	protein_coding	0.709278	0.273074	2.59738	0.00939368	0.0825292
ENSMUSG00000025894	Aasdhppt	9:4294793-4309471	-	protein_coding	-0.25327	0.0975098	-2.59738	0.00939389	0.0825292
ENSMUSG00000020102	Slc16a7	10:125055139-125225334	-	protein_coding	0.541644	0.208624	2.59627	0.00942413	0.0827381
ENSMUSG00000068740	Celsr2	3:108298167-108323383	-	protein_coding	0.368025	0.141761	2.59609	0.00942902	0.0827381
ENSMUSG00000003477	Inmt	6:55147611-55152028	-	protein_coding	1.05276	0.405581	2.59569	0.00944005	0.0827553
ENSMUSG00000048355	Arxes1	X:134934116-134935695	+	protein_coding	-0.382075	0.1472	-2.59561	0.00944234	0.0827553
ENSMUSG00000002733	Plekha3	2:76505625-76527172	+	protein_coding	0.274589	0.105844	2.59428	0.00947895	0.0829415
ENSMUSG00000011877	Git1	11:77384388-77398612	+	protein_coding	0.239708	0.0924006	2.59423	0.00948032	0.0829415
ENSMUSG00000035048	Anapc13	9:102503495-102511624	+	protein_coding	-0.362165	0.139605	-2.59422	0.00948066	0.0829415
ENSMUSG00000030127	Cops7a	6:124935376-124942501	-	protein_coding	-0.215674	0.0831566	-2.59359	0.00949793	0.0830428
ENSMUSG00000031343	Gabra3	X:71476287-71700454	-	protein_coding	0.433464	0.167196	2.59254	0.00952688	0.083246
ENSMUSG00000022696	Sidt1	16:44060543-44153559	-	protein_coding	0.473334	0.182621	2.59189	0.00954514	0.0833556
ENSMUSG00000027624	Epb41l1	2:156262829-156385134	+	protein_coding	0.26787	0.103368	2.59143	0.00955769	0.0833672
ENSMUSG00000003970	Rpl8	15:76788278-76790514	+	protein_coding	-0.300112	0.11581	-2.59143	0.00955792	0.0833672
ENSMUSG00000025732	Mcrip2	17:26082672-26087738	-	protein_coding	-0.304874	0.117683	-2.59065	0.00957948	0.0835054
ENSMUSG00000031901	Dus2	8:106717969-106780472	+	protein_coding	0.302941	0.116964	2.59003	0.00959673	0.0835943
ENSMUSG00000075324	Fign	2:63801851-63928382	-	protein_coding	0.975007	0.376469	2.58987	0.00960116	0.0835943
ENSMUSG00000041926	Rnpep	1:135190450-135211822	-	protein_coding	-0.297916	0.11509	-2.58855	0.00963818	0.0838005
ENSMUSG00000052921	Arhgef15	11:68833981-68848306	-	protein_coding	0.42904	0.165751	2.58846	0.00964048	0.0838005
ENSMUSG00000059263	Usp47	7:111622711-111710868	+	protein_coding	-0.229551	0.0886844	-2.58841	0.00964209	0.0838005
ENSMUSG00000049643	2310022A10Rik	7:27252658-27281524	+	protein_coding	-0.319022	0.123281	-2.58777	0.00965983	0.0839046
ENSMUSG00000063457	Rps15	10:80128287-80129948	+	protein_coding	-0.402188	0.155507	-2.58629	0.00970139	0.0842154
ENSMUSG00000025876	Unc5a	13:55097224-55153831	+	protein_coding	0.337474	0.130507	2.58586	0.00971362	0.0842715
ENSMUSG00000027374	Mrps5	2:127429142-127448749	+	protein_coding	-0.294517	0.113913	-2.58545	0.00972525	0.0842764
ENSMUSG00000066324	Bpnt2	4:4762484-4793355	-	protein_coding	0.19258	0.0744913	2.58527	0.00973036	0.0842764
ENSMUSG00000027566	Psma7	2:179678167-179684226	-	protein_coding	-0.289812	0.112103	-2.58523	0.00973154	0.0842764
ENSMUSG00000028062	Lamtor2	3:88457126-88460381	-	protein_coding	-0.344446	0.133285	-2.58427	0.00975847	0.0844594
ENSMUSG00000035390	Brsk1	7:4693603-4718996	+	protein_coding	0.28216	0.109193	2.58404	0.00976493	0.0844652
ENSMUSG00000020932	Gfap	11:102778162-102791738	-	protein_coding	-0.284851	0.110258	-2.5835	0.0097804	0.0844988
ENSMUSG00000039000	Ube3c	5:29774240-29881090	+	protein_coding	0.245216	0.0949164	2.5835	0.00978041	0.0844988
ENSMUSG00000049630	C1ql3	2:13008268-13016617	-	protein_coding	0.62409	0.2416	2.58315	0.00979034	0.0845344
ENSMUSG00000038702	Dsel	1:111786432-111792648	-	protein_coding	0.486813	0.188486	2.58275	0.00980157	0.0845813
ENSMUSG00000031610	Scrg1	8:57908957-57930619	+	protein_coding	-0.396756	0.15367	-2.58188	0.00982648	0.0847462
ENSMUSG00000054459	Vsnl1	12:11375243-11486614	-	protein_coding	0.244922	0.0948892	2.58114	0.0098475	0.0848772
ENSMUSG00000059173	Pde1a	2:79664797-79959802	-	protein_coding	0.343144	0.132984	2.58035	0.00987009	0.0850216
ENSMUSG00000042686	Jph1	1:17034784-17168113	-	protein_coding	0.607897	0.235638	2.5798	0.00988582	0.0851068
ENSMUSG00000048038	Ccdc187	2:26133481-26184569	-	protein_coding	0.912912	0.353909	2.57951	0.00989407	0.0851133
ENSMUSG00000046567	4930430F08Rik	10:100408127-100426285	-	protein_coding	-0.505398	0.195939	-2.57936	0.00989825	0.0851133
ENSMUSG00000003411	Rab3b	4:108736260-108800521	+	protein_coding	0.435081	0.168698	2.57904	0.00990739	0.0851417
ENSMUSG00000091421	Gm4202	3:92596733-92597465	+	processed_pseudogene	1.29529	0.502283	2.57881	0.00991408	0.0851489
ENSMUSG00000029111	Nelfa	5:34055260-34093757	-	protein_coding	-0.286184	0.110991	-2.57845	0.0099245	0.0851882
ENSMUSG00000052062	Pard3b	1:61677983-62681443	+	protein_coding	-0.35005	0.135774	-2.57818	0.00993226	0.0852047
ENSMUSG00000035356	Nfkbiz	16:55631738-55659262	-	protein_coding	0.815838	0.316525	2.57748	0.00995228	0.0853261
ENSMUSG00000039737	Prkrip1	5:136206981-136227817	-	protein_coding	-0.402917	0.156358	-2.57689	0.00996926	0.0854215
ENSMUSG00000007029	Vars	17:35219963-35235298	+	protein_coding	0.360049	0.139785	2.57574	0.0100025	0.0856558
ENSMUSG00000025537	Phkg1	5:129892262-129927390	-	protein_coding	-0.296784	0.115252	-2.57509	0.0100213	0.0857664
ENSMUSG00000022580	Rhpn1	15:75576129-75587334	+	protein_coding	-0.427219	0.165953	-2.57434	0.0100432	0.0858979
ENSMUSG00000022312	Eif3h	15:51649954-51728919	-	protein_coding	-0.26831	0.104232	-2.57416	0.0100484	0.0858979
ENSMUSG00000023055	Calcoco1	15:102615212-102630613	-	protein_coding	-0.256446	0.0996596	-2.57322	0.0100758	0.0860809
ENSMUSG00000075376	Rc3h2	2:37260081-37312915	-	protein_coding	0.276186	0.107342	2.57296	0.0100832	0.0860939
ENSMUSG00000024750	Zfand5	19:21249642-21264204	+	protein_coding	0.366676	0.142532	2.57258	0.0100943	0.086138
ENSMUSG00000030213	Atf7ip	6:136483165-136587860	+	protein_coding	0.327965	0.12757	2.57086	0.0101447	0.0865177
ENSMUSG00000028322	Exosc3	4:45316613-45342732	-	protein_coding	-0.332996	0.129631	-2.56881	0.0102049	0.0869203
ENSMUSG00000063316	Rpl27	11:101333124-101336355	+	protein_coding	-0.904821	0.352238	-2.56878	0.0102057	0.0869203
ENSMUSG00000029406	Pitpnm2	5:124256753-124387823	-	protein_coding	0.301124	0.117235	2.56856	0.0102123	0.0869203
ENSMUSG00000028447	Dctn3	4:41714798-41723170	-	protein_coding	-0.32749	0.127506	-2.56844	0.0102157	0.0869203
ENSMUSG00000117725	Gm50240	17:30795274-30801568	+	lncRNA	-0.398481	0.155163	-2.56814	0.0102247	0.086945
ENSMUSG00000026662	Sephs1	2:4886375-4915368	+	protein_coding	0.273472	0.106495	2.56794	0.0102306	0.086945
ENSMUSG00000031823	Zdhhc7	8:120807629-120828221	-	protein_coding	0.297332	0.1158	2.56764	0.0102393	0.086968
ENSMUSG00000028745	Capzb	4:138920210-139019129	+	protein_coding	-0.161288	0.0628285	-2.56712	0.0102547	0.0870481
ENSMUSG00000028952	Zbtb48	4:152104231-152112128	-	protein_coding	-0.425912	0.165977	-2.56608	0.0102854	0.08718
ENSMUSG00000116946	Gm41442	16:31052408-31067131	+	lncRNA	1.1256	0.438648	2.56607	0.0102859	0.08718
ENSMUSG00000028385	Snx30	4:59805840-59904737	+	protein_coding	0.348095	0.135657	2.56599	0.0102881	0.08718
ENSMUSG00000037034	Pax1	2:147203845-147235215	+	protein_coding	1.42875	0.556905	2.56551	0.0103023	0.0872255
ENSMUSG00000028211	Trp53inp1	4:11156431-11174379	+	protein_coding	0.425946	0.166034	2.56541	0.0103055	0.0872255
ENSMUSG00000056004	Elapor2	5:9316118-9531825	+	protein_coding	0.415711	0.162118	2.56425	0.0103399	0.0874661
ENSMUSG00000079470	Utp14b	1:78635755-78649229	+	protein_coding	-0.775291	0.302375	-2.564	0.0103473	0.0874781
ENSMUSG00000053199	Arhgap20	9:51676637-51765156	+	protein_coding	0.548478	0.214308	2.5593	0.0104884	0.0886098
ENSMUSG00000037172	Dennd11	6:40378309-40413069	-	protein_coding	0.26801	0.104729	2.55908	0.0104948	0.0886098
ENSMUSG00000040690	Col16a1	4:129941633-129993076	+	protein_coding	-0.322156	0.125902	-2.55878	0.010504	0.0886098
ENSMUSG00000024026	Glo1	17:30803910-30845845	-	protein_coding	-0.198652	0.0776418	-2.55857	0.0105103	0.0886098
ENSMUSG00000030380	Mzf1	7:12776230-12788691	-	protein_coding	0.552361	0.21589	2.55853	0.0105116	0.0886098
ENSMUSG00000036450	Hif1an	19:44551289-44564713	+	protein_coding	0.28735	0.112369	2.55719	0.0105521	0.08888
ENSMUSG00000010914	Pdhx	2:102851420-102903858	-	protein_coding	-0.290214	0.113495	-2.55707	0.0105558	0.08888
ENSMUSG00000030987	Stim1	7:101917013-102086526	+	protein_coding	0.256676	0.100401	2.55652	0.0105725	0.0889693
ENSMUSG00000056812	St8sia3	18:64387430-64412682	+	protein_coding	0.344884	0.134933	2.55597	0.0105894	0.0890209
ENSMUSG00000026797	Stxbp1	2:32677614-32737257	-	protein_coding	0.285902	0.111859	2.55592	0.0105909	0.0890209
ENSMUSG00000031388	Naa10	X:72960479-72965550	-	protein_coding	-0.481318	0.188373	-2.55513	0.0106148	0.089153
ENSMUSG00000031807	Pgls	8:72044820-72053736	+	protein_coding	-0.280253	0.109688	-2.555	0.0106188	0.089153
ENSMUSG00000058093	Zfp729b	13:67737558-67757826	-	protein_coding	-0.803226	0.314467	-2.55425	0.0106417	0.0892937
ENSMUSG00000034765	Dusp5	19:53517540-53530862	+	protein_coding	0.595985	0.233399	2.5535	0.0106645	0.0894336
ENSMUSG00000036686	Cc2d1a	8:84859457-84874565	-	protein_coding	-0.232554	0.0910997	-2.55275	0.0106877	0.0895576
ENSMUSG00000073700	Klhl21	4:152093260-152102137	+	protein_coding	0.502676	0.196926	2.55262	0.0106916	0.0895576
ENSMUSG00000018861	Fdxr	11:115158850-115167876	-	protein_coding	-0.335142	0.131347	-2.55159	0.0107234	0.0897723
ENSMUSG00000064043	Trerf1	17:47451801-47672883	+	protein_coding	0.354192	0.138963	2.54882	0.0108088	0.0904127
ENSMUSG00000025207	Sema4g	19:44977540-44991836	+	protein_coding	0.300524	0.117912	2.54871	0.0108123	0.0904127
ENSMUSG00000021270	Hsp90aa1	12:110657039-110669162	-	protein_coding	-0.2638	0.103524	-2.54821	0.0108278	0.0904904
ENSMUSG00000035024	Ncapd3	9:26941471-27006611	+	protein_coding	0.408596	0.160394	2.54746	0.0108511	0.0906327
ENSMUSG00000029649	Pomp	5:147797271-147813266	+	protein_coding	-0.199378	0.0783122	-2.54594	0.0108984	0.0909446
ENSMUSG00000045257	Morn2	17:80597632-80604905	+	protein_coding	-0.314447	0.123523	-2.54566	0.0109071	0.0909446
ENSMUSG00000041773	Enc1	13:97377613-97389542	+	protein_coding	0.364516	0.143191	2.54566	0.0109071	0.0909446
ENSMUSG00000041702	Btbd7	12:102747056-102844730	-	protein_coding	0.305975	0.120239	2.54471	0.0109368	0.0911399
ENSMUSG00000049807	Arhgap23	11:97306359-97393228	+	protein_coding	0.304529	0.119727	2.54353	0.0109738	0.0913614
ENSMUSG00000046157	Tmem229b	12:79008569-79054401	-	protein_coding	0.436199	0.171498	2.54346	0.0109759	0.0913614
ENSMUSG00000040712	Camta2	11:70560289-70578931	-	protein_coding	0.22996	0.0905039	2.54089	0.0110571	0.0919847
ENSMUSG00000042202	Slc35e2	4:155685873-155707797	+	protein_coding	0.315102	0.124033	2.54047	0.0110705	0.0920436
ENSMUSG00000005225	Plekha8	6:54572096-54622824	+	protein_coding	0.557872	0.21964	2.53994	0.0110873	0.0921306
ENSMUSG00000074749	Kiz	2:146697784-146812017	+	protein_coding	-0.456037	0.179564	-2.53969	0.0110951	0.0921427
ENSMUSG00000030109	Slc6a12	6:121320035-121342734	+	protein_coding	-1.26167	0.496835	-2.53942	0.0111037	0.092162
ENSMUSG00000044813	Shb	4:45423278-45532470	-	protein_coding	0.396024	0.156015	2.53837	0.011137	0.0923859
ENSMUSG00000078716	Tmem8b	4:43668971-43692668	+	protein_coding	0.284168	0.111972	2.53785	0.0111536	0.0923889
ENSMUSG00000027122	Arl14ep	2:106792872-106804769	-	protein_coding	-0.29367	0.115717	-2.53784	0.0111539	0.0923889
ENSMUSG00000015757	Ppil4	10:7668655-7698899	+	protein_coding	-0.334188	0.131686	-2.53776	0.0111564	0.0923889
ENSMUSG00000039252	Lgi2	5:52690859-52723804	-	protein_coding	0.415448	0.163728	2.53743	0.011167	0.0924243
ENSMUSG00000117698	BC037704	19:43663572-43665615	+	lncRNA	1.1144	0.439246	2.53707	0.0111785	0.0924494
ENSMUSG00000002808	Epdr1	13:19775876-19804097	-	protein_coding	-0.257062	0.101328	-2.53694	0.0111827	0.0924494
ENSMUSG00000034327	Kctd9	14:67953386-67979759	+	protein_coding	0.5055	0.199286	2.53655	0.0111951	0.0924831
ENSMUSG00000041720	Pi4ka	16:17098215-17224178	-	protein_coding	0.223988	0.0883089	2.53641	0.0111995	0.0924831
ENSMUSG00000015488	Cacfd1	2:26899938-26911101	+	protein_coding	0.291329	0.11495	2.5344	0.011264	0.0929635
ENSMUSG00000028234	Rps20	4:3831334-3835665	-	protein_coding	-0.345144	0.136253	-2.53311	0.0113055	0.0932527
ENSMUSG00000024346	Pfdn1	18:36536729-36587577	-	protein_coding	-0.305248	0.1206	-2.53107	0.0113716	0.0937447
ENSMUSG00000028567	Txndc12	4:108691798-108719324	+	protein_coding	-0.229624	0.0907502	-2.53028	0.0113971	0.0939018
ENSMUSG00000037060	Cavin3	7:105129290-105131507	-	protein_coding	-0.301032	0.118983	-2.53004	0.0114049	0.093913
ENSMUSG00000050390	C77080	4:129113371-129155197	-	protein_coding	0.471449	0.186362	2.52975	0.0114144	0.0939383
ENSMUSG00000037103	Dcaf15	8:84823701-84831397	-	protein_coding	0.378114	0.149523	2.5288	0.0114454	0.09414
ENSMUSG00000002227	Mov10	3:104702152-104725879	-	protein_coding	0.709139	0.280447	2.5286	0.0114519	0.0941404
ENSMUSG00000027634	Ndrg3	2:156769265-156833976	-	protein_coding	-0.159747	0.0631833	-2.52831	0.0114613	0.0941651
ENSMUSG00000054000	Tusc1	4:93222375-93223748	-	protein_coding	0.534001	0.211229	2.52806	0.0114693	0.0941777
ENSMUSG00000027852	Nras	3:102965601-102975230	+	protein_coding	0.388896	0.153886	2.52716	0.0114989	0.094367
ENSMUSG00000024640	Psat1	19:15882042-15924701	-	protein_coding	-0.192239	0.076122	-2.52541	0.0115564	0.0947857
ENSMUSG00000037736	Limch1	5:66903170-67214501	+	protein_coding	0.24048	0.0952342	2.52515	0.011565	0.094803
ENSMUSG00000001158	Snrnp27	6:86652133-86661504	-	protein_coding	-0.271313	0.107467	-2.52461	0.0115825	0.0948933
ENSMUSG00000001260	Gabrg1	5:70908390-70999960	-	protein_coding	-0.261648	0.103656	-2.52421	0.0115959	0.0949495
ENSMUSG00000054611	Kdm2a	19:4364447-4448313	-	protein_coding	0.285607	0.11317	2.5237	0.0116128	0.094988
ENSMUSG00000074466	Gm15417	3:89296640-89306097	+	lncRNA	0.318845	0.126342	2.52367	0.0116136	0.094988
ENSMUSG00000047123	Ticam1	17:56576319-56583786	-	protein_coding	-0.332823	0.131891	-2.52346	0.0116205	0.0949912
ENSMUSG00000033985	Tesk2	4:116578145-116663153	+	protein_coding	0.261058	0.103493	2.52248	0.0116529	0.0952026
ENSMUSG00000020898	Ctc1	11:68906737-68927299	+	protein_coding	0.288362	0.114326	2.52227	0.0116599	0.095206
ENSMUSG00000029755	Dlx5	6:6877805-6882085	-	protein_coding	0.608324	0.241214	2.52192	0.0116715	0.0952479
ENSMUSG00000091570	Gm7707	14:31988550-31989705	-	processed_pseudogene	-0.646095	0.256271	-2.52115	0.0116973	0.0954034
ENSMUSG00000016984	Etaa1	11:17888756-17903875	-	protein_coding	0.391042	0.155117	2.52095	0.0117037	0.0954034
ENSMUSG00000040734	Ppp1r13l	7:19093674-19112458	+	protein_coding	0.656211	0.260327	2.52072	0.0117115	0.0954133
ENSMUSG00000046364	Rpl27a	7:109118354-109121574	+	protein_coding	-0.313533	0.124473	-2.51888	0.011773	0.0958111
ENSMUSG00000022508	Bcl6	16:23783802-23807602	-	protein_coding	0.292877	0.116273	2.51886	0.0117734	0.0958111
ENSMUSG00000057706	Mex3b	7:82516541-82520723	+	protein_coding	0.652069	0.258915	2.51846	0.0117868	0.0958224
ENSMUSG00000061904	Slc25a3	10:90952436-90959921	-	protein_coding	-0.266955	0.106001	-2.51843	0.011788	0.0958224
ENSMUSG00000025269	Apex2	X:149302515-149372864	-	protein_coding	-0.654282	0.259938	-2.51707	0.0118336	0.0961396
ENSMUSG00000043162	Pyurf	6:57663561-57669063	-	protein_coding	-0.265062	0.105321	-2.51669	0.0118462	0.0961883
ENSMUSG00000040666	Sh3bgr	16:96001650-96030135	+	protein_coding	0.870958	0.346159	2.51607	0.0118673	0.0962622
ENSMUSG00000030286	Emc3	6:113491835-113508613	-	protein_coding	-0.175852	0.0698927	-2.51603	0.0118685	0.0962622
ENSMUSG00000062647	Rpl7a	2:26800776-26803330	+	protein_coding	-0.377976	0.150252	-2.51562	0.0118824	0.0962916
ENSMUSG00000041961	Znrf3	11:5226324-5394847	-	protein_coding	0.383227	0.152344	2.51553	0.0118853	0.0962916
ENSMUSG00000025871	4833439L19Rik	13:54699031-54713248	-	protein_coding	0.177468	0.0705582	2.51519	0.0118967	0.0962968
ENSMUSG00000006095	Tbcb	7:29923556-29931697	-	protein_coding	-0.308361	0.122603	-2.51512	0.0118992	0.0962968
ENSMUSG00000037196	Pacrg	17:10621941-11059198	-	protein_coding	-0.38156	0.151728	-2.51476	0.0119113	0.0963413
ENSMUSG00000040365	Trim41	11:48697231-48708180	-	protein_coding	0.237123	0.0943328	2.51368	0.0119478	0.0965832
ENSMUSG00000060301	2610008E11Rik	10:78900208-78933434	-	protein_coding	1.06364	0.423212	2.51325	0.0119624	0.0966477
ENSMUSG00000019947	Arid5b	10:67928350-68114570	-	protein_coding	0.334571	0.133174	2.51228	0.0119955	0.096861
ENSMUSG00000030075	Cntn3	6:102139616-102550062	-	protein_coding	0.750145	0.29865	2.51179	0.012012	0.096941
ENSMUSG00000043463	Rab9b	X:135758896-135769504	-	protein_coding	0.507027	0.201882	2.51151	0.0120217	0.0969655
ENSMUSG00000043279	Trim56	5:137134498-137145063	-	protein_coding	-0.265261	0.105653	-2.51069	0.0120497	0.0971371
ENSMUSG00000045994	B3gat1	9:26645024-26674397	+	protein_coding	0.312709	0.124565	2.51041	0.0120591	0.0971596
ENSMUSG00000042423	Fbrs	7:127078371-127090883	+	protein_coding	-0.302157	0.120445	-2.50868	0.0121184	0.0975513
ENSMUSG00000021596	Mctp1	13:76532259-77179929	+	protein_coding	0.404214	0.161145	2.50839	0.0121284	0.0975513
ENSMUSG00000022884	Eif4a2	16:22926194-22932886	+	protein_coding	-0.192972	0.076933	-2.50831	0.0121309	0.0975513
ENSMUSG00000019124	Scrn1	6:54478158-54543474	-	protein_coding	-0.200311	0.0798623	-2.50821	0.0121345	0.0975513
ENSMUSG00000025092	Hspa12a	19:58784182-58932086	-	protein_coding	0.415304	0.1656	2.50786	0.0121463	0.0975924
ENSMUSG00000054976	Nyap2	1:81054667-81319479	+	protein_coding	0.760801	0.303535	2.50647	0.0121945	0.0979251
ENSMUSG00000097061	9330151L19Rik	12:69243985-69246641	+	lncRNA	0.475307	0.189668	2.50599	0.0122109	0.0979919
ENSMUSG00000022099	Dmtn	14:70838703-70873488	-	protein_coding	0.26117	0.104229	2.50574	0.0122197	0.0979919
ENSMUSG00000040928	S100pbp	4:129041798-129083520	-	protein_coding	0.393588	0.157081	2.50564	0.0122229	0.0979919
ENSMUSG00000021066	Atl1	12:69939388-70013191	+	protein_coding	0.415307	0.165775	2.50524	0.0122368	0.0980148
ENSMUSG00000031870	Pgr	9:8899834-8968612	+	protein_coding	0.450534	0.179842	2.50517	0.0122392	0.0980148
ENSMUSG00000028990	Lzic	4:149569686-149581125	+	protein_coding	-0.293523	0.117182	-2.50484	0.0122507	0.098035
ENSMUSG00000046434	Hnrnpa1	15:103148859-103155119	+	protein_coding	-0.513136	0.204868	-2.50471	0.0122552	0.098035
ENSMUSG00000027782	Kpna4	3:68974482-69034446	-	protein_coding	-0.191053	0.0762896	-2.50432	0.0122688	0.0980864
ENSMUSG00000044528	Tram1l1	3:124114504-124118392	+	protein_coding	-0.384058	0.153369	-2.50414	0.0122751	0.0980864
ENSMUSG00000054728	Phactr1	13:42834099-43292002	+	protein_coding	0.253041	0.101061	2.50385	0.0122849	0.0981017
ENSMUSG00000035062	Zc4h2	X:94682799-94702115	-	protein_coding	-0.266779	0.106554	-2.50369	0.0122905	0.0981017
ENSMUSG00000027499	Pkia	3:7431729-7510426	+	protein_coding	0.231539	0.092498	2.50318	0.0123084	0.0981908
ENSMUSG00000037221	Mospd3	5:137594907-137599320	-	protein_coding	0.215444	0.0861024	2.50218	0.012343	0.0983782
ENSMUSG00000027238	Frmd5	2:121376010-121637568	-	protein_coding	0.569541	0.227624	2.50211	0.0123456	0.0983782
ENSMUSG00000115149	9330188P03Rik	14:105826893-105869492	+	lncRNA	-1.02212	0.408534	-2.50192	0.0123521	0.0983782
ENSMUSG00000049866	Arl4c	1:88600847-88629943	-	protein_coding	0.338643	0.135394	2.50117	0.0123784	0.0984935
ENSMUSG00000029659	Medag	5:149335214-149355188	+	protein_coding	-0.723954	0.289454	-2.5011	0.0123808	0.0984935
ENSMUSG00000033417	Cacul1	19:60513134-60569463	-	protein_coding	0.275101	0.109999	2.50093	0.0123869	0.0984935
ENSMUSG00000022235	Cmbl	15:31565535-31590265	+	protein_coding	-0.396674	0.158635	-2.50054	0.0124003	0.0984937
ENSMUSG00000062184	Hs6st2	X:50476089-50770733	-	protein_coding	0.690708	0.276223	2.50054	0.0124004	0.0984937
ENSMUSG00000034706	Dnai2	11:114618234-114648715	+	protein_coding	-0.583965	0.23357	-2.50018	0.0124131	0.0985411
ENSMUSG00000071711	Mpst	15:78290616-78298213	+	protein_coding	-0.21054	0.0842367	-2.49938	0.012441	0.0987088
ENSMUSG00000023186	Vwa5a	9:38629564-38654633	+	protein_coding	-0.333298	0.133388	-2.49871	0.0124648	0.0988312
ENSMUSG00000058706	0610030E20Rik	6:72324300-72330131	+	protein_coding	0.480753	0.192423	2.49842	0.0124747	0.0988312
ENSMUSG00000021431	Snrnp48	13:38388914-38411641	+	protein_coding	-0.346888	0.138846	-2.49836	0.0124768	0.0988312
ENSMUSG00000074766	Ism1	2:139520098-139600501	+	protein_coding	0.698004	0.279423	2.49802	0.012489	0.098837
ENSMUSG00000040964	Arhgef10l	4:140241796-140393323	-	protein_coding	0.268738	0.107583	2.49796	0.0124911	0.098837
ENSMUSG00000033735	Spr	6:85107158-85114748	-	protein_coding	-0.256191	0.102595	-2.49712	0.0125205	0.0990162
ENSMUSG00000031245	Hmgn5	X:108048140-108057010	-	protein_coding	-0.347137	0.139069	-2.49615	0.0125548	0.0992334
ENSMUSG00000048186	Bend7	2:4722642-4806953	+	protein_coding	0.745278	0.298757	2.4946	0.01261	0.0996155
ENSMUSG00000048376	F2r	13:95738311-95754995	-	protein_coding	0.558733	0.224028	2.49403	0.0126301	0.0997206
ENSMUSG00000026239	Pde6d	1:86470716-86510351	-	protein_coding	-0.155987	0.0625512	-2.49375	0.0126402	0.0997462
ENSMUSG00000033526	Ppip5k1	2:121141042-121185877	-	protein_coding	0.305763	0.122621	2.49355	0.0126472	0.0997475
ENSMUSG00000042659	Arrdc4	7:68386743-68398989	-	protein_coding	0.627794	0.251813	2.49309	0.0126636	0.0998226
ENSMUSG00000002250	Ppard	17:28451674-28520448	+	protein_coding	0.226123	0.0907079	2.49287	0.0126715	0.0998313
ENSMUSG00000097787	2700046G09Rik	19:32366591-32368705	+	lncRNA	-0.671847	0.269818	-2.49	0.0127742	0.100551
ENSMUSG00000031826	Usp10	8:120637099-120684299	+	protein_coding	-0.250242	0.100504	-2.48987	0.012779	0.100551
ENSMUSG00000028057	Rit1	3:88624145-88638356	+	protein_coding	-0.254739	0.102315	-2.48974	0.0127836	0.100551
ENSMUSG00000023805	Synj2	17:5991555-6094565	+	protein_coding	0.334035	0.134181	2.48944	0.0127944	0.100582
ENSMUSG00000020399	Havcr2	11:46345762-46372082	+	protein_coding	0.954324	0.383548	2.48815	0.0128411	0.100894
ENSMUSG00000020150	Gamt	10:80093985-80096846	-	protein_coding	-0.322286	0.129544	-2.48785	0.0128517	0.100899
ENSMUSG00000032399	Rpl4	9:64080657-64085948	+	protein_coding	-0.235007	0.094466	-2.48775	0.0128556	0.100899
ENSMUSG00000112054	Gm33680	12:45513056-45593460	+	lncRNA	-1.05952	0.426	-2.48714	0.0128776	0.100965
ENSMUSG00000042348	Arl15	13:113931041-114293997	+	protein_coding	0.340214	0.136805	2.48685	0.0128878	0.100965
ENSMUSG00000028619	Tceanc2	4:106991352-107036313	-	protein_coding	-0.401532	0.161466	-2.48678	0.0128904	0.100965
ENSMUSG00000048826	Dact2	17:14415314-14424566	-	protein_coding	0.433334	0.174257	2.48675	0.0128917	0.100965
ENSMUSG00000021715	Cwc27	13:104767648-104953650	-	protein_coding	-0.330967	0.133174	-2.48522	0.0129472	0.101345
ENSMUSG00000040570	Rundc3b	5:8540334-8672952	-	protein_coding	0.423417	0.170533	2.48291	0.0130314	0.10195
ENSMUSG00000039789	Zfp597	16:3676185-3702425	-	protein_coding	0.453906	0.182836	2.48259	0.013043	0.101986
ENSMUSG00000033938	Ndufb7	8:84293300-84298255	+	protein_coding	-0.336024	0.135391	-2.48188	0.0130693	0.102137
ENSMUSG00000021067	Sav1	12:70011786-70033776	-	protein_coding	0.347724	0.140128	2.48147	0.0130842	0.102198
ENSMUSG00000038936	Sccpdh	1:179495775-179514754	+	protein_coding	-0.205324	0.0827632	-2.48086	0.0131064	0.102317
ENSMUSG00000039244	Ents15	5:143286950-143301115	-	protein_coding	0.287348	0.115866	2.47999	0.0131386	0.102513
ENSMUSG00000033981	Gria2	3:80588757-80710142	-	protein_coding	0.253935	0.102451	2.47859	0.0131903	0.102862
ENSMUSG00000053693	Mast1	8:85638532-85663988	-	protein_coding	0.740165	0.298813	2.47701	0.0132487	0.103217
ENSMUSG00000027637	Rab5if	2:156705048-156715483	+	protein_coding	0.301763	0.121831	2.4769	0.0132529	0.103217
ENSMUSG00000020436	Gabrg2	11:41801030-41891684	-	protein_coding	0.456	0.184109	2.47679	0.0132571	0.103217
ENSMUSG00000032352	Lrrc1	9:77338105-77452152	-	protein_coding	-0.316923	0.128005	-2.47586	0.0132914	0.103429
ENSMUSG00000036087	Slain2	5:73071647-73136172	+	protein_coding	0.299804	0.121122	2.47523	0.013315	0.103557
ENSMUSG00000028081	Rps3a1	3:86045247-86050009	-	protein_coding	-0.367451	0.148525	-2.47401	0.0133606	0.103856
ENSMUSG00000026281	Dtymk	1:93720298-93729656	-	protein_coding	-0.4361	0.176348	-2.47296	0.0134	0.104107
ENSMUSG00000046949	Nqo2	13:34148670-34172426	+	protein_coding	-0.240443	0.0972672	-2.47199	0.0134365	0.104329
ENSMUSG00000035069	Oma1	4:103171009-103229065	+	protein_coding	-0.319876	0.129414	-2.47173	0.0134462	0.104329
ENSMUSG00000063108	Zfp26	9:20339745-20371458	-	protein_coding	0.534579	0.216287	2.47162	0.0134501	0.104329
ENSMUSG00000029775	Klhdc10	6:30401867-30455178	+	protein_coding	0.223149	0.0903093	2.47095	0.0134755	0.104471
ENSMUSG00000010505	Myt1	2:181405125-181469590	+	protein_coding	1.08237	0.438071	2.47076	0.0134828	0.104472
ENSMUSG00000036622	Atp13a2	4:140714184-140734641	+	protein_coding	0.244083	0.0988126	2.47016	0.0135053	0.10459
ENSMUSG00000027184	Caprin1	2:103593286-103627994	-	protein_coding	-0.218304	0.0884054	-2.46935	0.013536	0.104719
ENSMUSG00000045215	Asxl3	18:22477303-22663284	+	protein_coding	1.03255	0.41815	2.46934	0.0135363	0.104719
ENSMUSG00000030019	Fbxl14	6:119456629-119459591	+	protein_coding	0.308413	0.124932	2.46865	0.0135623	0.10481
ENSMUSG00000021395	Spin1	13:51254916-51306582	+	protein_coding	0.302233	0.122428	2.46865	0.0135624	0.10481
ENSMUSG00000054277	Arfgap3	15:83183940-83234448	-	protein_coding	-0.375286	0.152059	-2.46803	0.013586	0.104875
ENSMUSG00000060176	Kif27	13:58435316-58506936	-	protein_coding	0.744925	0.301846	2.4679	0.013591	0.104875
ENSMUSG00000020634	Ubxn2a	12:4929032-4957705	-	protein_coding	0.314675	0.127509	2.46786	0.0135924	0.104875
ENSMUSG00000032417	Rwdd2a	9:86454044-86456952	+	protein_coding	-0.499733	0.202561	-2.46707	0.0136223	0.105051
ENSMUSG00000031910	Has3	8:107596874-107611198	+	protein_coding	1.31157	0.531683	2.46682	0.0136318	0.105068
ENSMUSG00000051316	Taf7	18:37773544-37777257	-	protein_coding	-0.40794	0.165423	-2.46605	0.0136614	0.10524
ENSMUSG00000026234	Ncl	1:86272441-86287122	-	protein_coding	-0.196093	0.0795298	-2.46566	0.0136762	0.105299
ENSMUSG00000095115	Itpripl2	7:118084334-118091198	-	protein_coding	0.495167	0.200853	2.46532	0.0136892	0.105343
ENSMUSG00000026211	Obsl1	1:75455954-75483096	-	protein_coding	-0.328895	0.13342	-2.46512	0.0136967	0.105345
ENSMUSG00000057177	Gsk3a	7:24927683-24937276	-	protein_coding	0.18378	0.074582	2.46413	0.0137346	0.105552
ENSMUSG00000027198	Ext2	2:93491373-93652913	-	protein_coding	-0.223795	0.0908243	-2.46404	0.0137381	0.105552
ENSMUSG00000040253	Gbp7	3:142236103-142255910	+	protein_coding	-0.431904	0.175328	-2.46341	0.0137621	0.105674
ENSMUSG00000005802	Slc30a4	2:122523153-122544583	-	protein_coding	0.427881	0.173709	2.46321	0.0137698	0.105674
ENSMUSG00000024261	Syt4	18:31570861-31580459	-	protein_coding	0.380759	0.154588	2.46306	0.0137756	0.105674
ENSMUSG00000070304	Scn2b	9:45029080-45041368	+	protein_coding	0.345148	0.140155	2.46262	0.0137927	0.105734
ENSMUSG00000051735	Rinl	7:28488394-28498388	+	protein_coding	-0.609469	0.247503	-2.46248	0.0137982	0.105734
ENSMUSG00000029207	Apbb2	5:66456046-66776127	-	protein_coding	0.37997	0.154324	2.46216	0.0138103	0.105734
ENSMUSG00000031070	Mrgprf	7:144854565-144863294	+	protein_coding	0.91586	0.372033	2.46177	0.0138254	0.105734
ENSMUSG00000028622	Mrpl37	4:106913071-106924065	-	protein_coding	-0.188524	0.0765822	-2.46173	0.013827	0.105734
ENSMUSG00000097785	B230217O12Rik	19:57311625-57349303	-	lncRNA	0.996758	0.404935	2.46152	0.0138348	0.105734
ENSMUSG00000022132	Cldn10	14:119025320-119112901	+	protein_coding	-0.217088	0.0881937	-2.46149	0.013836	0.105734
ENSMUSG00000023277	Twf2	9:106080307-106092588	+	protein_coding	-0.247909	0.100721	-2.46135	0.0138415	0.105734
ENSMUSG00000020116	Pno1	11:17153198-17161568	-	protein_coding	-0.256459	0.104256	-2.4599	0.0138974	0.106105
ENSMUSG00000020895	Tmem107	11:68961632-68964119	+	protein_coding	0.52254	0.212448	2.45961	0.0139086	0.106126
ENSMUSG00000031169	Porcn	X:8060087-8072764	-	protein_coding	-0.235008	0.0955526	-2.45946	0.0139146	0.106126
ENSMUSG00000026986	Hnmt	2:23892922-23939406	-	protein_coding	-0.294424	0.119787	-2.4579	0.0139752	0.106532
ENSMUSG00000002771	Grin2d	7:45481307-45527802	-	protein_coding	0.655667	0.266891	2.45669	0.0140225	0.106836
ENSMUSG00000021520	Uqcrb	13:67048681-67053442	-	protein_coding	-0.286139	0.116483	-2.45649	0.0140301	0.106839
ENSMUSG00000047030	Spata2	2:167323053-167334807	-	protein_coding	0.385744	0.157073	2.45582	0.0140562	0.106981
ENSMUSG00000018541	Cwc25	11:97636307-97657382	-	protein_coding	-0.327883	0.133574	-2.4547	0.0141004	0.107261
ENSMUSG00000098923	Tmem185b	1:119453890-119456713	+	protein_coding	-0.291674	0.118835	-2.45444	0.0141106	0.107283
ENSMUSG00000078117	Gm16485	9:8971792-8975774	+	TEC	0.71896	0.292969	2.45405	0.0141256	0.107342
ENSMUSG00000029725	Ppp1r35	5:137777111-137778372	+	protein_coding	-0.355485	0.144916	-2.45305	0.0141652	0.107586
ENSMUSG00000069895	Atxn1l	8:110453083-110464371	-	protein_coding	0.283398	0.115553	2.45253	0.0141855	0.107654
ENSMUSG00000040850	Psme4	11:30721726-30830361	+	protein_coding	0.324002	0.132114	2.45244	0.0141889	0.107654
ENSMUSG00000030216	Wbp11	6:136790652-136805231	-	protein_coding	-0.188638	0.0769547	-2.45129	0.0142347	0.107945
ENSMUSG00000021198	Unc79	12:102915118-103150324	+	protein_coding	0.385161	0.157166	2.45066	0.0142595	0.108049
ENSMUSG00000029596	Sdsl	5:120596251-120610875	-	protein_coding	-0.467801	0.190895	-2.45057	0.0142631	0.108049
ENSMUSG00000024642	Tle4	19:14425514-14575415	-	protein_coding	0.374568	0.152947	2.44901	0.0143248	0.108427
ENSMUSG00000049038	Mterf2	10:84955297-84963891	-	protein_coding	-0.463109	0.189106	-2.44893	0.014328	0.108427
ENSMUSG00000043587	Pxylp1	9:96705389-96774722	-	protein_coding	0.515171	0.21046	2.44783	0.0143717	0.108637
ENSMUSG00000075229	Ccdc58	16:35892055-35912490	+	protein_coding	-0.391314	0.159864	-2.4478	0.0143733	0.108637
ENSMUSG00000061451	Tmem151a	19:5120887-5135559	-	protein_coding	0.342833	0.140065	2.44767	0.0143781	0.108637
ENSMUSG00000049536	Tceal1	X:135608731-135612227	+	protein_coding	-0.275209	0.11247	-2.44696	0.0144066	0.108796
ENSMUSG00000071528	Atp5md	19:47071903-47079086	-	protein_coding	0.665778	0.272105	2.44677	0.0144143	0.108798
ENSMUSG00000018379	Srsf1	11:87938199-87944581	+	protein_coding	-0.416826	0.17042	-2.44588	0.0144498	0.108959
ENSMUSG00000080727	C920021L13Rik	3:95778820-95796405	+	lncRNA	1.14035	0.466236	2.44586	0.0144506	0.108959
ENSMUSG00000069631	Strada	11:106054156-106092994	-	protein_coding	0.284351	0.116325	2.44446	0.0145071	0.109221
ENSMUSG00000018446	C1qbp	11:70868662-70873852	-	protein_coding	-0.208489	0.0852914	-2.44444	0.0145079	0.109221
ENSMUSG00000034610	Tut4	4:108316623-108416618	+	protein_coding	0.426886	0.174678	2.44384	0.014532	0.109346
ENSMUSG00000039852	Rere	4:150366103-150706423	+	protein_coding	0.246612	0.100939	2.44317	0.0145588	0.109492
ENSMUSG00000058897	Col25a1	3:129925150-130393526	+	protein_coding	0.402359	0.164709	2.44285	0.0145717	0.109532
ENSMUSG00000004032	Gstm5	3:107803137-107806002	+	protein_coding	-0.368946	0.151133	-2.44121	0.0146383	0.109971
ENSMUSG00000001663	Gstt1	10:75619647-75634418	-	protein_coding	-0.332882	0.136369	-2.44104	0.0146452	0.109971
ENSMUSG00000024862	Klc2	19:5157774-5168588	-	protein_coding	0.200507	0.0821553	2.44059	0.0146633	0.11005
ENSMUSG00000047146	Tet1	10:62640349-62744775	-	protein_coding	0.477566	0.19572	2.44005	0.0146853	0.110158
ENSMUSG00000059708	Akap17b	X:35871967-35909048	-	protein_coding	0.45006	0.184463	2.43984	0.0146938	0.110166
ENSMUSG00000104346	Pcdhga3	18:37807360-37974926	+	protein_coding	0.672239	0.27561	2.4391	0.0147239	0.11023
ENSMUSG00000048834	Vstm2a	11:16207724-16377310	+	protein_coding	0.406442	0.166656	2.43881	0.0147357	0.11023
ENSMUSG00000091329	1700112D23Rik	3:28756816-28835313	-	lncRNA	1.25506	0.514632	2.43874	0.0147384	0.11023
ENSMUSG00000032224	Fam81a	9:69995793-70049842	-	protein_coding	0.309817	0.12704	2.43873	0.0147389	0.11023
ENSMUSG00000039156	Stim2	5:54155841-54278399	+	protein_coding	0.326777	0.133996	2.4387	0.0147401	0.11023
ENSMUSG00000020232	Hmg20b	10:81181882-81186314	-	protein_coding	-0.209656	0.0859799	-2.43844	0.014751	0.110254
ENSMUSG00000034278	Dnajc17	2:119002981-119039276	-	protein_coding	-0.499674	0.205011	-2.4373	0.0147973	0.110489
ENSMUSG00000052033	Pfdn4	2:170338348-170361043	+	protein_coding	-0.450039	0.184647	-2.43729	0.0147976	0.110489
ENSMUSG00000001323	Srr	11:74797185-74816774	-	protein_coding	0.196492	0.0806478	2.43642	0.0148334	0.110668
ENSMUSG00000001334	Fndc5	4:129030792-129038386	+	protein_coding	0.266658	0.10945	2.43634	0.0148367	0.110668
ENSMUSG00000082186	Gm12403	4:41168646-41169604	+	processed_pseudogene	-0.711199	0.291964	-2.43591	0.0148543	0.110743
ENSMUSG00000028410	Dnaja1	4:40722150-40737149	+	protein_coding	-0.268124	0.110087	-2.43557	0.0148685	0.110792
ENSMUSG00000021025	Nfkbia	12:55536195-55539432	-	protein_coding	0.815628	0.334928	2.43523	0.0148822	0.110794
ENSMUSG00000028060	Khdc4	3:88593110-88620231	+	protein_coding	-0.333701	0.137033	-2.43519	0.014884	0.110794
ENSMUSG00000037791	Phf12	11:77873580-77921365	+	protein_coding	0.278795	0.114552	2.43378	0.0149421	0.111169
ENSMUSG00000043419	Rnf227	11:69231287-69233467	+	protein_coding	0.280298	0.11518	2.43356	0.0149511	0.11118
ENSMUSG00000037622	Wdtc1	4:133019770-133080792	-	protein_coding	0.289254	0.118896	2.43283	0.0149813	0.111347
ENSMUSG00000034656	Cacna1a	8:85065268-85366875	+	protein_coding	0.310247	0.127553	2.4323	0.0150032	0.111454
ENSMUSG00000061578	Ksr2	5:117552036-117913068	+	protein_coding	0.434631	0.178718	2.43193	0.0150184	0.111471
ENSMUSG00000024098	Twsg1	17:66228967-66258221	-	protein_coding	0.221709	0.091168	2.43188	0.0150208	0.111471
ENSMUSG00000028920	Fbxo42	4:140875224-140931373	+	protein_coding	0.312018	0.128319	2.43157	0.0150334	0.111502
ENSMUSG00000029769	Ccdc136	6:29396308-29426987	+	protein_coding	-0.208702	0.0858359	-2.43141	0.0150403	0.111502
ENSMUSG00000027381	Bcl2l11	2:127967958-128004467	+	protein_coding	0.642884	0.264432	2.43119	0.0150495	0.111513
ENSMUSG00000031078	Cttn	7:143989470-144024746	-	protein_coding	-0.21918	0.0901615	-2.43097	0.0150583	0.111522
ENSMUSG00000006191	Cdkal1	13:29375729-30039657	-	protein_coding	-0.334818	0.137765	-2.43036	0.0150837	0.111653
ENSMUSG00000092203	1110038B12Rik	17:35167235-35171498	-	lncRNA	-0.46688	0.192131	-2.43001	0.0150984	0.111705
ENSMUSG00000039929	Urb1	16:90548415-90607301	-	protein_coding	0.516379	0.212528	2.4297	0.0151112	0.111743
ENSMUSG00000058486	Wdr91	6:34857361-34887811	-	protein_coding	0.303775	0.125064	2.42896	0.0151422	0.111915
ENSMUSG00000035189	Ano4	10:88784856-89180624	-	protein_coding	0.626045	0.257799	2.42842	0.0151649	0.111997
ENSMUSG00000027551	Zfp64	2:168735251-168797507	-	protein_coding	-0.222289	0.0915409	-2.42831	0.0151694	0.111997
ENSMUSG00000040433	Zbtb38	9:96564823-96634884	-	protein_coding	0.294718	0.121379	2.42807	0.0151793	0.111997
ENSMUSG00000035890	Rnf126	10:79594349-79602786	-	protein_coding	0.211589	0.0871465	2.42796	0.0151839	0.111997
ENSMUSG00000032212	Sltm	9:70450036-70499516	+	protein_coding	-0.370427	0.152606	-2.42734	0.01521	0.112125
ENSMUSG00000046318	Ccbe1	18:66178373-66435812	-	protein_coding	1.32237	0.544816	2.42718	0.0152167	0.112125
ENSMUSG00000031904	Slc7a6	8:106895489-106925338	+	protein_coding	0.492712	0.203027	2.42683	0.0152313	0.112176
ENSMUSG00000027429	Sec23b	2:144398149-144432669	+	protein_coding	-0.22645	0.0933196	-2.4266	0.0152409	0.11219
ENSMUSG00000026825	Dnm1	2:32198483-32243350	-	protein_coding	0.373437	0.153917	2.42622	0.015257	0.112251
ENSMUSG00000031818	Cox4i1	8:121394961-121400946	+	protein_coding	-0.254258	0.10482	-2.42565	0.0152808	0.112348
ENSMUSG00000053046	Brsk2	7:141503488-141557984	+	protein_coding	0.277005	0.114215	2.42529	0.0152962	0.112348
ENSMUSG00000079481	Nhsl2	X:100892991-101135661	+	protein_coding	0.434453	0.179148	2.4251	0.015304	0.112348
ENSMUSG00000025728	Pigq	17:26145395-26163910	-	protein_coding	0.228784	0.0943526	2.42477	0.015318	0.112348
ENSMUSG00000033933	Vhl	6:113600920-113608594	+	protein_coding	-0.172565	0.0711715	-2.42464	0.0153234	0.112348
ENSMUSG00000016308	Ube2a	X:36064828-36147875	+	protein_coding	-0.178035	0.0734276	-2.42464	0.0153236	0.112348
ENSMUSG00000016346	Kcnq2	2:180717372-180777093	-	protein_coding	0.368159	0.151842	2.42463	0.0153241	0.112348
ENSMUSG00000055373	Fut9	4:25609332-25800244	-	protein_coding	0.358622	0.147964	2.42372	0.0153626	0.112574
ENSMUSG00000041415	Dicer1	12:104654001-104718211	-	protein_coding	0.239721	0.0989205	2.42337	0.0153772	0.112625
ENSMUSG00000086938	4930481A15Rik	19:5456768-5472875	+	lncRNA	0.75395	0.311167	2.42297	0.0153941	0.112692
ENSMUSG00000011751	Sptbn4	7:27055808-27147111	-	protein_coding	0.352309	0.145417	2.42276	0.0154033	0.112702
ENSMUSG00000096146	Kcnj11	7:45743377-45750188	-	protein_coding	0.386505	0.159554	2.4224	0.0154183	0.112756
ENSMUSG00000033676	Gabrb3	7:57069440-57478550	+	protein_coding	0.36019	0.148717	2.42198	0.0154361	0.112811
ENSMUSG00000009585	Apobec3	15:79775860-79800107	+	protein_coding	-0.354437	0.146349	-2.42186	0.0154413	0.112811
ENSMUSG00000071172	Srsf3	17:29251602-29262347	+	protein_coding	-0.311019	0.12852	-2.42	0.0155203	0.113331
ENSMUSG00000030306	Tmtc1	6:148133928-148345887	-	protein_coding	0.297162	0.122824	2.41941	0.0155456	0.113458
ENSMUSG00000024897	Apba1	19:23736251-23926960	+	protein_coding	0.313896	0.129767	2.41893	0.0155663	0.113553
ENSMUSG00000032942	Ucp3	7:100122197-100135639	+	protein_coding	0.292361	0.120874	2.41872	0.0155753	0.113562
ENSMUSG00000032036	Kirrel3	9:34397190-34948012	+	protein_coding	-0.291955	0.120736	-2.41813	0.0156006	0.11365
ENSMUSG00000021068	Nin	12:70058209-70160491	-	protein_coding	0.263318	0.108896	2.41807	0.0156031	0.11365
ENSMUSG00000054604	Cggbp1	16:64672359-64679870	+	protein_coding	0.31403	0.129888	2.4177	0.0156191	0.11371
ENSMUSG00000020160	Meis1	11:18829817-18968985	-	protein_coding	-0.477028	0.197439	-2.41608	0.0156885	0.114146
ENSMUSG00000002635	Pdcd2l	7:33883924-33896086	-	protein_coding	-0.339908	0.140694	-2.41594	0.0156946	0.114146
[truncated: 53,439 more rows]
