# Supplementary material for: The gut microbiome controls reactive astrocytosis during Aβ amyloidosis via propionate-mediated regulation of IL-17
Source: J Clin Invest. 2025 May 13;135(13):e180826. doi: 10.1172/JCI180826 (PMC12208551; doi:10.1172/JCI180826)
Supplement: Supplemental table 4 [file jci-135-180826-s014.xlsx]

## Sheet: Sheet1
Cell population	Gating markers		Panel 1				Panel 2
B Cells	CD3-B220+CD11c-		Laser	Marker	Catalog number		Laser	Marker	Catalog number
T Cells	B220-CD3+		PE	NK1.1	557391		FITC	FoxP3	567453
CD4 T cells	B220-CD3+CD8-CD4+		PE-Cy7	Ly-6C	50-164-442		PercpCy5.5	CD8	109227
CD8 T cells	B220-CD3+CD4-CD8+		APC-Cy7	CD4	552051		PE-Cy7	CD25	552880
NK Cells	CD3-B220-NK1.1+		BV421	LD	50-112-8817		AF647	Rorgt	562682
cDCs	CD3-B220-CD11c+MHCII+		BV605	MHCII	563413		APC-Cy7	CD4	552051
pDCs	B220+Ly6C+CD317+		BUV396	CD3	563553		BV421	LD	50-112-8817
Tregs	B220-CD3+CD4+FoxP3+		BUV496	B220	612950		BUV396	CD3	744118
Th17	B220-CD3+CD4+Rorgt+		BUV737	CD11c	612797		BUV496	B220	612950
gdT Cell	B220-CD3+gdTCR+		AF647	CD317	50-164-335		BUV737	gd T cell	744118
