# Supplementary material for: The gut microbiome controls reactive astrocytosis during Aβ amyloidosis via propionate-mediated regulation of IL-17
Source: J Clin Invest. 2025 May 13;135(13):e180826. doi: 10.1172/JCI180826 (PMC12208551; doi:10.1172/JCI180826)
Supplement: Supplemental table 5 [file jci-135-180826-s015.xlsx]

## Sheet: 0_VHL_vs_ABX_final_MAST_degs_02
	p_val	avg_log2FC	p_val_adj
Gm42418	2.91e-119	0.364717	5.44e-116
AY036118	9.37e-72	0.345358	1.75e-68
AC149090.1	6.71e-26	-0.391798	1.25e-22
Apoe	7.63e-26	0.241653	1.43e-22
Cst3	2.69e-20	0.245966	5.02e-17
Camk2n1	6.41e-18	0.308454	1.2e-14
Cox8a	2.24e-16	0.29661	4.19e-13
Fth1	3.27e-16	0.20068	6.1e-13
Camk1d	5.91e-13	0.243023	1.1e-09
Nrgn	7.21e-12	0.244052	1.35e-08
Hexb	1.43e-11	0.280148	2.66e-08
Slc1a2	1.23e-10	0.20828	2.29e-07
Slc17a7	7.13e-10	0.198105	1.33e-06
Fau	3.67e-09	0.240821	6.85e-06
Cox4i1	3.92e-09	0.208985	7.33e-06
Pde4d	7.37e-09	-0.318951	1.38e-05
Ddn	4.38e-08	0.251329	8.19e-05
Mt3	1.97e-07	0.215557	0.000367132
Eef1a1	2.48e-07	0.174594	0.000463073
Map1a	3.11e-07	0.211154	0.000580343
Lncpint	3.91e-07	-0.261578	0.000729747
Clstn2	5.19e-07	-0.266138	0.000969204
Ndn	5.85e-07	0.248521	0.00109308
Olfm1	6.28e-07	0.190325	0.00117182
Uqcr11	6.89e-07	0.252108	0.00128616
Cox7c	8.25e-07	0.203851	0.00153956
Dlgap2	1.34e-06	-0.259987	0.00249731
Kcnq5	1.37e-06	-0.235308	0.00256368
Tenm4	2.39e-06	-0.160815	0.0044693
Tmem130	5.01e-06	-0.208008	0.00934481
Glul	5.68e-06	0.236247	0.0106123
Cox6c	6.97e-06	0.185707	0.0130122
Calm1	7.15e-06	0.118586	0.013352
Celf2	7.4e-06	-0.197296	0.0138072
Atp5mpl	9.09e-06	0.189445	0.0169627
Atp1b1	9.71e-06	0.162299	0.0181332
2900097C17Rik	1.05e-05	0.17218	0.0195648
Cobl	1.09e-05	-0.227352	0.0202785
Ak5	1.23e-05	-0.187992	0.0228839
Rgs6	1.31e-05	-0.288241	0.0244155
Sec61a1	1.33e-05	0.227688	0.0249156
Cmss1	1.37e-05	0.122645	0.0256395
Slit3	1.42e-05	-0.183572	0.0264612
Brd9	1.49e-05	-0.210674	0.0277939
Ncs1	1.62e-05	0.219991	0.0303195
Asic2	1.68e-05	-0.185379	0.0313336
Kcnip4	2.11e-05	-0.15267	0.0394716
Kif5a	2.65e-05	0.181498	0.049516
Cox5b	2.66e-05	0.184685	0.0495918
Gm48678	2.77e-05	-0.217847	0.0517559
Hpcal4	2.83e-05	0.187007	0.0529157
Ptgds	3.39e-05	-0.212365	0.0632332
Caln1	3.54e-05	-0.221748	0.0661342
Grm7	3.73e-05	-0.170255	0.0697033
Zfp365	3.97e-05	0.203758	0.0740678
Nnat	4.15e-05	-0.191172	0.0774195
Cplx1	4.15e-05	0.200701	0.0775492
Cck	4.2e-05	0.219498	0.0784759
Cdk5r2	4.39e-05	0.183761	0.0819461
Ahi1	4.42e-05	-0.160499	0.0824519
Trpm3	4.44e-05	-0.0943495	0.0829527
Phf21a	5.06e-05	-0.186695	0.0945372
Pcp4	5.09e-05	0.122812	0.0949812
Cox6a1	5.34e-05	0.187718	0.0996977
Cpe	6.5e-05	0.121032	0.121301
Ttc9b	7.7e-05	0.208126	0.143788
Ndrg2	8.04e-05	0.183071	0.150146
Klf12	8.25e-05	-0.0408041	0.154071
Cntnap5a	8.67e-05	-0.091545	0.161875
Selenow	8.83e-05	0.182629	0.164937
Tmem178b	9.26e-05	-0.115517	0.172794
Lars2	9.57e-05	0.165781	0.178583
Kcnq1ot1	9.7e-05	-0.166047	0.181045
Clstn1	9.92e-05	0.160834	0.185299
4930419G24Rik	0.000112974	-0.224455	0.210922
Farp1	0.000118064	-0.22652	0.220426
Clu	0.000123617	0.179292	0.230792
Tpt1	0.000123808	0.158361	0.23115
Sltm	0.000126539	-0.193187	0.236248
Acp1	0.000126939	-0.0932431	0.236996
Nrn1	0.000129114	0.192996	0.241056
Pigk	0.000135226	-0.152695	0.252467
Ctxn1	0.000144665	0.192947	0.27009
Sparcl1	0.00015357	0.156995	0.286715
Psd	0.000161033	0.202764	0.300648
Ppia	0.000185926	0.118604	0.347124
Trerf1	0.000192166	-0.193515	0.358774
Sorbs2os	0.000239076	-0.202637	0.446355
Gm26871	0.000286318	-0.179935	0.534555
Mcf2l	0.000301502	-0.15493	0.562905
Shank1	0.000348388	0.166141	0.650441
Tafa2	0.000358477	0.12975	0.669276
Macrod2	0.000389967	-0.120377	0.728068
Nrg3os	0.000405783	-0.256881	0.757597
P2ry14	0.000441763	-0.16231	0.824772
Fbxl17	0.000442283	-0.141652	0.825743
Eif5b	0.000482722	-0.163553	0.901242
Camk2a	0.000496036	0.103672	0.9261
4932438A13Rik	0.000531569	-0.104369	0.992439
Usp29	0.000541929	-0.114188	1
Psip1	0.000568199	-0.127105	1
Xrcc6	0.000583001	-0.176364	1
Smyd3	0.000658879	-0.0814616	1
Ctnnb1	0.000662806	0.173211	1
Ryr2	0.000684068	-0.201425	1
Pde4dip	0.000708284	-0.175659	1
Upf2	0.00075599	-0.192566	1
Tenm3	0.00076393	-0.0278637	1
Vxn	0.000808222	0.193359	1
9530059O14Rik	0.000816896	-0.227733	1
Thy1	0.00083444	0.131497	1
Gm20642	0.000924912	-0.234856	1
Pfdn5	0.000949438	0.183719	1
Thrb	0.000968083	-0.19919	1
Ppp1r9b	0.000976006	0.184988	1
Lsamp	0.000978284	-0.124041	1
Dpp10	0.000986629	-0.159964	1
Palm	0.00100492	0.158116	1
Pcsk1n	0.00100507	0.114732	1
Nckap5	0.00110026	0.192522	1
Lrrc4	0.00114673	-0.175387	1
Adcy1	0.00122769	0.179911	1
Mapk8ip2	0.00129567	0.190704	1
6330403K07Rik	0.00131515	-0.150312	1
Arglu1	0.00139229	0.102042	1
Stox2	0.00146775	0.122453	1
Ptk2	0.00162375	-0.15647	1
Mir99ahg	0.00172525	-0.0531486	1
Pak7	0.00189713	-0.204216	1
Aldoc	0.00192066	0.160244	1
Nsmf	0.00192089	0.151773	1
Ndufs7	0.00204177	-0.0731363	1
Eef1a2	0.00204465	0.145937	1
Actb	0.00210799	0.068002	1
Kctd16	0.00215195	-0.223995	1
Sec61g	0.00217488	-0.021182	1
Ube2e2	0.00221569	-0.136269	1
Khdrbs2	0.00224391	-0.189389	1
Oaz1	0.00230135	0.143376	1
Aldoa	0.00240046	0.125548	1
Sptbn4	0.00244674	-0.120764	1
Tmcc1	0.0024921	-0.182077	1
C1ql3	0.00271423	0.147897	1
Rbms3	0.00274918	-0.137695	1
Hivep3	0.00276353	-0.178895	1
Rcan2	0.00279653	-0.134573	1
Ccser1	0.00283224	-0.13903	1
Slc1a3	0.00298768	0.0646038	1
Macrod2os1	0.00300148	-0.0698769	1
Atp5md	0.0030227	0.133122	1
Ctnnd2	0.00305308	-0.172509	1
Scn1b	0.00306171	0.140993	1
Mif	0.00309627	0.143313	1
Csmd1	0.00336013	-0.182674	1
Mbnl2	0.00346662	-0.167624	1
Vapa	0.00360168	-0.150283	1
Dkk3	0.00373172	0.157366	1
Snrpf	0.00390361	-0.137472	1
Rora	0.00397416	-0.107676	1
Dscam	0.0040111	0.00199466	1
Cmip	0.00401498	-0.134067	1
Gls	0.00403697	0.0751628	1
Dner	0.00404563	-0.0892125	1
Ptn	0.00412075	0.124912	1
Cacna1b	0.00412376	-0.15599	1
Hsp90ab1	0.00416325	0.0873059	1
Ly6h	0.00431576	-0.136814	1
Dnmt3a	0.00432614	-0.13407	1
Gm28376	0.00435147	-0.19799	1
Adgrb3	0.00440326	-0.159276	1
Hap1	0.00441092	-0.0662265	1
Ccdc88a	0.00451833	-0.1514	1
Unc5d	0.00452681	0.00589403	1
Gpc6	0.00457989	-0.216429	1
Ralgps1	0.00474605	-0.144069	1
Cacnb4	0.00490349	-0.156245	1
Nrg3	0.00491895	-0.162387	1
Apc	0.0049378	0.102319	1
Chgb	0.00531046	0.131221	1
Nrsn1	0.00540796	0.152142	1
Osbpl6	0.00549446	-0.144942	1
Eif2s2	0.00552642	-0.12339	1
Mt1	0.00564756	0.0706667	1
Itpr1	0.00567918	0.0950783	1
Myt1l	0.00586342	0.10004	1
Uqcrq	0.00596274	0.159144	1
Fbxl16	0.00599114	0.128922	1
Csmd3	0.00609606	0.082747	1
Upp2	0.00613323	-0.0605214	1
Gpr88	0.00622329	0.165863	1
Ablim1	0.00639655	-0.1083	1
Disp2	0.00643468	-0.144623	1
Hs6st3	0.00647431	-0.0865057	1
5330434G04Rik	0.00654074	0.0376117	1
Arl15	0.00670247	-0.125219	1
Ndrg4	0.00689949	0.101543	1
Zmynd11	0.0069259	-0.14171	1
Sult4a1	0.00698827	0.140982	1
Agap2	0.00718774	0.133289	1
Vps13a	0.00720304	-0.117524	1
Ndufb9	0.00728635	0.152642	1
Mbd5	0.00733797	-0.108856	1
Ralyl	0.00751125	-0.178218	1
Dgkh	0.00751273	-0.116292	1
Oip5os1	0.00757407	0.16523	1
Tubb4b	0.0077869	0.139034	1
Cttnbp2	0.00780883	-0.1567	1
Epn1	0.00787618	0.154152	1
Ablim2	0.00794849	-0.148112	1
Csnk1a1	0.00799976	-0.0820103	1
Dip2c	0.00814579	-0.0405633	1
Prnp	0.00829372	0.134042	1
Ggnbp2	0.00832779	-0.139912	1
Srpk2	0.00842012	-0.135944	1
Prr16	0.00842509	-0.162232	1
Etl4	0.00843828	-0.197032	1
Suclg1	0.00844579	-0.113716	1
Acap2	0.00855403	-0.132234	1
Sptbn2	0.00855408	0.118552	1
Pld3	0.00868986	0.121245	1
Sh3rf3	0.00879059	-0.17581	1
Ywhab	0.00884304	0.0683577	1
Atp5j2	0.00895137	0.076185	1
Lhfpl3	0.00904029	0.102991	1
Mical3	0.00907684	-0.119442	1
Negr1	0.00931663	-0.0608214	1
Fgf14	0.00939842	-0.061249	1
Mycbp2	0.00943065	-0.150052	1
Srgap2	0.00945246	-0.151571	1
Cers6	0.00948199	-0.157631	1
Syt7	0.00995143	0.110684	1
A330015K06Rik	0.0102782	-0.0378727	1
Ptprn2	0.0104577	-0.0802628	1
Grcc10	0.0108843	0.141776	1
Caly	0.0111591	-0.118027	1
Spop	0.0111747	0.138485	1
Pias2	0.0111799	-0.151853	1
Camkv	0.011212	-0.0997411	1
Dgki	0.0112552	-0.174896	1
Ids	0.0114988	0.119342	1
Cbx6	0.0115308	0.121552	1
Birc6	0.0115406	-0.111554	1
Scn3a	0.0116494	-0.104126	1
Kidins220	0.0117298	0.0396291	1
Cfl1	0.0117631	0.0629984	1
Akap8l	0.0118406	-0.127123	1
Grin2b	0.0118958	-0.0894443	1
Mir100hg	0.0120238	-0.125582	1
Tnrc6b	0.0121943	-0.114293	1
Magi1	0.0128227	-0.108402	1
Smpd3	0.0131618	0.100026	1
Sod2	0.0132232	-0.00632529	1
Braf	0.0132378	-0.0897251	1
Sptbn1	0.0134329	0.0977051	1
Tcf12	0.0135919	-0.110382	1
Gng7	0.0137415	0.123333	1
Rab10	0.0137496	-0.147032	1
Cadm1	0.0139423	-0.0747027	1
Psmb1	0.0140628	-0.117212	1
Ptk2b	0.0144534	-0.0867022	1
Robo1	0.0144535	-0.123189	1
Gucy1a2	0.0145079	-0.139344	1
Lrrtm4	0.0145534	-0.162708	1
Papola	0.0145586	-0.122415	1
Gm15564	0.014689	0.127916	1
Macrod1	0.0148326	-0.0594448	1
Luc7l3	0.0151335	-0.109761	1
Rgs7	0.0153513	-0.148021	1
Dlgap3	0.015588	0.156824	1
St6galnac5	0.0157433	-0.0833157	1
Tmeff2	0.0157899	0.115729	1
Gm48091	0.0160452	-0.122478	1
Cacna1d	0.0161834	-0.145803	1
Ptprt	0.0164761	-0.139173	1
Araf	0.0166821	-0.0453097	1
Pknox2	0.0168469	-0.130425	1
Atp5b	0.0169767	0.0869404	1
Efna5	0.017051	-0.159646	1
1700054A03Rik	0.0171125	0.125432	1
2025-03-01	0.0173366	-0.158502	1
Gapdh	0.0173536	0.0810428	1
Ndufa3	0.0174776	0.118813	1
Rnf187	0.0175896	0.132506	1
Kcnt2	0.0176243	-0.0901011	1
Vamp2	0.017656	0.0615053	1
Penk	0.0177457	0.0817211	1
Eml5	0.0178049	-0.0339472	1
Mef2a	0.0179467	0.14376	1
Wipf3	0.0181003	-0.0887738	1
Gpx4	0.0183886	0.135598	1
Cpt1c	0.0188213	-0.138848	1
Zfp207	0.0188634	-0.137745	1
Astn1	0.0189353	-0.063209	1
Fmn2	0.018957	-0.0268587	1
Tnik	0.0190253	-0.109658	1
Ndufab1	0.0192521	0.0241329	1
Cacna1a	0.0193098	-0.0825869	1
Rasl10b	0.0194868	0.113374	1
Zdhhc14	0.019602	-0.142989	1
Slc22a17	0.0197301	-0.0908772	1
Ralgapa2	0.0198046	-0.096956	1
Car10	0.0198835	-0.158907	1
Fstl4	0.0199538	-0.128331	1
1110051M20Rik	0.0202202	-0.136063	1
Klc1	0.0204406	0.101896	1
Frmd4a	0.0204533	-0.0183812	1
Nisch	0.0209232	0.118845	1
Rfx7	0.0210704	-0.0405096	1
Gm43376	0.021081	-0.116467	1
Dpp6	0.021196	0.00638474	1
Gm20275	0.0213015	-0.182129	1
Gm37240	0.0215257	-0.0838138	1
Rtn1	0.0217103	0.0837068	1
Ndufb2	0.0221788	0.119807	1
Calm3	0.0223602	0.101213	1
4933424G05Rik	0.0224469	-0.148958	1
Zswim6	0.0225732	-0.144337	1
Kansl1l	0.0227284	-0.0759741	1
Lpgat1	0.0230088	0.12952	1
Nedd4l	0.0230262	-0.127387	1
Cox6b1	0.0232908	0.110667	1
Rasgef1b	0.023474	-0.0757303	1
Ssh2	0.0237251	-0.116161	1
Fgf12	0.0238356	-0.0914352	1
Cntn4	0.0238369	-0.151355	1
Pex5l	0.0238772	-0.0898775	1
Pcsk2	0.0238828	-0.0950529	1
Gabbr2	0.0241868	-0.0848698	1
Mapt	0.0246498	-0.0975943	1
Grin1	0.024833	-0.11661	1
Cdipt	0.0251841	0.0918999	1
Ghitm	0.0252299	0.114178	1
Emc10	0.0253269	0.139948	1
Gda	0.0254096	0.125958	1
Pcdh17	0.0258292	-0.0616315	1
Gm11149	0.0261453	-0.0972436	1
Map1b	0.0262642	0.0749526	1
Nipbl	0.0262877	-0.12014	1
Schip1	0.0263738	-0.139834	1
Cabp1	0.0264661	-0.0995554	1
Rimbp2	0.0268045	-0.12819	1
Camta1	0.0270767	-0.091109	1
Cox5a	0.0271936	0.0303854	1
Asb3	0.0275213	-0.0685021	1
Cox7a2	0.0278285	0.0834259	1
Tomm7	0.0281444	0.122807	1
Hspa8	0.0282234	0.0844444	1
Snap25	0.0284494	0.0653645	1
Opcml	0.0284869	-0.087535	1
Eno2	0.0286258	0.0586584	1
Cplane1	0.0286625	-0.116479	1
Ndrg3	0.0286855	0.104166	1
Cnot4	0.029453	-0.120692	1
C1qtnf4	0.0308748	0.110277	1
Aff3	0.0320015	-0.0835789	1
Scamp5	0.032013	0.0975753	1
Pnmal2	0.0322566	-0.118164	1
Zranb2	0.0324046	-0.0745645	1
Rfx3	0.0328096	-0.135699	1
Atp1a2	0.0331624	0.104268	1
Herc3	0.0331777	-0.115996	1
Chst1	0.0332293	0.121156	1
Meg3	0.0335658	-0.0119843	1
Tuba1b	0.0336176	0.104257	1
A330023F24Rik	0.0337441	-0.123807	1
Atpif1	0.0348237	0.097737	1
Pde7b	0.0349058	-0.110643	1
Sox5	0.0349456	-0.088504	1
Pfdn1	0.035057	-0.135362	1
Btbd9	0.0360278	-0.117587	1
Cdh2	0.0364173	-0.12055	1
Dbi	0.0365528	0.0770106	1
Cnksr2	0.036686	0.0264045	1
Taf1d	0.0367005	-0.110318	1
Elavl4	0.0376761	0.125695	1
H3f3b	0.0381091	0.103292	1
Rph3a	0.0383618	0.116649	1
Ubap2l	0.0385122	-0.0947974	1
Arpp21	0.0385629	0.0150944	1
Cspp1	0.0388815	-0.0194128	1
Zeb2	0.0389447	0.0726058	1
Ap2a2	0.0389668	0.108324	1
Stmn1	0.0391347	0.0827507	1
Nat8l	0.0391368	0.112258	1
Dlg1	0.0394335	-0.0970531	1
Rtf1	0.0396108	-0.0378635	1
Bex2	0.0399546	-0.0591498	1
Hs3st4	0.0399676	0.104379	1
Atp6v0b	0.0400624	0.0329149	1
Cacna2d1	0.0404044	-0.0968388	1
Eif4g3	0.0406472	-0.0894614	1
Slc38a2	0.0407476	-0.0466034	1
Gm42303	0.040764	-0.165474	1
Atp6v1b2	0.0413198	0.118352	1
Dcaf6	0.0413294	-0.127279	1
Epha6	0.0414988	-0.0110186	1
Prdx2	0.0416806	-0.0880851	1
Gm1992	0.0419443	-0.130063	1
Nfkb2	0.0420727	0.118202	1
Tafa1	0.0422548	-0.108241	1
Srebf2	0.0426382	-0.107926	1
Prkcb	0.0426405	0.0820077	1
Exoc4	0.04297	-0.0869985	1
Pgrmc1	0.0430338	0.0715304	1
Enox1	0.0436048	-0.0166075	1
Uqcrh	0.0437738	0.102036	1
Mdga2	0.0439721	0.0396632	1
Nsd3	0.0447697	-0.00116625	1
Spock2	0.0448956	0.0753924	1
Ptprg	0.0449501	-0.0634539	1
Hnrnph1	0.045196	0.0839534	1
Psma3	0.0464251	-0.0586965	1
Atp5l	0.0467488	0.0957596	1
Dnm1	0.0468037	0.0741983	1
Scd2	0.0470803	0.0637059	1
Oxr1	0.047097	-0.107828	1
Syt1	0.0472393	0.0130741	1
Ncor1	0.0473717	0.0119262	1
Srrm2	0.0479304	-0.0599732	1
Eef2	0.0481601	0.12275	1
1110004F10Rik	0.0482353	-0.046945	1
Tmbim6	0.0483039	0.130151	1
Atrx	0.0483104	0.0386655	1
Arid4b	0.048403	-0.114253	1
Ndufa2	0.0484599	0.121128	1
Stxbp1	0.0490235	0.0627455	1
Klhl29	0.0490349	-0.0879251	1
Micu3	0.0491585	-0.0106978	1
Rack1	0.049712	0.124588	1
Slc24a3	0.0498139	0.0145475	1
Serinc1	0.0508096	0.101177	1
Camk4	0.0513459	-0.0822493	1
Fry	0.0516375	-0.0785686	1
Eef1b2	0.0518082	0.0896506	1
Clk1	0.0519287	-0.0838179	1
Nrd1	0.0519596	-0.11108	1
Setbp1	0.0523543	-0.0893512	1
Igf1r	0.0523751	-0.11461	1
Cdk8	0.0536901	0.115437	1
Saraf	0.0539436	0.103511	1
Srsf11	0.0544382	-0.0609133	1
Aplp1	0.0545445	0.0704803	1
Gabarap	0.0547057	-0.00913469	1
Flywch1	0.0547538	0.0014318	1
Adgrl3	0.0549401	0.00516368	1
Naaladl2	0.0550891	0.0217732	1
Hspa5	0.0551747	0.127183	1
Ano3	0.05538	-0.00549999	1
Ttc7b	0.0554109	-0.127387	1
Cdh18	0.0557666	-0.00999415	1
Nrg1	0.056328	-0.0390241	1
Gabra1	0.0563543	0.0916784	1
Grin2a	0.0564233	-0.097151	1
Nav2	0.0567766	-0.0847925	1
Nell1	0.0569426	0.102195	1
9630028H03Rik	0.0569858	-0.135017	1
Chd3	0.0570455	0.104492	1
Rrp1	0.0573873	-0.0786433	1
Appl1	0.0585703	-0.10027	1
Ppp3ca	0.0586929	-0.0410822	1
Mkln1	0.0588555	0.023612	1
Stx1b	0.0588714	0.10278	1
Scg5	0.0597097	-0.0450193	1
Gm12709	0.0599007	-0.0626728	1
Ckb	0.0600347	0.0456457	1
Pcm1	0.0608527	-0.108048	1
Cadps2	0.061224	-0.130648	1
Nebl	0.0613382	-0.117007	1
Phactr1	0.061601	-0.0350878	1
A230057D06Rik	0.0631666	-0.111412	1
Ldlrad4	0.0645	-0.104826	1
Gnl3l	0.0650493	0.113193	1
Rbfox1	0.0657758	-0.0199232	1
Atp5a1	0.06684	0.0754917	1
Btrc	0.0668515	-0.102141	1
Cstf3	0.0672086	-0.0715428	1
Ldb2	0.0672142	-0.143838	1
Ppm1h	0.0673156	-0.094293	1
Pds5b	0.0683857	-0.0990472	1
Ntm	0.0689919	-0.0166487	1
Ndufa10	0.0698073	-0.00154774	1
Cfap36	0.0700121	-0.0807017	1
Rian	0.0700407	-0.0139727	1
Kcnh7	0.0701391	-0.130851	1
Mphosph8	0.0704368	-0.102406	1
Gabbr1	0.0713869	0.0848838	1
Phip	0.0719105	-0.0818775	1
Mllt3	0.072421	-0.112692	1
Galntl6	0.072679	0.143788	1
Grm5	0.0727018	-0.0458968	1
Tnrc6c	0.0736345	-0.106699	1
Shtn1	0.0736347	-0.109891	1
Fabp5	0.0746155	0.0835111	1
Snx32	0.0747596	-0.122481	1
Wwox	0.0750112	-0.0493436	1
Gas5	0.0751449	0.0870985	1
Lrp1	0.0761439	-0.0930447	1
Chmp2a	0.076185	-0.121315	1
Cacnb2	0.076229	-0.0493191	1
Wasf1	0.0766612	-0.103283	1
Herc2	0.076682	-0.111566	1
Slc4a4	0.077335	0.130565	1
Zmym4	0.0778735	-0.112118	1
Dock9	0.0780128	-0.039528	1
Nucks1	0.0782703	0.095934	1
Cdc37l1	0.0786864	-0.0961694	1
Prickle2	0.0789105	-0.098257	1
Slc25a12	0.0790574	0.0488452	1
Pcdh15	0.0790817	0.0133802	1
Vps13c	0.0791517	-0.0986046	1
Dmd	0.080602	-0.164072	1
Rims2	0.0808541	-0.0555727	1
Spire1	0.0809675	0.0307797	1
Map7d2	0.0810184	-0.0912036	1
Nefl	0.0811654	0.110633	1
Ndufs5	0.0813845	0.012159	1
Sorbs1	0.081495	0.00692484	1
C130071C03Rik	0.0823065	0.128994	1
Sema3c	0.082414	0.105945	1
Fus	0.0826849	-0.0973581	1
Naca	0.0827193	-0.0296865	1
Pi4ka	0.0834722	-0.0935793	1
Ndufb10	0.0839669	-0.122629	1
Etnk1	0.0841767	0.0582334	1
Aff4	0.0843778	0.112184	1
Slc39a10	0.0845944	0.115109	1
Slc24a2	0.0848779	0.0672551	1
Tulp4	0.0854149	-0.027678	1
Cplx2	0.0857266	0.0811798	1
Bicd1	0.0857641	-0.00324395	1
Dzank1	0.0865777	0.0578189	1
Rab6b	0.0871336	0.0881847	1
Ap2m1	0.0875874	0.0975611	1
Ddx5	0.0879948	-0.035176	1
Atxn2	0.0883718	-0.0844351	1
Apbb1	0.0885249	0.0593486	1
Frmd5	0.0891093	-0.0373183	1
Ywhaq	0.0892506	0.0640263	1
Hnrnpr	0.0894865	-0.0309519	1
Kalrn	0.0896486	-0.14693	1
Myo9a	0.0905564	-0.0814999	1
Adgrb1	0.0906004	-0.0938625	1
Lrp1b	0.0906499	0.086327	1
Usp34	0.0908811	-0.0900844	1
Arf3	0.0910889	0.0817664	1
Otub1	0.0921905	0.0779234	1
Dennd5b	0.092513	-0.0672886	1
Ahcyl2	0.09379	-0.0944618	1
Tecr	0.0939785	-0.0416194	1
Sst	0.0940411	0.0738179	1
Ncl	0.0942723	-0.0837654	1
Grik2	0.0944181	0.090025	1
Basp1	0.0957917	0.0620039	1
Grip1	0.0959756	-0.0853642	1
Gpm6a	0.0962907	0.0709843	1
Syn2	0.0969118	0.0537041	1
Ywhaz	0.097135	0.101183	1
Madd	0.0974513	-0.0897425	1
Rgs7bp	0.0976441	-0.0879069	1
Ppp2r2b	0.098153	-0.0863498	1
Cyfip2	0.0983693	0.0982958	1
Ncoa1	0.0985391	-0.0624167	1
Itm2b	0.0988898	0.0935649	1
Ankrd17	0.0990953	-0.097783	1
Atp8a1	0.10057	-0.0214967	1
Plekha5	0.10064	-0.117203	1
Kcnma1	0.101423	-0.102416	1
Ndufc2	0.101586	0.0744706	1
Gm16183	0.101695	-0.0840731	1
Copg2	0.101968	-0.121938	1
Cpeb3	0.102369	0.0880709	1
Samd12	0.102434	-0.082262	1
Uqcrb	0.102634	0.0860317	1
Nalcn	0.103568	0.0658835	1
Unc79	0.103723	-0.0776295	1
Prpf4b	0.103732	-0.0873991	1
Thra	0.104051	0.0894874	1
Frrs1l	0.105595	0.0772384	1
Pnisr	0.106037	-0.0940136	1
Qk	0.106135	0.09593	1
Stag1	0.10645	-0.0728417	1
2025-09-07	0.107243	0.0916025	1
Emc7	0.107295	-0.0266345	1
Gria3	0.107326	0.00128988	1
Zfp385b	0.108143	-0.00605853	1
Auts2	0.108476	-0.0359871	1
Map2	0.109145	0.0563592	1
Arhgap32	0.109363	-0.127959	1
Matk	0.110202	-0.0957913	1
Tmtc1	0.110824	0.0557101	1
Grid2	0.111454	-0.020453	1
Rbm5	0.111585	-0.0613214	1
Plk2	0.112017	0.0279344	1
Faf1	0.112678	-0.117816	1
Mat2a	0.113044	-0.0801834	1
Arnt2	0.113381	0.0723475	1
Ube3c	0.113799	-0.115558	1
Tma7	0.11388	0.0638772	1
Kcnj6	0.114061	-0.070917	1
Prkn	0.114258	-0.0893565	1
Tle4	0.115135	0.118961	1
Rasgrp1	0.115499	0.10612	1
Dnm3	0.116202	0.0233521	1
Tspan7	0.116511	0.0910494	1
St3gal5	0.116602	0.0922939	1
Ppp1r1b	0.11696	0.0469202	1
Bmpr2	0.117219	-0.0107522	1
Camk2b	0.117231	0.104348	1
Hecw1	0.11745	-0.133185	1
Pea15a	0.118287	0.0515367	1
Gm15738	0.118389	-0.0764856	1
Foxp1	0.11961	-0.0375541	1
Lrrc7	0.119798	-0.113253	1
Mark2	0.1198	-0.0734509	1
Kctd1	0.119825	-0.105878	1
Ptpn5	0.120172	0.0198759	1
Hp1bp3	0.120317	0.0665676	1
Map2k4	0.120401	-0.0949376	1
Epha5	0.121024	0.0739075	1
Prkg1	0.121112	-0.129001	1
Capza2	0.121157	0.0959489	1
Gnb1	0.12134	0.0852937	1
Vmp1	0.12218	0.11819	1
Ptprz1	0.122199	0.109807	1
G3bp2	0.122983	0.0678625	1
Ubl5	0.123051	0.0490202	1
1700109K24Rik	0.123112	-0.0816918	1
Syp	0.123368	0.0588568	1
Oxct1	0.123417	0.0751247	1
Kcnb2	0.123429	-0.0720324	1
Myef2	0.123959	-0.0317773	1
Sphkap	0.124151	0.106033	1
Fam189a1	0.124401	-0.105246	1
Atxn1	0.124915	-0.100494	1
Drg1	0.125557	-0.0510128	1
Dzip3	0.125759	-0.0423274	1
Syt4	0.125984	0.107287	1
Fbxl2	0.126364	-0.0822619	1
Ndufa13	0.126393	0.0810314	1
Srcin1	0.126654	0.097198	1
Cdk5r1	0.126845	0.0841445	1
Npm1	0.127506	-0.0962442	1
Mllt11	0.127559	-0.0368034	1
Tpi1	0.128315	0.0268261	1
Syngr1	0.128518	0.108821	1
Hsp90b1	0.129	0.0642097	1
Ano4	0.130307	0.0856132	1
Chd5	0.130395	0.0374323	1
Sorbs2	0.131187	-0.0514305	1
Elmod1	0.131378	0.0814638	1
Brk1	0.131531	0.0719356	1
Impact	0.13184	-0.0786507	1
Rbfox3	0.132306	-0.101872	1
Cdh8	0.132885	-0.0203654	1
Zfand5	0.132947	0.0171496	1
Zfp804a	0.133251	-0.0073382	1
Hnrnpa2b1	0.134849	-0.016035	1
Trim37	0.135134	0.0956495	1
Csrnp3	0.135305	-0.0563859	1
Gpm6b	0.135571	0.0635967	1
Psmd2	0.135946	-0.0709171	1
Wac	0.13649	-0.0951219	1
Nav3	0.138832	-0.104689	1
Zfp804b	0.139109	-0.0267211	1
Soga3	0.139586	-0.0819774	1
Snrpn	0.140536	0.0728628	1
Cspg5	0.140675	0.0718262	1
Eif4a2	0.140716	0.0416796	1
Focad	0.141104	-0.105549	1
Nlgn1	0.141668	-0.024153	1
Ash1l	0.14221	0.0664618	1
Kcnd2	0.142436	-0.0307545	1
Dtnb	0.143141	-0.0743046	1
Lrrc4c	0.143151	-0.0715187	1
Nsd1	0.143314	-0.0469066	1
Atp8a2	0.14399	-0.0740277	1
Hspd1	0.144382	0.0719158	1
Kifap3	0.144392	0.0720838	1
Timp2	0.144424	-0.0211457	1
Elmo1	0.144553	-0.102321	1
Cltc	0.144675	0.0852774	1
Cd47	0.145502	0.0955333	1
Fam173a	0.146167	0.0839577	1
Marcks	0.14628	0.0849583	1
Serp2	0.14634	0.00611863	1
Nme7	0.146493	0.0327042	1
Dennd1a	0.146799	-0.0786496	1
Chd9	0.146891	-0.0101792	1
Dlgap1	0.14852	-0.147335	1
Gcc2	0.14885	-0.0615718	1
A330076H08Rik	0.149017	-0.0733326	1
Nos1ap	0.150493	-0.0679764	1
Spred1	0.150545	-0.0831091	1
Galnt13	0.150589	-0.0794435	1
Sncb	0.150615	0.0736423	1
Gm44151	0.150876	-0.0991057	1
Far1	0.150894	-0.0665939	1
Stau2	0.152298	-0.0909883	1
Setd5	0.152342	0.0796208	1
Mtdh	0.152864	0.0772605	1
Slc6a17	0.152947	0.0793894	1
Gnal	0.153041	0.0921846	1
Tubb5	0.153073	0.102656	1
5330438D12Rik	0.15346	-0.0529324	1
Rap1gds1	0.153878	0.0878074	1
Eri3	0.154104	-0.0708646	1
Npas3	0.154293	-0.112087	1
Gap43	0.154447	-0.0520146	1
Wdr33	0.15493	-0.0969559	1
Plxna4	0.155133	-0.0694777	1
Ptprs	0.155272	-0.0626655	1
Mpc1	0.155397	-0.0928551	1
Cacna2d3	0.155453	0.00155228	1
Fam49b	0.155473	0.0386159	1
Trps1	0.156944	0.115142	1
9330159F19Rik	0.157003	-0.0486169	1
Syn1	0.157717	0.0937894	1
Cntnap2	0.157901	-0.00324757	1
Sema6d	0.158054	0.0541268	1
Cbx3	0.15819	0.0647397	1
Slc25a4	0.158243	0.0544676	1
Pgk1	0.158929	0.0916824	1
Cntn3	0.159266	-0.0871779	1
Eif5	0.15938	0.0837642	1
Hnrnpl	0.160096	0.00296685	1
Rev3l	0.160155	-0.0359157	1
Slc25a3	0.160166	0.0567078	1
Sub1	0.160539	0.0817577	1
Adk	0.160963	-0.0855049	1
Rnf112	0.161291	-0.0866908	1
Pfn2	0.161997	0.0432012	1
Sv2a	0.162381	0.0605523	1
Ankrd28	0.16244	0.013268	1
Tmem132a	0.162516	0.0966387	1
Gm16599	0.162559	-0.076855	1
Slc6a1	0.162901	0.100342	1
A230006K03Rik	0.163221	-0.0308368	1
Tenm1	0.164708	0.0151705	1
Chsy3	0.164964	-0.0949237	1
Fis1	0.166154	0.067503	1
Ywhah	0.166611	0.0604677	1
Sox2ot	0.167296	-0.00031221	1
Cisd1	0.167494	-0.0397281	1
Clcn3	0.168353	0.0681577	1
Reep5	0.168441	0.0772891	1
Bmerb1	0.169755	-0.0986475	1
Arhgap26	0.170765	-0.104189	1
Baz2b	0.171642	-0.0570967	1
Set	0.172784	-0.0730816	1
Itm2c	0.172806	0.0206317	1
Tpr	0.173044	0.0523091	1
Bptf	0.173156	0.0279625	1
Adcy5	0.173236	0.0821084	1
Psme4	0.175873	-0.0862838	1
Grid1	0.176198	-0.102185	1
Ran	0.176284	0.00652963	1
Romo1	0.176352	0.0523815	1
Rap1gap	0.176746	-0.0957138	1
Eif1b	0.177003	-0.0760325	1
Psap	0.177076	0.0425338	1
Psma7	0.177249	-0.0210109	1
Cit	0.178594	0.00699196	1
Cox7a2l	0.178983	0.076226	1
Ylpm1	0.179263	-0.0820237	1
Ldhb	0.17936	0.0778371	1
Dgkd	0.179387	-0.0266783	1
Kirrel3	0.179674	-0.0977354	1
Hnrnpdl	0.179999	-0.083031	1
Pde4b	0.181002	-0.0412917	1
Tmem30a	0.181195	0.0855761	1
Rsrc2	0.181819	0.0363946	1
Sik3	0.183699	-0.0976138	1
Phlpp1	0.184285	0.0811639	1
Ttc14	0.184587	-0.0439942	1
Iqsec1	0.185311	-0.0777901	1
Fkbp3	0.186034	-0.0414016	1
Ywhag	0.186998	0.0744789	1
Tspyl4	0.187949	0.0750536	1
Tspan3	0.188075	0.0943158	1
Rbbp6	0.188857	-0.0631309	1
Vcp	0.189498	0.0555502	1
Pkia	0.189533	0.0691787	1
Gpr158	0.189603	-0.0290808	1
Calr	0.189669	0.0669043	1
Rab3a	0.190535	0.0317056	1
Hnrnpm	0.191037	0.0428099	1
Fam135b	0.191049	-0.057155	1
Epb41l1	0.191113	0.0840317	1
Strbp	0.191266	-0.0669754	1
Atp6v1e1	0.191489	0.00453578	1
Pnn	0.191835	-0.0876427	1
Tcf25	0.192324	0.046682	1
Apba2	0.193383	-0.0753086	1
Acsl6	0.193542	0.101711	1
Atp6v1d	0.194013	0.0514779	1
Prkacb	0.1944	0.060368	1
Dmxl1	0.194526	-0.0820253	1
Dscaml1	0.194679	-0.120744	1
Ctsb	0.195143	0.0775587	1
Sec62	0.195163	0.0624158	1
Erc2	0.195182	0.00402145	1
Pak1	0.195431	0.0750256	1
Grm3	0.196478	-0.0460764	1
Ndufa7	0.196898	0.0850644	1
Prkce	0.197219	-0.0795511	1
Zeb1	0.197518	0.0634325	1
Dpysl2	0.198283	0.0326607	1
Nfia	0.198429	0.0772936	1
Lzts1	0.198476	0.0169775	1
Klhdc10	0.199043	-0.0505112	1
Trio	0.199777	-0.0961843	1
Dync1i1	0.199847	-0.0322	1
Fbxw7	0.200526	0.0885074	1
Atp5e	0.20071	0.0629439	1
Ecpas	0.20073	-0.0896869	1
2210408I21Rik	0.201013	-0.0515419	1
Homer1	0.201418	-0.0934489	1
Pcmt1	0.202019	-0.0565572	1
Mir124a-1hg	0.202466	0.0590197	1
Atp5k	0.202536	0.0193034	1
Pdap1	0.202594	-0.0507707	1
Pam	0.203059	-0.0693529	1
Polb	0.203373	-0.0403358	1
Scg2	0.203742	-0.0056732	1
Atp5g1	0.204009	0.0417919	1
Hmgb1	0.204435	0.0655269	1
Jph4	0.204916	0.0701598	1
Pfkp	0.205235	-0.0563174	1
Mark3	0.206226	-0.0522234	1
Ngef	0.2065	0.101448	1
Kat6b	0.206968	-0.0796518	1
Ddx24	0.208096	0.0618002	1
Serf2	0.208586	0.0378102	1
Ppt1	0.208742	0.0868968	1
Vdac1	0.209333	0.0427212	1
Ppfia2	0.209657	0.00862126	1
Rsf1	0.210095	-0.00800002	1
Cox16	0.211356	-0.0770527	1
Brinp3	0.211791	-0.0659441	1
Unc80	0.211923	0.000854727	1
Aplp2	0.213215	-0.035368	1
Msi2	0.213391	-0.0555378	1
Sort1	0.213975	0.0919914	1
Pafah1b1	0.214282	0.0352902	1
Fgf13	0.214355	-0.119662	1
Ubc	0.215559	0.0618955	1
Atp6v0c	0.215771	0.0343164	1
Otud7a	0.215824	-0.0689788	1
Pakap	0.216114	0.0216566	1
Ewsr1	0.216147	0.059208	1
Mgat4c	0.217167	-0.0253372	1
Clip3	0.217404	0.0842642	1
Agap3	0.217757	0.0396121	1
Kcnd3	0.21776	-0.0357879	1
Ktn1	0.218282	-0.063158	1
Prkar1a	0.219084	0.0662447	1
Khdrbs3	0.219537	-0.0957332	1
Fam171b	0.219654	0.0805879	1
Htr2c	0.221974	0.0685988	1
Pdcd4	0.222586	-0.0804397	1
Lrpap1	0.223138	0.0592218	1
Atp6ap2	0.223322	-0.0175505	1
Numb	0.224176	0.0336132	1
Gria2	0.224768	0.0415805	1
Tle5	0.225823	0.0787688	1
Dync1li2	0.225991	0.0646903	1
Gabrg3	0.226777	-0.0306959	1
Morf4l2	0.227805	0.0572089	1
Ftl1	0.228791	0.0379675	1
Purb	0.228834	0.0616129	1
Arih1	0.22976	-0.0980841	1
Cdc42bpa	0.229923	-0.0618522	1
Abhd17a	0.229971	0.0895398	1
Pde4a	0.230066	-0.040541	1
Adcy2	0.231839	-0.09055	1
Cx3cl1	0.232035	0.0703672	1
3110021N24Rik	0.232689	-0.0649502	1
Mlf2	0.23287	0.0607583	1
Ncoa2	0.233842	-0.00784348	1
Immp1l	0.234975	-0.0176809	1
Fgfr2	0.235768	0.0213094	1
Nell2	0.236071	-0.0189179	1
Pde10a	0.237775	0.00755788	1
Dok6	0.238011	-0.038844	1
Gstm5	0.23815	0.0511707	1
Nckap1	0.238226	-0.0162055	1
Psmb3	0.239354	0.0379596	1
Matr3	0.239459	-0.0618585	1
Atp6v1a	0.240362	-0.0202449	1
Sipa1l1	0.240444	0.0125104	1
Car11	0.241309	0.068166	1
Jazf1	0.241514	-0.0850948	1
Unc5c	0.242012	0.0187949	1
Gsk3b	0.242215	0.0475854	1
Brinp1	0.242239	-0.0714093	1
Uqcr10	0.242605	0.0459662	1
Mpped1	0.24269	0.0717669	1
Ptprk	0.243993	-0.108693	1
Mapre3	0.245227	-0.0438804	1
Osbpl8	0.24525	-0.0734563	1
Fnbp1	0.246496	-0.0634639	1
Tubb3	0.24735	-0.00861042	1
Prkcg	0.247426	-0.0741828	1
Nsf	0.247785	0.032455	1
Ckap5	0.247796	-0.0650635	1
Atp9b	0.24786	0.0663905	1
Hlf	0.248382	0.00849938	1
Faim2	0.249121	0.0504459	1
Sez6l	0.249314	-0.0676811	1
Cadps	0.249682	-0.0741309	1
Sybu	0.250314	0.03653	1
Tox	0.25046	-0.0769051	1
Pde8b	0.251751	0.0574492	1
Tuba1a	0.25248	0.0638778	1
Ryr3	0.25306	0.096898	1
Hspa4	0.253396	-0.0464012	1
Pclo	0.254068	0.0705766	1
Sorcs3	0.254124	-0.11619	1
Ptprd	0.255361	-0.104652	1
Tagln3	0.255617	-0.0477132	1
Celf5	0.255659	0.0378826	1
Ndufa6	0.256018	0.0608861	1
Tjp1	0.256288	0.0291681	1
Gm37459	0.256312	-0.0826683	1
Kcnt1	0.25712	-0.0729481	1
Tusc3	0.257239	-0.0351587	1
Strn3	0.257296	-0.0484234	1
Dlg2	0.257743	-0.016336	1
Ggact	0.258347	-0.0390796	1
Ppm1a	0.258677	0.0365462	1
Atf2	0.258842	0.077282	1
B230334C09Rik	0.259823	0.0756573	1
Sdha	0.259839	0.0743376	1
Tubb2a	0.25995	0.0750087	1
Il1rapl1	0.260007	-0.0716132	1
5031425E22Rik	0.260925	-0.0968183	1
Zmynd8	0.261011	-0.0818297	1
Gm35188	0.261277	-0.0980317	1
Rabac1	0.261618	0.0465175	1
Arhgef12	0.26338	-0.0728084	1
Gabrb3	0.263403	-0.0673732	1
Hnrnpu	0.264456	0.0713995	1
Frmpd4	0.265457	-0.0104212	1
Serpini1	0.265548	0.0798911	1
Scaper	0.265866	-0.0714716	1
Tra2b	0.266362	-0.0847039	1
Son	0.266429	-0.047758	1
Fam49a	0.267929	0.0929531	1
Rock1	0.268942	-0.0654629	1
Gad1	0.26902	0.0612998	1
Gnaq	0.270405	0.0125469	1
Srsf5	0.270922	-0.0759211	1
Ago3	0.271547	-0.0777287	1
Nap1l5	0.271948	-0.0504195	1
Prdx5	0.276576	0.0585505	1
Afdn	0.277336	-0.0682425	1
Cntn5	0.277575	0.0559537	1
Hdgf	0.277654	-0.0710123	1
Xkr4	0.277841	0.0488944	1
Myl12b	0.278432	-0.0323551	1
Erc1	0.279248	-0.00299675	1
Zfp950	0.279345	-0.0787645	1
Rnasek	0.280451	0.0435319	1
Arhgap44	0.280561	0.075441	1
Tspoap1	0.281366	-0.0384683	1
Kcnn2	0.2815	-0.0141031	1
Tac1	0.281852	-0.0807446	1
Lingo1	0.282143	-0.00433364	1
Gm37679	0.282642	-0.100355	1
Fto	0.282835	-0.0380223	1
Hras	0.283603	0.0738928	1
Morf4l1	0.28479	0.0193544	1
Nkain2	0.285047	-0.0078858	1
Aco2	0.285963	-0.0667454	1
Ndufa4	0.28629	0.038717	1
Dock4	0.28677	-0.0844295	1
Serbp1	0.287336	0.0717935	1
Chmp4b	0.287531	0.059149	1
Tial1	0.287821	-0.0684752	1
Dnajc5	0.28816	0.0444769	1
Hnrnpa3	0.288578	-0.0717715	1
Gpatch8	0.289221	-0.0516782	1
Mrtfb	0.289388	-0.0117192	1
Dnajc1	0.289541	-0.118164	1
Brd2	0.290118	0.0259097	1
Trip12	0.290534	-0.0169702	1
Synj1	0.290824	-0.0762243	1
Idh3b	0.290886	0.00431343	1
Galnt18	0.291046	-0.0253029	1
Zfand3	0.293452	0.0137299	1
Rabgap1	0.294117	-0.0900755	1
Pabpn1	0.295361	-0.0318951	1
Nfat5	0.297242	-0.0326885	1
Ndufb8	0.2973	0.0395389	1
Atxn7l3b	0.297627	0.0337154	1
Maged1	0.298171	-0.0297785	1
Ptprj	0.298661	-0.0180649	1
Tomm70a	0.299723	0.0760598	1
Mbp	0.301125	0.0316304	1
Rab3gap1	0.301775	-0.00415416	1
Ndufb1-ps	0.303247	0.0475493	1
Spock1	0.303869	-0.104147	1
Gde1	0.303979	0.0530802	1
Akap9	0.304796	-0.0624742	1
D430041D05Rik	0.305677	-0.0481459	1
Gatad2b	0.305891	-0.0782549	1
Gm36975	0.306145	-0.0224422	1
Sod1	0.308128	-0.0130363	1
Sirpa	0.309064	0.0809831	1
Agbl4	0.309696	-0.079621	1
Celf1	0.309823	-0.0592113	1
Pde1a	0.31002	-0.0184154	1
Robo2	0.311513	-0.0131225	1
Tiam1	0.311648	0.0820806	1
Chd6	0.312591	-0.0687499	1
Gad2	0.312649	-0.0937961	1
Paip2	0.313109	-0.0482544	1
Ppp2ca	0.313853	0.0700344	1
Eif1	0.31403	0.0411683	1
Celf3	0.31448	-0.0606085	1
Tcp1	0.31459	-0.072647	1
Hk1	0.31497	0.0762442	1
Ptms	0.315084	0.0810818	1
Gabra2	0.315184	-0.0713521	1
Cdip1	0.31621	0.058924	1
Mef2c	0.31661	-0.0679814	1
Atxn10	0.317712	0.0218142	1
Shisa9	0.319645	-0.00470206	1
Tenm2	0.320531	0.00307102	1
Tsc22d1	0.320729	-0.0686215	1
Hectd4	0.320735	-0.0552782	1
Sntg1	0.321417	-0.0588135	1
Ube2b	0.322183	-0.0349442	1
Ttyh1	0.322442	0.0629082	1
Sumo2	0.324298	0.00569796	1
Abcc5	0.324439	0.0595613	1
Mgat5	0.325684	-0.0675558	1
Ptma	0.326201	-0.06914	1
Scn1a	0.326879	-0.0593156	1
Snhg11	0.327091	-0.0567236	1
Scai	0.328412	-0.0608507	1
Myo18a	0.328773	-0.0212589	1
2010300C02Rik	0.328818	-0.0570584	1
Srgap3	0.328872	-0.0701828	1
Arhgap5	0.328926	-0.0449484	1
Pkp4	0.32979	-0.0734033	1
Otulin	0.330035	-0.011036	1
Trim9	0.330056	-0.0233916	1
Camkk2	0.33171	0.0569272	1
Lrrfip1	0.332264	-0.0793376	1
Neto1	0.333658	-0.0715488	1
Ftx	0.335563	-0.0594442	1
Casc4	0.336173	0.0126355	1
Actr2	0.336901	0.0588084	1
Esrrg	0.338275	-0.0838081	1
Dtna	0.338477	0.0254548	1
Slc35f4	0.338626	-0.0342725	1
Ssbp2	0.338802	-0.0147845	1
Vdac2	0.341323	-0.0133259	1
Slc12a5	0.343214	0.0199188	1
R3hdm1	0.344944	-0.0777605	1
Gnb2	0.345179	-0.0346936	1
Srrm3	0.345905	0.0589738	1
2025-03-06	0.346353	-0.0176232	1
Kmt2c	0.346814	-0.0690578	1
Wnk2	0.347338	-0.0395188	1
Ip6k1	0.347563	0.0710355	1
Herc1	0.34978	-0.0584319	1
1700111E14Rik	0.352041	-0.0932973	1
Pebp1	0.352905	0.0427528	1
Vps13b	0.352933	-0.0783004	1
Acin1	0.353247	-0.0354075	1
Pdzrn4	0.353545	0.028412	1
Nudcd3	0.354916	-0.0655446	1
Ubr5	0.356409	-0.0511817	1
Sez6l2	0.357128	-0.0163636	1
Sars	0.35721	0.0525901	1
Ndufc1	0.358412	-0.0158867	1
Ppib	0.359305	-0.0204793	1
Csnk2a1	0.359643	-0.0589835	1
Lmbrd1	0.360921	0.0297602	1
Ube2k	0.360956	-0.0215164	1
Pid1	0.361368	-0.074655	1
Stk39	0.362003	-0.0468042	1
Inpp4b	0.362427	-0.0060456	1
Lamp1	0.362787	-0.0424608	1
4930402H24Rik	0.363431	-0.0401645	1
Tef	0.363646	0.00406792	1
Cul3	0.363812	0.0315903	1
Tubb4a	0.363858	0.0732535	1
Dab1	0.363975	-0.0317748	1
Fubp1	0.364118	-0.0686751	1
Kansl1	0.365495	-0.0752279	1
Chchd10	0.36566	0.0623422	1
Metap2	0.366342	0.0144775	1
Cacng3	0.366531	-0.067876	1
Ddx6	0.367054	-0.0737179	1
Tmem132b	0.367321	-0.0429983	1
Acbd6	0.367578	0.0428485	1
Ndufb4	0.369305	0.0509876	1
Golgb1	0.370133	0.0126336	1
Aig1	0.371446	-0.0244362	1
Edil3	0.372451	0.0641925	1
Cpeb4	0.373146	0.018707	1
Hdgfl3	0.373462	0.0492564	1
Dip2b	0.373504	-0.0339612	1
Map7d1	0.375485	-0.00973718	1
Zc3h13	0.376684	-0.0934096	1
Slc9a9	0.377062	-0.0863539	1
Gria1	0.377452	-0.026241	1
Cdk14	0.378662	-0.0776623	1
Mical2	0.378688	-0.0428079	1
Cdh12	0.379726	-0.0254218	1
Prkag2	0.37997	-0.0544514	1
Mdh2	0.38018	0.00114331	1
Mtus2	0.380961	-0.0441082	1
Rnf130	0.380992	-0.0285714	1
Atp5o	0.381462	0.00926389	1
Pja2	0.381863	0.0640945	1
Fmnl2	0.382042	-0.0408581	1
Sfpq	0.382737	-0.00179491	1
Ntng1	0.383401	0.0661011	1
Gm42439	0.38405	-0.0472419	1
Hdac8	0.386243	-0.0655066	1
Dmtn	0.391291	0.0518384	1
Dock3	0.391865	0.00083	1
Tmsb4x	0.392083	0.0366277	1
Smim14	0.392258	0.00850677	1
Kif5b	0.39248	0.0651481	1
Mprip	0.393984	0.041351	1
Mrfap1	0.395641	-0.0100517	1
Psmd4	0.396721	0.0192188	1
Pacsin1	0.399106	-0.00108842	1
Epha4	0.399669	-0.0755771	1
U2surp	0.399841	-0.0144563	1
Exoc6b	0.400404	-0.0353467	1
Syt11	0.400559	0.0521541	1
Slc6a6	0.401298	-0.0325742	1
Nme1	0.404167	0.0306583	1
Ddx17	0.404285	0.0595893	1
Ppm1e	0.404892	-0.0710124	1
Rbm6	0.405053	-0.0527301	1
Syn3	0.405967	-0.0786714	1
Tomm20	0.406408	0.0406276	1
Rock2	0.407097	-0.0597176	1
Usp15	0.407984	-0.0422711	1
Reep1	0.408053	0.0482246	1
Kcnq3	0.408776	-0.00941909	1
Ywhae	0.408852	-0.021371	1
Il1rapl2	0.40976	-0.00442065	1
Ank	0.413244	0.0087327	1
Rheb	0.414902	-0.055352	1
Hnrnpd	0.415528	-0.0733515	1
Agap1	0.415876	0.00352895	1
Malat1	0.4161	-0.0100794	1
Nbea	0.416155	-0.0308157	1
Lrba	0.417683	0.0182711	1
Atrn	0.417779	0.00218084	1
Tnrc6a	0.419603	-0.00568322	1
Shank2	0.420036	-0.0432957	1
Igsf8	0.420841	0.0234763	1
Gabrb1	0.421846	-0.0431358	1
Srrm4	0.423891	-0.0832971	1
Dnaja1	0.426309	0.0154232	1
Tmem132d	0.426838	-0.0249146	1
Nptn	0.42833	0.0455021	1
Stmn3	0.428902	-0.00942335	1
Dync1i2	0.428912	-0.0403256	1
Arl3	0.429114	-0.0712157	1
Pdha1	0.430982	0.0299291	1
Ank2	0.434774	0.036568	1
Tm9sf2	0.435682	0.0384069	1
Cd81	0.438142	-0.043621	1
Ahcyl1	0.439199	-0.0191266	1
Tmem243	0.439594	-0.0365975	1
Bsn	0.440313	0.0538728	1
Dlg4	0.443314	0.0150837	1
Snap91	0.443446	-0.0182175	1
Myo5a	0.444145	0.065557	1
Epb41l3	0.446452	-0.0463233	1
Ncam2	0.446746	0.0902662	1
Ptpra	0.446788	0.0577796	1
Ntrk3	0.447233	-0.0834059	1
Ndufv2	0.447692	0.0359438	1
Atl1	0.447982	0.0084689	1
Ube3a	0.449162	-0.105367	1
Vti1a	0.450547	-0.0544755	1
Nptxr	0.451303	0.0597152	1
Ogdh	0.452154	0.0632788	1
Plcb1	0.452397	-0.0280672	1
A830018L16Rik	0.454721	0.0874065	1
Ndufa11	0.454859	0.0111166	1
Agtpbp1	0.455939	0.0535266	1
Cdc42	0.458572	-0.0406648	1
Tcaf1	0.458738	0.0418716	1
Susd4	0.461163	-0.0161122	1
Msra	0.463995	0.0153528	1
Cpne4	0.464279	-0.0293646	1
Garnl3	0.464665	-0.0473362	1
App	0.464743	0.0443668	1
Sbf2	0.464773	-0.039072	1
Fkbp1a	0.465935	-0.00247941	1
Rere	0.466612	-0.0632259	1
Napg	0.466778	0.0448079	1
Runx1t1	0.468287	0.00618322	1
Uqcrc2	0.468514	0.0167104	1
Dst	0.468944	-0.026826	1
Rac1	0.468957	0.0251004	1
Clip1	0.469176	-0.0345606	1
Cntn6	0.469272	-0.016445	1
Ppp1r12a	0.469821	-0.0821104	1
Gtdc1	0.470071	0.0725545	1
Taok1	0.471784	-0.0485741	1
Hcn1	0.473166	0.0682927	1
Gsdme	0.473607	-0.0107537	1
Ensa	0.473834	0.0371942	1
H3f3a	0.474721	-0.0340735	1
Limch1	0.477797	-0.0758585	1
Nars	0.478616	0.0313065	1
Ndufb3	0.47911	0.020212	1
Sv2b	0.479996	-0.00728688	1
B3galt1	0.481833	0.0141444	1
Igf2bp3	0.48188	0.0118476	1
Plcl2	0.483488	-0.0496117	1
Nfe2l1	0.483857	0.0448815	1
Flrt2	0.48438	0.0352895	1
Aak1	0.484607	-0.0556381	1
Elavl3	0.484901	-0.00687547	1
Tmod2	0.485155	0.0452393	1
Rapgef4	0.485796	-0.0109559	1
Phf14	0.487329	-0.0636191	1
Clasp1	0.487395	-0.0532893	1
Ubb	0.488208	-0.0330978	1
Wdr7	0.488411	0.0377886	1
Gnas	0.488661	-0.0208875	1
Arhgef9	0.489413	-0.00483317	1
Rab14	0.489737	0.0248861	1
Ndufa5	0.489818	0.0507089	1
Gpi1	0.489956	-0.0451514	1
Tceal5	0.490064	-0.0453456	1
Cadm2	0.490855	0.05518	1
Oga	0.491282	0.00352305	1
Glrb	0.492795	0.0441166	1
Man1a2	0.494604	-0.026562	1
Ralgapa1	0.49588	-0.0139636	1
Cdkl5	0.496465	-0.0295777	1
Nmnat2	0.496518	-0.0767184	1
Adarb1	0.496698	-0.0579562	1
Kif1b	0.496997	-0.00383293	1
Kif1a	0.498189	0.0261237	1
Arhgap21	0.498514	-0.0441176	1
Atp5h	0.498632	0.00440093	1
Reps2	0.499379	0.0154653	1
Gucy1b1	0.499697	-0.053784	1
Adam23	0.500355	0.0471092	1
Tuba4a	0.501621	0.0475705	1
Stmn2	0.502501	-0.0175374	1
Mast3	0.502638	-0.0542286	1
Ppp2r5c	0.504199	0.039328	1
Psd3	0.504457	0.0540512	1
Tmsb10	0.504619	-0.000118109	1
Plxna2	0.505273	-0.0444869	1
Dlgap4	0.507926	0.0506699	1
Adam22	0.508766	0.00830438	1
Mtch1	0.508964	-0.0154556	1
Npepps	0.509745	-0.0447118	1
Bcas3	0.510135	0.0587688	1
Ogt	0.510819	0.0700107	1
Ntrk2	0.51101	-0.0382998	1
Mapk1	0.512779	0.0428072	1
Rnf220	0.512813	0.0861667	1
Xkr6	0.514017	-0.0151407	1
Ndufa12	0.517845	-0.0539557	1
Phactr3	0.518022	-0.0305445	1
Me3	0.518479	0.00185584	1
Osbpl1a	0.519864	-0.044784	1
Sh3gl2	0.520639	-0.0555236	1
Lrrc4b	0.521061	0.0502668	1
Lrfn5	0.521088	-0.0403892	1
Lrrtm3	0.522007	-0.0357985	1
Cntn1	0.522021	-0.0409659	1
Asap1	0.522159	-0.0113393	1
Ctnna3	0.522775	0.0656507	1
Hint1	0.52339	0.0522349	1
Kcnab1	0.523481	0.0157522	1
Abhd18	0.523516	-0.0309284	1
Tmem108	0.524083	-0.0371194	1
Gabrb2	0.524749	-0.0714058	1
Nsd2	0.525028	0.0382008	1
Egfem1	0.525911	-0.0687295	1
Slc8a1	0.526764	-0.0424324	1
Ndufs4	0.527025	0.00825573	1
Camk2g	0.527249	0.0453397	1
Ehbp1	0.527803	-0.00650936	1
Sez6	0.530885	0.0118948	1
R3hdm2	0.530967	-0.0555563	1
Arpp19	0.531188	0.0304722	1
Atp2b1	0.532692	0.0465602	1
Rb1cc1	0.53295	-0.0533799	1
Svop	0.532988	0.0584666	1
Sgcd	0.533364	0.011148	1
Zfp638	0.533563	0.028489	1
Slc35f3	0.534511	0.0762309	1
Ddx39b	0.535687	0.0284496	1
Rtn3	0.536437	-0.0302369	1
Dstn	0.537298	0.0225452	1
Csde1	0.537359	0.0283403	1
H2afz	0.538093	-0.0350258	1
Pdzd2	0.538917	-0.0534797	1
Atp5f1	0.539268	-0.0432916	1
Lmo4	0.540476	0.0394158	1
Epha7	0.540725	-0.0148848	1
Egr1	0.541056	0.0357941	1
Rufy3	0.541492	0.0227247	1
Uchl1	0.541946	0.020493	1
Clasp2	0.542958	0.0215196	1
Slc2a13	0.543006	-0.0615284	1
Camk2d	0.544406	0.0235408	1
Atp2a2	0.544576	0.0480478	1
Enc1	0.545413	0.0601276	1
Cnot3	0.545831	-0.0462733	1
Mpc2	0.547106	0.0254028	1
Map2k1	0.548783	-0.0150823	1
Ccdc85a	0.548908	-0.056249	1
Nktr	0.549968	0.0253618	1
Zcchc18	0.550353	-0.0431263	1
Clta	0.550425	-0.0547697	1
1500004A13Rik	0.550905	0.00226908	1
Mmp16	0.550953	-0.0517327	1
Ppp3cb	0.552372	0.0410839	1
Bcl11b	0.553264	0.039806	1
Atp5g3	0.554037	-0.0346948	1
Gm15398	0.55404	-0.0337742	1
Acox1	0.555594	0.0547268	1
Nr3c2	0.556081	-0.0247181	1
Nedd4	0.558539	0.0458094	1
5730522E02Rik	0.559751	-0.0679605	1
Akap6	0.562733	-0.00436869	1
Pan3	0.562904	-0.0280891	1
Prkar1b	0.563299	0.0449452	1
Rab2a	0.56436	0.0331669	1
Spag9	0.565295	-0.0293806	1
Synpr	0.56575	0.00441177	1
Usp14	0.566223	0.0623408	1
Atp9a	0.566266	0.0257758	1
Pkm	0.566619	0.0560344	1
Dctn1	0.568899	0.0189476	1
Syt16	0.569064	-0.0632397	1
Stmn4	0.570292	0.0273892	1
Eif5a	0.570848	0.0217494	1
Hsp90aa1	0.570866	0.0257245	1
Klf13	0.574094	0.0278599	1
Ptprn	0.576393	0.0298532	1
Chd4	0.577117	-0.0351826	1
4930547E14Rik	0.578465	-0.0478605	1
Pde2a	0.579232	0.0386902	1
Fbxo11	0.579657	-0.0408348	1
Rabgap1l	0.57966	-0.0832998	1
Esyt2	0.579802	-0.0500257	1
Nrxn2	0.584817	0.0300322	1
Rbm39	0.587372	-0.02811	1
Gdi1	0.591106	-0.0394165	1
Mapk14	0.59159	-0.00302585	1
Pcdh9	0.592241	0.0187717	1
Dynll1	0.594866	0.0274793	1
Foxn3	0.594927	-0.0337478	1
Ndufb5	0.595611	-0.0186234	1
Ttll7	0.595799	0.0421449	1
Atp2b4	0.596325	0.0112939	1
Atp2c1	0.597127	-0.0236536	1
Got1	0.59801	0.00750118	1
Zfp280d	0.598621	-0.0691922	1
St13	0.599542	-0.0033375	1
Chl1	0.601077	-0.0206138	1
Snhg14	0.601176	-0.0334996	1
Jakmip2	0.60128	-0.0592727	1
Ppm1l	0.601516	-0.0135198	1
Rapgef6	0.60158	0.0176825	1
B230209E15Rik	0.602216	-0.0147376	1
Eif3c	0.602669	0.0467772	1
Gas7	0.603643	0.0177403	1
Rab6a	0.604254	0.0438544	1
Nol4	0.605322	-0.0704749	1
Dnajb6	0.607199	0.0111796	1
Snca	0.607631	0.0390692	1
Nsg2	0.607991	0.0212606	1
Sec14l1	0.608251	-0.0360687	1
Sesn3	0.608527	0.0307938	1
Scn8a	0.609203	-0.020264	1
Tafa5	0.609498	-0.0411133	1
Dnaja2	0.609801	0.0395577	1
Hnrnpa1	0.611585	-0.0367155	1
Hpca	0.61196	0.0150319	1
Dync1h1	0.612939	0.0441644	1
Eef1g	0.614454	0.00172592	1
Nrxn1	0.61463	-0.0564227	1
Top1	0.614722	-0.017266	1
Slc4a10	0.615035	-0.0383738	1
Ncam1	0.617609	-0.0576145	1
Map1lc3a	0.618156	-0.00475024	1
Dapk1	0.618303	-0.0473097	1
Tspan5	0.620561	-0.0337603	1
Wdfy3	0.621525	-0.0318078	1
Prdx1	0.621772	0.0374875	1
Tom1l2	0.622279	-0.0410595	1
Grm1	0.622984	0.0274445	1
Kmt2a	0.623035	-0.0378277	1
Atp2b2	0.623923	0.00761131	1
Myl6	0.62468	0.0255696	1
Zmat4	0.624864	0.0357021	1
Cux1	0.626642	-0.043652	1
Ext1	0.627176	0.0192514	1
Pde1b	0.629056	-0.0642789	1
Nrxn3	0.629808	0.0234681	1
Fndc9	0.63007	-0.0525494	1
Ubr3	0.632931	-0.0218217	1
Phf20l1	0.634067	-0.0509196	1
Sorcs1	0.635728	-0.0464143	1
Srsf2	0.637086	-0.0153973	1
Rbm25	0.639406	0.0352217	1
Nfib	0.639751	-0.0365923	1
Rufy2	0.640349	-0.0352325	1
Dcc	0.640724	-0.0233887	1
Nf1	0.643002	-0.0444082	1
Fam168a	0.643069	-0.0288588	1
Atp1a1	0.643197	0.0256559	1
Gria4	0.647014	0.00930635	1
Kcnq2	0.647525	-0.0162055	1
Sf3b1	0.647547	0.0199738	1
Rab3c	0.648422	-0.0046879	1
Cdc42se2	0.649022	-0.00965977	1
Adgrl1	0.649097	-0.00751186	1
Pcmtd1	0.64985	0.0223413	1
Tmem59	0.651236	-0.025608	1
Cds2	0.651387	0.025689	1
Atp5d	0.652597	0.00581798	1
Armc9	0.652703	-0.0510659	1
Pgm2l1	0.652977	0.0197907	1
Nsg1	0.653873	-0.0301831	1
Unc13a	0.655933	-0.04282	1
Rsrc1	0.65598	0.0117998	1
Rasal2	0.656487	0.0035189	1
Fez1	0.65773	-0.0255938	1
Snap47	0.658458	0.0346992	1
Cacna1c	0.658542	-0.0481913	1
Immp2l	0.659192	-0.0193273	1
Mpped2	0.65938	0.000637832	1
Galnt17	0.659614	-0.0491368	1
Las1l	0.661467	0.021663	1
Junb	0.661533	0.0364176	1
Ksr2	0.661747	-0.0571322	1
Nt5c2	0.662179	0.0534676	1
Gphn	0.662521	0.0561348	1
Elob	0.663509	0.0220812	1
Nudt3	0.664323	-0.0295553	1
Zfp106	0.664786	0.0103498	1
Fam131a	0.665273	-0.0483219	1
Ppp3r1	0.665402	0.0361349	1
Smarca2	0.665791	-0.0201283	1
Ptbp2	0.665918	0.0215447	1
Luzp2	0.666133	-0.0388168	1
Bex3	0.668509	-0.0393978	1
Ppp2r2a	0.670466	-0.0259952	1
Alcam	0.671003	0.0762002	1
Peg3	0.671431	-0.0333983	1
Sgip1	0.671502	-0.0307574	1
Ppp2r2c	0.672347	0.0353369	1
Fxr1	0.675235	0.013234	1
Dennd4a	0.675779	-0.0252066	1
Pum2	0.676689	0.0327065	1
Cdk17	0.678551	-0.030486	1
Apbb2	0.679477	-0.00156701	1
Kcnh1	0.680443	-0.0539914	1
Arf1	0.684426	0.00344187	1
Tardbp	0.685218	0.0190528	1
Tia1	0.687086	-0.0478513	1
Brinp2	0.687129	-0.0269161	1
Syne1	0.687258	-0.0118115	1
Tmem191c	0.687293	-0.0299701	1
Sgcz	0.688235	0.0745171	1
Chchd2	0.690816	-0.0330817	1
Hnrnpk	0.690934	0.00444086	1
Ambra1	0.695748	-0.017254	1
Grina	0.696211	0.0251834	1
Zfp148	0.69638	0.00478023	1
Xpr1	0.697268	-0.0260757	1
Sumo1	0.697953	-0.0312704	1
Diaph2	0.698495	-0.0281272	1
Cyld	0.69851	-0.0370557	1
Luc7l2	0.69875	0.00108694	1
Usp32	0.700933	0.0198014	1
Ctnna2	0.701193	-0.0151896	1
Slc25a5	0.701311	0.0255014	1
Sobp	0.704453	-0.0590798	1
Sf3b2	0.704942	-0.019247	1
Kcnj3	0.705679	-0.0582523	1
Atp5g2	0.706118	-0.0152754	1
Ppp1r9a	0.706505	0.00101365	1
Nr2c2	0.708373	-0.0247254	1
Hsph1	0.708874	-0.0416341	1
Cul1	0.710678	-0.0312247	1
Gnao1	0.71073	0.0340359	1
Zc3h15	0.711223	-0.0109746	1
Mapk8ip3	0.711238	0.021195	1
Cadm3	0.712742	0.0141385	1
Add2	0.713409	-0.0301881	1
Actg1	0.714158	-0.0281154	1
Ppp1r12b	0.71436	0.028286	1
Psmd14	0.715872	-0.0261723	1
Ssu72	0.716027	-0.0365948	1
Zfr	0.717214	-0.0397081	1
Ppp1r2	0.718378	0.0131099	1
Ppig	0.718862	-0.0315137	1
Atp1a3	0.718877	0.0258089	1
Kif21a	0.718942	-0.038248	1
Timm44	0.719029	-0.0116446	1
Bsg	0.719117	-0.00339934	1
Tmx4	0.720701	-0.0297587	1
Add1	0.720809	0.0385972	1
Abat	0.722003	-0.0218097	1
Wdr17	0.722293	0.105048	1
Scamp1	0.722691	0.0482702	1
Tcf20	0.723082	-0.0331204	1
Mbnl1	0.723397	0.0287297	1
Dclk1	0.723743	-0.0329756	1
Clstn3	0.725244	-0.00232404	1
Tbc1d5	0.725795	-0.0236256	1
Cap2	0.727292	0.0278744	1
Srek1	0.727897	0.0162676	1
Pura	0.728145	-0.0297906	1
Bcl11a	0.728172	-0.0296112	1
Pak3	0.728382	0.0153959	1
Mink1	0.728614	-0.0226676	1
Akt3	0.730041	-0.0349421	1
Aopep	0.730686	-0.00223805	1
Calm2	0.730986	0.00322535	1
Chrm3	0.732537	-0.00337092	1
Adarb2	0.733257	-0.00454067	1
Tacc1	0.733752	0.0421919	1
Cacna1e	0.739171	-0.0506302	1
Nlk	0.739641	-0.028826	1
Far1os	0.739899	-0.0147111	1
Nap1l1	0.741822	-0.0289104	1
Grik1	0.742094	0.0289395	1
Trank1	0.742979	-0.00184289	1
Crebbp	0.743412	-0.00766839	1
Prrc2b	0.744575	-0.0394632	1
Prkcz	0.745702	0.0286568	1
Map7	0.746879	-0.0149483	1
Ndfip1	0.747099	0.00128763	1
C2cd5	0.747292	0.00476216	1
Mdh1	0.747349	-0.0052878	1
Caprin1	0.74743	-0.0173591	1
Mapre2	0.747994	0.0170091	1
Nrcam	0.748467	-0.0284073	1
Snph	0.748525	0.0143978	1
Fnbp1l	0.748789	0.0348095	1
Ppp2r1a	0.75057	0.0450321	1
Trim2	0.751457	-0.035145	1
Arpc2	0.751569	0.0293445	1
Map4	0.751668	-0.0412747	1
Erbb4	0.753225	-0.0608702	1
Miat	0.753764	-0.0134065	1
Got2	0.754893	0.00408206	1
Dnm1l	0.755309	0.0199276	1
Pcbp2	0.756009	-0.0301807	1
Anp32a	0.756536	0.0385288	1
Med13l	0.756544	0.0322284	1
Stum	0.756733	0.0191467	1
Chka	0.756879	-0.0249245	1
Atp6v0a1	0.759647	0.0240416	1
Elavl2	0.762942	0.0308767	1
Apba1	0.762984	0.0344087	1
Gabarapl2	0.767141	0.00341379	1
Ubn2	0.768098	-0.0177252	1
Rnf150	0.768558	-0.0275099	1
Kcnc2	0.768707	-0.0442541	1
Trim44	0.77011	0.0282147	1
Astn2	0.770431	0.005126	1
Rasgrf1	0.772625	-0.00936651	1
Prkca	0.773595	-0.0185997	1
Klhl2	0.773866	0.0168937	1
Spock3	0.77411	-0.0189234	1
Fat3	0.774266	0.0266689	1
Abi1	0.775097	0.0344303	1
Gprasp1	0.776088	0.0111444	1
Psmc5	0.776345	0.0183697	1
Tra2a	0.776914	-0.0296181	1
Rtn4	0.776981	0.0180459	1
Amph	0.777803	-0.0367304	1
Mllt10	0.778254	-0.0287967	1
Tanc2	0.779328	-0.0378702	1
Vdac3	0.779329	-0.0446824	1
Ap2b1	0.782999	-0.0368223	1
Rapgef2	0.783468	-0.0232652	1
Gm26917	0.78893	-0.00943698	1
Itfg1	0.789952	0.0162625	1
Rsrp1	0.791893	0.0190806	1
Brwd1	0.793084	-0.0286236	1
Lysmd4	0.793989	-0.0218279	1
Specc1	0.794596	-0.0349698	1
Plcl1	0.796679	0.00588684	1
Akap11	0.796773	-0.0381187	1
Mapk10	0.796814	-0.00237558	1
Kpna1	0.798372	-0.0117922	1
Prickle1	0.798715	0.0281689	1
Sdhb	0.799643	-0.00117753	1
Hecw2	0.801535	-0.0274215	1
Ica1	0.801613	-0.0168926	1
Fzd3	0.801966	0.0176592	1
Rims1	0.802999	0.0553833	1
Rprd1a	0.80346	0.0216131	1
Mgll	0.805628	-0.0290915	1
Ncdn	0.806083	0.0327861	1
Klf9	0.806345	-0.0335673	1
Uqcrc1	0.806451	0.0205586	1
Ppp1cb	0.80734	0.00999953	1
Baiap2	0.808075	-0.0246448	1
Mctp1	0.810055	-0.00879955	1
Tmed9	0.810175	-0.0144631	1
Ank3	0.810924	-0.0158752	1
Cdk13	0.811036	-0.00358508	1
Sptan1	0.812294	0.0296869	1
Pabpc4	0.813137	0.00860831	1
Xylt1	0.813694	0.0270186	1
Grm8	0.814785	-0.0656829	1
Csmd2	0.81579	-0.0486837	1
Ncoa7	0.816057	-0.0116567	1
Eml6	0.81724	-0.0288078	1
Arl6ip1	0.817594	-0.0285855	1
Canx	0.818324	0.0310141	1
Atp5j	0.818979	-0.02301	1
Dgkb	0.82144	-0.00593417	1
Rasgef1a	0.821915	0.0190806	1
Ankrd12	0.821916	-0.00191034	1
Fut8	0.825923	-0.0213585	1
Zwint	0.826243	0.0206163	1
Cox17	0.826733	0.0187707	1
Rapgef5	0.826923	-0.020822	1
Kmt2e	0.829283	0.00361149	1
Magi2	0.83047	-0.0348966	1
Hnrnpc	0.831723	0.0244443	1
Mast4	0.833375	-0.0654039	1
Scn2a	0.833475	-0.0106661	1
Pcdh7	0.83423	-0.0693363	1
Nav1	0.834293	0.000755843	1
Pbx1	0.835141	-0.0604575	1
Nyap2	0.835711	-0.00538051	1
Dgkz	0.836424	-0.00932579	1
Dnajc6	0.837264	-0.00787299	1
Anks1b	0.839793	-0.00945817	1
Rabep1	0.840264	0.00191734	1
Ncald	0.840748	-0.000991921	1
Ankrd11	0.841263	-0.00291949	1
Btbd10	0.844322	0.0214787	1
Atp6v0d1	0.851316	-0.0102119	1
Fam193a	0.854956	0.00844193	1
Jmjd1c	0.856007	-0.0273075	1
Rit2	0.856819	-0.015293	1
Orc4	0.857413	0.00398692	1
Nedd8	0.859358	0.0195301	1
Pitpna	0.86007	0.0059624	1
Vti1b	0.862265	0.0222323	1
2025-09-11	0.863786	-0.0224047	1
Lingo2	0.865798	-0.0624536	1
Aimp1	0.868311	-0.0331973	1
Tut4	0.869534	-0.0172366	1
Enah	0.870941	-0.0326574	1
Abhd12	0.871024	0.00327094	1
Hrh3	0.871565	-0.0168379	1
Pten	0.872273	-0.0219036	1
Grik5	0.873527	-0.0310144	1
Cdr1os	0.873953	-0.00399578	1
Cox7b	0.874223	0.0235155	1
Slc35f1	0.875272	0.0202263	1
Sorl1	0.875298	0.0185043	1
Tax1bp1	0.879262	0.010763	1
Hdac9	0.881724	0.000207717	1
Strn4	0.881771	0.0248198	1
Nmt1	0.883455	-0.0126987	1
Kif5c	0.883761	-0.0303477	1
Eif4a1	0.884224	-0.00898208	1
Macf1	0.884826	-0.0130762	1
Ssb	0.885501	-0.0277452	1
Ppp2r3a	0.886329	-0.0141197	1
Gtf2i	0.888388	-0.0281032	1
Pcdh10	0.888687	-0.00010655	1
Dmxl2	0.888767	0.0244227	1
Cltb	0.890627	-0.0134902	1
Abi2	0.891151	0.00739041	1
Bclaf1	0.892768	-0.0196314	1
Prrc2c	0.894803	0.0244994	1
Scmh1	0.895685	0.00958967	1
Plppr4	0.89959	0.025086	1
Nbr1	0.901037	0.0131472	1
Nfasc	0.903639	0.026702	1
Atp5c1	0.904808	0.00654107	1
Fam155a	0.907302	-0.0827393	1
Atrnl1	0.909369	-0.0498212	1
Usp9x	0.912774	0.0235591	1
Stxbp5l	0.913727	-0.0370452	1
Ppme1	0.915453	0.0225841	1
Smdt1	0.91549	-0.0213437	1
Rbfox2	0.916303	-0.00596151	1
Glg1	0.916422	0.00960186	1
Tmem63b	0.918974	-0.0237573	1
Arid1b	0.919955	-0.0124517	1
Tln2	0.92008	0.0332586	1
Tpm1	0.921076	0.0138075	1
Fam172a	0.921407	-0.0055788	1
Rap1gap2	0.921623	0.00391342	1
Lgi1	0.924248	0.0293665	1
Huwe1	0.924499	0.0191826	1
Kcnb1	0.925629	-0.024427	1
Myh10	0.926844	0.00772775	1
Hivep2	0.927095	-0.0547603	1
Tm9sf4	0.928287	-0.00272356	1
Cdh13	0.928472	-0.057463	1
Sbno1	0.928666	-0.00615488	1
Serinc3	0.928793	0.0273726	1
Selenok	0.930226	-0.0139641	1
Abr	0.930506	-0.0149345	1
Meis2	0.931113	-0.00573063	1
Tcf4	0.931182	0.0132046	1
Rbm26	0.932591	0.028301	1
Dynll2	0.932972	0.0114752	1
Lmo3	0.936169	0.02745	1
Chd2	0.938051	0.011095	1
Zcchc7	0.938231	-0.0332306	1
Phf24	0.93844	-0.00812547	1
Large1	0.938933	0.0125337	1
Fut9	0.939922	-0.0328014	1
Cbx5	0.944776	-0.00394086	1
Atp6v1f	0.945013	-0.000749052	1
Gabarapl1	0.946601	0.0145538	1
Acsl3	0.949405	-0.0131567	1
Cdh10	0.949572	0.0145253	1
Gabrg2	0.949706	-0.0142087	1
Park7	0.950567	0.00955275	1
Sqstm1	0.951344	0.0191662	1
Lmtk2	0.951532	-0.00788792	1
Cdh11	0.953391	0.00311527	1
Fhod3	0.954895	-0.0011617	1
Celf4	0.959428	-0.021445	1
Psmc3	0.959603	-0.00842477	1
Snrnp70	0.959786	-0.00541581	1
Vsnl1	0.960023	0.0122286	1
Gramd1b	0.962084	-0.016325	1
Chn1	0.963883	-0.00833946	1
Actr1b	0.964154	0.0120635	1
Mib1	0.964206	0.0128601	1
Tnr	0.965342	-0.0331532	1
Stxbp5	0.96631	-0.00309833	1
Cask	0.966663	0.0106837	1
Tm9sf3	0.967982	0.0169729	1
Eif4g2	0.968679	-0.00799124	1
Jarid2	0.970317	-0.0173362	1
Smap2	0.970342	0.0123	1
Fam126b	0.974822	0.0209618	1
Ttc19	0.975111	-0.0207841	1
Wnk1	0.97567	-0.00706398	1
Gbf1	0.976005	-0.000659172	1
Pum1	0.97724	-0.00183702	1
Zbtb20	0.980229	-0.0174134	1
Arfgef3	0.981173	-0.008849	1
Plp1	0.981921	0.0048702	1
Eid1	0.98294	0.00977335	1
Arfgef1	0.984095	0.0082126	1
Nmt2	0.986967	0.00108178	1
Ypel3	0.98786	0.016826	1
Srrm1	0.989155	-0.0102425	1
Smg6	0.990391	-0.00181296	1
Ptpn4	0.99099	-0.0183959	1
Ttc3	0.991492	-0.0156682	1
Arpc1a	0.994491	-0.00347207	1
Pgam1	0.997764	-0.00412174	1
Napb	0.999581	0.0039005	1

## Sheet: 1_VHL_vs_ABX_final_MAST_degs_02
	p_val	avg_log2FC	p_val_adj
Cst3	5.32e-132	0.364729	3.72e-128
AC149090.1	2.08e-128	-0.445459	1.45e-124
Gm42418	6.12e-121	0.491206	4.28e-117
Slc1a2	7.55e-105	0.458544	5.29e-101
Mt1	1.89e-103	0.344849	1.32e-99
Cox4i1	1.06e-91	0.340912	7.41e-88
Ubb	2.64e-89	0.331124	1.84e-85
Actb	1.87e-84	0.388998	1.31e-80
Hsp90ab1	1.69e-83	0.377924	1.18e-79
Fau	8.25e-83	0.246783	5.78e-79
Gapdh	2.19e-78	0.308953	1.54e-74
Aldoa	1.32e-74	0.365412	9.22e-71
Cox8a	4.22e-73	0.349007	2.95e-69
Eef1a1	7.15e-70	0.399452	5e-66
Calm1	4.05e-66	0.301393	2.83e-62
Eef1a2	2.22e-65	0.255196	1.55e-61
Cox5b	8.11e-63	0.172438	5.68e-59
Rsrp1	3.1e-61	0.350898	2.17e-57
Tuba1a	3.53e-59	0.248412	2.47e-55
Atp5b	1.07e-58	0.31877	7.49e-55
Ppia	2.16e-58	0.295214	1.51e-54
Arglu1	1.52e-55	0.270555	1.06e-51
Tmsb4x	6.98e-55	0.285687	4.89e-51
Ndufa4	1.05e-53	0.255859	7.34e-50
Ubc	1.99e-53	0.295398	1.4e-49
Aplp1	5.17e-53	0.266937	3.62e-49
AY036118	6.37e-52	0.463739	4.46e-48
Tpt1	1.12e-51	0.261316	7.85e-48
Rbfox1	9.9e-50	-0.218009	6.93e-46
Camkv	1.74e-48	-0.314507	1.22e-44
Tubb4b	6.39e-47	0.164337	4.47e-43
Mif	8.32e-47	0.165257	5.82e-43
Hexb	1.7e-46	0.236547	1.19e-42
Hsp90aa1	9.14e-46	0.273572	6.4e-42
Gm47283	3.01e-45	-0.289609	2.11e-41
Thy1	3.21e-45	0.210387	2.25e-41
2900097C17Rik	8.57e-45	0.210955	6e-41
Ccnd2	2.17e-44	-0.358479	1.52e-40
Tubb5	7.96e-44	0.246634	5.57e-40
Cadm2	1.19e-42	-0.245158	8.35e-39
Hspa8	2.54e-42	0.235486	1.78e-38
Myl6	4.6e-42	0.1918	3.22e-38
Fth1	1.86e-41	0.370341	1.3e-37
Tubb2a	4.24e-41	0.270762	2.97e-37
Camk2n1	9.08e-41	0.337807	6.35e-37
Cox6c	1.92e-40	0.288557	1.35e-36
Hpcal4	7.99e-40	0.255817	5.59e-36
Tspan5	9.52e-40	-0.317556	6.66e-36
Pfdn5	1.3e-39	0.202763	9.12e-36
Atp5o	1.74e-39	0.123957	1.22e-35
Olfm1	5.01e-39	0.237936	3.51e-35
Pebp1	2.94e-38	0.228371	2.06e-34
Gm26917	5.77e-38	0.240984	4.04e-34
Chchd2	2.56e-37	0.195005	1.79e-33
Ndn	3.59e-37	0.151103	2.51e-33
Eif1	3.63e-37	0.197912	2.54e-33
Fam173a	5.01e-37	0.234805	3.5e-33
Chchd10	6.02e-37	0.221351	4.21e-33
Mrfap1	9.51e-37	0.199324	6.65e-33
Ywhah	1.03e-36	0.219472	7.24e-33
Nme1	2.7e-36	0.215193	1.89e-32
Gm20642	5.1e-36	0.410564	3.57e-32
Actg1	8.83e-36	0.233463	6.18e-32
Atp5md	1.11e-35	0.181184	7.77e-32
Rab3a	2.56e-35	0.221059	1.79e-31
Vamp2	3.18e-35	0.240909	2.23e-31
Slc25a4	3.39e-35	0.192445	2.37e-31
Cox6b1	1.98e-34	0.183132	1.38e-30
Ndufb9	2.13e-34	0.212462	1.49e-30
Ly6h	2.15e-34	0.266481	1.5e-30
Oprm1	3.36e-34	0.313332	2.35e-30
Atp5k	7.71e-34	0.148764	5.39e-30
Nme7	1.63e-33	0.176526	1.14e-29
Aff3	1.89e-33	-0.352417	1.32e-29
Tmem181a	2.17e-33	0.257681	1.52e-29
Hs6st3	3.89e-33	-0.354814	2.72e-29
Chgb	7.75e-33	0.185579	5.43e-29
Gnas	1e-32	0.204691	7.02e-29
Atp6v0c	1.02e-32	0.156215	7.14e-29
Stmn3	1.19e-32	0.172489	8.3e-29
Gm10848	1.91e-32	-0.376136	1.34e-28
Uqcr11	1.99e-32	0.131979	1.39e-28
4930555F03Rik	2.69e-32	0.383898	1.88e-28
C1ql3	4.4e-32	0.175159	3.08e-28
Mdh1	6.34e-32	0.174831	4.44e-28
Mapk4	6.69e-32	-0.288739	4.68e-28
Zbtb20	1.06e-31	0.277973	7.45e-28
Sgk1	2.38e-30	-0.277463	1.66e-26
Nrsn1	2.83e-30	0.23236	1.98e-26
Basp1	8.66e-30	0.223454	6.06e-26
2025-03-01	1.82e-29	0.339307	1.28e-25
Ywhae	3.37e-29	0.154398	2.36e-25
Rnasek	3.97e-29	0.156116	2.78e-25
Pja2	3.98e-29	0.225817	2.79e-25
Uqcrq	5.73e-29	0.193086	4.01e-25
Ndufa13	8.5e-29	0.138759	5.95e-25
9530059O14Rik	1.18e-28	-0.27243	8.24e-25
Syp	1.26e-28	0.20414	8.81e-25
H3f3b	1.9e-28	0.174476	1.33e-24
Cnr1	3.14e-28	-0.311033	2.2e-24
Map1a	3.51e-28	0.205567	2.46e-24
Atp6v1e1	4.62e-28	0.18583	3.23e-24
Gipc2	1.24e-27	-0.207508	8.68e-24
Ywhaz	1.37e-27	0.185996	9.6e-24
Atpif1	1.96e-27	0.185138	1.37e-23
Tpi1	2.01e-27	0.112206	1.41e-23
Kcnip3	2.48e-27	-0.247031	1.73e-23
Dbi	3.09e-27	0.168143	2.16e-23
Pde10a	3.1e-27	-0.197254	2.17e-23
Ttll11	5.08e-27	-0.206021	3.56e-23
Atp5f1	5.89e-27	0.152718	4.12e-23
Auts2	7.58e-27	-0.176926	5.3e-23
Atp5a1	8.17e-27	0.20878	5.72e-23
Cacnb2	9.4e-27	-0.308541	6.58e-23
Pnmal2	9.49e-27	0.199392	6.64e-23
Ywhab	1.47e-26	0.157444	1.03e-22
Bex2	2.05e-26	0.161832	1.44e-22
Stmn2	2.13e-26	0.16145	1.49e-22
Pgam1	3.52e-26	0.190813	2.46e-22
Pram1	3.77e-26	0.18428	2.64e-22
6330403K07Rik	4.61e-26	0.178828	3.23e-22
Atp5h	5.34e-26	0.12761	3.74e-22
Uqcrh	5.46e-26	0.139531	3.82e-22
Rbm28	6.02e-26	-0.204132	4.21e-22
Cox7a2	1.05e-25	0.109762	7.38e-22
Lncpint	1.17e-25	-0.247466	8.21e-22
Ndufa5	2.03e-25	0.176367	1.42e-21
Tspyl4	2.57e-25	0.19981	1.8e-21
Dgki	2.73e-25	-0.22762	1.91e-21
Nap1l5	4.68e-25	0.0982472	3.28e-21
Slc8a1	4.7e-25	0.258349	3.29e-21
Atp5l	4.76e-25	0.12949	3.33e-21
Ptms	5.13e-25	0.189278	3.59e-21
Ndrg4	6.75e-25	0.190643	4.73e-21
Ghitm	8.55e-25	0.131159	5.99e-21
Arf3	2.04e-24	0.165441	1.43e-20
Cox5a	6.29e-24	0.16002	4.41e-20
Ncdn	8.3e-24	0.217653	5.81e-20
Atp5j	8.98e-24	0.135632	6.29e-20
Ppp2r1a	1.02e-23	0.162972	7.12e-20
Ndufb8	1.03e-23	0.0994459	7.21e-20
Prnp	1.09e-23	0.174632	7.64e-20
Tuba4a	1.35e-23	0.205247	9.47e-20
Calm2	1.35e-23	0.141567	9.48e-20
C1qtnf4	1.66e-23	0.174954	1.16e-19
Marcks	1.66e-23	0.22608	1.16e-19
Itm2b	2.02e-23	0.134882	1.42e-19
Pcsk1n	3.08e-23	0.105148	2.15e-19
Gabarapl1	3.96e-23	0.11902	2.77e-19
Gap43	4.06e-23	0.128817	2.84e-19
Eid1	4.18e-23	0.107394	2.92e-19
Rgs9	4.89e-23	-0.185331	3.42e-19
Gsg1l	6.18e-23	-0.201055	4.32e-19
Ndufb10	6.26e-23	0.127671	4.38e-19
Atp1b1	9.15e-23	0.182323	6.4e-19
Klhl1	9.21e-23	-0.308548	6.45e-19
Cmss1	9.37e-23	0.149077	6.56e-19
Eef1b2	9.47e-23	0.153254	6.63e-19
Atp5j2	1.1e-22	0.12459	7.73e-19
Ctxn1	1.48e-22	0.17123	1.04e-18
Cirbp	1.73e-22	0.160769	1.21e-18
Hint1	2.6e-22	0.162399	1.82e-18
Celf3	2.89e-22	0.199185	2.02e-18
Cdh13	3.11e-22	-0.333391	2.18e-18
Ppp1r1b	3.59e-22	0.0828817	2.51e-18
Dynll1	4.35e-22	0.151965	3.04e-18
Eif4a2	5.77e-22	0.168037	4.04e-18
Gas5	5.79e-22	0.177123	4.05e-18
Psap	6.11e-22	0.175454	4.28e-18
Gng7	6.86e-22	-0.154571	4.8e-18
Rasgrp1	8.49e-22	0.16364	5.94e-18
Vsnl1	8.51e-22	0.19794	5.95e-18
Pgrmc1	8.83e-22	0.151511	6.18e-18
Calm3	9.23e-22	0.0858197	6.46e-18
Prkg1	9.62e-22	0.294887	6.73e-18
Ube2m	1.05e-21	0.149297	7.35e-18
Park7	1.14e-21	0.12298	7.98e-18
Dynll2	1.23e-21	0.142053	8.62e-18
Efr3b	1.25e-21	-0.213712	8.72e-18
Cox7c	1.44e-21	0.189727	1.01e-17
Npas3	1.53e-21	0.263706	1.07e-17
Ndufs5	1.57e-21	0.150332	1.1e-17
Gpr88	1.74e-21	0.149167	1.21e-17
Lrrk2	1.92e-21	-0.208509	1.34e-17
Cfl1	2.51e-21	0.133656	1.76e-17
Plcb1	3.27e-21	-0.180224	2.29e-17
Sub1	3.38e-21	0.157615	2.37e-17
Atp1a1	3.76e-21	0.181489	2.63e-17
Gm41764	4.57e-21	-0.236651	3.2e-17
Zcchc18	4.86e-21	0.186103	3.4e-17
Acap2	5.2e-21	-0.18206	3.64e-17
Rgs6	5.74e-21	0.165005	4.02e-17
Ctnnb1	6.37e-21	0.194248	4.46e-17
Pkm	8.12e-21	0.140085	5.69e-17
Dner	8.4e-21	0.0816268	5.88e-17
Fabp5	1.01e-20	0.124663	7.09e-17
Rprml	1.56e-20	0.132174	1.09e-16
Ppp3r1	1.59e-20	0.127607	1.11e-16
Got1	1.6e-20	0.205072	1.12e-16
Bsg	2.04e-20	0.11479	1.42e-16
Snca	2.29e-20	0.179822	1.6e-16
Gm15564	2.56e-20	0.118174	1.79e-16
Atp5g3	2.63e-20	0.149152	1.84e-16
4930545L23Rik	3.1e-20	-0.286346	2.17e-16
Khdrbs2	3.15e-20	0.291517	2.2e-16
Kcnt1	3.62e-20	-0.236294	2.53e-16
Lmo4	3.78e-20	0.1462	2.64e-16
Stx1b	5.4e-20	0.167089	3.78e-16
Fkbp1a	5.44e-20	0.132219	3.8e-16
Atp5g1	5.55e-20	0.114812	3.89e-16
Prkce	5.86e-20	-0.194737	4.1e-16
Serinc1	6.64e-20	0.132016	4.65e-16
Strip2	6.83e-20	0.173845	4.78e-16
Dync1i2	8.29e-20	0.151874	5.8e-16
Hnrnpk	8.69e-20	0.18774	6.08e-16
Sorbs1	8.69e-20	-0.204425	6.08e-16
Igsf11	9.43e-20	-0.164996	6.6e-16
Tomm7	1e-19	0.124483	7.01e-16
Rnf187	1.13e-19	0.161889	7.94e-16
Cox7b	1.81e-19	0.138478	1.27e-15
Chrna7	1.94e-19	-0.155847	1.36e-15
Sntb2	2.15e-19	-0.212171	1.5e-15
Synpo2	2.89e-19	-0.218476	2.03e-15
Nucks1	3.06e-19	0.156563	2.14e-15
Grm1	3.31e-19	-0.207106	2.31e-15
Crym	3.51e-19	0.118098	2.46e-15
Prickle1	3.88e-19	-0.225226	2.72e-15
Grm8	4.76e-19	-0.261282	3.33e-15
Srgap1	4.88e-19	-0.236987	3.41e-15
Hipk4	4.96e-19	-0.193422	3.47e-15
Mir124a-1hg	5.54e-19	0.162733	3.88e-15
Pak1	5.88e-19	0.175357	4.12e-15
Phactr1	6.04e-19	-0.107269	4.23e-15
Cltc	6.05e-19	0.154653	4.23e-15
Tuba1b	6.13e-19	0.109159	4.29e-15
Uchl1	6.36e-19	0.122236	4.45e-15
Rtn4	6.81e-19	0.138219	4.77e-15
Arhgap10	7.04e-19	-0.155484	4.92e-15
Zc3h6	7.2e-19	0.130138	5.04e-15
2010300C02Rik	7.3e-19	-0.147776	5.11e-15
Osbp2	7.51e-19	-0.141446	5.26e-15
Gabra4	7.81e-19	-0.184776	5.46e-15
G3bp2	8.08e-19	0.149904	5.65e-15
Pld5	9.54e-19	-0.25685	6.68e-15
Robo2	1.3e-18	-0.209288	9.09e-15
Slc25a3	1.47e-18	0.157829	1.03e-14
Gli3	1.48e-18	-0.194147	1.04e-14
Tle5	1.61e-18	0.138353	1.13e-14
Nmt1	1.65e-18	0.127648	1.15e-14
Tmem126a	1.75e-18	0.137553	1.23e-14
Oaz1	1.96e-18	0.161504	1.37e-14
Gstm5	2.05e-18	0.104297	1.43e-14
Rack1	2.3e-18	0.126338	1.61e-14
Sorcs2	2.61e-18	-0.240515	1.83e-14
Gab2	2.8e-18	0.182353	1.96e-14
Ubl5	2.8e-18	0.173016	1.96e-14
Thra	2.8e-18	0.139153	1.96e-14
Epb41	3.22e-18	-0.171465	2.26e-14
Dapk1	3.87e-18	-0.177181	2.71e-14
5330417C22Rik	3.98e-18	-0.175077	2.78e-14
Gm15563	4.1e-18	-0.188722	2.87e-14
Oxr1	4.12e-18	0.252536	2.88e-14
Sars	4.39e-18	0.155381	3.07e-14
Eef2	4.56e-18	0.158826	3.19e-14
A330015K06Rik	4.8e-18	-0.199578	3.36e-14
Gm2516	5.44e-18	0.253533	3.81e-14
Gda	6.05e-18	0.120422	4.24e-14
Kcnip2	6.35e-18	-0.152014	4.45e-14
Ryr3	6.52e-18	-0.163328	4.56e-14
Mdh2	7.21e-18	0.161822	5.05e-14
Kcnq3	9.48e-18	-0.194884	6.63e-14
Ndufc2	1.23e-17	0.113445	8.63e-14
Chrm3	1.45e-17	-0.280652	1.01e-13
Prkar1a	1.56e-17	0.144512	1.09e-13
Actn2	1.61e-17	-0.211872	1.12e-13
Nefl	1.63e-17	0.152929	1.14e-13
Actn1	1.72e-17	-0.201755	1.2e-13
Bmyc	1.81e-17	0.139717	1.27e-13
Atp5g2	1.84e-17	0.135439	1.29e-13
Atp1a3	2.16e-17	0.154197	1.51e-13
Ywhag	2.4e-17	0.143666	1.68e-13
Nin	2.49e-17	-0.15436	1.74e-13
Tspyl1	3.09e-17	0.134643	2.16e-13
Ldlrad4	3.31e-17	-0.234031	2.31e-13
Ror1	3.6e-17	-0.218374	2.52e-13
Gad2	3.65e-17	0.143518	2.55e-13
Klhl10	3.7e-17	0.160142	2.59e-13
Znrf1	3.81e-17	-0.166538	2.66e-13
Ncl	4.01e-17	0.151952	2.8e-13
Purb	4.12e-17	0.134651	2.88e-13
Rpgrip1	4.75e-17	0.170777	3.33e-13
Samd5	5.07e-17	-0.22635	3.55e-13
Gm1043	5.15e-17	-0.13927	3.61e-13
Arf1	5.45e-17	0.146454	3.81e-13
Atxn7l3b	5.82e-17	0.141257	4.07e-13
Tesc	6.22e-17	-0.0837377	4.36e-13
Cadm1	6.36e-17	0.211838	4.45e-13
Cdk5r2	6.85e-17	0.163022	4.79e-13
Itm2c	7.3e-17	0.13231	5.11e-13
Gm12709	7.43e-17	0.180842	5.2e-13
Psmb1	7.99e-17	0.128236	5.59e-13
Pde4a	8.56e-17	-0.193897	5.99e-13
Gm26871	9.76e-17	0.198492	6.83e-13
Cbx3	9.9e-17	0.150914	6.93e-13
Gm10115	1.01e-16	0.00572088	7.08e-13
Bin1	1.13e-16	0.12784	7.87e-13
Dnm1	1.18e-16	0.140738	8.26e-13
Atp5c1	1.18e-16	0.149905	8.29e-13
Pdap1	1.41e-16	0.0448896	9.84e-13
Fkbp3	1.48e-16	0.121959	1.04e-12
Nova1	1.6e-16	0.163428	1.12e-12
Celf4	1.66e-16	0.14671	1.16e-12
Ppp4r4	1.67e-16	-0.171608	1.17e-12
Gpcpd1	1.74e-16	0.0839645	1.22e-12
Chst11	1.85e-16	-0.157647	1.29e-12
Gm26542	1.89e-16	-0.185179	1.32e-12
Clta	1.93e-16	0.101555	1.35e-12
Morf4l1	2.14e-16	0.0956241	1.5e-12
Cdh9	2.2e-16	-0.173387	1.54e-12
Gm13269	2.7e-16	-0.242667	1.89e-12
Kcna1	2.97e-16	-0.177114	2.08e-12
Smg5	3.2e-16	-0.151915	2.24e-12
Igsf8	3.95e-16	0.154006	2.76e-12
Rora	3.96e-16	-0.195422	2.77e-12
Atp6v1d	4.21e-16	0.153386	2.94e-12
Itga9	4.24e-16	-0.187935	2.96e-12
Smarca2	4.33e-16	0.149124	3.03e-12
Tmem132b	4.98e-16	-0.164906	3.49e-12
C130073E24Rik	5.12e-16	0.190304	3.58e-12
Ccdc88c	5.32e-16	-0.144056	3.72e-12
Ckb	5.73e-16	0.174583	4.01e-12
Sh3rf2	5.75e-16	-0.192028	4.02e-12
Gpr158	6.22e-16	-0.177918	4.35e-12
Tma7	6.88e-16	0.112042	4.81e-12
Nudc	7.07e-16	0.133796	4.95e-12
Micu3	8.04e-16	0.0623368	5.62e-12
Gm11149	1.01e-15	0.158959	7.09e-12
Nfe2l1	1.07e-15	0.117891	7.49e-12
Dlgap3	1.15e-15	-0.126223	8.05e-12
Tomm70a	1.28e-15	0.154309	8.96e-12
Ywhaq	1.3e-15	0.134167	9.07e-12
4933411O13Rik	1.33e-15	-0.182117	9.34e-12
Snap25	1.34e-15	0.147506	9.4e-12
Fam189a1	1.49e-15	-0.163803	1.05e-11
Enc1	1.5e-15	0.123497	1.05e-11
Ndufv3	1.77e-15	0.089226	1.24e-11
Smdt1	1.87e-15	0.0959767	1.31e-11
Hivep2	1.97e-15	-0.21265	1.38e-11
Rgs4	2.03e-15	0.0816	1.42e-11
Saraf	2.09e-15	0.129997	1.46e-11
Fgf14	2.09e-15	-0.0895603	1.46e-11
Rab6a	2.1e-15	0.16799	1.47e-11
Zwint	2.27e-15	0.0977445	1.59e-11
Slc22a17	2.37e-15	0.114138	1.66e-11
Rbm39	2.55e-15	0.121142	1.78e-11
Clvs1	2.65e-15	-0.130214	1.86e-11
Lars2	2.66e-15	0.157007	1.86e-11
Vrk1	2.67e-15	-0.122178	1.87e-11
Fam81a	2.68e-15	0.120988	1.87e-11
Aff4	2.84e-15	0.130423	1.99e-11
Ccdc85b	3.08e-15	0.110951	2.16e-11
Hace1	3.63e-15	-0.0991281	2.54e-11
Nrg1	3.78e-15	-0.110998	2.65e-11
Ivns1abp	4.09e-15	-0.191383	2.87e-11
Dctn3	4.22e-15	0.101734	2.95e-11
Camk2a	4.35e-15	-0.106413	3.04e-11
Kifap3	5.14e-15	0.0915239	3.6e-11
Sgms1	5.24e-15	-0.125537	3.67e-11
Ramp1	5.69e-15	-0.143441	3.98e-11
Ryr2	6.31e-15	-0.213727	4.42e-11
Prkcb	6.82e-15	-0.14502	4.77e-11
Prox2	7.22e-15	-0.203114	5.05e-11
Ndufab1	7.39e-15	0.12834	5.17e-11
Serbp1	7.7e-15	0.121275	5.39e-11
Gabarapl2	8.14e-15	0.153232	5.7e-11
Copg2	8.84e-15	0.162569	6.19e-11
Ank3	9.18e-15	-0.112725	6.42e-11
Rtl1	9.85e-15	0.153649	6.89e-11
Lzts1	1.1e-14	-0.123564	7.71e-11
Gpm6a	1.18e-14	0.151564	8.29e-11
Wfs1	1.19e-14	0.126905	8.36e-11
Ptma	1.21e-14	0.122574	8.44e-11
Gm16105	1.24e-14	0.123298	8.7e-11
Astn2	1.33e-14	0.00270754	9.31e-11
Tceal5	1.44e-14	0.128629	1.01e-10
Rasl10b	1.54e-14	0.116801	1.08e-10
Adam12	1.61e-14	0.127582	1.13e-10
Klhl29	1.65e-14	-0.171818	1.16e-10
Frmd4b	1.73e-14	-0.213837	1.21e-10
Akap11	1.76e-14	0.113298	1.23e-10
B230209E15Rik	1.8e-14	0.0826284	1.26e-10
Naca	1.86e-14	0.0618812	1.3e-10
Micu1	1.88e-14	-0.130015	1.32e-10
Npm1	1.9e-14	0.12978	1.33e-10
Spata16	2.07e-14	-0.244507	1.45e-10
Rhobtb2	2.14e-14	-0.139326	1.5e-10
Ulk2	2.26e-14	0.0431689	1.58e-10
Snrpn	2.27e-14	0.142381	1.59e-10
Ap2m1	2.31e-14	0.132692	1.62e-10
Eno2	2.4e-14	0.164877	1.68e-10
Pde2a	2.5e-14	-0.147912	1.75e-10
Trpc7	3e-14	0.124056	2.1e-10
Rraga	3.03e-14	0.110985	2.12e-10
Cdk5r1	3.51e-14	0.105093	2.46e-10
Slc25a5	3.53e-14	0.0765409	2.47e-10
Gm45321	3.62e-14	0.21226	2.53e-10
Ipcef1	3.63e-14	0.123756	2.54e-10
Polb	3.7e-14	-0.183935	2.59e-10
Elk3	3.73e-14	-0.158247	2.61e-10
Gnal	3.88e-14	-0.135438	2.72e-10
Ndufa7	3.92e-14	0.142798	2.75e-10
Sptan1	4.09e-14	0.101578	2.86e-10
Shank1	4.15e-14	0.151894	2.9e-10
Cx3cl1	4.17e-14	0.144208	2.92e-10
Psmc3	4.17e-14	0.0947223	2.92e-10
Sdhb	4.28e-14	0.110938	2.99e-10
Ran	4.46e-14	0.107505	3.12e-10
Cntn4	4.51e-14	-0.139744	3.15e-10
Lgi1	4.55e-14	0.0220865	3.18e-10
Atxn10	4.63e-14	0.0738323	3.24e-10
Man2a1	4.66e-14	-0.124333	3.26e-10
Vcp	4.7e-14	0.0920951	3.29e-10
Grina	4.88e-14	0.150243	3.42e-10
Tecr	4.95e-14	0.103122	3.46e-10
B3gnt2	5.17e-14	-0.140638	3.62e-10
Selenow	5.28e-14	0.121675	3.69e-10
Tbc1d30	5.37e-14	-0.146058	3.76e-10
Tmem30a	5.63e-14	0.124031	3.94e-10
Btf3	5.65e-14	0.111961	3.95e-10
Gm48281	5.74e-14	-0.0578194	4.01e-10
Gpr137c	6.04e-14	-0.179357	4.23e-10
Gnb1	6.5e-14	0.0713618	4.55e-10
Caprin1	6.52e-14	0.0310929	4.56e-10
Apbb1	6.55e-14	0.073826	4.59e-10
Pcdh17	6.59e-14	0.13957	4.61e-10
Adgrb1	6.65e-14	-0.177122	4.65e-10
Mpp6	7.54e-14	-0.130122	5.27e-10
Rev1	7.71e-14	-0.126012	5.4e-10
Cd81	7.72e-14	0.104842	5.4e-10
Atp6ap2	7.73e-14	0.184184	5.41e-10
Ldhb	7.83e-14	0.141869	5.48e-10
Hras	8.41e-14	0.123702	5.89e-10
Cspg5	8.61e-14	0.100757	6.02e-10
Gpc6	8.63e-14	0.185987	6.04e-10
Rerg	8.64e-14	-0.189113	6.05e-10
Ppp1r7	9.37e-14	0.064568	6.56e-10
Atp6v1a	9.75e-14	0.130482	6.82e-10
Ttll7	9.84e-14	0.0975953	6.89e-10
Exoc6	1.06e-13	0.00453266	7.45e-10
Mpp7	1.08e-13	-0.158613	7.55e-10
Sec62	1.12e-13	0.0989174	7.85e-10
Prpf40a	1.17e-13	-0.00050696	8.18e-10
Phyhipl	1.18e-13	0.14875	8.27e-10
Zfp365	1.2e-13	0.0828773	8.38e-10
Slf2	1.21e-13	-0.0966335	8.44e-10
Vdac1	1.24e-13	0.124135	8.71e-10
Ctdspl	1.29e-13	-0.13432	9.05e-10
Kcnd2	1.34e-13	-0.128208	9.38e-10
Ndufc1	1.4e-13	0.0828973	9.77e-10
Nedd8	1.41e-13	0.0876519	9.84e-10
Eif3c	1.45e-13	0.13176	1.02e-09
Sod1	1.46e-13	0.107638	1.02e-09
0610043K17Rik	1.49e-13	0.121392	1.04e-09
Rap1gds1	1.5e-13	-0.119646	1.05e-09
1700111E14Rik	1.52e-13	-0.20732	1.06e-09
Ndufa1	1.53e-13	0.122844	1.07e-09
Syt4	1.55e-13	0.101288	1.08e-09
Ktn1	1.6e-13	-0.159217	1.12e-09
Kctd17	1.65e-13	-0.192427	1.16e-09
Gm16351	1.68e-13	-0.177476	1.18e-09
Zfp950	1.7e-13	-0.0469632	1.19e-09
Bbs9	1.74e-13	-0.116227	1.22e-09
Caly	1.76e-13	0.139785	1.23e-09
Usp14	1.79e-13	0.107807	1.26e-09
Nisch	1.83e-13	0.0976634	1.28e-09
Ndufa12	1.87e-13	0.139697	1.31e-09
Lin28b	1.92e-13	-0.128589	1.35e-09
Lrrc7	2.14e-13	-0.112434	1.5e-09
Crebzf	2.17e-13	0.116266	1.52e-09
Krit1	2.26e-13	-0.109461	1.58e-09
Gm47134	2.53e-13	-0.174364	1.77e-09
Gnl1	2.59e-13	0.141981	1.81e-09
Atp6v1f	2.75e-13	0.105225	1.93e-09
Adcy9	2.76e-13	-0.169668	1.93e-09
Zfp445	2.85e-13	-0.105188	1.99e-09
Fez1	3.1e-13	0.116919	2.17e-09
Smug1	3.12e-13	0.0583328	2.18e-09
Dipk1a	3.19e-13	0.00885794	2.23e-09
Eif4a1	3.25e-13	0.0891934	2.28e-09
Rngtt	3.35e-13	-0.076886	2.34e-09
Atp5d	3.37e-13	0.0923533	2.36e-09
Tm9sf2	3.43e-13	0.0966621	2.4e-09
Cntnap3	3.58e-13	0.16965	2.51e-09
Fkbp2	3.73e-13	0.149148	2.61e-09
Fbxl16	3.74e-13	0.10671	2.62e-09
Gfod1	3.83e-13	-0.153837	2.68e-09
Btg1	3.89e-13	0.122815	2.72e-09
D430041D05Rik	3.91e-13	-0.150743	2.73e-09
Nnat	3.96e-13	0.1509	2.77e-09
Hmgb1	3.98e-13	0.131851	2.78e-09
Matk	4.07e-13	0.0832434	2.85e-09
Lancl1	4.14e-13	0.0849443	2.89e-09
Syt11	4.24e-13	0.147707	2.96e-09
Wscd2	4.27e-13	-0.116768	2.99e-09
Nr1d2	4.3e-13	-0.139526	3.01e-09
Itgb3bp	4.42e-13	0.105557	3.1e-09
Cplx2	4.72e-13	0.146236	3.3e-09
D5Ertd579e	4.8e-13	-0.133423	3.36e-09
Gm28494	5.04e-13	-0.256556	3.53e-09
Ankrd33b	5.13e-13	-0.137476	3.59e-09
Ndfip1	5.38e-13	0.114771	3.76e-09
Ndufb5	5.39e-13	0.128016	3.77e-09
Scd2	5.57e-13	0.095028	3.89e-09
Tomm20	5.89e-13	0.100127	4.12e-09
Akap5	5.95e-13	0.112614	4.16e-09
Prkd1	6.24e-13	-0.186022	4.37e-09
Tenm2	6.4e-13	0.163253	4.48e-09
Fndc3a	6.49e-13	0.0831965	4.54e-09
Mpped1	6.56e-13	0.108473	4.59e-09
Brinp2	6.59e-13	-0.164027	4.61e-09
Swi5	6.68e-13	0.0801726	4.68e-09
Pcdh11x	7.13e-13	-0.179176	4.99e-09
Sh3bgrl	7.55e-13	0.113106	5.28e-09
Ireb2	7.72e-13	0.0920544	5.41e-09
Ldha	7.9e-13	0.072357	5.53e-09
Arl6ip1	8.21e-13	0.0797192	5.74e-09
Schip1	8.3e-13	0.183832	5.8e-09
Tubb3	8.54e-13	0.0845715	5.98e-09
Kcnip1	8.8e-13	0.148099	6.16e-09
Lrtm1	8.83e-13	-0.141881	6.18e-09
Nexn	8.92e-13	-0.0590514	6.24e-09
Uqcrb	9.68e-13	0.0721569	6.77e-09
Gm16168	9.83e-13	0.149051	6.88e-09
Nrgn	9.96e-13	0.09619	6.97e-09
Prkacb	1e-12	0.0943555	7e-09
Sdha	1.02e-12	0.111106	7.16e-09
Nsg1	1.02e-12	0.0841634	7.17e-09
Ndufb1-ps	1.03e-12	0.135948	7.17e-09
Fzd3	1.04e-12	0.0612625	7.3e-09
Iqsec2	1.06e-12	-0.0815554	7.43e-09
Tmem158	1.1e-12	0.108042	7.73e-09
Cd47	1.14e-12	0.0369406	7.96e-09
Magee1	1.16e-12	0.094873	8.12e-09
Jund	1.16e-12	0.1056	8.12e-09
Sgpp2	1.17e-12	-0.143123	8.21e-09
Hnrnpa0	1.26e-12	0.089544	8.85e-09
Stx6	1.31e-12	-0.062206	9.13e-09
Chd4	1.36e-12	-0.0358862	9.5e-09
Smarcc1	1.38e-12	-0.0898743	9.65e-09
Dab2ip	1.38e-12	-0.128189	9.67e-09
Pgm2l1	1.39e-12	0.0934896	9.7e-09
4930598N05Rik	1.4e-12	-0.0726604	9.77e-09
Hap1	1.4e-12	0.149713	9.82e-09
Pdlim7	1.41e-12	0.149107	9.87e-09
Slc24a5	1.46e-12	0.126048	1.02e-08
Aamp	1.47e-12	0.0539173	1.03e-08
Pura	1.52e-12	0.064445	1.06e-08
Hmgn1	1.58e-12	0.120799	1.11e-08
Stub1	1.6e-12	0.109077	1.12e-08
Atp2b4	1.71e-12	0.121047	1.2e-08
Myo5a	1.77e-12	-0.0321226	1.24e-08
Rexo4	1.78e-12	-0.127629	1.25e-08
Atp6v1b2	1.8e-12	0.105575	1.26e-08
Bex3	1.88e-12	0.0814494	1.31e-08
Ckmt1	1.95e-12	0.130615	1.37e-08
Man1a2	1.97e-12	-0.111588	1.38e-08
Slc6a1	1.99e-12	0.113117	1.39e-08
Stard5	2e-12	0.132241	1.4e-08
Gdap1	2.07e-12	0.0512603	1.45e-08
Psma4	2.13e-12	0.113043	1.49e-08
Ssb	2.18e-12	0.0857404	1.53e-08
Pfn2	2.22e-12	0.142611	1.55e-08
Ankrd13a	2.24e-12	-0.101538	1.57e-08
Gm29237	2.3e-12	-0.167503	1.61e-08
Ift57	2.37e-12	-0.0333892	1.66e-08
Shb	2.4e-12	-0.0987004	1.68e-08
Arid4b	2.49e-12	-0.0895502	1.74e-08
Fbxl12os	2.54e-12	0.138527	1.78e-08
Bcr	2.57e-12	-0.121016	1.8e-08
Dstn	2.58e-12	0.0702066	1.8e-08
Copb2	2.6e-12	0.07432	1.82e-08
Pacrg	2.61e-12	0.155119	1.83e-08
Ypel2	2.65e-12	-0.114406	1.85e-08
Hdlbp	2.8e-12	0.0705467	1.96e-08
Armh3	2.88e-12	-0.0440649	2.02e-08
Crtc1	2.93e-12	-0.0669378	2.05e-08
H2afz	3.02e-12	0.103367	2.11e-08
Icam5	3.04e-12	0.086877	2.13e-08
Fam49a	3.04e-12	-0.0271912	2.13e-08
Rgs20	3.13e-12	-0.156547	2.19e-08
Foxg1	3.17e-12	0.061152	2.22e-08
Arid1a	3.25e-12	0.0410023	2.27e-08
C78859	3.25e-12	-0.126286	2.28e-08
2025-03-06	3.33e-12	0.0554985	2.33e-08
Gm27008	3.33e-12	0.131483	2.33e-08
Grin2a	3.37e-12	-0.168878	2.36e-08
Zc3h15	3.38e-12	0.0471812	2.37e-08
Psmc5	3.66e-12	0.0633001	2.56e-08
2025-03-02	3.68e-12	-0.0495506	2.58e-08
Add3	3.77e-12	0.112555	2.64e-08
Slc24a4	3.83e-12	-0.137376	2.68e-08
Mapk8ip2	3.93e-12	0.121422	2.75e-08
Gdpd5	3.95e-12	0.0301128	2.77e-08
Pomp	3.97e-12	0.107652	2.77e-08
Ppp1r2	4.1e-12	-0.0763772	2.87e-08
Vti1b	4.17e-12	0.0604714	2.92e-08
Adgrl2	4.29e-12	-0.146428	3.01e-08
Ddn	4.3e-12	0.129736	3.01e-08
Eif5	4.31e-12	0.101387	3.02e-08
Gm45159	4.48e-12	0.109249	3.13e-08
Mcph1	4.67e-12	-0.0543169	3.27e-08
Sumo3	4.91e-12	0.0956404	3.43e-08
Sertad2	5.08e-12	-0.127396	3.55e-08
Rheb	5.12e-12	0.0857019	3.58e-08
Fgd4	5.3e-12	0.122885	3.71e-08
Pde1c	5.33e-12	0.176973	3.73e-08
Trim44	5.43e-12	0.122661	3.8e-08
Prdx1	5.56e-12	0.0935419	3.89e-08
Abr	5.8e-12	0.105234	4.06e-08
Wasf1	5.8e-12	0.0235333	4.06e-08
Hlcs	5.84e-12	-0.126905	4.09e-08
Gprasp1	6.17e-12	0.082559	4.32e-08
Mir124-2hg	6.7e-12	0.115712	4.69e-08
Cpne4	6.74e-12	0.151087	4.71e-08
Arpc1a	7.11e-12	0.0250119	4.98e-08
Serf2	7.22e-12	0.118486	5.05e-08
Stxbp5	7.41e-12	-0.0128629	5.18e-08
Srsf9	7.48e-12	0.0867611	5.23e-08
Plppr4	7.59e-12	0.0302603	5.31e-08
Scg3	7.64e-12	0.077475	5.35e-08
Lrrc4c	7.86e-12	0.146446	5.5e-08
Mbp	8.19e-12	0.0241238	5.73e-08
Gm47591	8.19e-12	-0.130422	5.73e-08
Safb	8.35e-12	0.091055	5.84e-08
Phf24	8.46e-12	-0.0667909	5.92e-08
Hnrnpd	8.59e-12	0.0702785	6.01e-08
Scg2	8.71e-12	0.117517	6.1e-08
Mhrt	9.27e-12	0.0574088	6.49e-08
Dtna	9.36e-12	-0.109918	6.55e-08
Hnrnpm	1e-11	-0.114161	7.03e-08
Nav3	1.02e-11	0.0661803	7.15e-08
Edf1	1.02e-11	0.0797753	7.15e-08
Vps41	1.03e-11	-0.0438459	7.24e-08
Rasgrp2	1.03e-11	-0.0878176	7.24e-08
Ice1	1.05e-11	0.0614831	7.37e-08
Kcnab1	1.07e-11	-0.153311	7.5e-08
Rpn1	1.08e-11	0.123379	7.57e-08
Map4	1.08e-11	0.0544778	7.58e-08
Rbm3	1.14e-11	0.107729	7.96e-08
Zfp280d	1.17e-11	-0.00939514	8.19e-08
Itpr1	1.17e-11	-0.155815	8.22e-08
Cox7a2l	1.19e-11	0.0818249	8.32e-08
Gaa	1.21e-11	0.0841845	8.45e-08
Adarb2	1.23e-11	0.171135	8.62e-08
Stk32c	1.23e-11	-0.0863068	8.62e-08
Ttc7	1.24e-11	-0.103169	8.67e-08
Tiam2	1.24e-11	-0.109153	8.7e-08
Ndufv1	1.25e-11	0.0991981	8.77e-08
Pdxp	1.29e-11	0.0927899	9.06e-08
Rbx1	1.32e-11	0.0664661	9.21e-08
Rock1	1.32e-11	-0.0799951	9.25e-08
Vdac2	1.36e-11	0.108232	9.48e-08
Ogt	1.37e-11	0.0313355	9.6e-08
Ablim2	1.43e-11	-0.128781	1e-07
Zfyve28	1.46e-11	-0.0976936	1.02e-07
Nptxr	1.46e-11	0.0870958	1.02e-07
Dnmt3a	1.48e-11	-0.130524	1.03e-07
Abhd2	1.48e-11	-0.0509897	1.04e-07
Scn2b	1.5e-11	0.0796989	1.05e-07
Gpr155	1.5e-11	-0.103165	1.05e-07
Arpc2	1.51e-11	0.090626	1.06e-07
Fis1	1.54e-11	0.14238	1.08e-07
Nlgn1	1.55e-11	-0.0927173	1.08e-07
Rars	1.58e-11	0.0678768	1.11e-07
Sdc2	1.59e-11	0.11728	1.11e-07
Matr3	1.61e-11	0.0545009	1.12e-07
Muc15	1.65e-11	-0.104985	1.16e-07
Mbtps1	1.67e-11	-0.00625652	1.17e-07
Mlf2	1.7e-11	0.134304	1.19e-07
Dynlt1a	1.73e-11	0.0898827	1.21e-07
Wdr61	1.78e-11	0.0989069	1.25e-07
Suco	1.81e-11	-0.00433997	1.26e-07
Cdr1os	1.89e-11	-0.154861	1.32e-07
Nrxn2	1.92e-11	0.0913232	1.34e-07
Add2	1.97e-11	-0.0406308	1.38e-07
Banp	1.97e-11	-0.148538	1.38e-07
Srrm1	1.99e-11	0.0732763	1.39e-07
Psmd2	1.99e-11	0.103436	1.39e-07
4930567K20Rik	2.05e-11	-0.195418	1.44e-07
Gm17276	2.06e-11	-0.138075	1.44e-07
Emc10	2.11e-11	0.138228	1.48e-07
Ctbp1	2.15e-11	0.129927	1.51e-07
P2ry14	2.24e-11	0.113653	1.57e-07
Sf3b2	2.25e-11	0.107925	1.58e-07
Fxr1	2.31e-11	-0.0907995	1.62e-07
Prmt8	2.32e-11	0.00623815	1.62e-07
Meis1	2.44e-11	-0.156657	1.71e-07
Ino80d	2.52e-11	0.0124004	1.77e-07
Slc16a11	2.55e-11	0.0966581	1.79e-07
Clcn4	2.59e-11	0.105339	1.81e-07
Gm48677	2.76e-11	-0.154537	1.93e-07
Taok1	2.85e-11	0.0324393	2e-07
Fgf13	2.86e-11	0.184291	2e-07
B230334C09Rik	2.88e-11	0.0788747	2.02e-07
Plp1	3.01e-11	0.079948	2.11e-07
Hspa9	3.03e-11	0.0572601	2.12e-07
Polr2c	3.06e-11	0.0842732	2.14e-07
Kif5c	3.12e-11	0.0422443	2.19e-07
Ddx6	3.14e-11	0.0202594	2.19e-07
Arpc3	3.14e-11	0.0860214	2.2e-07
Col6a1	3.16e-11	0.137325	2.21e-07
Usp22	3.18e-11	0.113935	2.22e-07
Mprip	3.23e-11	-0.111049	2.26e-07
Rab10	3.31e-11	-0.0488099	2.32e-07
Gm15083	3.33e-11	-0.145926	2.33e-07
Cd99l2	3.34e-11	-0.0234498	2.34e-07
Cul3	3.37e-11	-0.000875916	2.36e-07
Tac1	3.56e-11	0.0889988	2.49e-07
Ipo9	3.63e-11	-0.0410572	2.54e-07
Cpe	3.68e-11	0.13359	2.57e-07
Ccz1	3.71e-11	-0.0524358	2.6e-07
Ajap1	3.75e-11	-0.11296	2.62e-07
Rsph3a	3.76e-11	0.0627639	2.63e-07
Amz1	3.76e-11	-0.109804	2.63e-07
Gtdc1	3.85e-11	0.0770747	2.69e-07
Anks1	3.88e-11	-0.109509	2.72e-07
Mbnl1	3.91e-11	-0.0911224	2.73e-07
Fam110b	3.92e-11	-0.110944	2.74e-07
Tnpo1	4.03e-11	-0.00894668	2.82e-07
Pde4b	4.04e-11	0.206391	2.82e-07
Srp14	4.14e-11	0.0508661	2.9e-07
Ccdc85a	4.16e-11	0.100584	2.91e-07
Lonp1	4.18e-11	0.10642	2.92e-07
Ssr4	4.2e-11	0.0928961	2.94e-07
Ube4b	4.25e-11	-0.0413227	2.97e-07
Cbx6	4.3e-11	0.0298687	3.01e-07
Reep5	4.4e-11	0.0930804	3.08e-07
Mia2	4.44e-11	-0.128111	3.1e-07
Syndig1	4.5e-11	-0.00178561	3.15e-07
Flrt3	4.58e-11	0.155041	3.21e-07
Aqr	4.59e-11	-0.0438979	3.21e-07
Ildr2	4.62e-11	0.143878	3.24e-07
Tmcc2	4.71e-11	0.0261532	3.3e-07
Cep19	5.04e-11	-0.056339	3.53e-07
Atl1	5.08e-11	0.106672	3.56e-07
Mllt11	5.16e-11	0.108612	3.61e-07
Id4	5.16e-11	0.100503	3.61e-07
Gucy1b1	5.43e-11	-0.0248086	3.8e-07
Grin2b	5.47e-11	-0.111772	3.83e-07
Opa1	5.67e-11	0.0393957	3.97e-07
Iqsec1	5.73e-11	-0.14819	4.01e-07
Sh2d5	5.74e-11	-0.107469	4.02e-07
Syt7	5.74e-11	-0.108236	4.02e-07
Ccsap	5.75e-11	-0.138663	4.03e-07
H3f3a	5.9e-11	0.101265	4.13e-07
Sh3pxd2a	5.97e-11	-0.12584	4.18e-07
Rmnd5a	6.1e-11	0.00174259	4.27e-07
Ndufs7	6.17e-11	0.0602019	4.32e-07
Vdac3	6.24e-11	0.11097	4.37e-07
Spata13	6.54e-11	-0.0303017	4.58e-07
Dpysl2	6.77e-11	0.0427469	4.74e-07
Cfap36	6.81e-11	0.00898998	4.77e-07
Polr2a	6.82e-11	0.0344837	4.78e-07
Map2k1	6.93e-11	0.129279	4.85e-07
Tfdp2	7.05e-11	-0.130278	4.93e-07
Bbof1	7.4e-11	-0.0859075	5.18e-07
Rgs2	7.46e-11	0.100285	5.22e-07
Dmxl1	7.49e-11	-0.0337561	5.24e-07
Wdr17	7.55e-11	0.0595935	5.28e-07
Dym	7.65e-11	-0.0997524	5.35e-07
4930556N13Rik	8.05e-11	-0.126782	5.63e-07
Cdh12	8.11e-11	0.173054	5.68e-07
Vstm2a	8.18e-11	0.0999468	5.73e-07
Tcaf1	8.27e-11	0.091158	5.79e-07
Smarcc2	8.36e-11	0.00254091	5.85e-07
Atxn1	8.62e-11	-0.132927	6.03e-07
Aopep	8.71e-11	-0.096783	6.09e-07
Epn1	8.73e-11	0.111959	6.11e-07
Zfp46	8.85e-11	0.083127	6.19e-07
Hspd1	8.92e-11	0.105824	6.24e-07
Cacng4	8.92e-11	-0.0849867	6.24e-07
Arl15	9.01e-11	-0.123172	6.3e-07
D830036C21Rik	9.14e-11	-0.0509894	6.39e-07
Zdhhc14	9.18e-11	-0.1576	6.42e-07
Uqcrc2	9.22e-11	0.0955403	6.45e-07
Prpf8	9.27e-11	0.0861858	6.49e-07
Epb41l4b	9.43e-11	0.12489	6.6e-07
Ypel3	9.45e-11	0.0675145	6.61e-07
Epb41l3	9.95e-11	-0.135724	6.96e-07
Sv2b	9.97e-11	0.100606	6.98e-07
Plcxd3	1.01e-10	0.196182	7.04e-07
Clk4	1.01e-10	-0.128554	7.07e-07
Cct6a	1.02e-10	0.0993569	7.15e-07
Acvr1	1.03e-10	-0.0998449	7.18e-07
Gm36756	1.03e-10	-0.127983	7.18e-07
Cd46	1.03e-10	0.0327976	7.19e-07
Rap1gapos	1.04e-10	-0.0876054	7.25e-07
Ngef	1.06e-10	0.0139958	7.41e-07
Ubr2	1.08e-10	-0.0920657	7.54e-07
Faim2	1.08e-10	0.0910717	7.55e-07
Phf6	1.1e-10	-0.121136	7.68e-07
Spred1	1.11e-10	0.0176147	7.74e-07
Chmp5	1.14e-10	0.0957519	8e-07
Zfp81	1.14e-10	-0.0631758	8e-07
Cacna1a	1.17e-10	-0.157119	8.19e-07
Gabrg3	1.21e-10	0.143199	8.49e-07
Rtn1	1.26e-10	0.0849368	8.82e-07
Angel2	1.27e-10	0.0118969	8.92e-07
Tnrc6c	1.28e-10	-0.117112	8.93e-07
Slk	1.28e-10	0.0566025	8.95e-07
Tppp	1.29e-10	0.0828186	9.02e-07
Gm9801	1.31e-10	0.0752227	9.17e-07
Gnb2	1.31e-10	-0.0290417	9.19e-07
Ercc6l2	1.33e-10	0.0829934	9.32e-07
Ago3	1.34e-10	-0.0935952	9.36e-07
Gm37459	1.34e-10	0.0998396	9.41e-07
Scn9a	1.42e-10	0.130542	9.94e-07
Gcnt2	1.45e-10	-0.120365	1.01e-06
Otud4	1.45e-10	0.0448172	1.01e-06
A830018L16Rik	1.47e-10	0.152286	1.03e-06
Shtn1	1.5e-10	0.0432865	1.05e-06
Hipk2	1.51e-10	0.0898801	1.06e-06
Tbca	1.52e-10	0.106234	1.07e-06
Prkar2b	1.53e-10	0.00611511	1.07e-06
Stum	1.55e-10	0.0033673	1.08e-06
Syne1	1.57e-10	-0.133094	1.1e-06
Gls	1.63e-10	0.116681	1.14e-06
Bzw1	1.66e-10	0.0905013	1.16e-06
Pum2	1.68e-10	0.0186072	1.17e-06
Fam184b	1.69e-10	-0.0124162	1.19e-06
Prdx5	1.71e-10	0.111158	1.19e-06
Spock2	1.71e-10	0.0794578	1.2e-06
Ddx24	1.73e-10	0.0641065	1.21e-06
Pafah1b2	1.73e-10	0.0748067	1.21e-06
Trip12	1.75e-10	0.068314	1.23e-06
Dnm1l	1.76e-10	0.0778378	1.23e-06
Pibf1	1.78e-10	-0.0503098	1.25e-06
Drd1	1.8e-10	0.0894682	1.26e-06
Cyld	1.83e-10	-0.096103	1.28e-06
Gm13974	1.84e-10	-0.104594	1.29e-06
Celf2	1.85e-10	-0.0465758	1.3e-06
Kif17	1.86e-10	-0.0699236	1.3e-06
Fut8	1.87e-10	-0.0138522	1.31e-06
Junb	1.87e-10	0.131691	1.31e-06
Gmeb1	1.88e-10	0.0440962	1.31e-06
Ppp1r12a	1.93e-10	-0.0401197	1.35e-06
Rabac1	1.94e-10	0.110219	1.36e-06
Celsr2	1.94e-10	0.0487421	1.36e-06
Osbpl3	1.99e-10	-0.0959932	1.39e-06
Nsg2	1.99e-10	0.0628973	1.39e-06
Dync1li2	1.99e-10	0.0676152	1.39e-06
Scrn1	2.03e-10	0.0206024	1.42e-06
Rbm17	2.07e-10	-0.11566	1.45e-06
Psma6	2.08e-10	0.097479	1.45e-06
Ldb2	2.09e-10	-0.0686717	1.46e-06
Bri3	2.13e-10	0.0852949	1.49e-06
Gm38413	2.17e-10	0.0154298	1.52e-06
C630031E19Rik	2.18e-10	-0.0453286	1.53e-06
Msantd4	2.18e-10	0.0671063	1.53e-06
Mical3	2.29e-10	-0.101562	1.6e-06
Ewsr1	2.3e-10	-0.143447	1.61e-06
Picalm	2.32e-10	0.118198	1.62e-06
Lamc1	2.36e-10	-0.0875016	1.65e-06
Emsy	2.41e-10	-0.0474845	1.68e-06
Spag9	2.41e-10	-0.120089	1.69e-06
Prpf4b	2.44e-10	-0.151172	1.71e-06
Med23	2.45e-10	0.0794694	1.72e-06
Cep126	2.47e-10	0.0219202	1.73e-06
Tcf25	2.47e-10	0.115634	1.73e-06
Cap2	2.51e-10	-0.00321079	1.76e-06
Mga	2.52e-10	0.0540834	1.76e-06
Ckap5	2.55e-10	-0.0191025	1.78e-06
Lekr1	2.56e-10	0.0753714	1.79e-06
Gnl3l	2.57e-10	0.0674144	1.8e-06
Sap130	2.6e-10	0.00328122	1.82e-06
Cpeb4	2.61e-10	0.0461741	1.83e-06
Pcsk2	2.63e-10	-0.0842492	1.84e-06
Ppp1cb	2.64e-10	0.0576756	1.85e-06
Gm39214	2.69e-10	0.117977	1.88e-06
Cdkl5	2.72e-10	-0.0473094	1.91e-06
Olfr239	2.75e-10	-0.122423	1.92e-06
St6galnac5	2.79e-10	-0.0758395	1.96e-06
Smad4	2.81e-10	-0.09067	1.97e-06
Sh3gl3	2.82e-10	-0.032223	1.97e-06
Sumo2	2.84e-10	0.0703997	1.99e-06
Six3	2.85e-10	0.110729	1.99e-06
Gm16152	2.88e-10	-0.096589	2.01e-06
Rhot1	2.94e-10	-0.0257378	2.06e-06
Rsrc2	2.96e-10	0.0646534	2.07e-06
Cacna1c	3.08e-10	-0.144453	2.16e-06
Ak5	3.09e-10	0.122425	2.16e-06
Galnt11	3.14e-10	-0.120004	2.2e-06
Dcx	3.29e-10	0.128246	2.3e-06
Gpbp1	3.31e-10	-0.0149162	2.32e-06
Palm	3.37e-10	-0.0463202	2.36e-06
Luc7l	3.41e-10	0.0686341	2.38e-06
Mapk1	3.44e-10	0.101581	2.41e-06
9130015G15Rik	3.45e-10	0.0949502	2.41e-06
Mir99ahg	3.45e-10	0.192421	2.42e-06
Agap3	3.49e-10	-0.0518068	2.44e-06
Ndfip2	3.54e-10	-0.0817206	2.48e-06
Bcl11b	3.54e-10	-0.070119	2.48e-06
Svop	3.61e-10	-0.077978	2.52e-06
Kif5b	3.62e-10	0.0716606	2.54e-06
Ppp4r3b	3.68e-10	-0.00173142	2.57e-06
Ppp2r2c	3.76e-10	-0.0134419	2.63e-06
Dnase1l3	3.84e-10	-0.160354	2.69e-06
Rab3gap1	3.88e-10	-0.0430709	2.72e-06
Immp1l	4.01e-10	0.118108	2.81e-06
Plekha6	4.16e-10	-0.104489	2.91e-06
Slc22a23	4.16e-10	-0.126967	2.91e-06
Mapk8	4.16e-10	0.00220317	2.91e-06
St6gal2	4.2e-10	-0.00877598	2.94e-06
Fam120b	4.2e-10	-0.0357784	2.94e-06
Sec11c	4.3e-10	0.0782587	3.01e-06
Klhl23	4.33e-10	0.0898575	3.03e-06
Vps13d	4.33e-10	-0.0478767	3.03e-06
Ppp4r3a	4.35e-10	-0.0123305	3.04e-06
Srsf2	4.39e-10	0.111031	3.07e-06
Tubgcp5	4.4e-10	0.095141	3.08e-06
Hecw2	4.48e-10	-0.127455	3.14e-06
Chd5	4.51e-10	0.127968	3.16e-06
Ensa	4.69e-10	0.109587	3.28e-06
C130071C03Rik	4.72e-10	0.109567	3.3e-06
Flrt2	4.73e-10	0.0838997	3.31e-06
D130040H23Rik	4.74e-10	-0.000690179	3.32e-06
Fam193a	4.78e-10	-0.0735334	3.35e-06
Zfp462	4.85e-10	-0.0829557	3.39e-06
Gm13703	4.85e-10	-0.135049	3.39e-06
Gm48742	4.9e-10	0.12249	3.43e-06
Csmd1	4.9e-10	-0.0800404	3.43e-06
Nadk	4.98e-10	0.025615	3.49e-06
Cacna1i	5.05e-10	-0.101718	3.53e-06
2210408F21Rik	5.06e-10	-0.131244	3.54e-06
Gm8098	5.15e-10	-0.0751333	3.6e-06
Ndufs1	5.19e-10	0.0950861	3.63e-06
Gm13052	5.32e-10	0.0403864	3.73e-06
Nr2c2	5.38e-10	0.0352235	3.77e-06
Eftud2	5.39e-10	-0.00176411	3.77e-06
Zmym2	5.54e-10	-0.0058784	3.88e-06
Wipf3	5.59e-10	-0.132259	3.91e-06
Gm48749	5.61e-10	-0.197653	3.92e-06
Ptprj	5.85e-10	-0.120623	4.09e-06
R3hdm4	5.87e-10	0.0459467	4.11e-06
Vmp1	5.94e-10	-0.0892845	4.15e-06
8030462N17Rik	6.03e-10	0.0314018	4.22e-06
Fbxl20	6.04e-10	-0.10777	4.23e-06
St8sia3	6.13e-10	0.0988717	4.29e-06
Gm42726	6.18e-10	-0.109787	4.33e-06
Tspan13	6.27e-10	0.0323273	4.39e-06
Zc3h12b	6.31e-10	-0.0507869	4.42e-06
Osbpl9	6.36e-10	-0.0856899	4.45e-06
Ankfy1	6.36e-10	0.0121441	4.45e-06
Tenm3	6.37e-10	0.151481	4.46e-06
Rap2b	6.41e-10	0.0659246	4.48e-06
Sppl2a	6.51e-10	0.0278656	4.55e-06
Desi2	6.53e-10	-0.063326	4.57e-06
Pacs1	6.56e-10	-0.00648643	4.59e-06
Hipk3	6.84e-10	0.036173	4.79e-06
Sgk3	6.88e-10	-0.0814306	4.81e-06
Pabpc1	6.88e-10	0.068738	4.82e-06
Gnb5	6.9e-10	-0.0219046	4.83e-06
Acbd6	6.95e-10	0.0659726	4.86e-06
Nup98	7.07e-10	0.047179	4.95e-06
Pde4d	7.07e-10	0.184996	4.95e-06
Myt1l	7.09e-10	-0.115973	4.96e-06
Itfg1	7.17e-10	0.0985836	5.02e-06
Vps53	7.28e-10	-0.00845115	5.09e-06
Rasgef1a	7.31e-10	-0.0653311	5.12e-06
Rhbdl3	7.41e-10	-0.136374	5.19e-06
Ppp1r12b	7.46e-10	-0.00679012	5.22e-06
4933424G05Rik	7.47e-10	-0.129891	5.22e-06
Pdha1	8.02e-10	0.0873012	5.61e-06
Atr	8.02e-10	-0.00537648	5.62e-06
Ephb1	8.08e-10	-0.109016	5.65e-06
Glrx3	8.26e-10	0.0120806	5.78e-06
Acox1	8.56e-10	0.0414801	5.99e-06
Socs6	8.64e-10	-0.0427202	6.04e-06
Tenm4	8.64e-10	0.104213	6.05e-06
Ddb1	8.82e-10	0.0804641	6.17e-06
Cpt1c	8.83e-10	-0.108632	6.18e-06
Kansl1	8.88e-10	-0.0955518	6.21e-06
Dop1b	9.01e-10	0.0287224	6.31e-06
Cep162	9.13e-10	-0.075169	6.39e-06
Stn1	9.35e-10	-0.0512113	6.55e-06
Ddx42	9.45e-10	-0.0624355	6.61e-06
Ppp2r5c	9.49e-10	0.0463147	6.64e-06
Serinc3	9.5e-10	0.0908969	6.65e-06
Rundc3b	9.51e-10	-0.0474477	6.66e-06
Atxn7l1	9.55e-10	-0.063179	6.68e-06
Tbc1d4	9.75e-10	-0.140525	6.82e-06
Fat3	9.75e-10	-0.121004	6.82e-06
Chp1	9.79e-10	0.015745	6.85e-06
Crebbp	9.96e-10	-0.102509	6.97e-06
Ube2v1	9.98e-10	0.105283	6.98e-06
Zfp523	1.01e-09	0.071147	7.09e-06
Rimbp2	1.02e-09	-0.0928774	7.17e-06
Anapc5	1.04e-09	0.0959781	7.31e-06
Tmem106b	1.05e-09	0.0555816	7.36e-06
Cnp	1.06e-09	0.0798704	7.44e-06
Dchs2	1.07e-09	0.0356627	7.47e-06
Myo1b	1.07e-09	-0.122856	7.48e-06
Gm27241	1.08e-09	-0.0908295	7.57e-06
Pdzrn4	1.09e-09	0.137202	7.66e-06
Spata7	1.11e-09	0.0822537	7.74e-06
Slc4a4	1.11e-09	-0.131545	7.75e-06
Sec14l1	1.13e-09	-0.0706995	7.92e-06
Cep57l1	1.14e-09	-0.0811097	7.95e-06
Atp6v0b	1.14e-09	-0.0521838	7.98e-06
Zkscan16	1.18e-09	0.0637429	8.27e-06
Ndufb2	1.2e-09	0.0719725	8.4e-06
Syn1	1.2e-09	0.0486518	8.4e-06
Hmgn3	1.21e-09	0.1023	8.47e-06
Shroom2	1.24e-09	0.0784865	8.66e-06
Lmo7	1.25e-09	-0.0929442	8.74e-06
Rxrg	1.26e-09	0.0484323	8.83e-06
1110051M20Rik	1.26e-09	0.041185	8.84e-06
Zfp609	1.27e-09	-0.0146699	8.86e-06
4932438A13Rik	1.27e-09	-0.103224	8.86e-06
Rapgef5	1.27e-09	0.115817	8.88e-06
Iqgap2	1.28e-09	0.0890235	8.95e-06
D030068K23Rik	1.3e-09	0.117328	9.09e-06
A530046M15Rik	1.3e-09	0.0933087	9.12e-06
Ndufs2	1.33e-09	0.0576296	9.31e-06
Chd3	1.36e-09	0.0768494	9.52e-06
Usp3	1.37e-09	-0.0726407	9.56e-06
Mysm1	1.37e-09	-0.0174662	9.58e-06
Nap1l1	1.38e-09	0.119131	9.64e-06
Marf1	1.38e-09	0.0822931	9.66e-06
Nek9	1.39e-09	-0.0178277	9.74e-06
Pafah1b1	1.41e-09	0.0967789	9.86e-06
Kcnb1	1.42e-09	-0.0562671	9.97e-06
Tspan3	1.43e-09	0.0581698	1e-05
Psmb7	1.45e-09	0.122134	1.01e-05
Ube2i	1.49e-09	-0.00674961	1.04e-05
Dusp3	1.51e-09	0.0764065	1.05e-05
Chga	1.51e-09	0.0873082	1.06e-05
Oip5os1	1.52e-09	0.103078	1.07e-05
Gm50024	1.54e-09	-0.0229076	1.08e-05
Ptpn5	1.57e-09	-0.0755965	1.1e-05
Sv2a	1.58e-09	0.120569	1.1e-05
Cpne5	1.59e-09	0.0362406	1.11e-05
Pgk1	1.59e-09	0.0967595	1.11e-05
Ppp1r16b	1.63e-09	-0.118132	1.14e-05
Ddx1	1.64e-09	0.0277488	1.15e-05
Cct2	1.64e-09	0.0773152	1.15e-05
Shank2	1.64e-09	-0.0894296	1.15e-05
Arhgef12	1.67e-09	-0.0321935	1.17e-05
Ubxn7	1.69e-09	-0.0574757	1.18e-05
Tlk2	1.69e-09	0.0411394	1.18e-05
Epm2a	1.69e-09	0.0849025	1.18e-05
Susd1	1.69e-09	-0.0824311	1.18e-05
Tgfa	1.72e-09	0.0268623	1.2e-05
Impa1	1.72e-09	-0.0118223	1.2e-05
Skil	1.73e-09	0.0869142	1.21e-05
Anp32a	1.74e-09	-0.0249646	1.22e-05
Leng9	1.75e-09	0.0541533	1.22e-05
Capza2	1.76e-09	0.105229	1.23e-05
Adgrb2	1.76e-09	0.104585	1.23e-05
Ddx3y	1.76e-09	0.100321	1.23e-05
Jcad	1.77e-09	0.0284378	1.24e-05
Pea15a	1.78e-09	0.0819006	1.24e-05
Gsk3b	1.79e-09	-0.0752123	1.25e-05
Xpr1	1.8e-09	0.0602376	1.26e-05
Mbtd1	1.8e-09	-0.0957531	1.26e-05
Stk38	1.84e-09	0.0390665	1.28e-05
Tceal9	1.89e-09	0.112223	1.32e-05
Trim37	1.89e-09	0.0613781	1.33e-05
Ptpre	1.9e-09	-0.0425332	1.33e-05
Crip2	1.91e-09	0.096505	1.34e-05
Dhx15	1.92e-09	-0.0229236	1.34e-05
Pitpnm2	1.93e-09	-0.0453521	1.35e-05
Tmod2	1.94e-09	0.0179892	1.36e-05
Btaf1	1.94e-09	-0.090226	1.36e-05
Xrn1	1.95e-09	-0.0939633	1.36e-05
Asic2	1.96e-09	0.103223	1.37e-05
Pex7	1.97e-09	0.00474314	1.38e-05
Arnt2	1.99e-09	0.0991163	1.39e-05
Gm10629	2.02e-09	-0.0971086	1.42e-05
Plk2	2.05e-09	0.0934372	1.43e-05
Hif1a	2.09e-09	0.0253461	1.46e-05
Dnajb6	2.09e-09	0.105674	1.46e-05
Ufc1	2.1e-09	0.0483543	1.47e-05
Smap2	2.12e-09	0.129636	1.49e-05
Klhl15	2.14e-09	-0.0038802	1.5e-05
Srr	2.21e-09	-0.0678132	1.54e-05
Rab11fip4	2.24e-09	-0.0251822	1.56e-05
Psmd13	2.25e-09	0.087591	1.57e-05
Scfd1	2.27e-09	0.0199597	1.59e-05
Ccser2	2.28e-09	-0.0575618	1.6e-05
Arhgap6	2.31e-09	0.0134534	1.61e-05
Rgs11	2.31e-09	-0.0822536	1.62e-05
Csnk2a1	2.33e-09	-0.0584392	1.63e-05
Ubr1	2.35e-09	0.0385819	1.65e-05
Nxpe4	2.4e-09	0.0494059	1.68e-05
Utrn	2.4e-09	-0.0869089	1.68e-05
Dennd4c	2.41e-09	-0.0383939	1.69e-05
Ubqln2	2.42e-09	0.10476	1.69e-05
Tab2	2.43e-09	0.0336212	1.7e-05
Sgsm2	2.44e-09	0.0724858	1.7e-05
Mgat4c	2.44e-09	0.20238	1.71e-05
Actr2	2.47e-09	0.049262	1.73e-05
Pmepa1	2.49e-09	-0.0514506	1.75e-05
Abat	2.51e-09	-0.0418703	1.75e-05
Reep1	2.51e-09	-0.0774355	1.76e-05
Trim2	2.53e-09	-0.104485	1.77e-05
Cacng3	2.56e-09	-0.0714388	1.79e-05
Dclk3	2.57e-09	0.00919556	1.8e-05
Cobl	2.58e-09	-0.0712122	1.8e-05
Trim41	2.58e-09	0.00229503	1.81e-05
Psma3	2.58e-09	-0.0370568	1.81e-05
Colgalt1	2.58e-09	0.0725221	1.81e-05
BC052040	2.61e-09	-0.0878565	1.83e-05
Arhgap26	2.62e-09	-0.125272	1.83e-05
Gnb4	2.63e-09	0.0867981	1.84e-05
Phka2	2.64e-09	-0.0158195	1.85e-05
Arf5	2.65e-09	0.101869	1.85e-05
B3galt5	2.67e-09	0.0656502	1.87e-05
Tspan7	2.68e-09	-0.132385	1.88e-05
Gm28153	2.69e-09	-0.135302	1.89e-05
Fndc3b	2.7e-09	-0.0757659	1.89e-05
Agrn	2.76e-09	0.0738523	1.93e-05
Tbc1d8	2.77e-09	-0.121838	1.94e-05
Ccdc187	2.77e-09	0.0713567	1.94e-05
Scai	2.79e-09	-0.0649347	1.95e-05
Kdm3b	2.79e-09	-0.0329402	1.95e-05
Xrcc5	2.79e-09	0.068583	1.95e-05
Lzts3	2.81e-09	0.0739816	1.97e-05
Abi2	2.82e-09	-0.0183577	1.97e-05
Pik3c2b	2.83e-09	-0.0822301	1.98e-05
Elp4	2.87e-09	0.00996526	2.01e-05
Cul9	2.92e-09	0.0277495	2.04e-05
Grb10	2.92e-09	0.0982564	2.05e-05
Nebl	2.93e-09	-0.140258	2.05e-05
Chst15	2.95e-09	0.00537137	2.07e-05
2810004N23Rik	2.97e-09	-0.0033259	2.08e-05
Taf1d	2.99e-09	-0.0853603	2.09e-05
Ranbp17	2.99e-09	-0.055469	2.09e-05
Gm26672	2.99e-09	-0.135693	2.1e-05
C230038L03Rik	3.04e-09	0.0881072	2.13e-05
Tro	3.04e-09	0.0439361	2.13e-05
Egr1	3.16e-09	0.0904454	2.21e-05
Prpf39	3.16e-09	-0.0962541	2.21e-05
Slit3	3.22e-09	-0.120939	2.25e-05
Zfp608	3.29e-09	0.100522	2.3e-05
Nedd4	3.3e-09	0.110013	2.31e-05
Prkdc	3.32e-09	-0.0349448	2.32e-05
Vti1a	3.33e-09	-0.0815256	2.33e-05
Gm28750	3.34e-09	0.0926283	2.34e-05
Clec16a	3.36e-09	-0.0692077	2.35e-05
Vps13c	3.37e-09	-0.07403	2.36e-05
Mark2	3.37e-09	-0.0755635	2.36e-05
Pcmtd1	3.38e-09	0.00909357	2.37e-05
Napg	3.38e-09	0.0699535	2.37e-05
C2cd5	3.42e-09	-0.0606464	2.4e-05
Ptbp2	3.44e-09	0.0895672	2.41e-05
Mef2c	3.46e-09	-0.147274	2.42e-05
Kif5a	3.47e-09	0.0687186	2.43e-05
Ndufs3	3.5e-09	0.0780407	2.45e-05
Naa16	3.54e-09	-0.117529	2.47e-05
Hnrnpl	3.62e-09	-0.0295053	2.54e-05
Usp16	3.65e-09	-0.0189878	2.55e-05
Sqstm1	3.67e-09	0.0681844	2.57e-05
Trpc1	3.71e-09	-0.0396011	2.59e-05
Cox6a1	3.72e-09	0.102985	2.61e-05
Pik3r3	3.73e-09	0.0753247	2.61e-05
N4bp2l2	3.75e-09	-0.0433571	2.63e-05
Zfp831	3.77e-09	-0.0730859	2.64e-05
9330159F19Rik	3.82e-09	-0.0684612	2.67e-05
Ylpm1	3.97e-09	-0.0449721	2.78e-05
Fam168a	3.99e-09	-0.0426495	2.79e-05
Gm28609	4.01e-09	-0.121174	2.81e-05
Nfat5	4.02e-09	-0.0875258	2.81e-05
Camkk2	4.03e-09	-0.105448	2.82e-05
Btbd8	4.07e-09	0.113168	2.85e-05
Cpne8	4.09e-09	0.0882508	2.86e-05
Rab14	4.11e-09	0.0833067	2.88e-05
Rab40b	4.12e-09	0.0667351	2.88e-05
Ghr	4.13e-09	-0.0706486	2.89e-05
Sp4	4.13e-09	0.0764308	2.89e-05
Tpm1	4.16e-09	-0.028274	2.91e-05
Kcnh4	4.17e-09	-0.129034	2.92e-05
Dynlrb1	4.18e-09	0.040401	2.93e-05
Pabpc4	4.2e-09	0.0326936	2.94e-05
Nedd4l	4.2e-09	-0.113259	2.94e-05
Ppip5k1	4.2e-09	0.0743754	2.94e-05
Zswim5	4.21e-09	-0.0176555	2.95e-05
Gm26907	4.25e-09	-0.113434	2.98e-05
Cisd1	4.27e-09	0.0489009	2.99e-05
Tbk1	4.31e-09	-0.0673556	3.02e-05
Cdc7	4.37e-09	-0.0254081	3.06e-05
Map3k5	4.38e-09	-0.0621972	3.07e-05
Gm16894	4.44e-09	0.0262691	3.11e-05
Sorbs2	4.5e-09	-0.132903	3.15e-05
Cyc1	4.54e-09	0.0752144	3.18e-05
Tmeff1	4.58e-09	-0.0273444	3.21e-05
Camk2g	4.62e-09	0.0966141	3.24e-05
Grm3	4.69e-09	0.154961	3.28e-05
Ctnnbl1	4.73e-09	0.0166098	3.31e-05
Bex1	4.77e-09	0.0650229	3.34e-05
Dock2	4.77e-09	0.0987024	3.34e-05
Gsdme	4.85e-09	0.0635445	3.39e-05
Pcsk7	4.87e-09	-0.0397641	3.41e-05
Agap2	4.91e-09	0.0842226	3.44e-05
Pde7b	4.95e-09	-0.121274	3.46e-05
Gpr176	5e-09	0.0154097	3.5e-05
Xrcc4	5.02e-09	-0.0204838	3.52e-05
Osbp	5.03e-09	-0.0318854	3.52e-05
Ids	5.1e-09	0.103386	3.57e-05
Thoc2	5.12e-09	0.0300326	3.58e-05
Ccnt2	5.13e-09	-0.0836691	3.59e-05
Pdcd4	5.13e-09	-0.0177767	3.59e-05
Adcy1	5.19e-09	0.0772221	3.63e-05
Rsbn1l	5.19e-09	-0.076531	3.63e-05
Ric8b	5.22e-09	-0.0987154	3.65e-05
Cyb5a	5.29e-09	0.0148789	3.7e-05
Map7d2	5.34e-09	0.0553196	3.73e-05
Brd9	5.38e-09	-0.119224	3.77e-05
Zfp706	5.39e-09	0.0800903	3.77e-05
Mtmr3	5.42e-09	-0.0311463	3.79e-05
Fam160b2	5.5e-09	0.0476211	3.85e-05
Paxbp1	5.51e-09	-0.0594728	3.85e-05
Atp8a1	5.52e-09	-0.113792	3.86e-05
Wwc1	5.54e-09	-0.0123523	3.88e-05
Pitpna	5.58e-09	0.0823882	3.9e-05
Eefsec	5.62e-09	-0.0254159	3.93e-05
Trim32	5.62e-09	0.0954429	3.94e-05
Gm44643	5.68e-09	0.0924258	3.97e-05
Snx25	5.69e-09	-0.00892072	3.98e-05
Amy1	5.7e-09	0.10019	3.99e-05
Mtmr7	5.72e-09	0.00905846	4e-05
Malat1	5.74e-09	-0.0704369	4.02e-05
Zfp810	5.75e-09	-0.0395847	4.03e-05
Mdn1	5.78e-09	-0.027483	4.05e-05
Dis3l2	5.78e-09	-0.00416447	4.05e-05
Cfap20	5.85e-09	0.0787357	4.1e-05
Fam126b	5.86e-09	0.0280912	4.1e-05
Pdxk	5.88e-09	0.0723227	4.11e-05
Vps50	5.95e-09	0.0548329	4.16e-05
Rab40c	6.06e-09	-0.0815145	4.24e-05
Syt6	6.12e-09	-0.0241267	4.28e-05
Jakmip1	6.21e-09	-0.0364942	4.35e-05
Ubp1	6.23e-09	0.0402961	4.36e-05
Zc2hc1a	6.24e-09	-0.0405903	4.37e-05
Lrch3	6.28e-09	-0.10763	4.4e-05
Pdzd8	6.38e-09	0.0249836	4.46e-05
Etfa	6.41e-09	0.0694672	4.49e-05
Abhd17a	6.54e-09	0.0456729	4.58e-05
Tcf4	6.59e-09	0.142424	4.62e-05
Ggnbp2	6.66e-09	-0.0413746	4.66e-05
Prkci	6.7e-09	-0.0662409	4.69e-05
8030451O07Rik	6.85e-09	0.127592	4.79e-05
Hs6st2	6.95e-09	0.112498	4.87e-05
AI480526	7.15e-09	0.0846709	5e-05
Calr	7.19e-09	0.0725138	5.03e-05
Sdc3	7.2e-09	0.0977196	5.04e-05
Pgm1	7.24e-09	0.081124	5.07e-05
Pag1	7.26e-09	-0.105493	5.08e-05
Meg3	7.37e-09	0.0770181	5.16e-05
Cdk12	7.38e-09	0.103138	5.16e-05
Slc44a1	7.41e-09	-0.0880163	5.19e-05
Purg	7.52e-09	0.0708848	5.26e-05
Naa15	7.53e-09	0.00896772	5.27e-05
Atp8a2	7.54e-09	-0.112343	5.27e-05
Ppa2	7.59e-09	0.00307485	5.31e-05
Gm20646	7.65e-09	-0.0402565	5.35e-05
1700109K24Rik	7.69e-09	-0.0976428	5.38e-05
Chl1	7.78e-09	0.0230061	5.44e-05
Cs	7.89e-09	0.0254015	5.52e-05
Orc4	7.93e-09	-0.0216229	5.55e-05
Osbpl1a	7.97e-09	-0.0247551	5.58e-05
Mtrex	8.01e-09	-0.0623951	5.61e-05
Rbms1	8.03e-09	-0.0894472	5.62e-05
Ppip5k2	8.13e-09	-0.0542747	5.69e-05
Prkcz	8.25e-09	-0.0701103	5.77e-05
Glcci1	8.27e-09	-0.0156619	5.79e-05
Gucy1a1	8.4e-09	0.126811	5.88e-05
Cwc27	8.48e-09	-0.0041032	5.93e-05
Tent2	8.51e-09	0.0145755	5.95e-05
Dnajc7	8.52e-09	0.0429035	5.96e-05
Usp15	8.56e-09	0.037142	5.99e-05
Gm15834	8.57e-09	0.061696	6e-05
Pogz	8.6e-09	-0.0233569	6.02e-05
Ptov1	8.61e-09	0.0805206	6.03e-05
Car11	8.67e-09	0.0562629	6.07e-05
Rubcn	8.69e-09	-0.0642689	6.08e-05
Rab6b	8.79e-09	-0.0453334	6.15e-05
Edc4	8.79e-09	-0.0452861	6.15e-05
Syt14	8.82e-09	-0.123187	6.17e-05
Igip	8.88e-09	-0.00504854	6.21e-05
Baiap2	8.88e-09	-0.120842	6.21e-05
Mier1	9.01e-09	-0.0115802	6.3e-05
Gm49127	9.1e-09	-0.112699	6.37e-05
Cenpv	9.11e-09	-0.0131002	6.37e-05
Mtcl1	9.13e-09	-0.139613	6.39e-05
Atl2	9.29e-09	-0.0163893	6.5e-05
Prdx2	9.29e-09	0.0566848	6.5e-05
Bclaf1	9.34e-09	0.00393503	6.53e-05
Guk1	9.39e-09	0.0596403	6.57e-05
Fam171a1	9.4e-09	-0.0520505	6.58e-05
2510009E07Rik	9.47e-09	0.00632559	6.63e-05
Gabbr1	9.49e-09	0.0703028	6.64e-05
Glrb	9.52e-09	0.043869	6.66e-05
Cct8	9.58e-09	0.0690325	6.71e-05
Catspere2	9.73e-09	0.047498	6.81e-05
A330076H08Rik	9.75e-09	0.0335494	6.82e-05
Sik3	9.8e-09	-0.16202	6.86e-05
Hnrnpul2	9.94e-09	0.0531105	6.95e-05
Btf3l4	9.95e-09	0.0721661	6.97e-05
Il1rap	1.01e-08	-0.0758706	7.05e-05
E530011L22Rik	1.01e-08	-0.114703	7.07e-05
Foxo1	1.01e-08	0.0875449	7.08e-05
Chka	1.02e-08	-0.0508927	7.14e-05
Cir1	1.02e-08	0.0220093	7.14e-05
Inpp5f	1.04e-08	0.0148185	7.28e-05
Ppp1r12c	1.05e-08	-0.131762	7.35e-05
BC004004	1.05e-08	0.0574843	7.35e-05
Khdrbs1	1.06e-08	0.0382758	7.45e-05
Zfp512	1.07e-08	0.0206375	7.46e-05
Gde1	1.08e-08	-0.027011	7.59e-05
Ddhd2	1.09e-08	0.06275	7.6e-05
Nol4l	1.1e-08	-0.109713	7.7e-05
Tra2a	1.11e-08	-0.0626108	7.74e-05
Fchsd2	1.11e-08	-0.00314096	7.75e-05
Man2c1os	1.11e-08	-0.0617491	7.78e-05
Gabrg2	1.14e-08	0.0853114	7.98e-05
Fbxl2	1.15e-08	-0.0217098	8.02e-05
Pus10	1.15e-08	-0.00803837	8.06e-05
Irf2bpl	1.15e-08	0.0719591	8.07e-05
Fam131a	1.16e-08	0.0923132	8.12e-05
Atf7ip	1.17e-08	0.0503724	8.21e-05
Ankib1	1.18e-08	-0.0908683	8.23e-05
Aplp2	1.18e-08	-0.0671246	8.23e-05
Cwc22	1.18e-08	0.0293595	8.28e-05
Macrod1	1.19e-08	-0.0689964	8.32e-05
Idh3g	1.19e-08	0.0721048	8.33e-05
Prkch	1.19e-08	0.0233889	8.36e-05
Atf6	1.2e-08	-0.0573108	8.38e-05
Enah	1.22e-08	0.0576966	8.52e-05
Gdi1	1.22e-08	0.0679474	8.53e-05
Plekha1	1.24e-08	-0.0185567	8.66e-05
Mob4	1.24e-08	0.00776469	8.67e-05
Rtraf	1.25e-08	0.0987536	8.73e-05
Zscan18	1.25e-08	0.0497252	8.77e-05
Stxbp1	1.26e-08	0.106523	8.8e-05
Sugp2	1.28e-08	0.0569785	8.99e-05
Hmg20a	1.29e-08	-0.000410002	9.01e-05
Raph1	1.29e-08	0.0946506	9.04e-05
Eef1g	1.32e-08	0.0615598	9.2e-05
Glce	1.32e-08	0.0419771	9.22e-05
Grm4	1.32e-08	-0.113646	9.27e-05
Map4k4	1.35e-08	0.0503415	9.42e-05
Penk	1.35e-08	0.173471	9.44e-05
E130102H24Rik	1.35e-08	-0.0668743	9.45e-05
Galnt17	1.35e-08	-0.171945	9.46e-05
Cxxc4	1.37e-08	0.0909734	9.61e-05
Zfp827	1.38e-08	-0.0492281	9.67e-05
Ccdc73	1.38e-08	-0.0574872	9.68e-05
Gabrd	1.39e-08	-0.0493446	9.75e-05
Mettl8	1.4e-08	0.0257386	9.77e-05
1700037H04Rik	1.41e-08	0.0386204	9.84e-05
Jarid2	1.41e-08	-0.0950852	9.85e-05
Mgat5b	1.41e-08	-0.0428317	9.88e-05
Sorcs3	1.43e-08	0.122255	9.98e-05
Fkbp8	1.44e-08	0.0955889	0.000100695
Adnp	1.44e-08	0.0965753	0.000100753
Rap1gap	1.45e-08	-0.065359	0.000101333
Gapvd1	1.46e-08	-0.0824134	0.000102131
Anks1b	1.47e-08	-0.0810627	0.000103148
Psma2	1.48e-08	0.0578824	0.000103468
Cnst	1.48e-08	-0.0348346	0.00010349
Inf2	1.48e-08	-0.039634	0.000103678
Mapkap1	1.49e-08	0.0154522	0.000104558
Prkag2	1.5e-08	-0.00128225	0.000104628
Sgcz	1.5e-08	-0.0361208	0.000105006
Prrc2b	1.51e-08	0.0792844	0.000105329
Mras	1.53e-08	0.0149265	0.000106974
Ift20	1.54e-08	0.0921338	0.00010766
Bptf	1.56e-08	-0.0289987	0.000109091
Pum1	1.56e-08	0.0481086	0.000109155
Serp2	1.56e-08	0.105424	0.000109479
Nup160	1.6e-08	-0.0371357	0.000111845
Usp11	1.61e-08	0.0942176	0.000112832
Ccdc57	1.62e-08	-0.0184192	0.000113319
Kif21a	1.63e-08	0.0531163	0.000114296
Mtch1	1.64e-08	0.0218062	0.000115104
Auh	1.65e-08	-0.115845	0.000115242
Jak2	1.65e-08	-0.0786164	0.000115397
D430042O09Rik	1.66e-08	0.0149984	0.000115849
Dzip3	1.66e-08	0.00759715	0.000116058
Lrrtm1	1.67e-08	0.0677051	0.00011675
Sdf4	1.67e-08	0.0796731	0.000117156
Slc6a6	1.68e-08	-0.0701577	0.000117433
Gm45323	1.68e-08	0.108644	0.000117468
Bace1	1.7e-08	0.0964537	0.000119228
Clstn1	1.72e-08	0.0940749	0.000120103
St8sia3os	1.74e-08	-0.00459859	0.000121964
Glt1d1	1.74e-08	-0.0232216	0.000121976
Chil5	1.76e-08	-0.0207497	0.000123379
Esd	1.78e-08	0.0758236	0.000124566
Gripap1	1.79e-08	-0.0526221	0.000125311
Kcnt2	1.8e-08	0.117042	0.000125899
Zzz3	1.82e-08	0.0286067	0.000127272
Map3k3	1.83e-08	-0.0743266	0.000128019
Enpp5	1.84e-08	0.0653293	0.000128837
Relch	1.86e-08	0.00472176	0.000129873
Zfp64	1.89e-08	0.025262	0.000132425
Astn1	1.9e-08	0.0433852	0.000133272
Chmp3	1.91e-08	0.0323114	0.000133413
Leng8	1.92e-08	0.0911939	0.000134363
A330102I10Rik	1.92e-08	0.0940921	0.000134661
St7l	1.93e-08	-0.051864	0.000134944
Abca8b	1.97e-08	0.0132262	0.000137511
Sh3rf3	1.97e-08	-0.123095	0.000137557
Gm14636	2.01e-08	-0.0537816	0.000140721
Frrs1l	2.02e-08	0.0465383	0.000141615
Atp6v0a1	2.06e-08	-0.113929	0.000143931
Impad1	2.06e-08	0.0718766	0.000143992
Zfp407	2.06e-08	0.0035534	0.000144384
Ccny	2.06e-08	-0.0555445	0.000144406
Gm32647	2.08e-08	0.279484	0.000145213
Ncam1	2.09e-08	0.105745	0.000146239
Lsamp	2.11e-08	0.123766	0.000147914
Cul5	2.13e-08	-0.0219983	0.000148939
Pnck	2.14e-08	0.0879412	0.000149543
Gm46218	2.15e-08	0.0305038	0.000150376
Slc12a5	2.21e-08	0.0506926	0.000154638
Klhl7	2.22e-08	0.0627488	0.000155121
Csnk1a1	2.23e-08	0.0298076	0.000155735
Tmx4	2.24e-08	0.108205	0.00015674
Oprk1	2.24e-08	0.0242583	0.000156928
Gm28905	2.27e-08	-0.134034	0.000158594
Ncln	2.29e-08	0.0444304	0.000160047
Eml4	2.29e-08	-0.0473616	0.00016045
Phtf2	2.29e-08	-0.0978481	0.000160569
4930549C15Rik	2.31e-08	0.0668981	0.000161337
Fntb	2.31e-08	-0.0897239	0.000161462
Lrrc49	2.31e-08	-0.0309783	0.000161594
Ube2q2	2.33e-08	-0.0416036	0.000163119
Angptl2	2.33e-08	-0.0459012	0.000163163
Bmt2	2.33e-08	-0.0357612	0.000163351
Cep128	2.38e-08	-0.0667427	0.000166769
Rbm25	2.4e-08	0.0252288	0.000167842
Slc35f3	2.4e-08	-0.113456	0.000168073
Ptpn11	2.42e-08	-0.0376169	0.000169263
Nlgn3	2.43e-08	0.0727637	0.000169725
Vps54	2.43e-08	-0.060739	0.000170045
Dnajc5	2.44e-08	0.0613636	0.000170899
Atp6v1g2	2.46e-08	0.0528793	0.000172082
Ablim1	2.54e-08	0.0688357	0.000177522
Nbr1	2.54e-08	0.0802413	0.000177764
Sh3bgrl3	2.61e-08	0.0509294	0.00018276
Dbpht2	2.62e-08	0.0718262	0.000183144
Gm13629	2.62e-08	0.121962	0.00018352
Rnf115	2.64e-08	-0.069287	0.000184743
Rb1cc1	2.67e-08	-0.0546354	0.000186644
Sugp1	2.68e-08	-0.0171609	0.000187393
Usp45	2.7e-08	-0.0371474	0.000188686
Tsnax	2.72e-08	-0.0623218	0.000190387
Dguok	2.74e-08	0.0670228	0.000191957
Ralbp1	2.76e-08	0.0112316	0.000192896
Lyrm9	2.79e-08	0.00279101	0.000194947
Slain1	2.8e-08	0.0311111	0.000195862
4933406I18Rik	2.81e-08	-0.0175403	0.000196511
Lrrc39	2.83e-08	0.0752322	0.000198287
Chchd6	2.85e-08	0.0724183	0.000199256
Yeats2	2.85e-08	-0.0554066	0.000199441
Selenoi	2.88e-08	-0.0259786	0.000201618
Ski	2.89e-08	-0.0699738	0.000202003
Clmp	2.91e-08	0.0850942	0.000203971
Prmt7	2.92e-08	-0.0240484	0.000204163
Gm42303	2.92e-08	-0.123027	0.00020417
Wbp11	2.92e-08	0.0499479	0.000204579
Nsmf	2.96e-08	0.0625974	0.000207427
Lyst	2.99e-08	-0.0151372	0.000208906
Dop1a	3.01e-08	-0.000239877	0.000210695
Dpp8	3.08e-08	0.0452267	0.000215453
Ergic2	3.1e-08	-0.00591406	0.000216825
Sdk1	3.1e-08	0.121797	0.000216996
Samm50	3.11e-08	0.0642697	0.000217797
Cdk8	3.13e-08	0.0443666	0.000219235
Kdm1a	3.14e-08	0.01544	0.000219388
Far1os	3.15e-08	-0.00277727	0.000220302
9930021J03Rik	3.2e-08	0.0251537	0.00022374
Focad	3.26e-08	0.0230019	0.000227942
Ptgis	3.27e-08	-0.03881	0.000228917
Trank1	3.29e-08	-0.0528393	0.000230034
Arl3	3.3e-08	-0.0364564	0.000230957
Baz1a	3.32e-08	-0.122889	0.000232393
Nars	3.33e-08	0.0920212	0.000233033
Arpp19	3.35e-08	-0.0159047	0.000234362
Eif4g2	3.35e-08	0.0872292	0.000234656
Bcap29	3.36e-08	-0.00417598	0.00023521
2025-09-03	3.4e-08	0.0949577	0.000237589
Mtss1	3.4e-08	0.0725983	0.000238054
Kdm7a	3.42e-08	-0.0880383	0.000239406
Cetn3	3.42e-08	0.0960215	0.000239439
Hpgds	3.43e-08	-0.0732037	0.000240055
Ikzf4	3.44e-08	0.0255674	0.00024051
Gm16183	3.45e-08	0.0152345	0.000241117
Tbc1d7	3.45e-08	0.0564017	0.00024122
Abhd12	3.45e-08	-0.000294705	0.000241237
Phf14	3.54e-08	0.0349052	0.000247698
Lrrc8b	3.56e-08	0.052623	0.000249342
Gm48727	3.57e-08	-0.100394	0.000250009
Cdc42se2	3.58e-08	-0.000426056	0.000250195
Trnp1	3.6e-08	-0.0679135	0.000252015
Eif2b4	3.63e-08	0.084378	0.00025427
Lsm7	3.67e-08	-0.022725	0.000256685
Tet3	3.67e-08	-0.0730999	0.000256696
Snx5	3.67e-08	0.0479321	0.000257055
Smim14	3.69e-08	-0.0334021	0.000257883
Mast2	3.7e-08	0.0865647	0.000259177
Gm10550	3.76e-08	-0.101054	0.000262869
Ndufb3	3.76e-08	0.113689	0.00026287
Ugcg	3.77e-08	0.0764805	0.000264029
Smg1	3.78e-08	-0.0295978	0.000264427
Plppr1	3.81e-08	-0.0542833	0.000266931
Hp1bp3	3.83e-08	0.0580969	0.000267998
Tada2a	3.9e-08	-0.0213428	0.000273185
Snx14	4.03e-08	-0.065409	0.000281749
Tagln3	4.07e-08	0.0636718	0.000284645
Nkain2	4.11e-08	0.0880995	0.000287371
Farsb	4.13e-08	0.0291502	0.000289025
Tiam1	4.16e-08	-0.0514283	0.000290971
Ecpas	4.17e-08	-0.102467	0.000292017
Smarca5	4.19e-08	0.0760227	0.000293275
Pfkm	4.2e-08	0.090946	0.000293962
Ftx	4.22e-08	-0.0432824	0.000295083
Srsf1	4.28e-08	0.110189	0.000299856
Grik5	4.29e-08	-0.133529	0.000300386
Vav3	4.32e-08	-0.0941397	0.00030228
Ppp1ca	4.37e-08	0.109452	0.000305863
Rdx	4.37e-08	0.0735624	0.00030601
Rufy3	4.39e-08	-0.102531	0.000307164
Dclk2	4.39e-08	0.049614	0.000307247
Hmbox1	4.39e-08	-0.0423312	0.000307305
Ranbp9	4.41e-08	-0.0778487	0.000308365
Golgb1	4.42e-08	-0.0079223	0.000309352
Unkl	4.44e-08	-0.0186911	0.000310708
Adam15	4.56e-08	0.0674224	0.000319075
Dcaf7	4.58e-08	0.0737192	0.000320578
Lamp1	4.6e-08	0.0315588	0.000322049
Zfp292	4.62e-08	-0.0259447	0.000323202
Rgs7bp	4.74e-08	-0.102651	0.00033173
Snx13	4.75e-08	-0.0258775	0.000332072
Csde1	4.76e-08	0.0709746	0.000332815
Tln2	4.8e-08	-0.00599001	0.000335619
Cpne6	4.82e-08	0.109351	0.000337605
B3gat2	4.86e-08	-0.0492246	0.000339891
Lrif1	4.86e-08	0.0544592	0.000340151
Mppe1	4.9e-08	0.0696393	0.000342858
4833422C13Rik	4.91e-08	-0.101589	0.000343636
Tnrc18	4.93e-08	0.0196086	0.000345282
Scn3a	4.97e-08	0.0204585	0.000347866
Dpm2	4.98e-08	0.0719573	0.000348477
Mgrn1	5e-08	-0.0172448	0.000349906
Ndrg3	5.06e-08	0.0143896	0.000354336
Ddx41	5.07e-08	-0.0367274	0.000354815
Atxn3	5.13e-08	-0.0802246	0.000358723
Lipe	5.13e-08	0.0672022	0.000358886
Huwe1	5.14e-08	0.0396909	0.000359917
Pdpk1	5.16e-08	-0.0268664	0.000361009
Mbnl2	5.27e-08	-0.141368	0.000369142
Arfgef1	5.29e-08	0.0345248	0.000369899
Galk2	5.29e-08	0.028933	0.000370353
Fto	5.32e-08	-0.0494151	0.000372523
Ggt7	5.4e-08	-0.109462	0.000378219
Srcap	5.41e-08	0.069151	0.000378546
Klhl12	5.41e-08	0.0437933	0.000378812
Ascc3	5.43e-08	-0.0782967	0.000380313
Zmat2	5.5e-08	0.0757407	0.000384758
Mpnd	5.56e-08	0.106318	0.000388925
Cnot3	5.57e-08	-0.0791079	0.000389821
Tut4	5.59e-08	-0.0238907	0.000391481
4930525C09Rik	5.61e-08	-0.014535	0.000392851
Zfp236	5.63e-08	-0.0701115	0.000393959
Akap10	5.66e-08	-0.0540237	0.000396201
Tle1	5.66e-08	-0.020034	0.000396355
Mdm4	5.67e-08	0.0637031	0.000396783
Kcnn3	5.71e-08	-0.0320831	0.000399551
Atg16l1	5.72e-08	-0.0432536	0.000400377
Mark3	5.75e-08	-0.0794614	0.000402228
Tsn	5.77e-08	0.0265622	0.000403468
Odf2	5.81e-08	-0.0329753	0.000406779
Larp4	5.87e-08	-0.0285306	0.00041093
Limch1	5.87e-08	-0.0104928	0.00041097
Pianp	5.88e-08	0.0896731	0.000411198
Timp2	5.89e-08	0.0642513	0.000412016
Phrf1	5.92e-08	-0.0339666	0.000414059
Neurl1a	5.93e-08	-0.0659566	0.000415112
Sdcbp	5.98e-08	0.030743	0.00041834
Zfp280c	5.98e-08	-0.0153407	0.000418678
Mgll	5.99e-08	0.0508411	0.000419202
Fam78b	6.03e-08	0.0158538	0.000421718
Foxp1	6.06e-08	-0.0862049	0.000423891
Dnajc27	6.06e-08	0.0703648	0.000423965
Lhfpl3	6.14e-08	0.0878327	0.00042997
Ythdf3	6.2e-08	0.0659373	0.000433598
Dleu2	6.26e-08	-0.115874	0.000438305
Svip	6.27e-08	0.0744713	0.000438879
Tmem50a	6.36e-08	0.0399909	0.00044485
Sf3b6	6.38e-08	0.0768099	0.000446765
Pced1b	6.39e-08	0.060408	0.000446864
Tsc1	6.41e-08	-0.0229306	0.000448725
Gm1604a	6.42e-08	-0.0233809	0.000449036
Lrrc1	6.44e-08	-0.0949618	0.00045069
Sptbn4	6.45e-08	-0.0739842	0.0004513
Zdhhc20	6.46e-08	0.0194793	0.000452212
Sult4a1	6.47e-08	0.0462046	0.000452937
Braf	6.51e-08	0.0275886	0.000455339
Senp6	6.56e-08	-0.0202892	0.000459217
Prrc2a	6.56e-08	0.0932202	0.000459256
Jph1	6.59e-08	-0.0545168	0.000461091
Nae1	6.65e-08	-0.0813864	0.000465474
Itga11	6.83e-08	0.0760752	0.000478056
Actr10	6.85e-08	0.0712401	0.000479495
Mib1	6.88e-08	0.00170374	0.000481564
Pebp4	6.89e-08	-0.0838533	0.000482448
Tgfbr3	6.91e-08	-0.0545383	0.00048344
Pde1a	6.97e-08	0.213394	0.000487622
Slc8a3	6.99e-08	-0.129598	0.000488905
Ccdc148	7e-08	0.00878303	0.000489625
Dmtn	7.01e-08	-0.0728999	0.0004905
Cog5	7.02e-08	0.0944698	0.000491195
Kif13b	7.06e-08	-0.0883771	0.000493846
Ccar1	7.13e-08	-0.0783387	0.000498942
Actl6b	7.13e-08	0.0560734	0.000499167
Ptprn	7.16e-08	-0.129908	0.000501278
Slc37a1	7.18e-08	0.0350561	0.000502628
Sp3	7.24e-08	0.0348252	0.000506628
Nrde2	7.27e-08	0.027293	0.00050876
Uhmk1	7.28e-08	0.0651256	0.000509412
Acvr2a	7.28e-08	-0.0507812	0.00050966
Nipa2	7.33e-08	-0.0222283	0.000513122
Ascc2	7.36e-08	-0.0348382	0.000514745
Ercc6	7.4e-08	-0.0493565	0.000517793
Rtca	7.43e-08	0.0518568	0.00051981
Mtch2	7.44e-08	0.0591307	0.000520885
Bfar	7.48e-08	0.0707338	0.000523168
Fam76a	7.52e-08	0.0906579	0.000526556
Mcf2l	7.53e-08	-0.119342	0.000526861
Hdac11	7.64e-08	0.0906451	0.000534625
Adck1	7.69e-08	-0.0462283	0.00053848
Stk26	7.71e-08	0.0270664	0.000539412
Kif26b	7.73e-08	0.0287884	0.000541097
Tasor	7.77e-08	0.0520982	0.000543886
Nkain3	7.77e-08	0.114608	0.000543891
Tbc1d20	7.81e-08	0.0455056	0.000546715
Rin1	7.88e-08	0.0269462	0.000551521
Scp2	8e-08	0.0807382	0.000560074
Gm19461	8.02e-08	-0.125812	0.000561439
Macrod2os2	8.09e-08	-0.0931261	0.000565938
Timm44	8.13e-08	-0.0308386	0.000569186
Gdi2	8.15e-08	0.0786018	0.000570156
Rnf10	8.21e-08	0.0438249	0.000574533
Sacs	8.26e-08	-0.0502904	0.000577999
Sec24c	8.29e-08	0.0705071	0.000579914
Kcna4	8.31e-08	-0.0223912	0.000581548
Ube2s	8.32e-08	0.0338805	0.000581908
Ppp3cb	8.42e-08	0.0180062	0.000589249
Smpd4	8.42e-08	-0.078951	0.000589307
Evl	8.45e-08	0.0144268	0.000591273
Zranb2	8.51e-08	0.069429	0.000595838
Kat7	8.54e-08	0.0518498	0.00059795
Fxr2	8.55e-08	0.0123977	0.000598067
Prdx6	8.55e-08	0.0785698	0.000598371
Cit	8.57e-08	-0.0223814	0.000599549
Lnpk	8.58e-08	0.0808147	0.000600712
Atp9a	8.74e-08	0.0592514	0.00061137
Ube2r2	8.76e-08	-0.00467202	0.000612921
Cacna1h	8.9e-08	-0.108012	0.000622851
Shisa7	8.96e-08	0.068817	0.000626971
Dlg3	9.05e-08	0.0484645	0.000633501
Zc3h13	9.06e-08	-0.0256676	0.000633777
Chtop	9.09e-08	0.0897239	0.000636259
Pten	9.25e-08	-0.0297348	0.000647604
Jph4	9.28e-08	0.0186607	0.000649144
Atg16l2	9.29e-08	0.065789	0.000650365
Rtl8a	9.32e-08	0.0825792	0.000651895
Gm20618	9.41e-08	-0.108962	0.000658705
Gm15594	9.44e-08	0.0183878	0.000660637
Sel1l	9.45e-08	-0.0258598	0.000661332
4930512B01Rik	9.5e-08	-0.0866159	0.000665061
Tmod3	9.54e-08	-0.0296384	0.000667757
Tsc22d4	9.55e-08	-0.0916073	0.000668124
Ntrk3	9.55e-08	-0.110722	0.000668304
Znhit1	9.58e-08	0.0421476	0.000670402
Vps37a	9.58e-08	-0.0652432	0.000670446
Prrc2c	9.62e-08	0.00766087	0.000673498
Ube2g1	9.63e-08	-0.0715062	0.000673706
Ttc19	9.66e-08	-0.0537865	0.000675802
Etnk1	9.78e-08	0.0243897	0.000684257
Mblac2	9.78e-08	-0.00720511	0.000684713
Atp6ap1	9.79e-08	0.0765086	0.000684862
Camta2	9.81e-08	0.0793245	0.000686689
2410021H03Rik	9.82e-08	-0.081159	0.000687337
Src	9.85e-08	0.0994482	0.000689561
Chd9	9.89e-08	-0.0889052	0.000691895
Cramp1l	9.93e-08	-0.0476424	0.000694863
Galnt18	9.96e-08	-0.106343	0.000696769
Flywch1	1e-07	0.0353741	0.000699609
Zfp532	1.01e-07	0.108137	0.000704794
Ptdss1	1.01e-07	-0.0102816	0.00070599
Rbm26	1.01e-07	0.0132001	0.000707506
Gm27032	1.02e-07	0.0812581	0.000712917
Afdn	1.02e-07	-0.0591883	0.000715634
Pcm1	1.03e-07	-0.0204738	0.000719214
Ago4	1.03e-07	-0.0699364	0.00072112
Zfr	1.04e-07	0.00111601	0.000724865
Gtf2a2	1.04e-07	0.0615237	0.000727722
Ppp2r2a	1.04e-07	0.0467232	0.000729014
Kat6b	1.04e-07	-0.0305275	0.000729457
Ppme1	1.04e-07	0.0517359	0.000729747
Atp2b3	1.04e-07	-0.0507146	0.000730009
Gm16093	1.05e-07	-0.0825556	0.000732946
Irak1	1.05e-07	-0.0329327	0.000733624
Parn	1.05e-07	0.0135158	0.000737078
Uba6	1.06e-07	-0.0308963	0.000742275
Rapgef4os1	1.06e-07	-0.104133	0.000744248
Plekhb2	1.07e-07	0.0902144	0.000745846
Diaph1	1.07e-07	-0.0465796	0.000747451
Top2b	1.07e-07	0.0672531	0.000747725
Gm29587	1.07e-07	-0.00992616	0.00075
Casc4	1.07e-07	0.0693067	0.000750706
Atf7	1.07e-07	0.0479009	0.000750707
Clcn3	1.07e-07	0.0669335	0.000751856
Mirg	1.08e-07	0.0304673	0.000752292
Dennd5a	1.08e-07	0.0208468	0.000752386
Eif3h	1.08e-07	0.104755	0.000755992
Cdk17	1.08e-07	-0.0991261	0.000756676
Camkk1	1.08e-07	-0.134262	0.000757647
Ncs1	1.09e-07	0.0331159	0.000761633
Esyt2	1.09e-07	0.0179791	0.000765241
Epyc	1.11e-07	-0.059525	0.000774844
Fam210a	1.12e-07	-0.0901231	0.000783365
3110039M20Rik	1.13e-07	0.0546839	0.000790142
Usp5	1.13e-07	0.0844999	0.000793784
Pitpnc1	1.14e-07	-0.126968	0.000795835
Gm17227	1.14e-07	-0.0817094	0.000796264
Mnat1	1.15e-07	0.002771	0.000801281
Cnot1	1.16e-07	-0.02813	0.000811464
Ccdc112	1.17e-07	0.04608	0.000819273
Celf6	1.17e-07	0.0622409	0.000820324
Fig4	1.17e-07	0.0829821	0.000821537
Abcc4	1.17e-07	-0.0787867	0.000822142
Syngr1	1.18e-07	0.0566345	0.000822982
Prkaca	1.18e-07	0.120875	0.000823287
Ap1s1	1.18e-07	0.105043	0.000824017
Sesn3	1.18e-07	-0.00243807	0.0008253
Tm9sf3	1.18e-07	0.069238	0.000826275
Etv6	1.18e-07	-0.0749231	0.000828458
Tef	1.18e-07	-0.0801447	0.00082851
Neurl4	1.18e-07	0.0369279	0.000828562
Kctd16	1.19e-07	-0.102905	0.000835183
Dnaja2	1.2e-07	0.0528051	0.000836877
Cnot6l	1.21e-07	0.069945	0.000845143
Cystm1	1.21e-07	-0.00780476	0.000847613
Zfp638	1.22e-07	0.0463544	0.000855658
Sfpq	1.22e-07	-0.0327962	0.000856142
Acsl6	1.23e-07	0.0482118	0.000858139
Cntn3	1.23e-07	-0.0174488	0.000858491
Prr14l	1.23e-07	-0.0164439	0.000858816
Epb41l1	1.24e-07	-0.0139576	0.000865172
Klf7	1.24e-07	0.0196319	0.000865358
Cep295	1.24e-07	0.00416194	0.000867234
Jade2	1.24e-07	0.0444052	0.000870638
Ammecr1	1.24e-07	0.154465	0.000871236
Gpr45	1.26e-07	0.0519229	0.000880856
Rab12	1.26e-07	0.0293092	0.000884479
Diras2	1.27e-07	0.0409502	0.000890918
Gm49227	1.28e-07	-0.0999819	0.000892445
Ppargc1b	1.28e-07	-0.0220587	0.000896858
Capn7	1.29e-07	-0.0590823	0.00090407
E230029C05Rik	1.3e-07	0.021719	0.000910372
Smc5	1.31e-07	-0.0159935	0.000913655
Gm45352	1.31e-07	-0.0933429	0.000915405
Zfp941	1.32e-07	0.0962751	0.000925454
Ip6k1	1.33e-07	-0.080694	0.000927517
Fam135b	1.33e-07	-0.0983848	0.000927919
Las1l	1.33e-07	0.105494	0.000931445
Wnk1	1.34e-07	-0.093025	0.000934941
Kdm3a	1.35e-07	0.0855468	0.00094224
Rcbtb1	1.36e-07	0.0669647	0.000951501
Hdac9	1.36e-07	-0.00247386	0.000952062
Mdga2	1.36e-07	0.0579304	0.000953062
Myef2	1.38e-07	0.0462073	0.000962303
C030017B01Rik	1.39e-07	-0.0361715	0.000971948
5730455P16Rik	1.39e-07	0.0477033	0.000975597
Ptchd4	1.39e-07	0.0948828	0.000976099
Wdr11	1.4e-07	0.0351565	0.000980025
Fam162a	1.41e-07	0.0133711	0.000984496
Brk1	1.41e-07	0.0747935	0.000986614
Ddx39b	1.42e-07	0.087934	0.000991379
Fhit	1.42e-07	-0.0404119	0.000995902
Clpx	1.43e-07	-0.0549671	0.000998464
Mme	1.43e-07	-0.0490039	0.0010001
Gm32442	1.43e-07	-0.0937658	0.00100099
Snx1	1.44e-07	-0.0754799	0.00100469
Igsf9b	1.44e-07	-0.129247	0.00100767
Arhgef2	1.44e-07	-0.0398825	0.00100933
Bmpr1a	1.46e-07	0.0108469	0.00101924
Ash1l	1.46e-07	0.0268134	0.00102112
Nipa1	1.46e-07	-0.0471565	0.0010233
Ndufs4	1.47e-07	-0.0509614	0.00102818
E330018M18Rik	1.47e-07	-0.00379686	0.00103009
Gpatch2l	1.48e-07	-0.00486589	0.00103246
Stim1	1.48e-07	-0.00245058	0.00103786
P4ha1	1.49e-07	-0.114432	0.00103944
Cic	1.5e-07	0.0469998	0.00104698
Cep89	1.51e-07	-0.0297577	0.00105991
Slc7a14	1.52e-07	0.025978	0.00106173
Dlg4	1.53e-07	-0.0477635	0.00107253
Mbd2	1.54e-07	-0.0697729	0.00107762
Nat8l	1.55e-07	0.0456927	0.00108511
Gulp1	1.56e-07	0.121814	0.0010893
Ctsb	1.56e-07	0.0739788	0.00109108
Srpk1	1.56e-07	-0.0700717	0.00109229
Gnai1	1.56e-07	0.0340121	0.00109262
Cstf3	1.57e-07	-0.0617238	0.00110054
Gprin3	1.59e-07	-0.0857425	0.00111326
Lrp12	1.62e-07	-0.0146051	0.00113308
Snap47	1.63e-07	0.0680356	0.00113892
Zmynd11	1.63e-07	-0.0245602	0.00114056
Dst	1.64e-07	-0.133223	0.00114961
Zbtb7a	1.65e-07	0.0825064	0.00115349
Ube2n	1.65e-07	0.0606839	0.00115627
Ncbp2	1.65e-07	0.0430959	0.00115808
Dctn4	1.67e-07	0.0338069	0.00116518
Ccdc6	1.67e-07	-0.080318	0.00116605
Sumo1	1.68e-07	0.0412285	0.00117818
Dnmt3aos	1.68e-07	0.0266318	0.00117842
Ncoa7	1.69e-07	-0.0966724	0.00118479
Upf2	1.69e-07	-0.110897	0.00118612
Adgrl1	1.7e-07	0.0110772	0.00118706
Ncan	1.7e-07	0.101053	0.00118964
Kalrn	1.7e-07	-0.116673	0.00119115
Tbck	1.7e-07	-0.0387166	0.00119158
Yes1	1.7e-07	0.00590177	0.00119184
Nfx1	1.71e-07	-0.044499	0.00119607
Phc2	1.71e-07	-0.0600818	0.00119728
Glp2r	1.71e-07	-0.120555	0.00120003
Slc25a12	1.72e-07	0.0225147	0.00120648
Kpna1	1.72e-07	0.0235336	0.00120652
Pan2	1.73e-07	0.0392305	0.00121204
Orc2	1.74e-07	-0.0207147	0.00121812
Fam124a	1.76e-07	-0.014557	0.00122855
Psmd6	1.78e-07	0.0836158	0.00124299
Sil1	1.8e-07	-0.00874475	0.00126178
Kdm4b	1.81e-07	-0.063378	0.00126933
Gm14372	1.82e-07	-0.0922637	0.0012706
Mccc2	1.82e-07	0.0488317	0.0012708
Pcnx2	1.82e-07	-0.0544034	0.00127468
Zmat1	1.84e-07	0.0300407	0.00128651
Fam118b	1.85e-07	-0.059569	0.00129737
Napb	1.87e-07	0.109301	0.00130823
Gucd1	1.87e-07	0.174364	0.00130897
Pigk	1.87e-07	-0.133839	0.0013098
Lrrc3b	1.87e-07	-0.0882388	0.00130996
Pik3r1	1.88e-07	0.0634788	0.00131623
Map3k4	1.88e-07	-0.107015	0.00131839
Zcchc12	1.88e-07	0.0997747	0.00131911
Appl1	1.89e-07	-0.0277342	0.00132085
Ppp2ca	1.9e-07	0.0738463	0.00132944
Tcp1	1.9e-07	-0.0285694	0.00132983
Dnmbp	1.91e-07	-0.0770499	0.00133408
Zfp266	1.93e-07	-0.0372763	0.00134945
Psmb3	1.94e-07	0.00527053	0.00135985
Mn1	1.96e-07	0.00287246	0.00137068
Dach1	1.98e-07	-0.143756	0.0013886
Gpr107	1.99e-07	-0.084934	0.00139264
Ganab	1.99e-07	-0.00849853	0.00139371
Clasp1	2e-07	0.0187377	0.00139905
Cct7	2.01e-07	0.0688002	0.00140724
Gm12992	2.02e-07	0.0181577	0.00141349
P2ry12	2.02e-07	0.113225	0.00141476
Gm16226	2.03e-07	-0.0997555	0.00141868
Ccdc34	2.04e-07	0.0161789	0.00142588
Ralgps2	2.06e-07	-0.0681844	0.00143927
U2surp	2.08e-07	-0.00973166	0.00145583
Sympk	2.09e-07	0.0263343	0.00146002
Zdhhc17	2.09e-07	-0.0517705	0.0014604
Trak2	2.09e-07	0.0541795	0.00146068
Rfc1	2.09e-07	0.00474794	0.00146379
Dlk2	2.1e-07	0.0714674	0.0014668
Sik2	2.14e-07	-0.134256	0.00149519
Arhgef9	2.14e-07	-0.0214988	0.00150056
Grip1	2.17e-07	0.094667	0.00151697
Acbd5	2.17e-07	0.0493798	0.00151909
Ptpn12	2.17e-07	0.043588	0.00151986
Rcan2	2.18e-07	0.0742673	0.00152794
Irs2	2.18e-07	0.0650356	0.00152846
Snd1	2.19e-07	-0.0758794	0.00153062
Kif1a	2.19e-07	0.0759572	0.00153387
Ccnh	2.2e-07	0.0648599	0.00154293
Slc16a2	2.21e-07	-0.00949801	0.00154435
Dcun1d4	2.22e-07	-0.0381215	0.00155324
Rab2a	2.23e-07	0.0588262	0.00156324
Rsrc1	2.24e-07	0.0086955	0.0015666
Man1a	2.24e-07	0.0600907	0.00156901
A730090N16Rik	2.26e-07	-0.0483456	0.00158168
Creg2	2.28e-07	0.0458995	0.0015974
Gucy1a2	2.29e-07	-0.078927	0.00159964
Evi5	2.3e-07	-0.00229436	0.001611
Pcdh15	2.3e-07	0.170944	0.00161273
Pnpla8	2.34e-07	0.00424603	0.00163564
Fubp3	2.34e-07	-0.022776	0.0016405
4930567K12Rik	2.34e-07	0.0335375	0.00164097
Zmym5	2.37e-07	0.00657936	0.0016553
Srgap3	2.39e-07	-0.0860431	0.00167203
Irf2bp1	2.4e-07	0.0561823	0.00167607
Tmem63b	2.4e-07	0.0211705	0.00168039
Traip	2.41e-07	-0.0415233	0.00168775
Srrm3	2.41e-07	-0.0924337	0.0016879
Nfrkb	2.41e-07	-0.0263694	0.00168887
Gm26693	2.41e-07	0.0544118	0.00168993
Ypel4	2.42e-07	0.103506	0.00169136
Zfp384	2.42e-07	0.0452125	0.0016946
Gabarap	2.44e-07	0.0985383	0.00170542
Atp2c1	2.46e-07	-0.0372336	0.00172026
Tasp1	2.48e-07	-0.0160281	0.00173435
Bbx	2.49e-07	-0.0856642	0.00174227
Gm41361	2.5e-07	-0.00380025	0.00175031
Ddx10	2.5e-07	0.0403446	0.00175046
Uri1	2.53e-07	0.0629642	0.00177024
Rabep1	2.53e-07	-0.0560127	0.00177071
Slc25a27	2.53e-07	-0.0803034	0.0017726
Prxl2c	2.54e-07	0.0325552	0.00177514
Peak1	2.56e-07	-0.0507802	0.00179041
Pacsin1	2.59e-07	-0.0473825	0.00181412
Sgtb	2.59e-07	0.0192457	0.00181521
Msl1	2.6e-07	-0.0248516	0.00181725
Rrp1	2.6e-07	0.108142	0.00182001
Tceal3	2.61e-07	0.0523465	0.00182367
Aftph	2.61e-07	-0.000190738	0.00182842
Usp46	2.61e-07	0.0369157	0.00182962
Gpatch8	2.65e-07	-0.0833308	0.00185191
Psma7	2.65e-07	0.0856372	0.00185765
Rprd1b	2.66e-07	0.0111567	0.00186362
Slc16a7	2.67e-07	-0.084992	0.00186518
Mios	2.71e-07	-0.0112802	0.00189638
Rnf44	2.71e-07	0.0328478	0.00189964
Sdccag8	2.72e-07	-0.0724874	0.00190585
Nos1ap	2.76e-07	-0.049516	0.00193253
Fastk	2.77e-07	-0.0348027	0.00194082
Brwd1	2.79e-07	0.00347845	0.00195035
Sptb	2.79e-07	0.0148603	0.00195485
Vipr1	2.8e-07	-0.0692545	0.00195831
Rnps1	2.8e-07	0.103164	0.00195852
Spock3	2.84e-07	-0.129437	0.00198544
Gm10475	2.84e-07	-0.0805787	0.00198754
Wsb1	2.86e-07	0.10585	0.00199879
Zfp644	2.88e-07	0.011038	0.00201194
Col25a1	2.88e-07	0.100824	0.00201615
Zzef1	2.91e-07	-0.0265987	0.00203579
Gmpr	2.91e-07	0.0267788	0.00203821
Arpc5l	2.92e-07	0.0622195	0.00203994
Zranb1	2.92e-07	0.0168956	0.00204054
Pitpnm2os1	2.94e-07	-0.107456	0.00205431
Ift81	2.94e-07	0.0122509	0.00205609
Atp9b	2.96e-07	-0.0311131	0.00207441
Slmap	2.97e-07	0.0168629	0.00208136
Cuedc2	2.99e-07	0.0827299	0.00209361
Tbc1d12	3e-07	-0.0431258	0.0021005
5530601H04Rik	3e-07	0.0166406	0.00210219
Lonrf1	3.03e-07	0.0186742	0.0021192
Rab2b	3.04e-07	0.0392624	0.00212866
Deptor	3.06e-07	-0.0966508	0.00214398
Scaf4	3.07e-07	0.019751	0.00214993
Sun1	3.08e-07	-0.0379503	0.00215394
Nhlrc2	3.1e-07	0.0276808	0.00216745
Gnptg	3.11e-07	-0.0868018	0.00217364
4933423P22Rik	3.11e-07	-0.126518	0.00217529
Kctd1	3.12e-07	-0.107802	0.00218315
Sod2	3.14e-07	0.0899161	0.00219506
Dag1	3.15e-07	-0.0414727	0.00220321
Gns	3.17e-07	0.0656611	0.00221755
Gtf2a1	3.2e-07	0.057358	0.00223756
Idh3b	3.21e-07	0.00420707	0.00224378
Ube2j1	3.21e-07	0.0317975	0.00224641
Ruvbl1	3.23e-07	0.037461	0.00226241
Hdac8	3.24e-07	-0.0171286	0.00226852
Cnnm1	3.25e-07	-0.0284499	0.00227104
Ubl7	3.26e-07	-0.0796174	0.00228005
Psmb2	3.27e-07	0.0504879	0.00228547
Necab1	3.28e-07	-0.0503862	0.00229288
Apc	3.29e-07	0.0478157	0.00230107
Immt	3.3e-07	0.0266818	0.00230626
Gm49179	3.37e-07	0.0756438	0.00235663
Rangap1	3.39e-07	0.02149	0.0023741
Rogdi	3.41e-07	0.0805697	0.00238385
Zfp740	3.41e-07	-0.0262851	0.00238507
Mgat4b	3.41e-07	0.0667217	0.00238514
Rab7	3.42e-07	0.0741078	0.00239426
Tmod1	3.43e-07	-0.0607387	0.00239706
Col19a1	3.43e-07	-0.0739178	0.00239839
Lrp6	3.43e-07	-0.0250318	0.00240018
Slc2a3	3.44e-07	0.0244395	0.00240655
Atp6v0e2	3.47e-07	0.0764819	0.0024254
[truncated: 4,906 more rows]

## Sheet: 2_VHL_vs_ABX_final_MAST_degs_02
	p_val	avg_log2FC	p_val_adj
Gm47283	2.29e-109	-0.500603	1.86e-105
Dpp6	3.73e-98	0.169867	3.03e-94
Tmem181a	3.23e-88	0.289454	2.63e-84
Slc17a7	1.78e-83	-0.0528698	1.45e-79
Gpc5	3.6e-80	0.531153	2.93e-76
Gpc6	1.24e-79	0.256234	1.01e-75
Nkain2	2.38e-79	0.209497	1.94e-75
Cdh11	1.62e-77	0.228169	1.32e-73
Shank2	2.15e-77	-0.182714	1.75e-73
C130071C03Rik	2.3e-77	0.203358	1.87e-73
Snx32	4.25e-77	0.171997	3.46e-73
Pam	4.2e-76	0.185507	3.42e-72
Robo1	7.14e-76	0.169324	5.82e-72
C1ql3	2.17e-75	0.111444	1.77e-71
Flrt2	3.21e-74	0.252513	2.62e-70
Brinp2	5.2e-73	-0.241295	4.24e-69
Gm20713	5.54e-73	0.37633	4.51e-69
AC149090.1	6.81e-73	-0.336991	5.54e-69
Cntn5	8.08e-73	0.11865	6.58e-69
Csmd3	1.03e-71	0.227617	8.37e-68
Gpm6a	2.4e-70	0.231333	1.96e-66
Mical2	1.3e-69	-0.191731	1.05e-65
Pcsk2	4.05e-69	0.219881	3.3e-65
Cdk14	3.07e-68	0.11423	2.5e-64
Rbm26	7.73e-68	0.0843584	6.29e-64
Ralgapa1	1.04e-67	0.132754	8.44e-64
Lmo4	3.14e-67	0.0518391	2.55e-63
Satb2	9.42e-67	-0.0730145	7.67e-63
Gnb1	1.06e-66	-0.0228223	8.61e-63
Basp1	1.21e-66	-0.0743553	9.83e-63
Gfod1	2.64e-66	-0.27807	2.15e-62
Thoc1	9.76e-66	0.0720885	7.95e-62
Tspoap1	1.1e-65	0.139036	8.98e-62
Trip12	1.69e-65	0.0269788	1.37e-61
Kcnb1	3.72e-65	-0.123276	3.03e-61
Rsrp1	7.8e-65	0.116959	6.35e-61
Serpini1	1.55e-64	0.269708	1.26e-60
Gas7	2.64e-64	-0.0267812	2.15e-60
Gm37679	2.74e-64	0.140616	2.23e-60
Hdac9	4.37e-64	0.211398	3.56e-60
Spred2	1.16e-62	-0.230318	9.48e-59
Rb1cc1	1.94e-62	-0.0914352	1.58e-58
Ldb2	2.52e-62	0.127828	2.05e-58
Olfm1	3.06e-62	-0.0413917	2.49e-58
Kifap3	9.3e-62	-0.0143337	7.57e-58
Cap2	3.02e-61	-0.0719504	2.46e-57
Bsn	3.19e-61	-0.0589328	2.6e-57
Astn2	6.2e-61	-0.553951	5.05e-57
Tnrc6c	6.97e-61	-0.0567659	5.67e-57
Srcin1	7.16e-61	-0.204075	5.83e-57
Pdcd4	8.3e-61	-0.0973706	6.76e-57
Gria3	9.01e-61	0.223103	7.33e-57
Gabrg2	9.45e-61	0.0968123	7.69e-57
Prkar1b	3e-60	-0.135059	2.44e-56
Kif1a	3.97e-60	-0.00691142	3.23e-56
Rtl4	7.39e-60	0.152941	6.02e-56
Zranb2	8.09e-60	-0.0280595	6.58e-56
P2ry14	1.51e-59	0.10471	1.23e-55
Dip2b	1.63e-59	-0.0280508	1.33e-55
Epha6	1.67e-59	0.16374	1.36e-55
Adcy9	1.81e-59	-0.228294	1.48e-55
Actr2	2.11e-59	-0.018891	1.71e-55
Cacng2	2.43e-59	-0.192604	1.97e-55
Pabpc4	3.51e-59	0.0985885	2.86e-55
Ntm	3.51e-59	0.224594	2.86e-55
Catspere2	4.93e-59	0.123155	4.02e-55
Mmp16	1.31e-58	0.0801939	1.06e-54
Gm32250	1.4e-58	0.0556025	1.14e-54
Gabrg3	1.48e-58	0.156024	1.2e-54
Cobl	1.73e-58	0.00219134	1.41e-54
Syt7	1.91e-58	0.00211089	1.56e-54
Nptxr	2.44e-58	0.130086	1.99e-54
Syn2	3.17e-58	0.0949525	2.58e-54
Chd9	3.94e-58	-0.108697	3.21e-54
Pgm2l1	4.19e-58	-0.0767463	3.41e-54
Mkx	4.53e-58	0.156836	3.69e-54
A230004M16Rik	5.88e-58	0.0657355	4.78e-54
Armc9	6.26e-58	0.0875885	5.1e-54
Huwe1	7.04e-58	-0.0204335	5.73e-54
Celf1	8.75e-58	0.0675702	7.12e-54
Gm43507	1.06e-57	0.218066	8.61e-54
Prickle1	1.38e-57	-0.209376	1.13e-53
Pbx1	1.5e-57	0.127045	1.22e-53
Thra	1.53e-57	-0.0819014	1.25e-53
Ncald	1.68e-57	0.0251975	1.36e-53
Dtnbos	1.84e-57	0.146781	1.5e-53
Cask	2.47e-57	0.0875102	2.01e-53
St6gal2	2.61e-57	0.0750686	2.12e-53
Syt17	3.2e-57	0.0781185	2.61e-53
Gm10115	3.44e-57	0.0804601	2.8e-53
Stxbp1	3.55e-57	-0.0271266	2.89e-53
Dlgap3	5.4e-57	-0.128464	4.4e-53
Adcy2	7.46e-57	0.16766	6.07e-53
Chka	8.25e-57	-0.0072564	6.71e-53
Gda	8.4e-57	0.141877	6.84e-53
Dgkz	1.29e-56	-0.00335064	1.05e-52
Ndfip1	1.31e-56	-0.0284891	1.07e-52
Cdkl5	1.63e-56	0.0223695	1.33e-52
Fmnl2	2.16e-56	0.0227583	1.76e-52
Camkv	2.39e-56	-0.206387	1.95e-52
Pja2	3e-56	0.0263475	2.44e-52
Rbm25	3.14e-56	0.0128005	2.55e-52
Acp1	3.34e-56	0.0966582	2.72e-52
Rbm39	4.15e-56	0.0699071	3.38e-52
Atxn2	4.16e-56	-0.0438171	3.39e-52
Cdk12	5.58e-56	0.0492024	4.54e-52
Fbxw7	6.55e-56	0.0103575	5.33e-52
Aplp1	6.73e-56	0.168092	5.48e-52
Tsc1	7.27e-56	0.0159702	5.92e-52
Dtnb	8.86e-56	0.0425685	7.21e-52
Grip1	1.06e-55	0.151207	8.6e-52
1700111E14Rik	1.14e-55	0.158011	9.32e-52
Phf24	1.43e-55	-0.077076	1.16e-51
Slf2	1.55e-55	-0.108382	1.26e-51
Rock2	1.67e-55	-0.111003	1.36e-51
Lmtk2	1.73e-55	0.0893024	1.41e-51
Ktn1	2.51e-55	-0.156608	2.04e-51
Pdzrn4	2.95e-55	0.123957	2.4e-51
Fubp1	3.3e-55	0.0982805	2.69e-51
Atp2c1	3.39e-55	0.050823	2.76e-51
Ptprj	4.11e-55	-0.186646	3.34e-51
Wasf1	4.31e-55	0.00483662	3.51e-51
Nisch	5.57e-55	0.112083	4.53e-51
Nfib	6.19e-55	0.0713258	5.04e-51
Gm1992	6.26e-55	0.0967477	5.09e-51
Ano3	6.58e-55	0.176372	5.35e-51
Zeb2	7.28e-55	0.131066	5.93e-51
Atp6v0a1	7.63e-55	-0.137294	6.21e-51
Pafah1b1	7.76e-55	0.0226016	6.31e-51
Gm29587	7.81e-55	0.00623587	6.36e-51
Add2	8.26e-55	-0.0764813	6.72e-51
Pde4d	1.01e-54	0.163501	8.19e-51
Dkk3	1.31e-54	-0.00573499	1.07e-50
Rab6b	1.37e-54	-0.178875	1.11e-50
Snap91	1.5e-54	-0.0525743	1.22e-50
Reps2	2e-54	0.0929189	1.63e-50
Spire1	3.75e-54	-0.134158	3.05e-50
Gm50152	5.41e-54	-0.136187	4.4e-50
Gm48321	6.46e-54	0.0873967	5.26e-50
Rfx3	8.12e-54	0.302918	6.61e-50
Tnrc6b	1.08e-53	-0.0390648	8.81e-50
Pacs1	1.12e-53	0.017601	9.1e-50
Hspa12a	1.14e-53	-0.199496	9.25e-50
Ash1l	1.31e-53	0.012794	1.07e-49
Arhgap21	1.34e-53	-0.0812149	1.09e-49
Arhgef9	1.35e-53	0.128502	1.1e-49
Abi2	1.37e-53	0.0318588	1.11e-49
Uvrag	1.39e-53	-0.0969578	1.13e-49
Kcnb2	1.41e-53	0.164671	1.14e-49
Trim44	1.61e-53	0.146863	1.31e-49
1110051M20Rik	1.77e-53	0.0522307	1.44e-49
Syt16	1.85e-53	0.114733	1.51e-49
Nmt2	2.48e-53	-0.0888915	2.02e-49
Jmjd1c	2.58e-53	-0.0193996	2.1e-49
Tspan13	3.48e-53	-0.0483326	2.83e-49
Raph1	3.77e-53	0.0563847	3.07e-49
Rbms3	4.29e-53	0.14935	3.49e-49
Spag9	4.77e-53	-0.0552544	3.88e-49
Sptan1	5.65e-53	0.085324	4.6e-49
Ggnbp2	5.88e-53	-0.0138892	4.79e-49
Atrx	6.15e-53	-0.0386321	5e-49
Plekha6	9.1e-53	-0.103321	7.41e-49
Tra2a	9.37e-53	-0.108689	7.62e-49
Cnksr2	1.49e-52	0.152664	1.21e-48
Gm26871	1.61e-52	0.142919	1.31e-48
Gm12002	1.81e-52	-0.0204556	1.48e-48
Aff3	1.94e-52	0.0444694	1.58e-48
Fntb	3.18e-52	-0.248735	2.59e-48
Ambra1	3.58e-52	0.0500118	2.92e-48
Ntrk2	3.72e-52	-0.13119	3.03e-48
Braf	4.01e-52	0.0162824	3.26e-48
Dmxl2	4.78e-52	0.0149472	3.89e-48
Ckap5	4.81e-52	0.0337271	3.91e-48
Atp6v0b	5.15e-52	-0.0592125	4.19e-48
Enox1	5.22e-52	0.0532503	4.25e-48
Atp11b	5.25e-52	0.166479	4.28e-48
Sv2b	5.4e-52	-0.127955	4.4e-48
Meis2	5.59e-52	0.222715	4.55e-48
Ppp1r9a	5.94e-52	0.0788775	4.83e-48
Elavl3	6.35e-52	-0.049412	5.17e-48
Chn1	6.81e-52	-0.0908144	5.55e-48
Usp15	7.46e-52	-0.0672957	6.07e-48
Vgll4	8.89e-52	0.210739	7.24e-48
Fus	9.27e-52	-0.0854688	7.55e-48
4930570B17Rik	1.01e-51	0.146091	8.26e-48
Nudt5	1.14e-51	-0.0227525	9.25e-48
Prkag2	1.21e-51	0.0435923	9.81e-48
Nyap2	1.37e-51	0.142721	1.12e-47
Gm13883	1.37e-51	0.105428	1.12e-47
Dgkb	1.96e-51	0.263087	1.6e-47
Cacna1d	2.39e-51	0.0985497	1.94e-47
Med24	2.58e-51	0.101657	2.1e-47
Khdrbs3	2.64e-51	-0.0905414	2.15e-47
Aak1	2.7e-51	-0.103529	2.19e-47
Ncor1	3.3e-51	-0.0111696	2.68e-47
Srpk2	3.34e-51	-0.0336636	2.72e-47
2025-09-07	3.98e-51	-0.0458835	3.24e-47
Gm10848	4.63e-51	0.237169	3.77e-47
Gabra3	5.05e-51	0.116734	4.11e-47
Cyfip2	5.29e-51	-0.0231971	4.3e-47
Osbpl1a	5.58e-51	-0.00206454	4.54e-47
Gls	5.94e-51	0.0165381	4.83e-47
Ppp2r2c	6.04e-51	-0.0901804	4.92e-47
Lingo1	6.72e-51	-0.0956021	5.47e-47
Ankrd12	7.45e-51	-0.1266	6.07e-47
Dock7	8.03e-51	-0.0124781	6.54e-47
Fbl	9.36e-51	0.173922	7.62e-47
Chl1	1.02e-50	0.0497347	8.32e-47
Hace1	1.06e-50	0.0499956	8.62e-47
Faah	1.12e-50	-0.125169	9.1e-47
Gnas	1.15e-50	-0.162152	9.39e-47
Lrrtm4	1.19e-50	0.059308	9.66e-47
Mark2	1.22e-50	-0.086704	9.89e-47
Csmd2	1.29e-50	0.158588	1.05e-46
Slc6a6	1.52e-50	0.0423779	1.24e-46
Polb	1.55e-50	-0.172457	1.26e-46
Edil3	1.63e-50	0.117442	1.32e-46
Vps13a	1.68e-50	-0.0602272	1.36e-46
Cmip	1.82e-50	-0.163472	1.48e-46
Srgap3	1.86e-50	-0.0689939	1.51e-46
Zcchc7	1.86e-50	-0.0169962	1.52e-46
Plppr4	1.89e-50	0.0855917	1.54e-46
Epha4	1.9e-50	-0.0549594	1.55e-46
Gm15813	1.96e-50	0.0176609	1.59e-46
Hecw1	1.97e-50	-0.046609	1.6e-46
Dpp10	2e-50	0.171159	1.63e-46
Med23	2.11e-50	0.123003	1.72e-46
Gm17227	2.37e-50	0.0279886	1.93e-46
Nos1ap	2.46e-50	-0.0978814	2.01e-46
Ak5	2.58e-50	0.015635	2.1e-46
Zfyve28	3.84e-50	0.00947047	3.13e-46
Kif5c	3.93e-50	5.07e-05	3.2e-46
Ccser2	4.15e-50	-0.0844799	3.38e-46
Rabgap1	4.25e-50	0.0166074	3.46e-46
Adgrl3	4.53e-50	0.127732	3.68e-46
Oga	4.53e-50	-0.025758	3.68e-46
Evi5	4.6e-50	-0.0575183	3.75e-46
Synpo	5.47e-50	-0.114532	4.45e-46
Cdh2	6.33e-50	-0.149812	5.16e-46
Unc79	6.47e-50	-0.102867	5.27e-46
Rapgef4	6.54e-50	-0.160928	5.33e-46
Fndc9	6.68e-50	0.0163373	5.44e-46
Rsrc1	6.81e-50	0.00235707	5.55e-46
Gm11149	7.27e-50	0.174069	5.92e-46
Spata7	8.9e-50	0.132244	7.24e-46
Zfp697	9.45e-50	0.0541242	7.69e-46
Kcnip4	1.03e-49	0.0966984	8.41e-46
Rasgef1b	1.2e-49	0.0477066	9.81e-46
Smg6	1.41e-49	-0.0106738	1.15e-45
Tom1l2	1.44e-49	0.0133489	1.17e-45
Ywhab	1.44e-49	-0.0254163	1.17e-45
Ywhag	1.5e-49	-0.136716	1.22e-45
Shank1	1.55e-49	-0.0978133	1.26e-45
Usp14	1.59e-49	0.0298296	1.29e-45
Zfp445	1.64e-49	-0.0491061	1.34e-45
Hs2st1	1.8e-49	0.0263432	1.47e-45
Ankrd28	1.81e-49	0.129144	1.47e-45
Fbxl2	1.87e-49	-0.0419091	1.52e-45
Zwint	2.32e-49	-0.0560853	1.89e-45
Khdrbs2	2.32e-49	0.0867973	1.89e-45
Prrc2c	2.33e-49	0.00576989	1.89e-45
Reep1	2.58e-49	0.0159318	2.1e-45
Pcdh10	2.68e-49	0.152874	2.19e-45
Pias2	2.87e-49	0.00305968	2.33e-45
Pi4ka	2.88e-49	-0.0348737	2.35e-45
Pde2a	2.95e-49	-0.100022	2.4e-45
Kmt2e	3.11e-49	-0.0444247	2.53e-45
Adgrl1	3.18e-49	0.0031251	2.58e-45
Chd3	3.34e-49	0.00132775	2.72e-45
Arglu1	3.38e-49	0.102197	2.75e-45
Pabpn1	3.52e-49	0.0513017	2.86e-45
Hecw2	3.68e-49	0.114145	3e-45
Luzp2	4.04e-49	0.321916	3.29e-45
Nsd3	4.38e-49	0.00432304	3.57e-45
Esyt2	4.84e-49	-0.0716527	3.94e-45
Mprip	5.15e-49	-0.0751445	4.19e-45
Wdr17	5.17e-49	0.105594	4.21e-45
Dym	5.47e-49	-0.0573446	4.46e-45
Myh10	6.09e-49	0.0781696	4.96e-45
Gm15594	6.26e-49	0.0336918	5.09e-45
Map3k5	6.49e-49	-0.120535	5.28e-45
Mapt	8.54e-49	-0.0447665	6.95e-45
Arhgap10	8.89e-49	0.0534214	7.23e-45
Nptn	9.25e-49	-0.00793152	7.53e-45
Nsf	9.56e-49	-0.144213	7.78e-45
Brip1os	1e-48	0.084728	8.17e-45
Cplane1	1.09e-48	-0.00527081	8.88e-45
Nedd4l	1.13e-48	-0.138975	9.17e-45
Mgat4c	1.16e-48	0.297901	9.48e-45
Cit	1.21e-48	0.0461688	9.82e-45
Sel1l3	1.43e-48	-0.0869858	1.17e-44
Mllt10	1.51e-48	-0.0196275	1.23e-44
Trim2	1.59e-48	-0.0386101	1.29e-44
Hivep3	1.59e-48	0.0495045	1.3e-44
Iqsec1	1.6e-48	-0.192119	1.3e-44
Gprasp1	1.69e-48	-0.0498222	1.38e-44
Apba2	1.71e-48	-0.138783	1.39e-44
Exoc6b	1.72e-48	-0.132439	1.4e-44
Ablim1	1.74e-48	-0.161321	1.42e-44
Ppp1r12b	1.75e-48	-0.0824746	1.42e-44
Vsnl1	2.03e-48	0.065894	1.65e-44
Birc6	2.25e-48	0.0211924	1.83e-44
Dapk1	2.3e-48	-0.0972836	1.87e-44
Cck	2.34e-48	0.00825332	1.91e-44
Dlg1	2.43e-48	0.0619801	1.98e-44
Crebbp	2.71e-48	-0.0909248	2.21e-44
Usp34	2.9e-48	0.0102599	2.36e-44
Spred1	3.07e-48	-0.0377011	2.5e-44
Ndrg4	3.07e-48	0.0743859	2.5e-44
Gm35188	3.38e-48	0.129929	2.75e-44
Gm16183	3.4e-48	0.0112424	2.77e-44
Nol4	3.43e-48	0.125133	2.79e-44
B230334C09Rik	3.47e-48	0.0397965	2.82e-44
Bend6	3.56e-48	-0.0794201	2.9e-44
Ryr3	3.57e-48	0.165794	2.91e-44
Nrxn2	3.67e-48	0.0329669	2.99e-44
Csnk2a1	3.72e-48	-0.081394	3.03e-44
Plekha5	4.07e-48	0.0335538	3.32e-44
Nectin3	4.28e-48	0.219054	3.48e-44
Gm49678	4.45e-48	0.145891	3.62e-44
Astn1	4.52e-48	0.043978	3.68e-44
Stum	4.57e-48	-0.0628871	3.72e-44
Mgll	5.1e-48	-0.138264	4.15e-44
Ap2a2	6.61e-48	-0.035131	5.38e-44
Mgat5	6.65e-48	0.066803	5.41e-44
Nmt1	6.75e-48	-0.0109293	5.5e-44
Rap1gap2	8.9e-48	0.00430167	7.24e-44
D630045J12Rik	9.05e-48	-0.00593872	7.37e-44
Sgms1	9.93e-48	-0.0959841	8.08e-44
Sidt1	1.02e-47	-0.0349275	8.3e-44
Gatad2b	1.02e-47	0.00643382	8.3e-44
2010300C02Rik	1.09e-47	-0.0847493	8.86e-44
Arhgap26	1.19e-47	-0.115393	9.73e-44
Ncam1	1.34e-47	0.128757	1.09e-43
Gm26854	1.46e-47	0.0752485	1.19e-43
Lncpint	1.55e-47	-0.213045	1.26e-43
Mef2c	1.73e-47	0.160259	1.41e-43
Pcm1	1.74e-47	-0.0684085	1.42e-43
Celf5	1.85e-47	-0.0645443	1.5e-43
Dok6	1.97e-47	0.0977273	1.61e-43
Kcnj6	2.12e-47	-0.0755912	1.72e-43
E530011L22Rik	2.26e-47	-0.167313	1.84e-43
Agrn	2.39e-47	0.092979	1.95e-43
Scmh1	2.93e-47	0.0130471	2.39e-43
Rasal2	3.17e-47	0.100094	2.58e-43
Cpeb1	3.19e-47	-0.0616724	2.59e-43
Ccnd2	3.27e-47	-0.140921	2.66e-43
Mark1	3.3e-47	-0.0901217	2.69e-43
Megf9	3.32e-47	0.153854	2.71e-43
Gnaq	3.39e-47	-0.042243	2.76e-43
Med12l	3.66e-47	0.0802727	2.98e-43
Fgfr2	3.75e-47	0.0294735	3.05e-43
Akap8l	3.83e-47	0.0495556	3.12e-43
Calm1	3.88e-47	-0.192585	3.16e-43
Synpr	4.04e-47	0.245517	3.29e-43
Btbd10	4.34e-47	0.127567	3.54e-43
Rit2	4.81e-47	0.0771744	3.92e-43
Pakap.1	4.84e-47	0.0785449	3.94e-43
St6galnac3	5.56e-47	0.102886	4.52e-43
Ptk2b	6.16e-47	-0.16866	5.01e-43
Dock4	6.38e-47	0.0863795	5.2e-43
Tspan7	6.4e-47	0.0738083	5.21e-43
Acox1	6.65e-47	-0.0160754	5.42e-43
Tbc1d5	7.18e-47	0.0215882	5.85e-43
Csrnp3	7.58e-47	0.0205547	6.17e-43
Smpd4	7.59e-47	-0.0371291	6.18e-43
A230006K03Rik	7.92e-47	0.0757337	6.45e-43
Slc22a17	8.1e-47	0.0659511	6.59e-43
Plxna2	8.15e-47	0.0934014	6.64e-43
Kdm2a	8.35e-47	-0.046922	6.8e-43
Nipbl	8.81e-47	-0.0135826	7.17e-43
Vps13b	8.94e-47	0.0115472	7.27e-43
Sltm	9.2e-47	-0.0538482	7.49e-43
Sez6l	9.41e-47	-0.162976	7.66e-43
Trerf1	9.66e-47	-0.135103	7.87e-43
Dennd1a	9.95e-47	0.0312615	8.1e-43
Myo5a	1.07e-46	0.0151386	8.67e-43
Ecpas	1.12e-46	0.00315994	9.13e-43
Myo9a	1.12e-46	0.0170583	9.13e-43
Angptl2	1.17e-46	0.0102632	9.56e-43
Nckap1	1.18e-46	-0.030284	9.62e-43
Drg1	1.32e-46	0.00647311	1.07e-42
Cspp1	1.37e-46	-0.0895756	1.11e-42
Slc23a2	1.39e-46	0.00450075	1.13e-42
Greb1l	1.46e-46	0.139252	1.19e-42
Map2k4	1.56e-46	-0.0925369	1.27e-42
A830082K12Rik	1.95e-46	-0.00786925	1.58e-42
Snph	2.31e-46	-0.127843	1.88e-42
Sun1	2.34e-46	-0.0389007	1.9e-42
Itch	2.56e-46	-0.0593552	2.08e-42
Rimbp2	2.85e-46	-0.0478748	2.32e-42
Mta3	2.86e-46	0.00803521	2.33e-42
Phf20l1	2.86e-46	-0.0969625	2.33e-42
Clasp1	2.86e-46	-0.0220591	2.33e-42
Asxl1	2.87e-46	-0.00581144	2.34e-42
Col25a1	2.89e-46	0.297879	2.35e-42
Gm43376	2.98e-46	0.0782245	2.42e-42
R3hdm2	3.1e-46	-0.101248	2.53e-42
Farp1	3.14e-46	0.0232047	2.55e-42
Stxbp5	3.15e-46	0.0755095	2.56e-42
Mtmr3	3.19e-46	-0.00395533	2.6e-42
Scg5	3.28e-46	0.0114964	2.67e-42
Il1rap	3.32e-46	0.103498	2.7e-42
Kcnj9	3.56e-46	-0.120906	2.89e-42
Man1a2	3.89e-46	0.0594598	3.17e-42
Brwd1	4.13e-46	0.0243848	3.36e-42
Stau2	4.19e-46	-0.0272325	3.41e-42
Pacsin1	4.21e-46	-0.0606605	3.42e-42
Pak1	4.21e-46	-0.220502	3.43e-42
Far1os	4.61e-46	0.00560847	3.76e-42
Tut4	5.12e-46	0.0399744	4.17e-42
Gm19461	5.2e-46	-0.111525	4.23e-42
B230209E15Rik	5.27e-46	0.0805847	4.29e-42
Rock1	5.58e-46	0.0256802	4.54e-42
Smpd3	5.82e-46	-0.111172	4.74e-42
Sobp	5.84e-46	-0.0461487	4.75e-42
Pknox2	5.86e-46	-0.0811955	4.77e-42
Naa15	6.98e-46	-0.0188354	5.68e-42
Slc16a7	7.1e-46	-0.0525395	5.78e-42
Jazf1	7.26e-46	-0.0261179	5.91e-42
Kansl1	7.47e-46	-0.104631	6.08e-42
Dop1b	8.19e-46	-0.0703509	6.67e-42
Pitpnm2	8.43e-46	-0.152641	6.86e-42
Dlgap4	8.52e-46	-0.137602	6.93e-42
Diaph2	8.54e-46	-0.0089753	6.95e-42
Abcc5	8.6e-46	-0.0227101	7e-42
Ttc14	8.7e-46	-0.0728898	7.08e-42
Afdn	9.38e-46	-0.0697966	7.63e-42
Ubr3	9.95e-46	0.03291	8.1e-42
4930512B01Rik	1.08e-45	-0.0217147	8.81e-42
Crtc1	1.12e-45	-0.0717567	9.13e-42
Wdr7	1.12e-45	-0.00245429	9.15e-42
Hsp90aa1	1.14e-45	-0.111748	9.29e-42
Svop	1.25e-45	-0.052131	1.01e-41
Ccdc148	1.26e-45	0.0871984	1.02e-41
Cdh8	1.26e-45	0.128771	1.03e-41
Taok1	1.28e-45	0.0274988	1.04e-41
Arfgef3	1.31e-45	0.0447583	1.06e-41
Arid5b	1.52e-45	-0.143453	1.24e-41
Smim14	1.53e-45	-0.0162664	1.24e-41
Cstf3	1.55e-45	0.00745368	1.26e-41
Nbr1	1.7e-45	0.0865094	1.38e-41
Magi1	1.73e-45	0.0748706	1.41e-41
Csnk1a1	1.82e-45	-0.088929	1.48e-41
Kif21a	1.98e-45	-0.0191073	1.61e-41
Clstn1	2.05e-45	0.0309109	1.67e-41
Gm16351	2.09e-45	0.105418	1.7e-41
Gm28750	2.22e-45	0.133925	1.81e-41
Ttll7	2.23e-45	-0.038827	1.82e-41
Actn1	2.63e-45	0.0277556	2.14e-41
Gm48742	2.82e-45	0.127594	2.3e-41
Baz2b	2.84e-45	-0.0284939	2.31e-41
Cacng3	2.89e-45	0.0685417	2.35e-41
Srrm1	2.92e-45	0.0592971	2.38e-41
Rnf157	3.07e-45	-0.0376367	2.5e-41
Ascc3	3.13e-45	-0.00327572	2.54e-41
Faf1	3.19e-45	0.00775923	2.6e-41
Dgkh	3.34e-45	-0.015557	2.72e-41
Sptbn4	3.35e-45	-0.103798	2.72e-41
Prmt8	3.36e-45	-0.0607267	2.74e-41
Tpr	3.5e-45	-0.00921337	2.85e-41
Ccdc88a	3.64e-45	-0.0370175	2.97e-41
Psme4	3.98e-45	-0.107139	3.24e-41
Gm16226	4.05e-45	0.0545481	3.29e-41
Celf3	4.36e-45	0.105841	3.55e-41
Atp9a	4.47e-45	-0.0120799	3.64e-41
Lgi1	4.58e-45	0.0329118	3.73e-41
Mbnl2	4.69e-45	-0.0307765	3.82e-41
Phactr3	5.13e-45	0.00412748	4.17e-41
Epha5	5.33e-45	0.0766065	4.34e-41
Pgbd5	5.4e-45	-0.157924	4.4e-41
Rasgef1a	5.46e-45	-0.101073	4.44e-41
Dop1a	5.95e-45	-0.0162797	4.84e-41
Lrrfip1	6.1e-45	-0.0773488	4.97e-41
4932438A13Rik	6.83e-45	-0.0571873	5.56e-41
Apba1	7.75e-45	-0.110414	6.31e-41
Prkaa2	8.06e-45	-0.0655461	6.56e-41
Gabrb3	8.3e-45	0.128112	6.75e-41
Smg1	1.03e-44	-0.0108688	8.35e-41
Ppip5k1	1.04e-44	0.0173337	8.43e-41
Zfp280d	1.04e-44	0.0469425	8.43e-41
Mpped2	1.06e-44	0.155782	8.66e-41
Pde1a	1.07e-44	0.115456	8.71e-41
Adk	1.1e-44	-0.0621984	8.96e-41
Rngtt	1.12e-44	-0.00797701	9.15e-41
Gria1	1.13e-44	0.0379242	9.17e-41
Cabp1	1.15e-44	-0.200171	9.35e-41
Mir99ahg	1.21e-44	0.134013	9.88e-41
Nktr	1.29e-44	-0.0214524	1.05e-40
Ankrd33b	1.38e-44	-0.155861	1.12e-40
Madd	1.4e-44	-0.0615991	1.14e-40
Nxpe4	1.51e-44	0.0441715	1.23e-40
Zmym2	1.51e-44	-0.00408834	1.23e-40
Srsf11	1.54e-44	0.023589	1.25e-40
Umad1	1.57e-44	0.0153072	1.28e-40
Osbpl10	1.64e-44	0.0064544	1.33e-40
Herc2	1.69e-44	-0.0449724	1.38e-40
Nova2	1.84e-44	-0.021751	1.5e-40
Luc7l2	2.08e-44	-0.00898788	1.69e-40
Lrrk2	2.3e-44	-0.151026	1.87e-40
Susd6	2.4e-44	-0.0135856	1.96e-40
Nin	2.45e-44	-0.0871192	1.99e-40
Rnf169	2.45e-44	0.0522776	2e-40
Sptbn1	2.62e-44	-0.0230216	2.13e-40
Fbxo11	2.71e-44	-0.0229105	2.2e-40
Slc12a5	2.85e-44	0.0317777	2.32e-40
Gm20642	2.95e-44	0.148813	2.4e-40
Ywhaz	3.08e-44	-0.0269619	2.51e-40
Arid4b	3.13e-44	0.0227792	2.54e-40
Tshz3	3.27e-44	-0.081803	2.66e-40
Gm26749	3.29e-44	0.0149028	2.68e-40
Armh3	3.35e-44	0.0200281	2.73e-40
Tmem175	3.41e-44	0.00177064	2.77e-40
Shisa9	3.41e-44	0.0493658	2.78e-40
Rtn4r	3.48e-44	-0.0788089	2.83e-40
Ogt	3.5e-44	0.0299445	2.85e-40
Rapgefl1	3.51e-44	-0.0421771	2.86e-40
Zfp148	3.58e-44	0.00518019	2.91e-40
Ttc7b	3.74e-44	-0.0496581	3.04e-40
Herc3	3.87e-44	-0.0287079	3.15e-40
Ubn2	3.89e-44	-0.0279363	3.17e-40
Rufy2	3.9e-44	-0.0535588	3.17e-40
Gm36975	3.94e-44	0.0687181	3.21e-40
Anapc5	3.99e-44	0.079113	3.25e-40
Gm41609	4.08e-44	-0.0305383	3.32e-40
Cadps2	4.22e-44	-0.48706	3.43e-40
Dync1i1	4.77e-44	0.0281598	3.88e-40
Gm47591	4.88e-44	0.0949998	3.98e-40
Gpatch8	5.07e-44	-0.114297	4.13e-40
Ptk2	5.41e-44	-0.0265935	4.4e-40
Ubr2	5.47e-44	-0.0847292	4.45e-40
Apc	5.62e-44	-0.075991	4.58e-40
Gm15738	5.77e-44	-0.0388812	4.7e-40
Fbxl20	6.25e-44	-0.078732	5.09e-40
Nell2	6.43e-44	-0.00983043	5.24e-40
Tnpo3	7.27e-44	0.0606505	5.92e-40
Map4k3	7.28e-44	-0.0614	5.92e-40
Tsc22d1	7.41e-44	-0.0540838	6.03e-40
Csgalnact1	7.64e-44	0.0982875	6.22e-40
Unc13a	7.91e-44	-0.00779607	6.44e-40
Slc24a5	8.06e-44	0.128107	6.56e-40
Gm41764	8.08e-44	0.0280945	6.58e-40
Kirrel3	8.42e-44	-0.0476502	6.86e-40
Cnot3	8.82e-44	-0.0368439	7.18e-40
Ctnna3	9.66e-44	0.1012	7.86e-40
Abr	1.01e-43	-0.0126026	8.21e-40
Hnrnpm	1.05e-43	-0.121246	8.51e-40
Sdccag8	1.07e-43	0.000129292	8.69e-40
Kcna1	1.17e-43	-0.200452	9.52e-40
Ppp1r12a	1.27e-43	0.00528287	1.03e-39
Ppm1h	1.28e-43	-0.130649	1.04e-39
Gsk3b	1.3e-43	-0.118145	1.06e-39
Nfix	1.41e-43	-0.0623094	1.15e-39
Pfkp	1.47e-43	-0.0730405	1.2e-39
Fhod3	1.51e-43	-0.0677155	1.23e-39
Cbx6	1.51e-43	-0.0508941	1.23e-39
Kif5a	1.59e-43	-0.146324	1.29e-39
Fam168a	1.6e-43	-0.0428044	1.3e-39
Gm43948	1.66e-43	-0.104154	1.35e-39
Fut8	1.74e-43	0.0166431	1.42e-39
Syn1	1.78e-43	0.00656188	1.45e-39
Trim37	1.82e-43	-0.0754987	1.48e-39
Gabra1	1.87e-43	0.0588316	1.52e-39
Psma3	1.89e-43	-0.0472845	1.54e-39
Dmtn	1.9e-43	-0.111015	1.54e-39
Cdh10	1.94e-43	0.132258	1.58e-39
Mcf2l	1.97e-43	-0.10868	1.61e-39
Ahcyl1	2.02e-43	0.0351257	1.64e-39
Cadm1	2.08e-43	0.0624573	1.69e-39
Ttll11	2.09e-43	-0.00323613	1.7e-39
Tbl1xr1	2.14e-43	0.124698	1.74e-39
Dync1h1	2.15e-43	-0.0629115	1.75e-39
Mib1	2.16e-43	-0.010651	1.76e-39
Celf4	2.18e-43	0.0611147	1.77e-39
Gabbr2	2.24e-43	-0.122918	1.82e-39
1700109K24Rik	2.46e-43	-0.0500595	2e-39
Map3k3	2.46e-43	-0.0657014	2e-39
Zfp950	2.7e-43	-0.0294694	2.2e-39
Stag1	2.81e-43	-0.0313433	2.28e-39
Chchd6	2.92e-43	0.00409811	2.38e-39
Tusc3	2.97e-43	0.014693	2.42e-39
Exoc6	3.28e-43	-0.0236224	2.67e-39
Rbfox2	3.29e-43	-0.061527	2.68e-39
Synj1	3.58e-43	-0.0710956	2.91e-39
Scn2a	3.83e-43	0.0467131	3.12e-39
Ip6k1	3.84e-43	-0.0643264	3.12e-39
Mapk8	3.95e-43	0.00830056	3.21e-39
Ppme1	4.14e-43	0.090974	3.37e-39
4930549C15Rik	4.41e-43	0.15416	3.59e-39
Gigyf2	4.65e-43	-0.0399835	3.78e-39
Emsy	4.76e-43	-0.00524094	3.87e-39
Lzts1	5.05e-43	0.0531949	4.11e-39
Rab2a	5.61e-43	-0.0010392	4.57e-39
Pde4dip	5.75e-43	0.00751523	4.68e-39
Ptn	5.87e-43	0.0681161	4.78e-39
Wnk2	5.93e-43	-0.0341331	4.83e-39
Rab10	5.95e-43	-0.0429655	4.84e-39
Kcnd3	6.17e-43	0.0517929	5.02e-39
Bicd1	6.43e-43	0.0363354	5.23e-39
Ints3	6.52e-43	0.0667461	5.31e-39
Kcnt2	6.7e-43	0.0684565	5.45e-39
Unc13b	7.43e-43	-0.000154353	6.05e-39
Smad3	7.55e-43	-0.217936	6.15e-39
Irf2	8.13e-43	-0.110636	6.62e-39
Scai	8.16e-43	-0.0296983	6.64e-39
Gm16105	8.56e-43	0.105736	6.96e-39
Slc44a1	8.9e-43	-0.000509342	7.25e-39
Tmem132b	8.94e-43	0.0143816	7.28e-39
B830012L14Rik	1.01e-42	-0.113921	8.22e-39
9130024F11Rik	1.06e-42	0.0988195	8.65e-39
Fam172a	1.07e-42	0.0349631	8.75e-39
Grik2	1.1e-42	0.0936411	8.97e-39
Dnm1l	1.12e-42	-0.040068	9.14e-39
Ksr2	1.35e-42	-0.0261551	1.1e-38
Klhl7	1.39e-42	0.0467444	1.13e-38
Ggt7	1.51e-42	-0.116309	1.23e-38
Btrc	1.57e-42	-0.0232023	1.27e-38
Pten	1.6e-42	-0.0550583	1.3e-38
9330159F19Rik	1.68e-42	-0.112885	1.37e-38
Rnf130	1.77e-42	0.0580607	1.44e-38
Arfgef1	2e-42	0.021553	1.63e-38
Cnot4	2.05e-42	-0.0029911	1.67e-38
Gnal	2.12e-42	0.164866	1.72e-38
Gtdc1	2.32e-42	0.0682418	1.89e-38
Npepps	2.4e-42	-0.0528597	1.95e-38
Prkacb	2.41e-42	0.0738349	1.97e-38
Fam126b	2.44e-42	-0.0032165	1.99e-38
Eml4	2.45e-42	-0.111897	1.99e-38
Vopp1	2.47e-42	0.09157	2.01e-38
Plcl2	2.62e-42	-0.102519	2.13e-38
Nsd1	2.64e-42	0.0980465	2.15e-38
Rtn1	2.65e-42	-0.0310136	2.16e-38
Vps41	2.67e-42	0.0242031	2.17e-38
Gabrb1	2.89e-42	0.0861297	2.35e-38
Ddx24	2.95e-42	-0.0536823	2.4e-38
Ncoa1	2.97e-42	0.000424704	2.41e-38
Sel1l	3.06e-42	0.00561353	2.49e-38
Acaca	3.21e-42	0.00485895	2.61e-38
Klhl2	3.22e-42	0.140873	2.62e-38
Adam22	3.31e-42	-0.00192501	2.69e-38
Atp1a1	3.35e-42	0.0867252	2.73e-38
Abhd2	3.42e-42	0.0240802	2.78e-38
Macrod2os1	3.5e-42	0.0518568	2.85e-38
Hpcal4	3.87e-42	-0.0632643	3.15e-38
Gm50250	3.87e-42	0.010795	3.15e-38
Papola	3.89e-42	-0.00224239	3.17e-38
Gnao1	4.03e-42	-0.0980901	3.28e-38
Kat6b	4.06e-42	0.0417997	3.3e-38
Ankhd1	4.1e-42	-0.000781528	3.34e-38
Copg2	4.55e-42	0.0174427	3.7e-38
Shc3	4.64e-42	-0.169391	3.78e-38
Abhd18	4.79e-42	0.0482681	3.9e-38
Setd5	4.82e-42	0.0213771	3.93e-38
Cdc42	5.09e-42	-0.0993731	4.15e-38
B230216N24Rik	5.18e-42	0.15823	4.21e-38
Nfat5	5.37e-42	-0.0521209	4.37e-38
Gabra4	5.65e-42	0.0389659	4.6e-38
Mblac2	5.82e-42	0.0646069	4.74e-38
Gm46367	5.83e-42	-0.0892755	4.75e-38
Gm48383	6.13e-42	0.00222401	4.99e-38
Psd3	6.48e-42	0.00476198	5.27e-38
Arf3	7.15e-42	-0.02159	5.82e-38
Mpped1	8.28e-42	-0.0186463	6.74e-38
Atf2	8.44e-42	0.0411644	6.87e-38
Tmem63b	8.57e-42	-0.0669122	6.98e-38
Ehbp1	8.71e-42	-0.0328293	7.09e-38
Cpne9	8.86e-42	-0.0687852	7.21e-38
5330438D12Rik	9.41e-42	-0.00960531	7.66e-38
Cdh7	9.54e-42	0.0853004	7.76e-38
Ralgapa2	9.63e-42	-0.0106965	7.84e-38
Srgap2	9.79e-42	-0.076276	7.97e-38
Bptf	9.86e-42	-6.07e-07	8.02e-38
Kcnq1ot1	1e-41	-0.0818107	8.16e-38
5330434G04Rik	1.04e-41	0.152688	8.45e-38
Rnf112	1.07e-41	-0.0782974	8.7e-38
Dcaf6	1.08e-41	0.0253702	8.82e-38
Relch	1.1e-41	0.0878255	8.98e-38
Pip5k1a	1.19e-41	-0.0478066	9.7e-38
Dnm1	1.27e-41	-0.06734	1.04e-37
St3gal5	1.29e-41	0.0435446	1.05e-37
Prpf39	1.3e-41	-0.0576554	1.06e-37
Leng9	1.31e-41	0.0788509	1.07e-37
Adcy1	1.33e-41	0.00380277	1.08e-37
Timm44	1.38e-41	0.0549316	1.13e-37
Tef	1.48e-41	-0.170925	1.2e-37
Vwa8	1.58e-41	0.03744	1.29e-37
Son	1.64e-41	-0.0149055	1.33e-37
Csnk1g1	1.69e-41	0.0239494	1.38e-37
Gde1	1.73e-41	0.00412168	1.41e-37
Hlf	1.74e-41	-0.19626	1.42e-37
Dock9	1.79e-41	-0.020602	1.46e-37
Fam171b	1.83e-41	0.0210236	1.49e-37
Sf3b1	1.85e-41	0.00759208	1.5e-37
Cdk17	1.85e-41	-0.0280881	1.51e-37
Glrb	1.88e-41	0.0138156	1.53e-37
Glp2r	1.99e-41	-0.0781986	1.62e-37
Arhgap32	2.02e-41	0.0708663	1.64e-37
Arid1b	2.05e-41	-0.0583596	1.67e-37
Sybu	2.08e-41	0.0548025	1.69e-37
Acbd6	2.09e-41	-0.06403	1.7e-37
Gm15414	2.11e-41	-0.0756147	1.72e-37
Zfr	2.19e-41	0.0371233	1.78e-37
Orc4	2.27e-41	-0.00697203	1.85e-37
Tacc1	2.31e-41	-0.0345217	1.88e-37
Cdc40	2.7e-41	0.0765811	2.2e-37
Dnajc6	2.81e-41	-0.0588587	2.28e-37
Ptprt	2.86e-41	0.0694016	2.32e-37
Numb	2.89e-41	-0.0542786	2.35e-37
Lyst	2.91e-41	-0.067018	2.37e-37
Focad	2.92e-41	0.0836542	2.38e-37
Ftx	3.07e-41	-0.0395142	2.5e-37
Usp9x	3.12e-41	0.0313856	2.54e-37
Paxbp1	3.33e-41	-0.106775	2.71e-37
Rap1gds1	3.42e-41	-0.0571298	2.78e-37
Rev1	3.44e-41	-0.0751577	2.8e-37
Gm13684	3.47e-41	0.221976	2.83e-37
Rabep1	3.63e-41	-0.0541796	2.96e-37
Lrrtm3	3.65e-41	0.0603089	2.97e-37
Sclt1	3.74e-41	0.00349436	3.04e-37
Pum1	3.78e-41	0.0143031	3.08e-37
Gm26917	4.04e-41	0.0821352	3.29e-37
Ccz1	4.04e-41	-0.0520447	3.29e-37
Dis3l2	4.18e-41	-0.0181084	3.4e-37
Snd1	4.18e-41	-0.038402	3.4e-37
Nvl	4.21e-41	-0.0220082	3.42e-37
Rbbp6	4.43e-41	0.0572078	3.6e-37
Rc3h1	4.71e-41	-0.00860487	3.83e-37
Sbf2	4.87e-41	-0.0115376	3.97e-37
Tecpr2	4.9e-41	-0.00427113	3.99e-37
Ube3c	4.93e-41	-0.0283092	4.01e-37
Rprd1a	4.98e-41	-0.00265561	4.05e-37
Smyd3	5.05e-41	0.0859826	4.11e-37
1500035N22Rik	5.46e-41	-0.0404522	4.45e-37
Ulk4	5.58e-41	0.0484503	4.54e-37
Lmbrd1	5.58e-41	0.0383496	4.54e-37
Lpgat1	5.76e-41	-0.0153255	4.69e-37
Ptdss1	5.77e-41	0.0557269	4.7e-37
Spop	5.86e-41	-0.0253046	4.77e-37
Klc1	6.04e-41	0.0542172	4.92e-37
Enc1	6.16e-41	0.0109974	5.02e-37
Ube2w	6.37e-41	-0.0372032	5.19e-37
Rtn4rl1	6.38e-41	-0.127624	5.2e-37
Igf1r	6.54e-41	-0.0910373	5.32e-37
4930590L20Rik	6.58e-41	-0.0304903	5.36e-37
Slc16a4	6.67e-41	0.104298	5.43e-37
Zdhhc17	7.06e-41	-0.0643926	5.75e-37
Kpna3	7.26e-41	0.00674922	5.91e-37
Mctp1	7.39e-41	0.0917305	6.01e-37
Arhgap39	7.65e-41	-0.132776	6.23e-37
Strn3	7.9e-41	-0.0403339	6.43e-37
Ank	9.04e-41	-0.120319	7.36e-37
Scn1a	9.48e-41	-0.0561469	7.71e-37
Asap1	9.58e-41	0.015719	7.79e-37
Asb3	9.76e-41	0.0180325	7.95e-37
Mast2	9.87e-41	-0.0172287	8.03e-37
Nf1	9.88e-41	-0.00978948	8.05e-37
Akt3	1.01e-40	-0.040937	8.25e-37
Rab11fip2	1.06e-40	-0.0707645	8.63e-37
Mtmr12	1.1e-40	-0.0172624	8.94e-37
Ap2b1	1.14e-40	-0.0329881	9.3e-37
Nedd4	1.14e-40	-0.0480619	9.31e-37
N4bp2l2	1.15e-40	-0.0131309	9.36e-37
Epn1	1.23e-40	0.0474188	9.98e-37
Cog5	1.3e-40	0.0468855	1.06e-36
Tfdp2	1.33e-40	-0.0633171	1.08e-36
Msra	1.33e-40	0.105705	1.08e-36
Jakmip2	1.34e-40	0.0367707	1.09e-36
Kif1b	1.36e-40	0.00913354	1.11e-36
Aopep	1.37e-40	-0.106404	1.12e-36
Ube2o	1.4e-40	0.0225361	1.14e-36
Hectd4	1.4e-40	-0.0849129	1.14e-36
Mast3	1.41e-40	-0.0682708	1.15e-36
Clk1	1.42e-40	-0.0541378	1.15e-36
4933406I18Rik	1.42e-40	0.0298109	1.16e-36
Pan3	1.47e-40	-0.0464588	1.19e-36
Mtdh	1.47e-40	0.0422109	1.2e-36
Slc16a2	1.51e-40	0.0828846	1.23e-36
Prpf40a	1.57e-40	-0.00380939	1.28e-36
Itm2b	1.6e-40	-0.0278569	1.3e-36
Slit2	1.63e-40	-0.0841198	1.33e-36
Gbf1	1.65e-40	0.00401282	1.34e-36
Camkk2	1.69e-40	-0.0226821	1.37e-36
Pdss2	1.98e-40	-0.00788813	1.61e-36
2210408I21Rik	2.06e-40	0.026582	1.68e-36
Cnot1	2.07e-40	0.00218984	1.68e-36
Kcnh1	2.19e-40	-0.147545	1.78e-36
2025-03-06	2.22e-40	3.04e-05	1.81e-36
Ssh2	2.45e-40	0.00404856	2e-36
Wwc1	2.47e-40	-0.096187	2.01e-36
Gm42439	2.49e-40	0.105372	2.03e-36
Rapgef2	2.51e-40	0.0031698	2.04e-36
Arhgef11	2.51e-40	-0.0836683	2.04e-36
Grm3	2.67e-40	0.14075	2.17e-36
Rufy3	2.7e-40	-0.106508	2.2e-36
D430041D05Rik	2.74e-40	-0.00453916	2.23e-36
Zmynd8	2.9e-40	-0.0850774	2.36e-36
Cacna1b	2.94e-40	-0.0567115	2.39e-36
Nmnat2	3e-40	-0.135504	2.44e-36
Ntrk3	3.08e-40	0.092202	2.51e-36
Pcnx2	3.16e-40	0.016572	2.57e-36
Mycbp2	3.16e-40	0.00253241	2.57e-36
Tlk1	3.26e-40	0.0489115	2.66e-36
Usp46	3.26e-40	-0.000741665	2.66e-36
Eif4g3	3.41e-40	0.014968	2.78e-36
Erc1	3.69e-40	-0.0069301	3e-36
Rnf144a	3.76e-40	0.089664	3.06e-36
Itfg1	3.77e-40	0.130159	3.07e-36
Usp32	3.78e-40	-0.0120341	3.08e-36
Zfp407	3.8e-40	0.0111613	3.09e-36
Camk2b	3.83e-40	-0.0187866	3.12e-36
Samd12	3.84e-40	0.0604811	3.12e-36
Rabgap1l	3.9e-40	0.00545048	3.18e-36
Myo18a	3.96e-40	0.00630414	3.22e-36
Lrp1	3.97e-40	-0.110079	3.23e-36
Gapvd1	4.01e-40	-0.0389849	3.27e-36
Inpp4a	4.05e-40	-0.0487297	3.3e-36
Chrd	4.1e-40	-0.0799268	3.33e-36
A230057D06Rik	4.13e-40	0.0280195	3.37e-36
Sphkap	4.35e-40	0.0479807	3.54e-36
Lrrc4	4.38e-40	-0.00106756	3.56e-36
Dmxl1	4.41e-40	-0.0218466	3.59e-36
Kdm6a	4.46e-40	0.126788	3.63e-36
Atrn	4.46e-40	-0.0167728	3.63e-36
Stmn2	4.5e-40	-0.0488265	3.66e-36
Zfp609	4.71e-40	-0.0584	3.83e-36
Gm15478	4.72e-40	0.126563	3.84e-36
Cd2ap	4.96e-40	0.0663933	4.04e-36
Serinc1	5e-40	0.026959	4.07e-36
Klf7	5.04e-40	0.108406	4.1e-36
Atg4c	5.12e-40	-0.0460927	4.17e-36
Foxp1	5.24e-40	-0.078944	4.27e-36
Ttc19	5.27e-40	-0.0586382	4.29e-36
Uggt2	5.28e-40	-0.0291098	4.29e-36
Smarcc1	5.29e-40	0.00536805	4.31e-36
Nol4l	5.44e-40	-0.0770151	4.43e-36
Ica1	5.52e-40	-0.101631	4.49e-36
Fam131a	5.54e-40	0.031051	4.51e-36
Ipo11	5.64e-40	0.0113183	4.59e-36
Rab11fip3	5.92e-40	0.0335955	4.82e-36
Pkn2	6e-40	-0.0205201	4.88e-36
Clip1	6.27e-40	-0.0493142	5.1e-36
Ncoa2	7.05e-40	0.0416116	5.74e-36
Ube2b	7.28e-40	-0.103356	5.93e-36
Rapgef6	7.29e-40	0.0073153	5.94e-36
Ncoa7	7.4e-40	0.0175075	6.02e-36
Aff4	7.7e-40	0.0578452	6.27e-36
Atp1a3	7.89e-40	-0.0476656	6.42e-36
Gm37459	8.16e-40	0.108214	6.64e-36
Ube2g1	8.32e-40	-0.030328	6.77e-36
Chd6	8.32e-40	-0.00428058	6.77e-36
Rfx7	8.38e-40	-0.0306555	6.82e-36
Ddx50	8.56e-40	0.00726489	6.97e-36
Mrtfb	8.78e-40	-0.0518666	7.15e-36
Ndrg3	9.34e-40	0.0335862	7.6e-36
Gramd1b	9.45e-40	-0.139916	7.69e-36
Rapgef5	9.66e-40	-0.0106952	7.87e-36
Camk2g	9.75e-40	-0.00959715	7.94e-36
Ahcyl2	1.03e-39	-0.043926	8.4e-36
Cacnb2	1.06e-39	0.181123	8.66e-36
Neo1	1.07e-39	0.0241154	8.73e-36
Eml6	1.09e-39	0.0592123	8.9e-36
Arnt2	1.1e-39	-0.00709134	8.97e-36
Rbm28	1.11e-39	-0.153904	9.05e-36
Zmynd11	1.17e-39	-0.0576341	9.53e-36
Gabbr1	1.21e-39	-0.00333031	9.86e-36
Agap2	1.22e-39	0.0396192	9.92e-36
Myrip	1.28e-39	-0.0415421	1.04e-35
Dip2c	1.31e-39	0.0325631	1.07e-35
Srrm4os	1.36e-39	0.0491019	1.11e-35
Gm9801	1.45e-39	0.0139194	1.18e-35
Fam135a	1.47e-39	0.0709399	1.2e-35
Lysmd4	1.51e-39	-0.0830059	1.23e-35
Rab6a	1.56e-39	0.000354693	1.27e-35
Mical3	1.61e-39	-0.16439	1.31e-35
Nit1	1.62e-39	0.117669	1.32e-35
Trim9	1.64e-39	-0.103275	1.33e-35
Ldlrad4	1.67e-39	0.00977287	1.36e-35
Tasp1	1.77e-39	0.0220718	1.44e-35
Cpt1c	1.79e-39	-0.0029824	1.46e-35
Ppip5k2	1.79e-39	-0.0468822	1.46e-35
Frrs1l	1.94e-39	-0.0415568	1.58e-35
Srrm4	1.97e-39	-0.0963183	1.6e-35
Ralgps1	1.99e-39	-0.0432888	1.62e-35
Mbd5	2e-39	0.00385489	1.63e-35
Zfp644	2.07e-39	0.0330197	1.68e-35
Psap	2.08e-39	0.00548818	1.69e-35
Arl15	2.24e-39	0.0581758	1.83e-35
Camta1	2.27e-39	-0.115227	1.85e-35
Lncppara	2.32e-39	-0.0793356	1.89e-35
Gm48239	2.32e-39	0.0601251	1.89e-35
Jph1	2.43e-39	0.0283184	1.98e-35
Maco1	2.47e-39	0.003465	2.01e-35
Agtpbp1	2.54e-39	-0.0485722	2.07e-35
Sptbn2	2.55e-39	-0.109209	2.08e-35
9530059O14Rik	2.6e-39	-0.163628	2.12e-35
Leng8	2.62e-39	0.0842435	2.13e-35
Dync1i2	2.73e-39	0.00331024	2.23e-35
Zfand3	2.9e-39	-0.107991	2.36e-35
Sgsm2	2.95e-39	0.0814273	2.4e-35
5031425E22Rik	3.19e-39	-0.0281301	2.59e-35
Pak3	3.25e-39	0.0155748	2.65e-35
Slc22a23	3.33e-39	0.105425	2.71e-35
Sorl1	3.37e-39	-0.12018	2.74e-35
Zzef1	3.39e-39	0.0253154	2.76e-35
Atcay	3.52e-39	-0.114943	2.86e-35
Fam135b	3.54e-39	0.0409854	2.88e-35
Uri1	3.61e-39	-0.0363791	2.94e-35
Cdc42bpa	3.71e-39	-0.0705237	3.02e-35
Chchd3	3.74e-39	0.0177464	3.04e-35
2210408F21Rik	4.23e-39	-0.0408857	3.44e-35
Bmpr2	4.28e-39	0.0174078	3.48e-35
Atp8a1	4.36e-39	0.0384613	3.55e-35
Zfp292	4.71e-39	-0.011892	3.83e-35
Thrb	4.78e-39	0.0573476	3.89e-35
Shtn1	4.89e-39	-0.0246827	3.98e-35
Exoc4	5.13e-39	0.065513	4.17e-35
Gm48530	5.39e-39	0.184604	4.39e-35
St6galnac5	5.49e-39	-0.0718194	4.47e-35
4930402H24Rik	5.51e-39	0.0527347	4.48e-35
Drp2	5.77e-39	0.0227874	4.69e-35
Miat	6.1e-39	-0.0459369	4.97e-35
Tmem132d	6.23e-39	-0.22088	5.07e-35
Dync1li2	6.28e-39	0.0304813	5.11e-35
Arhgef2	6.32e-39	0.0655439	5.14e-35
Rras2	6.43e-39	0.0942636	5.23e-35
Macf1	6.48e-39	-0.0412159	5.27e-35
Opa1	6.75e-39	0.0397463	5.49e-35
Safb	6.75e-39	0.122619	5.5e-35
Arsb	6.88e-39	0.0815322	5.6e-35
Tjp1	6.94e-39	-0.0142259	5.65e-35
Atg16l2	6.95e-39	0.11806	5.66e-35
Kdm4c	7e-39	0.0738374	5.7e-35
Chd2	7.03e-39	-0.0704633	5.73e-35
Serbp1	7.07e-39	-0.0169973	5.76e-35
Large1	7.27e-39	0.0495431	5.91e-35
Atp9b	7.71e-39	-0.0625481	6.27e-35
Mcu	8.34e-39	-0.0928152	6.79e-35
Lrrtm1	8.4e-39	-0.00827519	6.84e-35
Dag1	8.44e-39	-0.0472575	6.87e-35
Mlip	8.52e-39	0.0355826	6.94e-35
Zc3h15	8.98e-39	-0.0343988	7.31e-35
Pnisr	9.13e-39	-0.0484407	7.43e-35
Cul1	9.17e-39	-0.0448692	7.47e-35
Kansl1l	9.35e-39	0.00268582	7.61e-35
Dmd	1.01e-38	0.0877694	8.24e-35
Stx1a	1.05e-38	-0.0947735	8.52e-35
Vxn	1.06e-38	0.0424589	8.63e-35
Uty	1.06e-38	-0.018021	8.65e-35
Ndst3	1.12e-38	0.127721	9.12e-35
Fam193a	1.13e-38	-0.0443697	9.16e-35
Htr2a	1.18e-38	0.154254	9.62e-35
Psmd14	1.22e-38	0.0095262	9.9e-35
App	1.29e-38	0.00240071	1.05e-34
Galnt11	1.34e-38	-0.0763608	1.09e-34
Yeats2	1.34e-38	-0.0414973	1.09e-34
Ylpm1	1.42e-38	-0.0498129	1.16e-34
E130102H24Rik	1.45e-38	-0.195308	1.18e-34
Ssbp3	1.51e-38	-0.0506461	1.23e-34
Ctnnd2	1.53e-38	0.0773137	1.24e-34
Tiam2	1.53e-38	-0.00919112	1.25e-34
Scaf8	1.55e-38	-0.0702448	1.26e-34
Gabra2	1.55e-38	0.0918194	1.26e-34
Cox16	1.58e-38	-0.0388814	1.29e-34
Bbof1	1.66e-38	-0.075259	1.35e-34
Ptpn1	1.66e-38	-0.0843993	1.35e-34
Gm15398	1.79e-38	0.213778	1.46e-34
Otulin	1.8e-38	-0.213229	1.47e-34
Frmd6	1.81e-38	-0.120524	1.47e-34
Virma	1.85e-38	0.0524113	1.51e-34
Gm33228	1.88e-38	0.0911591	1.53e-34
Scn8a	1.92e-38	-0.0259457	1.56e-34
Cfap36	1.93e-38	-0.0918328	1.57e-34
Rbm6	1.96e-38	0.00848491	1.59e-34
Ranbp9	1.99e-38	-0.0316937	1.62e-34
Rora	2.02e-38	-0.306568	1.65e-34
Lrrfip2	2.04e-38	-0.128111	1.66e-34
Cers6	2.06e-38	-0.0527274	1.68e-34
Ywhae	2.43e-38	-0.153831	1.98e-34
Nrn1	2.45e-38	0.0728765	1.99e-34
Atxn7l1	2.49e-38	-0.0422192	2.02e-34
Helz	2.49e-38	-0.0290019	2.03e-34
Tmeff2	2.52e-38	0.0851866	2.05e-34
Gnb2	2.56e-38	-0.122535	2.08e-34
Etnk1	2.61e-38	-0.0214199	2.12e-34
Ccar1	2.67e-38	-0.0185336	2.17e-34
Fmn1	2.88e-38	-0.1193	2.35e-34
Adam23	2.9e-38	0.0683887	2.36e-34
Sos1	2.91e-38	-0.0707009	2.37e-34
Rmnd5a	2.93e-38	-0.0134286	2.39e-34
Dpysl2	2.98e-38	-0.0984796	2.43e-34
Lrrc49	3.01e-38	-0.132684	2.45e-34
Gm49797	3.02e-38	-0.0333907	2.46e-34
Rbm5	3.07e-38	0.0420486	2.5e-34
Gabrb2	3.08e-38	0.034815	2.5e-34
Kcnk9	3.16e-38	0.000335783	2.57e-34
Hnrnpu	3.25e-38	-0.00476212	2.64e-34
Appl1	3.27e-38	-0.0496699	2.67e-34
Osbp2	3.28e-38	-0.0802865	2.67e-34
Pias1	3.52e-38	0.0142648	2.87e-34
Dhx30	3.54e-38	0.0849557	2.88e-34
Susd4	3.55e-38	-0.000819347	2.89e-34
Ptprn	3.76e-38	-0.0169012	3.06e-34
Med15	3.77e-38	0.0657847	3.07e-34
Kidins220	3.86e-38	-0.085989	3.14e-34
Iqsec2	3.91e-38	-0.0343998	3.18e-34
3110021N24Rik	3.92e-38	-0.0697701	3.19e-34
Klhl3	4.14e-38	-0.0614914	3.37e-34
Sbno1	4.15e-38	-0.0128137	3.38e-34
Cntn1	4.38e-38	0.0890342	3.57e-34
Ttyh1	4.5e-38	0.0129761	3.66e-34
Trio	4.52e-38	-0.10226	3.68e-34
Dtna	5.25e-38	-0.0497599	4.28e-34
Zzz3	5.26e-38	-0.0495627	4.28e-34
Ahi1	5.29e-38	0.0292386	4.31e-34
Nr6a1	5.39e-38	-0.0418455	4.39e-34
Rundc3b	5.41e-38	0.00289764	4.41e-34
Fbxl16	5.42e-38	-0.0257033	4.41e-34
Gm5441	6.09e-38	0.0805688	4.96e-34
Mapk14	6.19e-38	-0.0405509	5.04e-34
Fars2	6.28e-38	-0.0136293	5.11e-34
Zdhhc21	6.88e-38	0.0256867	5.6e-34
St7l	7.38e-38	-0.0408944	6.01e-34
Lrfn2	7.47e-38	-0.0653427	6.08e-34
Fam189a1	8.73e-38	-0.0760354	7.1e-34
Scn3a	8.85e-38	0.093874	7.2e-34
Dst	8.9e-38	-0.0749777	7.25e-34
Mast4	9.61e-38	-0.0653686	7.82e-34
Krit1	9.69e-38	-0.049045	7.89e-34
Agrp	9.71e-38	-0.105742	7.9e-34
Pclo	9.97e-38	0.0406855	8.12e-34
Rere	1.01e-37	-0.0227741	8.21e-34
Rgs6	1.05e-37	-0.0167697	8.57e-34
Mnat1	1.07e-37	-0.00196186	8.74e-34
Usp50	1.11e-37	0.0194376	9.03e-34
Dcx	1.23e-37	0.129703	9.98e-34
Vps8	1.23e-37	-0.0209227	1e-33
Cwc27	1.28e-37	0.0824173	1.04e-33
Mkln1	1.29e-37	-3.5e-05	1.05e-33
Mgat5b	1.3e-37	0.0591751	1.06e-33
Golgb1	1.35e-37	0.00182175	1.1e-33
Mark3	1.35e-37	-0.0455401	1.1e-33
Pcmtd1	1.42e-37	-0.0345061	1.15e-33
Tra2b	1.48e-37	-0.108955	1.2e-33
Rlf	1.5e-37	-0.0109158	1.22e-33
9330182L06Rik	1.57e-37	-0.0369235	1.27e-33
Vti1a	1.57e-37	-0.0405671	1.28e-33
Rbfox3	1.61e-37	-0.166952	1.31e-33
Actr1b	1.63e-37	-0.0768164	1.33e-33
Far1	1.64e-37	0.0455395	1.34e-33
Usp45	1.64e-37	-0.0280597	1.34e-33
Gm28375	1.65e-37	0.0385367	1.34e-33
Kmt2c	1.65e-37	-0.0474673	1.35e-33
Itga8	1.69e-37	0.143912	1.37e-33
Insr	1.79e-37	-0.00134691	1.46e-33
Csnk1g3	1.82e-37	0.0278099	1.49e-33
Plekhm3	1.85e-37	-0.0273914	1.51e-33
Trank1	1.92e-37	-0.037092	1.56e-33
Rabl6	1.94e-37	-0.0795283	1.58e-33
Dennd4a	2.02e-37	0.0278274	1.64e-33
Gm11099	2.1e-37	0.112403	1.71e-33
Gm19710	2.11e-37	-0.0277171	1.72e-33
Slc4a4	2.18e-37	0.128484	1.77e-33
Kcnj3	2.23e-37	0.0289407	1.81e-33
Nsmce2	2.24e-37	-0.00172542	1.82e-33
Fnip1	2.25e-37	-0.0223928	1.83e-33
Rnf150	2.25e-37	-0.0440592	1.83e-33
Mtcl1	2.25e-37	-0.082014	1.83e-33
Gm49003	2.29e-37	0.108155	1.87e-33
Neto1	2.33e-37	-0.0125414	1.89e-33
Arih1	2.44e-37	-0.0340945	1.99e-33
Frmd4a	2.61e-37	0.0383065	2.13e-33
Bcas3	2.75e-37	-0.00805572	2.24e-33
Sfxn5	2.75e-37	-0.0523222	2.24e-33
Snhg14	2.88e-37	-0.0327645	2.34e-33
Nlk	2.93e-37	-0.0740624	2.39e-33
Slc4a10	2.93e-37	0.0504264	2.39e-33
Babam2	2.97e-37	0.0875006	2.42e-33
Zfp638	2.99e-37	0.0440146	2.43e-33
Setd2	3.04e-37	0.141462	2.48e-33
4732471J01Rik	3.15e-37	-0.0265669	2.56e-33
BC005561	3.41e-37	-0.0207878	2.78e-33
Atp6v1e1	3.51e-37	-0.0531274	2.86e-33
Bmerb1	3.66e-37	-0.104615	2.98e-33
Srrm3	3.66e-37	-0.0672146	2.98e-33
Setbp1	3.67e-37	-0.024591	2.98e-33
Ift88	3.71e-37	-0.00382477	3.02e-33
Tnrc6a	3.72e-37	-0.0953322	3.02e-33
Myt1l	3.86e-37	-0.0288677	3.14e-33
Lrch3	3.87e-37	-0.121922	3.15e-33
Kcnd2	3.91e-37	0.0707803	3.18e-33
Rsf1os2	4.1e-37	-0.0683577	3.34e-33
Tenm4	4.21e-37	-0.11994	3.43e-33
Lsamp	4.37e-37	0.21074	3.56e-33
Arhgap20	4.43e-37	-0.00473477	3.61e-33
Map1b	4.58e-37	-0.0642157	3.73e-33
Sh3rf3	4.67e-37	-0.0295031	3.8e-33
Sec24b	4.76e-37	-0.0178494	3.88e-33
Herc1	4.84e-37	-0.0229868	3.94e-33
Taf15	4.94e-37	-0.0121757	4.02e-33
Sgip1	5.06e-37	0.021608	4.12e-33
Tmem196	5.16e-37	0.107702	4.2e-33
Naaladl2	5.17e-37	-0.0650877	4.21e-33
Tmod2	5.4e-37	-0.0443586	4.4e-33
Tcf12	5.5e-37	0.0872099	4.48e-33
Ctdspl	5.66e-37	-0.0540699	4.61e-33
Srek1	5.88e-37	-0.0735492	4.79e-33
Eefsec	6.11e-37	-0.00199917	4.97e-33
Phf21a	6.38e-37	-0.0730743	5.19e-33
Mras	6.42e-37	-0.0668555	5.23e-33
Iqsec3	6.74e-37	-0.176177	5.49e-33
Rph3a	6.88e-37	-0.000482191	5.6e-33
Tmem178	6.89e-37	-0.0721691	5.61e-33
Vmp1	6.92e-37	0.0468653	5.63e-33
E130307A14Rik	7e-37	-0.0817525	5.7e-33
Ap3d1	7.01e-37	-0.142373	5.71e-33
Ddx5	7.04e-37	-0.0456351	5.73e-33
Dnajc1	7.25e-37	-0.00726888	5.9e-33
Fam219a	7.27e-37	0.00472389	5.91e-33
Ptpn3	7.28e-37	-0.100491	5.92e-33
C2cd5	7.71e-37	-0.0380035	6.27e-33
Efna5	7.81e-37	-0.239339	6.36e-33
Grin1	7.85e-37	0.0506835	6.39e-33
Pex3	7.97e-37	-0.0180035	6.49e-33
Dgki	8.03e-37	0.076309	6.53e-33
Ulk2	8.22e-37	0.0415574	6.69e-33
Oxr1	8.44e-37	0.095182	6.87e-33
Tanc2	8.58e-37	-0.0308078	6.98e-33
Wac	9.16e-37	0.00849099	7.45e-33
Tia1	9.24e-37	0.0326955	7.52e-33
Pkia	9.64e-37	0.037469	7.84e-33
Rasgrp1	1e-36	-0.00220014	8.14e-33
Clvs2	1.04e-36	-0.073487	8.48e-33
Muc15	1.09e-36	0.129403	8.85e-33
Phtf1	1.1e-36	-0.0323172	8.94e-33
Zfhx4	1.11e-36	0.0626545	9.03e-33
Trpc6	1.12e-36	0.223985	9.11e-33
Ext1	1.13e-36	-0.0450786	9.18e-33
Gm43713	1.16e-36	-0.00999694	9.4e-33
Fbxl17	1.16e-36	-0.0213152	9.43e-33
Atf6	1.16e-36	0.0858213	9.48e-33
Timp4	1.23e-36	0.0687897	1e-32
Gm44643	1.47e-36	0.0753878	1.2e-32
Lin7a	1.54e-36	-0.0234545	1.25e-32
Slc12a6	1.54e-36	0.0402134	1.26e-32
Plekhg5	1.57e-36	-0.0471427	1.28e-32
Gm37240	1.58e-36	-0.0418174	1.28e-32
Vps13c	1.65e-36	-0.0725206	1.34e-32
Cltc	1.69e-36	0.0279779	1.38e-32
Arl3	1.71e-36	-0.0625434	1.39e-32
Efr3a	1.72e-36	-0.0297851	1.4e-32
1700025G04Rik	1.72e-36	-0.00609051	1.4e-32
Ankrd17	1.79e-36	0.00505231	1.46e-32
Acvr2a	1.8e-36	0.0837361	1.47e-32
Fggy	1.81e-36	0.0648914	1.48e-32
Syt11	1.86e-36	0.0441737	1.52e-32
Ehmt1	1.88e-36	0.00346513	1.53e-32
Spock1	1.89e-36	-0.0358498	1.54e-32
Atxn10	1.99e-36	0.0930193	1.62e-32
Smap1	1.99e-36	0.0129863	1.62e-32
Antxr1	2.01e-36	-0.0950323	1.63e-32
9930021J03Rik	2.02e-36	0.0301255	1.64e-32
4930415C11Rik	2.02e-36	0.121799	1.65e-32
Ptprr	2.06e-36	-0.00758331	1.68e-32
Cdr1os	2.07e-36	-0.00570466	1.68e-32
Slc25a23	2.29e-36	0.0215314	1.86e-32
Smarcad1	2.34e-36	0.029001	1.91e-32
Nsd2	2.42e-36	-0.056197	1.97e-32
Ube2k	2.46e-36	-0.0571547	2e-32
Smarcc2	2.59e-36	-0.0915141	2.11e-32
Slc25a4	2.7e-36	-0.106616	2.2e-32
5730522E02Rik	2.7e-36	0.0429849	2.2e-32
Gm38604	2.71e-36	0.01297	2.2e-32
Shoc2	2.74e-36	-0.0143364	2.23e-32
Slc25a3	2.76e-36	-0.0521931	2.24e-32
Spats2l	2.77e-36	-0.00547976	2.26e-32
Prrc2b	2.81e-36	-0.0131035	2.29e-32
Adgrb1	3e-36	-0.166951	2.45e-32
Rtf1	3.06e-36	-0.0828111	2.49e-32
Cx3cl1	3.12e-36	0.0906628	2.54e-32
Snca	3.15e-36	0.0507468	2.56e-32
Atp2a2	3.17e-36	0.022115	2.58e-32
Wdr33	3.2e-36	-0.0183592	2.61e-32
Lrrc8b	3.21e-36	0.0477257	2.61e-32
Fam120c	3.28e-36	0.0841774	2.67e-32
Trpc1	3.45e-36	0.0115529	2.8e-32
Rnf165	3.5e-36	-0.0804442	2.85e-32
Gm26911	3.55e-36	-0.13187	2.89e-32
A330023F24Rik	3.69e-36	-0.182534	3.01e-32
Mtch1	3.92e-36	0.0342148	3.19e-32
Lzts3	4.16e-36	0.0182309	3.38e-32
Arpc2	4.3e-36	-0.0500929	3.5e-32
Sertad2	4.35e-36	-0.0161987	3.54e-32
2025-09-11	4.39e-36	0.0193655	3.57e-32
Top1	4.54e-36	-0.0662972	3.69e-32
Rasgrf1	4.57e-36	-0.0188073	3.72e-32
Gns	4.65e-36	-0.00791445	3.79e-32
Hnrnpr	4.67e-36	-0.0783234	3.8e-32
Marf1	5e-36	0.0140255	4.07e-32
Rexo4	5.03e-36	-0.106232	4.09e-32
4930509J09Rik	5.09e-36	0.117745	4.14e-32
Wdr47	5.13e-36	0.00196331	4.17e-32
Tcf25	5.36e-36	-0.0258963	4.36e-32
Nudcd3	5.4e-36	-0.122482	4.4e-32
Limch1	5.78e-36	0.0831022	4.71e-32
Trim33	6.18e-36	-0.00414166	5.03e-32
Btbd9	6.22e-36	0.0252756	5.06e-32
Pnpt1	6.23e-36	-0.0172973	5.07e-32
Oxct1	6.31e-36	-0.0200208	5.14e-32
Kpna4	6.49e-36	0.00392925	5.29e-32
Snx27	6.56e-36	-0.0341175	5.34e-32
Atp2b1	6.73e-36	0.0722938	5.48e-32
Cux2	6.73e-36	-0.0766136	5.48e-32
Atp8a2	6.8e-36	-0.0916266	5.54e-32
Arhgap15	7.13e-36	0.0109841	5.81e-32
Ago3	7.49e-36	-0.0586576	6.1e-32
Mkln1os	7.78e-36	-0.0229376	6.34e-32
Ptpn12	7.87e-36	0.0382331	6.4e-32
Plekhm2	7.87e-36	-0.0512503	6.41e-32
Map4k5	8.12e-36	0.0207288	6.61e-32
Ubr1	8.12e-36	-0.0119533	6.61e-32
Clec16a	8.14e-36	-0.121363	6.63e-32
D830024N08Rik	8.3e-36	-0.0298274	6.76e-32
Arhgap35	8.96e-36	-0.0544211	7.29e-32
Sumo2	8.99e-36	0.00945844	7.32e-32
5330417C22Rik	9.11e-36	-0.0958783	7.41e-32
Hnrnpa3	9.31e-36	-0.0141335	7.58e-32
Xrn1	9.35e-36	0.00107806	7.61e-32
Sh3gl2	9.41e-36	-0.0285497	7.66e-32
Gm28198	9.43e-36	0.122637	7.68e-32
Raf1	9.55e-36	-0.0723927	7.77e-32
Rc3h2	9.93e-36	0.0406205	8.08e-32
Itpr1	1.02e-35	-0.0157928	8.31e-32
Xrcc6	1.02e-35	-0.0997455	8.31e-32
Casc4	1.03e-35	0.0435955	8.35e-32
2610020C07Rik	1.08e-35	-0.00684307	8.75e-32
Aco2	1.09e-35	-0.0362342	8.84e-32
H3f3b	1.12e-35	0.0020669	9.16e-32
Kif16b	1.13e-35	-0.00710617	9.22e-32
Ppp2r5c	1.14e-35	-0.0530196	9.24e-32
Soga3	1.15e-35	-0.0571809	9.34e-32
D130043K22Rik	1.16e-35	0.00975474	9.47e-32
Opcml	1.17e-35	0.152783	9.52e-32
1700085D07Rik	1.18e-35	0.0150952	9.63e-32
Ubp1	1.18e-35	-0.00281138	9.65e-32
Mfsd4a	1.19e-35	0.00363385	9.65e-32
Ptprn2	1.23e-35	-0.0269048	1e-31
Acin1	1.24e-35	-0.0604965	1.01e-31
Grik4	1.26e-35	0.204632	1.03e-31
Mapk1	1.31e-35	0.0709603	1.07e-31
Nt5c2	1.35e-35	0.0287317	1.1e-31
Lnx1	1.37e-35	0.00674875	1.11e-31
Map7	1.39e-35	-0.0731775	1.13e-31
Flnb	1.39e-35	-0.0322409	1.13e-31
4930428E07Rik	1.4e-35	0.174931	1.14e-31
Samm50	1.44e-35	0.0483281	1.18e-31
Ino80	1.47e-35	-0.00814726	1.2e-31
Trappc8	1.5e-35	-0.00958913	1.22e-31
Pram1	1.51e-35	0.129194	1.23e-31
Zfp523	1.51e-35	0.0662904	1.23e-31
Brd9	1.54e-35	-0.0375656	1.25e-31
Zdhhc14	1.55e-35	-0.132193	1.26e-31
Kdm3b	1.58e-35	-0.0299676	1.29e-31
Ppp1r13b	1.6e-35	-0.065174	1.3e-31
Kcnip3	1.65e-35	-0.160543	1.34e-31
Nalcn	1.72e-35	0.0834124	1.4e-31
Bcl11a	1.76e-35	-0.0802068	1.43e-31
Syp	1.82e-35	0.036986	1.48e-31
Mllt3	1.84e-35	-0.0245217	1.5e-31
Fto	1.89e-35	-0.0296731	1.54e-31
Plxdc2	1.9e-35	0.137123	1.55e-31
Pus10	2.01e-35	-0.0218366	1.63e-31
4933423P22Rik	2.09e-35	-0.174003	1.7e-31
Slc39a10	2.1e-35	-0.0277849	1.71e-31
Amph	2.15e-35	-0.0200527	1.75e-31
Tmem63c	2.16e-35	-0.0656073	1.75e-31
Ino80d	2.38e-35	-0.00676332	1.94e-31
Zyg11b	2.41e-35	-0.0718027	1.96e-31
Nsun6	2.63e-35	-0.0023486	2.14e-31
Pcca	2.73e-35	0.0350353	2.22e-31
Cpeb4	2.81e-35	0.0577777	2.29e-31
Rnf115	2.84e-35	-0.00799116	2.31e-31
Nr2c2	2.88e-35	-0.018819	2.34e-31
Ptprs	2.9e-35	-0.0385418	2.36e-31
Snx10	2.91e-35	-0.0195695	2.37e-31
Camsap2	2.94e-35	0.0187915	2.39e-31
Lrfn5	2.96e-35	0.135876	2.41e-31
Man1c1	3e-35	-0.0781418	2.44e-31
Bicdl1	3.02e-35	-0.0270462	2.46e-31
Luc7l3	3.2e-35	-0.0529391	2.6e-31
Macrod1	3.24e-35	-0.0900655	2.64e-31
Frmd5	3.3e-35	-0.278089	2.69e-31
Fam49a	3.46e-35	-0.0584312	2.81e-31
Atp6v1h	3.49e-35	-0.0273659	2.84e-31
1500004A13Rik	3.5e-35	-0.0402028	2.85e-31
Mapk4	3.53e-35	-0.0173184	2.87e-31
Itgb1	3.53e-35	-0.0762249	2.87e-31
Xylt1	3.74e-35	-0.0699757	3.05e-31
Dennd6a	3.79e-35	-0.0875528	3.09e-31
Thoc2	3.9e-35	0.0248159	3.18e-31
Camta2	3.92e-35	0.00109388	3.19e-31
Ddhd2	3.96e-35	0.0488269	3.23e-31
Gm28376	4.04e-35	0.0341359	3.29e-31
Pds5a	4.05e-35	0.0551647	3.3e-31
Epha7	4.07e-35	0.0898593	3.31e-31
Fbxo41	4.12e-35	-0.0756468	3.35e-31
8030462N17Rik	4.16e-35	-0.0710656	3.38e-31
Acsl6	4.16e-35	-0.087386	3.39e-31
Hdac7	4.18e-35	0.0409968	3.4e-31
Ppp3cb	4.32e-35	-0.0308099	3.52e-31
Atl1	4.39e-35	-0.0135398	3.58e-31
Pkd1	4.62e-35	-0.0812012	3.76e-31
Chd8	4.67e-35	0.03787	3.8e-31
Tbc1d24	4.7e-35	-0.0524064	3.83e-31
Adar	4.9e-35	0.0293497	3.99e-31
Btaf1	4.93e-35	-0.0487232	4.01e-31
Nwd2	4.95e-35	0.148091	4.03e-31
Aff2	5.47e-35	0.0185372	4.45e-31
Rab11fip4	5.54e-35	-0.0537908	4.51e-31
Senp5	5.58e-35	-0.0165735	4.54e-31
Slc24a4	5.62e-35	-0.0499136	4.58e-31
Actr3b	5.65e-35	0.00822528	4.6e-31
Dnajc13	5.7e-35	0.032362	4.64e-31
Adap1	5.72e-35	-0.0633223	4.66e-31
Dcaf8	5.72e-35	-0.012305	4.66e-31
Ywhah	5.82e-35	-0.12051	4.74e-31
Ccdc73	6.05e-35	0.0594635	4.92e-31
Ajap1	6.2e-35	-0.0910224	5.04e-31
Phf14	6.42e-35	0.00966843	5.22e-31
Arntl	6.98e-35	-0.039704	5.68e-31
Pde7a	7.04e-35	-0.0545223	5.73e-31
Slc6a17	7.5e-35	-0.0801893	6.11e-31
Thada	7.7e-35	-0.0206915	6.27e-31
Fbxo34	7.99e-35	0.0322683	6.51e-31
Cntnap2	8.21e-35	0.0844499	6.68e-31
Csmd2os	8.31e-35	0.0324636	6.77e-31
Npas2	8.65e-35	0.0395086	7.04e-31
Mdm4	9.2e-35	-0.0487841	7.49e-31
Rab28	9.27e-35	-0.0366371	7.55e-31
Fxr1	9.56e-35	-0.0645217	7.78e-31
Tnik	9.67e-35	0.0518303	7.87e-31
Taok3	9.82e-35	-0.0143643	7.99e-31
Cspg5	9.84e-35	0.0359795	8.01e-31
Glg1	9.92e-35	0.0248997	8.07e-31
Tent2	1e-34	-0.0617331	8.17e-31
Micu3	1.02e-34	0.0516207	8.3e-31
Itsn1	1.05e-34	-0.0365372	8.56e-31
Mphosph9	1.07e-34	-0.0720667	8.73e-31
Matk	1.09e-34	0.00688893	8.91e-31
Olfm2	1.1e-34	-0.0839055	8.96e-31
Gm44151	1.11e-34	-0.09135	9.03e-31
Atp1b1	1.13e-34	-0.0239742	9.19e-31
Map4	1.16e-34	-0.0146954	9.46e-31
Epb41l1	1.19e-34	-0.0333178	9.65e-31
Mirg	1.25e-34	-0.0229432	1.01e-30
Scaper	1.27e-34	0.0517246	1.03e-30
Kpna1	1.27e-34	-0.0154798	1.03e-30
Whamm	1.3e-34	0.0747244	1.06e-30
Desi2	1.34e-34	-0.0111711	1.09e-30
Eftud2	1.39e-34	-0.0286623	1.13e-30
Slc9a9	1.48e-34	0.0539734	1.21e-30
Slc8a1	1.54e-34	-0.00378182	1.26e-30
Sec61a2	1.55e-34	0.0103983	1.26e-30
Arhgef7	1.55e-34	-0.0827899	1.26e-30
Pls3	1.56e-34	-0.0594859	1.27e-30
Dnajc19	1.57e-34	0.0296981	1.28e-30
Luzp1	1.65e-34	-0.126601	1.34e-30
Arhgap5	1.66e-34	0.0829783	1.35e-30
Sycp2	1.69e-34	0.0164213	1.38e-30
Zfp827	1.73e-34	-0.0298323	1.41e-30
Satb1	1.73e-34	-0.217246	1.41e-30
Ggact	1.73e-34	0.0857012	1.41e-30
2900097C17Rik	1.73e-34	-0.0512367	1.41e-30
Gap43	1.75e-34	-0.04234	1.42e-30
Klf12	1.76e-34	-0.165242	1.43e-30
Baiap2	1.77e-34	-0.0720744	1.44e-30
1700024B18Rik	1.78e-34	-0.0899286	1.45e-30
Gm42609	1.82e-34	-0.0565207	1.48e-30
Nav1	1.83e-34	0.0698061	1.49e-30
Ppp2r2a	1.92e-34	0.0918869	1.57e-30
Nsg2	1.93e-34	-0.0948904	1.57e-30
Cry2	1.95e-34	0.0370164	1.58e-30
Herc4	1.97e-34	-0.00166308	1.61e-30
Kif2a	2.05e-34	-0.0225156	1.67e-30
Phtf2	2.09e-34	-0.0833172	1.7e-30
Cabin1	2.11e-34	0.00125703	1.72e-30
Ptbp2	2.15e-34	0.0907537	1.75e-30
U2surp	2.22e-34	-0.000900703	1.81e-30
Slmap	2.26e-34	-0.0654822	1.84e-30
Gm12709	2.27e-34	0.0314366	1.85e-30
5530401A14Rik	2.38e-34	0.0587271	1.93e-30
Zc3h12b	2.41e-34	0.0116668	1.96e-30
Fmn2	2.46e-34	0.00676432	2e-30
Dcaf5	2.47e-34	0.0175465	2.01e-30
Ctnna2	2.49e-34	0.0727181	2.03e-30
Spock3	2.59e-34	0.181103	2.11e-30
Dgkd	2.62e-34	0.0295687	2.13e-30
Arhgap17	2.63e-34	-0.0897784	2.14e-30
Dlg4	2.68e-34	-0.125108	2.18e-30
Sema3c	2.72e-34	-0.0815468	2.21e-30
Naa40	2.8e-34	0.0451906	2.28e-30
Sort1	2.89e-34	-0.0611873	2.35e-30
Pbrm1	2.9e-34	-0.0109686	2.36e-30
Pnn	2.92e-34	0.0721811	2.38e-30
Vti1b	2.92e-34	0.0693936	2.38e-30
Hk1	2.96e-34	-0.0211213	2.41e-30
Rgs11	3.02e-34	-0.0702453	2.46e-30
Odf2	3.08e-34	-0.0221232	2.5e-30
Gm16599	3.16e-34	-0.324608	2.58e-30
Aqr	3.18e-34	-0.0471609	2.59e-30
Morf4l1	3.19e-34	0.00105509	2.6e-30
Rtn3	3.26e-34	-0.0592513	2.65e-30
Dock3	3.42e-34	0.0192921	2.79e-30
Gm48091	3.59e-34	0.0354159	2.92e-30
Cntln	3.64e-34	0.0668422	2.97e-30
Hmgcll1	3.73e-34	0.055049	3.04e-30
Rian	3.81e-34	-0.0713373	3.1e-30
Pld3	3.86e-34	0.0405555	3.14e-30
Csde1	3.96e-34	-0.0163469	3.23e-30
Med13	4.03e-34	0.0523652	3.28e-30
Mecp2	4.22e-34	-0.00887003	3.43e-30
Tnpo1	4.36e-34	0.0555771	3.55e-30
Commd10	4.37e-34	-0.00900126	3.56e-30
Plcl1	4.61e-34	0.087635	3.75e-30
Pparg	5.1e-34	-0.00547956	4.15e-30
Nebl	5.19e-34	0.0562851	4.22e-30
Mphosph8	5.24e-34	-0.0600924	4.26e-30
Brinp1	5.42e-34	-0.00160807	4.41e-30
Psip1	5.75e-34	-0.037977	4.68e-30
Hook1	5.76e-34	-0.0498036	4.69e-30
Grik5	6.09e-34	-0.0849581	4.96e-30
Syndig1	6.2e-34	0.0109648	5.05e-30
Asxl2	6.32e-34	0.00880847	5.15e-30
Dph6	6.37e-34	0.140669	5.18e-30
Cbfa2t2	6.38e-34	0.0816841	5.2e-30
Pantr1	6.4e-34	-0.0543784	5.21e-30
Npas3	6.48e-34	0.168697	5.27e-30
Myef2	6.92e-34	-0.0136009	5.63e-30
Rapgef1	7e-34	-0.0542944	5.7e-30
Stxbp5l	7.18e-34	-0.0569845	5.85e-30
Agap3	7.19e-34	-0.138112	5.85e-30
Sap130	7.21e-34	0.0263149	5.87e-30
Hsp90ab1	7.55e-34	-0.0320922	6.14e-30
Tbc1d30	7.57e-34	-0.0482073	6.16e-30
Prkce	7.78e-34	-0.0270595	6.33e-30
Znrf1	7.82e-34	-0.0525611	6.36e-30
Nln	7.89e-34	0.0830846	6.42e-30
Fam49b	7.89e-34	-0.107789	6.43e-30
A330076H08Rik	7.96e-34	-0.0182429	6.48e-30
Dlk2	8.01e-34	2.87e-05	6.52e-30
Gm10419	8.01e-34	-0.00559653	6.52e-30
Arap2	8.03e-34	-0.081579	6.54e-30
Arid4a	8.16e-34	-0.0783681	6.64e-30
Atg10	8.23e-34	0.0607973	6.7e-30
Hexb	8.28e-34	0.104193	6.74e-30
Golga4	8.69e-34	-0.00919718	7.07e-30
Anks1b	8.84e-34	0.0895244	7.19e-30
Apex2	9.48e-34	-0.00829941	7.71e-30
Gm21954	9.48e-34	0.0513241	7.72e-30
Tecr	9.61e-34	-0.04662	7.82e-30
Rnf38	9.75e-34	-0.0540604	7.93e-30
Upp2	1.04e-33	0.0207607	8.45e-30
Atr	1.04e-33	-0.0125906	8.49e-30
Runx2	1.08e-33	-0.037166	8.81e-30
2025-03-04	1.12e-33	0.0751415	9.11e-30
Kmt2a	1.13e-33	-0.0180017	9.18e-30
Klhl22	1.15e-33	-0.0491032	9.35e-30
B3galt1	1.19e-33	0.0258421	9.73e-30
Asap2	1.21e-33	-0.0133885	9.89e-30
Fnbp1l	1.25e-33	-0.00803568	1.01e-29
Itsn2	1.28e-33	-0.0366813	1.04e-29
Prkcz	1.32e-33	-0.0720395	1.07e-29
Tasor2	1.33e-33	-0.0207709	1.08e-29
Tulp4	1.36e-33	0.00673431	1.11e-29
Slc4a3	1.37e-33	0.0655716	1.12e-29
Brsk2	1.39e-33	0.0162318	1.13e-29
Kcnn2	1.48e-33	0.0399605	1.2e-29
Akap6	1.54e-33	-0.0328136	1.25e-29
Rab3gap1	1.57e-33	0.00200669	1.28e-29
Ube2d2a	1.57e-33	0.033019	1.28e-29
Ptprk	1.59e-33	0.0885593	1.3e-29
Tmem108	1.61e-33	-0.00899999	1.31e-29
Fam117b	1.64e-33	0.00840309	1.33e-29
Rnf216	1.71e-33	-0.0481186	1.39e-29
Cacna1c	1.73e-33	0.00881207	1.41e-29
Neurod2	1.8e-33	-0.0310641	1.46e-29
Pabpc1	2e-33	0.0847748	1.63e-29
Atp6v1b2	2.01e-33	0.0189905	1.64e-29
Gm15577	2.12e-33	0.00214811	1.72e-29
Itpka	2.13e-33	-0.0663417	1.73e-29
Mmp17	2.14e-33	-0.0831759	1.74e-29
Nr3c1	2.16e-33	-0.00492362	1.76e-29
Cul5	2.2e-33	-0.0234801	1.79e-29
Elmod1	2.3e-33	-0.00462725	1.88e-29
Cyfip1	2.32e-33	-0.00906147	1.89e-29
Sipa1l1	2.34e-33	-0.0677106	1.9e-29
4930480K15Rik	2.38e-33	-0.0439722	1.93e-29
Atp6v1a	2.4e-33	0.0490584	1.95e-29
Trpm7	2.45e-33	0.0313681	1.99e-29
Srrm2	2.45e-33	-0.0762801	2e-29
Adgrl2	2.58e-33	-0.0769723	2.1e-29
Cul9	2.58e-33	0.0430824	2.1e-29
Ldlrad3	2.62e-33	-0.0603701	2.13e-29
Stx18	2.67e-33	-0.0893238	2.17e-29
Dcun1d4	2.9e-33	-0.0130636	2.36e-29
Zc3h13	2.92e-33	-0.00584255	2.38e-29
Vps13d	2.95e-33	-0.0346564	2.4e-29
Gm16337	3.06e-33	0.122774	2.49e-29
Txndc11	3.09e-33	0.0494423	2.52e-29
Med13l	3.21e-33	-0.0838456	2.61e-29
Osbpl6	3.22e-33	-0.0677773	2.62e-29
Plec	3.27e-33	-0.0332365	2.66e-29
Ranbp2	3.28e-33	0.0814941	2.67e-29
Sfswap	3.33e-33	-0.0573055	2.71e-29
6530409C15Rik	3.38e-33	-0.0447959	2.75e-29
Cttn	3.51e-33	-0.00453406	2.86e-29
Cop1	3.53e-33	0.00380827	2.88e-29
Abl2	3.61e-33	0.00281449	2.94e-29
Mtus2	3.69e-33	-0.029248	3.01e-29
Gm15243	3.88e-33	0.0571625	3.16e-29
Vezt	3.89e-33	0.0334018	3.17e-29
Gpcpd1	3.99e-33	0.00471377	3.25e-29
Ddx17	4.02e-33	-0.0648234	3.27e-29
Pikfyve	4.09e-33	0.0173177	3.33e-29
Col19a1	4.09e-33	0.160108	3.33e-29
Grm1	4.1e-33	0.111536	3.34e-29
Klhdc10	4.32e-33	0.0320104	3.51e-29
Inhba	4.33e-33	0.0331722	3.52e-29
Man1a	4.37e-33	0.14927	3.56e-29
Gse1	4.42e-33	-0.110309	3.6e-29
Dab1	4.45e-33	0.164893	3.62e-29
Fam13c	4.66e-33	0.0593508	3.8e-29
Grid1	4.68e-33	0.0190844	3.81e-29
Abca8b	4.72e-33	0.037114	3.84e-29
Purg	4.74e-33	-0.0736952	3.86e-29
Pde10a	5.01e-33	-0.0877245	4.08e-29
Gm28379	5.03e-33	-0.1231	4.09e-29
Zfp385b	5.09e-33	-0.116914	4.14e-29
Ppp2ca	5.1e-33	0.046174	4.15e-29
Map2k5	5.26e-33	-0.0503232	4.28e-29
Upf2	5.39e-33	-0.124832	4.39e-29
Uchl1	5.4e-33	-0.0978868	4.4e-29
Ptpn4	5.43e-33	-0.0151898	4.42e-29
Nek9	5.43e-33	0.044301	4.42e-29
Ddx1	5.43e-33	0.00991458	4.42e-29
Fam13b	5.45e-33	0.00576548	4.44e-29
Ewsr1	5.5e-33	-0.0726256	4.48e-29
Caprin1	5.68e-33	-0.0106562	4.62e-29
Tub	5.74e-33	-0.106407	4.67e-29
Cers5	5.79e-33	-0.0474663	4.71e-29
Pds5b	5.84e-33	0.013293	4.75e-29
Sestd1	5.88e-33	8.8e-05	4.79e-29
Asxl3	6.09e-33	0.0582165	4.96e-29
Cdk13	6.17e-33	-0.0273936	5.02e-29
Abca5	6.34e-33	-0.0508302	5.16e-29
Trip11	6.62e-33	-0.0678473	5.39e-29
Ppia	7.12e-33	-0.0537712	5.8e-29
Tnks2	7.38e-33	0.00564994	6e-29
Atp2b4	7.47e-33	0.0565068	6.08e-29
Ddx10	7.97e-33	-0.0414127	6.49e-29
Ndufs4	8.02e-33	-0.059408	6.53e-29
Gm20404	8.39e-33	-0.0230648	6.83e-29
Tnr	8.42e-33	-0.0402863	6.86e-29
Wdfy3	8.62e-33	-0.00977048	7.02e-29
Kdm5d	8.75e-33	0.0462542	7.12e-29
Cux1	8.82e-33	-0.191676	7.18e-29
Srsf5	9.14e-33	-0.0843445	7.44e-29
Cacna2d1	9.2e-33	0.0699613	7.49e-29
Bclaf1	9.34e-33	0.0241025	7.6e-29
Mrtfa	9.41e-33	-0.0468323	7.66e-29
Cdkal1	9.52e-33	0.0379442	7.75e-29
Anp32a	9.54e-33	-0.12867	7.77e-29
4930557K07Rik	9.63e-33	-0.0512041	7.84e-29
Cttnbp2	9.64e-33	0.0776375	7.85e-29
Rab3gap2	9.81e-33	0.00394205	7.98e-29
Bmt2	9.83e-33	0.0260009	8e-29
C78859	9.89e-33	0.0193163	8.05e-29
Gucy1b1	9.9e-33	0.0519392	8.06e-29
Pik3r1	1e-32	0.00372902	8.18e-29
Camsap1	1.01e-32	-0.0289083	8.24e-29
Usp19	1.02e-32	-0.0495933	8.34e-29
Nsun2	1.04e-32	-0.0209978	8.49e-29
Cox6c	1.06e-32	0.100661	8.61e-29
B230307C23Rik	1.06e-32	-0.018214	8.65e-29
Rsf1	1.06e-32	-0.032241	8.67e-29
Wasl	1.07e-32	-0.0387797	8.74e-29
Gm14372	1.08e-32	-0.145945	8.8e-29
Lmbr1	1.1e-32	-0.00585441	8.96e-29
Lars	1.13e-32	0.00464373	9.17e-29
Tbk1	1.13e-32	0.025351	9.23e-29
Phc3	1.15e-32	0.0217386	9.34e-29
Map2	1.15e-32	-0.111071	9.36e-29
Hnrnpa2b1	1.17e-32	0.00490871	9.49e-29
Ubap2l	1.17e-32	-0.061128	9.54e-29
Nup93	1.17e-32	0.0692028	9.55e-29
Clip3	1.19e-32	-0.143611	9.66e-29
Dnajb6	1.21e-32	-0.0901136	9.83e-29
Ctnnbl1	1.23e-32	-0.0200493	9.98e-29
Syne1	1.26e-32	-0.0373053	1.03e-28
Epc1	1.28e-32	-0.00597866	1.04e-28
Ap3b1	1.35e-32	0.00417683	1.1e-28
Nhsl2	1.36e-32	-0.00673387	1.11e-28
Nav2	1.37e-32	-0.0628346	1.11e-28
Rtn4	1.38e-32	-0.0958065	1.12e-28
Slc2a13	1.41e-32	-0.0433668	1.15e-28
Ccny	1.45e-32	0.0190531	1.18e-28
Hap1	1.48e-32	0.122388	1.2e-28
Chd4	1.5e-32	0.0446924	1.22e-28
Prdm2	1.51e-32	-0.0470386	1.23e-28
Rasgrf2	1.61e-32	0.128528	1.31e-28
Ttc3	1.66e-32	-0.0820525	1.35e-28
Enah	1.73e-32	-0.00424754	1.41e-28
Ctnnd1	1.78e-32	0.072005	1.45e-28
Kcnq2	1.79e-32	-0.0395763	1.46e-28
Srebf2	1.8e-32	-0.139029	1.47e-28
Usp47	1.84e-32	0.0070729	1.5e-28
Senp6	1.89e-32	-0.016053	1.54e-28
Brd4	1.92e-32	0.0367998	1.57e-28
Gtf2i	1.97e-32	0.0153076	1.6e-28
Fchsd2	1.98e-32	-0.0164744	1.61e-28
Gucy1a2	2.02e-32	0.0550048	1.64e-28
Gm20275	2.05e-32	-0.0025436	1.67e-28
Robo2	2.1e-32	0.042956	1.71e-28
Gm4876	2.19e-32	0.117605	1.78e-28
Nup98	2.25e-32	0.0235191	1.83e-28
Magi3	2.31e-32	0.105399	1.88e-28
Galnt13	2.36e-32	0.0570305	1.92e-28
Ngef	2.37e-32	-0.00423146	1.93e-28
Mbtd1	2.46e-32	-0.0432813	2e-28
Gm26936	2.61e-32	-0.0970306	2.12e-28
Eipr1	2.71e-32	-0.0128103	2.2e-28
Gm15810	2.8e-32	0.057059	2.28e-28
Pcdh15	2.8e-32	0.215344	2.28e-28
Plxna4os3	2.86e-32	0.0240873	2.33e-28
Gm17171	2.99e-32	0.0270881	2.44e-28
Tm9sf4	3.01e-32	0.0244786	2.45e-28
Acap2	3.04e-32	-0.103163	2.48e-28
Ice1	3.08e-32	0.0544998	2.51e-28
Baz2a	3.12e-32	-0.0681022	2.54e-28
Grm8	3.18e-32	0.0926881	2.59e-28
Ogdh	3.25e-32	0.0206682	2.65e-28
D130040H23Rik	3.36e-32	0.0378604	2.73e-28
1600010M07Rik	3.39e-32	-0.0228681	2.76e-28
Cep70	3.44e-32	0.0132585	2.8e-28
Mboat2	3.47e-32	-0.00296457	2.83e-28
Gm1043	3.5e-32	0.0140044	2.85e-28
Dtd1	3.63e-32	0.00232328	2.96e-28
Prkcg	3.84e-32	-0.0282112	3.13e-28
Dagla	3.86e-32	-0.0337836	3.14e-28
Erp44	4.18e-32	-0.016778	3.4e-28
Tango2	4.26e-32	-0.106809	3.47e-28
Tafa1	4.29e-32	0.203242	3.49e-28
Metap2	4.45e-32	-0.0890594	3.62e-28
Iqce	4.63e-32	-0.0291292	3.77e-28
Slitrk1	4.7e-32	0.0815082	3.83e-28
Specc1l	4.89e-32	0.0429058	3.98e-28
Sh3glb2	4.98e-32	0.0420669	4.05e-28
Orc2	4.98e-32	-0.00589259	4.05e-28
Abi1	5.27e-32	-0.0361944	4.29e-28
Sugp2	5.33e-32	0.0161979	4.34e-28
Akap10	5.37e-32	0.044344	4.37e-28
Supt5	5.39e-32	0.0359309	4.39e-28
Vstm2a	5.5e-32	0.0901649	4.48e-28
Bmpr1a	5.58e-32	0.011225	4.55e-28
Slc25a12	5.62e-32	-0.0247256	4.57e-28
Kcnab2	5.84e-32	-0.119547	4.75e-28
Prkd1	6.04e-32	0.0567228	4.92e-28
Gripap1	6.07e-32	-0.059312	4.94e-28
Ythdf3	6.15e-32	-0.00978451	5.01e-28
Fhl2	6.16e-32	0.0205446	5.02e-28
Prr14l	6.24e-32	-0.064694	5.08e-28
Immp2l	6.24e-32	0.0485622	5.08e-28
A330015K06Rik	6.64e-32	0.380542	5.41e-28
Sez6l2	6.66e-32	-0.0579279	5.42e-28
Stmn3	6.79e-32	-0.0984198	5.53e-28
Sh3glb1	6.81e-32	-0.0642496	5.55e-28
Rictor	7.14e-32	0.0533003	5.82e-28
Etfa	7.23e-32	0.0507703	5.89e-28
Ccnt2	7.25e-32	-0.0457052	5.9e-28
Mtf2	7.36e-32	0.0254412	5.99e-28
Snap47	7.64e-32	-0.0693548	6.22e-28
Nfasc	7.72e-32	-0.0510352	6.28e-28
Nfx1	7.76e-32	-0.0597588	6.32e-28
Atrnl1	7.86e-32	-0.00395399	6.4e-28
Pdgfc	7.9e-32	0.0992962	6.43e-28
Las1l	8.07e-32	0.0882345	6.57e-28
Cryzl1	8.32e-32	-0.0386971	6.77e-28
C2cd2	8.37e-32	0.0776265	6.81e-28
Epb41	8.58e-32	-0.138608	6.98e-28
Grid2	8.76e-32	0.104579	7.13e-28
Nbas	8.91e-32	0.0446548	7.25e-28
Psmc3	8.97e-32	-0.00479878	7.3e-28
Stau1	9e-32	-0.042832	7.32e-28
Stk38	9.03e-32	-0.0077868	7.35e-28
Lrba	9.09e-32	0.0379716	7.4e-28
Banp	9.15e-32	-0.179482	7.45e-28
Epb41l3	9.31e-32	-0.0579605	7.58e-28
Gpr45	9.37e-32	0.0195215	7.63e-28
Atp2b3	9.77e-32	0.0258107	7.95e-28
Mysm1	1e-31	-0.00169256	8.15e-28
Agfg1	1.02e-31	-0.00944618	8.31e-28
Fbxw11	1.02e-31	-0.0113585	8.34e-28
Camkk1	1.05e-31	-0.134441	8.56e-28
Gm10544	1.07e-31	-0.0408938	8.67e-28
Fgf13	1.11e-31	0.10574	9.01e-28
Prkn	1.11e-31	0.0363879	9.03e-28
Gm17167	1.12e-31	-0.159416	9.08e-28
Hipk3	1.13e-31	0.0521654	9.17e-28
Srpk1	1.14e-31	-0.0413645	9.31e-28
E2f3	1.16e-31	-0.0490043	9.48e-28
Slf1	1.18e-31	0.068675	9.57e-28
Gm28905	1.18e-31	0.100489	9.57e-28
Tifa	1.2e-31	0.0274435	9.77e-28
Akap7	1.21e-31	0.00481997	9.81e-28
Sorbs2	1.21e-31	0.116209	9.86e-28
Enpp2	1.21e-31	0.0925577	9.88e-28
Gm35161	1.29e-31	0.101963	1.05e-27
Mtmr7	1.3e-31	-0.042016	1.06e-27
Prkca	1.3e-31	-0.0109549	1.06e-27
Ildr2	1.3e-31	-0.0908934	1.06e-27
Phka2	1.33e-31	-0.0269073	1.09e-27
Dennd5b	1.35e-31	0.0234224	1.09e-27
Cd46	1.4e-31	0.0537851	1.14e-27
Mga	1.43e-31	0.00435313	1.17e-27
0610010F05Rik	1.46e-31	0.0299984	1.19e-27
Trappc9	1.5e-31	-0.0209992	1.22e-27
Cfap20	1.67e-31	0.0304502	1.36e-27
Tnks	1.72e-31	-0.0618248	1.4e-27
Cdyl2	1.72e-31	-0.128946	1.4e-27
Zbtb38	1.73e-31	0.0031095	1.41e-27
Gm39214	1.74e-31	0.111266	1.42e-27
Fnbp1	1.82e-31	-0.0438504	1.48e-27
Mapkap1	1.82e-31	-0.0529816	1.48e-27
Ptgis	1.88e-31	-0.020687	1.53e-27
Clcn3	1.9e-31	0.0913813	1.54e-27
Setx	1.94e-31	-0.0192556	1.58e-27
Hmgb1	1.96e-31	-0.0720743	1.6e-27
Prnp	1.97e-31	0.0999617	1.6e-27
Cirbp	1.98e-31	0.102384	1.62e-27
Gm15083	2.05e-31	-0.144416	1.67e-27
Manf	2.11e-31	-0.0243913	1.71e-27
Tcf4	2.11e-31	0.0288602	1.72e-27
Pigk	2.14e-31	-0.0348743	1.74e-27
Tlk2	2.14e-31	0.0582898	1.74e-27
Mir100hg	2.17e-31	-0.036375	1.77e-27
Cpped1	2.19e-31	0.0205701	1.79e-27
Pkp4	2.22e-31	0.0746678	1.81e-27
Arhgef12	2.26e-31	-0.0818997	1.84e-27
Pcbp2	2.27e-31	-0.0788852	1.85e-27
Cpne4	2.32e-31	0.145272	1.89e-27
Mier1	2.41e-31	0.00792197	1.96e-27
Chd5	2.44e-31	-0.0512974	1.99e-27
Sec62	2.48e-31	-0.054098	2.02e-27
Jph4	2.54e-31	0.00372473	2.07e-27
Slc7a14	2.54e-31	-0.0957535	2.07e-27
Mb21d2	2.56e-31	-0.0955829	2.09e-27
Scfd2	2.67e-31	0.027725	2.17e-27
Ubr5	2.67e-31	-0.0202103	2.18e-27
Scfd1	2.71e-31	0.0311853	2.2e-27
Gmds	2.74e-31	0.0530734	2.23e-27
Fam81a	2.75e-31	0.0185372	2.23e-27
Ankrd11	2.84e-31	0.014804	2.31e-27
Glcci1	2.86e-31	0.0205408	2.33e-27
Golga1	2.98e-31	-0.0652112	2.42e-27
Mapre2	2.98e-31	0.000594606	2.43e-27
Cds2	3e-31	-0.0250475	2.44e-27
Agbl4	3.11e-31	0.0933997	2.53e-27
Tuba4a	3.13e-31	0.0539213	2.55e-27
Nr1d2	3.25e-31	-0.182453	2.65e-27
Epc2	3.44e-31	-0.100326	2.8e-27
Ppt1	3.46e-31	-0.0592477	2.82e-27
Vdac1	3.51e-31	-0.00699919	2.86e-27
Eml1	3.66e-31	-0.0423353	2.98e-27
Pitpna	3.7e-31	-0.0140716	3.01e-27
Actn4	3.74e-31	-0.0153747	3.05e-27
Apbb2	3.77e-31	-0.0205807	3.07e-27
Lekr1	3.82e-31	-0.0106696	3.11e-27
Nuak1	3.85e-31	-0.167736	3.13e-27
Hpgds	3.9e-31	-0.0428125	3.18e-27
Htt	3.93e-31	-0.0292508	3.2e-27
Zfp532	3.95e-31	0.0736835	3.21e-27
Znrf3	4.09e-31	0.072303	3.33e-27
Ncoa6	4.38e-31	-0.0171966	3.56e-27
Ppp2r5e	4.42e-31	-0.0866886	3.6e-27
Mir124a-1hg	4.46e-31	-0.05417	3.63e-27
Nr6a1os	4.48e-31	-0.0279713	3.65e-27
Mon2	4.64e-31	0.0320257	3.78e-27
Pdcd10	4.85e-31	-0.00814544	3.95e-27
Gm48512	4.92e-31	-0.0587965	4e-27
Cul3	5.16e-31	0.0239417	4.2e-27
Kdm5a	5.21e-31	0.0181111	4.24e-27
Dlg3	5.22e-31	-0.0221703	4.25e-27
Ociad2	5.25e-31	-0.136237	4.27e-27
Fer	5.3e-31	0.0364312	4.32e-27
Phyhipl	5.38e-31	0.099367	4.38e-27
Sacm1l	5.41e-31	-0.0085129	4.41e-27
B3gat1	5.43e-31	0.0707665	4.42e-27
Gstz1	5.43e-31	0.0451497	4.42e-27
Elp1	5.54e-31	0.0791226	4.51e-27
Gm1976	5.6e-31	0.0151394	4.56e-27
Mtrex	5.81e-31	0.00386944	4.73e-27
Hdac8	6.18e-31	-0.0637185	5.03e-27
Fcho2	6.19e-31	-0.0371938	5.04e-27
Uckl1	6.33e-31	0.0197689	5.15e-27
Cfdp1	6.83e-31	-0.0761946	5.56e-27
Bzw2	6.95e-31	0.0131145	5.66e-27
B3gat2	7.12e-31	-0.0317796	5.79e-27
Gpm6b	7.24e-31	-0.0141933	5.9e-27
Gm48765	7.28e-31	0.0225558	5.93e-27
Lca5	7.47e-31	0.0833276	6.08e-27
Zc3h6	7.55e-31	0.0621125	6.15e-27
Tmem243	7.59e-31	0.0622875	6.18e-27
Tln2	7.7e-31	-0.0173252	6.27e-27
Tmem131	7.85e-31	0.0411502	6.39e-27
Tcaf1	7.99e-31	0.0447722	6.5e-27
Xrcc4	8.01e-31	0.0247251	6.52e-27
Rad23b	8.07e-31	0.00841969	6.57e-27
Galnt17	8.27e-31	-0.013006	6.73e-27
Arpp19	8.54e-31	-0.0224023	6.95e-27
Fxr2	8.69e-31	-0.0145637	7.08e-27
Wnk1	8.71e-31	-0.046711	7.09e-27
Gm11659	8.72e-31	-0.0630315	7.1e-27
Adnp	9.16e-31	-0.02801	7.46e-27
Smc6	9.4e-31	-0.0640151	7.65e-27
Jarid2	9.48e-31	-0.0418011	7.71e-27
Zdhhc20	9.57e-31	-0.0169559	7.79e-27
Ankib1	9.61e-31	-0.0537564	7.82e-27
Snx13	9.98e-31	-0.00931066	8.13e-27
Tmcc1	1.04e-30	-0.0229069	8.45e-27
Dstn	1.06e-30	0.0117272	8.62e-27
Aktip	1.06e-30	-0.0554777	8.66e-27
Sdha	1.08e-30	-0.0175051	8.81e-27
Gm49961	1.09e-30	0.047856	8.91e-27
Prkar1a	1.12e-30	-0.0302542	9.08e-27
Dleu2	1.13e-30	-0.00439466	9.18e-27
Tpm3	1.18e-30	-0.0372442	9.6e-27
Ppm1l	1.18e-30	-0.161007	9.61e-27
Stx3	1.22e-30	-0.0277749	9.93e-27
Cdh6	1.22e-30	-0.135621	9.94e-27
Icam5	1.24e-30	-0.0126153	1.01e-26
Grb14	1.27e-30	-0.0560633	1.03e-26
Mdn1	1.32e-30	-0.0282608	1.07e-26
Gm32014	1.33e-30	0.0401485	1.08e-26
Strn4	1.39e-30	0.0253179	1.13e-26
Ndufaf7	1.4e-30	0.0313788	1.14e-26
Slc8a2	1.42e-30	-0.000612824	1.16e-26
Hspa4	1.47e-30	-0.035789	1.2e-26
Plxnc1	1.51e-30	-0.0197058	1.23e-26
Nadk	1.58e-30	0.0374299	1.28e-26
Epha3	1.59e-30	0.171468	1.3e-26
Lnpk	1.6e-30	-0.0297902	1.3e-26
Trpc5	1.61e-30	0.0959632	1.31e-26
Rcor3	1.62e-30	-0.0343683	1.31e-26
Nrxn3	1.68e-30	0.169419	1.36e-26
Gfm2	1.68e-30	0.0347267	1.36e-26
Rptor	1.69e-30	-7.99e-05	1.37e-26
Cdh18	1.69e-30	0.093013	1.38e-26
Smurf2	1.7e-30	0.00777414	1.38e-26
Dpp8	1.7e-30	0.0187311	1.38e-26
Cmss1	1.7e-30	-0.110072	1.39e-26
Napb	1.7e-30	-0.0627018	1.39e-26
Mfsd14a	1.74e-30	0.0605691	1.42e-26
Prkcb	1.76e-30	-0.0594391	1.44e-26
Lrp1b	1.78e-30	0.184196	1.45e-26
Eif4g1	1.79e-30	0.0400742	1.45e-26
Acvr1	1.79e-30	-0.0196818	1.45e-26
Tent4b	1.82e-30	-0.0182386	1.48e-26
Kif3a	1.88e-30	-0.0546031	1.53e-26
4932443L11Rik	1.91e-30	0.0268787	1.55e-26
Kif5b	1.94e-30	-0.00832351	1.58e-26
Ptpn9	1.94e-30	-0.0303946	1.58e-26
Gnl3l	1.97e-30	-0.0216533	1.6e-26
Zfp318	1.99e-30	-0.0146951	1.62e-26
Senp7	2.01e-30	0.0237924	1.64e-26
Lcor	2.03e-30	-0.0160184	1.65e-26
Exph5	2.04e-30	-0.0211614	1.66e-26
Gm47802	2.05e-30	0.0180822	1.67e-26
Slc41a2	2.19e-30	-0.0606353	1.78e-26
Angptl3	2.21e-30	-0.0325978	1.8e-26
Gm20641	2.24e-30	-0.0072764	1.82e-26
Usp37	2.24e-30	0.0393567	1.83e-26
Nrcam	2.3e-30	0.0212729	1.87e-26
Pdpk1	2.3e-30	-0.0216242	1.87e-26
Nlgn3	2.33e-30	0.02524	1.9e-26
Gm16552	2.35e-30	-0.0459546	1.91e-26
Cblb	2.48e-30	-0.00384504	2.02e-26
Cacnb4	2.5e-30	-0.127481	2.03e-26
Zmym4	2.52e-30	0.00874434	2.05e-26
Cpe	2.53e-30	-0.158426	2.06e-26
Entpd6	2.61e-30	0.044764	2.13e-26
Sars	2.63e-30	0.0526687	2.14e-26
Got2	2.71e-30	-0.0429686	2.2e-26
Ccnh	2.71e-30	-0.0251166	2.21e-26
Ryr2	2.72e-30	0.0576023	2.21e-26
Ddx46	2.77e-30	-0.124344	2.26e-26
Orc3	2.91e-30	0.0674475	2.37e-26
Zcchc18	3.09e-30	-0.0566358	2.52e-26
Snrpn	3.14e-30	-0.00651543	2.55e-26
Ppp6r2	3.19e-30	-0.0654706	2.59e-26
Map3k2	3.34e-30	-0.0244435	2.72e-26
4931403E22Rik	3.35e-30	0.122968	2.73e-26
Tm9sf2	3.41e-30	0.0192085	2.77e-26
D430042O09Rik	3.46e-30	0.03081	2.82e-26
Rab15	3.49e-30	-0.11041	2.84e-26
Polr1a	3.51e-30	0.0711174	2.86e-26
Ccdc30	3.53e-30	0.0133774	2.88e-26
Dusp11	3.55e-30	-0.142847	2.89e-26
Sntg1	3.56e-30	-0.0294629	2.9e-26
Sympk	3.58e-30	0.00827439	2.92e-26
Epb41l4b	3.59e-30	-0.00852372	2.92e-26
Tcf20	3.61e-30	-0.0443294	2.94e-26
A830018L16Rik	3.7e-30	0.000904397	3.01e-26
Tafa2	3.76e-30	-0.498454	3.06e-26
Pde4a	3.78e-30	-0.166161	3.07e-26
Ube2r2	3.8e-30	-0.0833001	3.09e-26
Vps53	3.89e-30	-0.0278368	3.17e-26
Msi2	4.01e-30	-0.122493	3.26e-26
Ep400	4.05e-30	0.00373682	3.29e-26
Tbc1d12	4.25e-30	-0.00608153	3.46e-26
Sh3bp5	4.55e-30	-0.0958658	3.7e-26
Nova1	4.65e-30	0.154008	3.78e-26
Gak	4.66e-30	0.0133003	3.79e-26
Adam10	4.7e-30	0.0580554	3.82e-26
Secisbp2l	4.71e-30	0.017185	3.84e-26
Zc2hc1a	4.92e-30	0.00282964	4.01e-26
Syt13	5e-30	-0.0610983	4.07e-26
Baz1b	5.01e-30	-0.0466635	4.08e-26
Qrich1	5.09e-30	-0.0232526	4.14e-26
Cep350	5.18e-30	-0.0539026	4.21e-26
Ascc2	5.24e-30	0.0288811	4.26e-26
Lrrn2	5.28e-30	-0.115502	4.3e-26
Tmem245	5.35e-30	-0.0122585	4.35e-26
Slk	5.37e-30	-0.0211703	4.37e-26
Gm3764	5.5e-30	-0.071654	4.48e-26
Ankrd13d	5.72e-30	-0.0721198	4.66e-26
Agk	5.74e-30	0.076426	4.67e-26
Gnptg	5.78e-30	-0.0231069	4.71e-26
Ablim2	5.79e-30	-0.0515815	4.71e-26
Zfp654	5.83e-30	-0.0035115	4.74e-26
Creb1	5.87e-30	-0.0397533	4.78e-26
Cnot2	5.91e-30	0.0403829	4.81e-26
Dnm2	6.38e-30	-0.0346489	5.19e-26
Xpo7	6.42e-30	-0.0113358	5.23e-26
Cluap1	6.46e-30	-0.0123155	5.26e-26
Mrps9	6.52e-30	-0.0224997	5.31e-26
Stk32c	6.58e-30	-0.0457578	5.35e-26
Synj2bp	6.69e-30	-0.0791855	5.45e-26
Tpp2	6.84e-30	-0.0156485	5.57e-26
Tpd52	6.95e-30	-0.0632497	5.66e-26
Immp1l	7.28e-30	0.0220425	5.93e-26
Foxj3	7.29e-30	-0.000412375	5.94e-26
Slc25a26	7.46e-30	-0.0123323	6.07e-26
Gmcl1	7.61e-30	-0.0957877	6.19e-26
Pum2	7.65e-30	-0.00789164	6.23e-26
Chrm3	7.72e-30	0.088665	6.28e-26
Srcap	7.79e-30	0.0192986	6.34e-26
Idh3b	7.9e-30	-0.0116166	6.43e-26
Tafa5	8.02e-30	-0.033382	6.53e-26
Fras1	8.4e-30	0.0554652	6.84e-26
Nbeal1	8.42e-30	-0.00651379	6.85e-26
Ppfia2	8.61e-30	0.0482671	7.01e-26
Rgl1	8.79e-30	-0.0166302	7.15e-26
Tom1l1	8.96e-30	0.0303863	7.3e-26
Xkr6	9.17e-30	-0.0392149	7.47e-26
Slc25a27	1.02e-29	-0.0992048	8.33e-26
Gm8098	1.13e-29	-0.0220159	9.21e-26
Csnk2a2	1.14e-29	-0.00614344	9.27e-26
Mef2a	1.14e-29	-0.0316538	9.3e-26
Phlpp2	1.15e-29	0.0249858	9.34e-26
Neurl1a	1.18e-29	-0.0664307	9.6e-26
Prpf4b	1.18e-29	-0.0529838	9.64e-26
Usp31	1.19e-29	0.0277771	9.71e-26
Phip	1.22e-29	0.00442065	9.96e-26
Mbd2	1.25e-29	-0.0633481	1.01e-25
Snrnp70	1.26e-29	0.0504824	1.03e-25
Kifc2	1.27e-29	-0.0560754	1.03e-25
Eef2k	1.27e-29	-0.00698959	1.04e-25
Gphn	1.28e-29	0.00701145	1.04e-25
Gm48747	1.29e-29	-0.0391918	1.05e-25
Palm	1.3e-29	-0.0064135	1.06e-25
Adgrb3	1.34e-29	0.0924415	1.09e-25
Hook3	1.35e-29	-0.0551251	1.1e-25
Fry	1.37e-29	-0.048545	1.12e-25
Cisd2	1.39e-29	-0.0726477	1.13e-25
Gm43190	1.42e-29	0.0672699	1.16e-25
R3hdm4	1.44e-29	0.0978255	1.17e-25
Hs6st3	1.45e-29	-0.270049	1.18e-25
Ccdc85a	1.57e-29	0.0025817	1.28e-25
Acat1	1.6e-29	-0.0908898	1.3e-25
Smg7	1.64e-29	0.0116937	1.34e-25
Cpd	1.65e-29	-0.00256305	1.34e-25
Rac1	1.66e-29	-0.0169232	1.35e-25
Larp4b	1.67e-29	0.0194549	1.36e-25
Camk4	1.74e-29	-0.0154907	1.42e-25
Lrtm1	1.8e-29	-0.111865	1.47e-25
Hlcs	1.82e-29	-0.0347739	1.48e-25
Mxd4	1.84e-29	0.0117529	1.5e-25
Klhl32	1.86e-29	-0.0416412	1.52e-25
Pde8b	1.86e-29	-0.037503	1.52e-25
Sntg2	1.87e-29	0.13373	1.52e-25
[truncated: 6,080 more rows]

## Sheet: 3_VHL_vs_ABX_final_MAST_degs_02
	p_val	avg_log2FC	p_val_adj
AY036118	6.55e-55	0.339883	2.46e-51
Cst3	5.99e-48	0.217557	2.25e-44
Gm42418	2.7e-45	0.259041	1.01e-41
Nrgn	1.46e-38	0.309418	5.47e-35
Calm1	1.42e-35	0.201539	5.34e-32
Fth1	1.58e-33	0.275217	5.92e-30
Pcsk1n	1.45e-30	0.170265	5.46e-27
Cox8a	5.99e-30	0.305798	2.25e-26
Camk2n1	1.18e-28	0.291838	4.43e-25
Usp53	1.99e-27	-0.428331	7.49e-24
Snap25	1.31e-26	0.148612	4.9e-23
Ttyh1	1.35e-24	-0.163963	5.06e-21
Rsrp1	8.21e-24	0.218089	3.08e-20
Slco1c1	1.67e-23	0.175879	6.27e-20
Fry	3.35e-23	-0.40237	1.26e-19
Phactr1	3.84e-23	-0.00193335	1.44e-19
Prdm16	6.63e-23	0.15916	2.49e-19
Cpeb4	1.2e-22	0.290977	4.51e-19
Cox6c	1.6e-22	0.216592	6e-19
Cck	7.16e-22	0.167783	2.69e-18
Fmnl2	9.48e-22	-0.189818	3.56e-18
Hivep3	1.45e-21	0.0963984	5.44e-18
Cox4i1	1.47e-21	0.248448	5.51e-18
Daam2	2.04e-21	-0.141764	7.68e-18
Ndrg2	2.65e-21	-0.147263	9.95e-18
Camk2a	2.7e-21	0.276713	1.02e-17
2900097C17Rik	3.16e-21	0.232809	1.19e-17
Chd9	4.04e-21	-0.135942	1.52e-17
Ptn	7.03e-21	0.186529	2.64e-17
Fau	7.51e-21	0.231505	2.82e-17
Lhfp	1.89e-20	-0.39612	7.09e-17
Zswim6	1.95e-20	-0.357283	7.33e-17
Gja1	1.97e-20	0.0520174	7.41e-17
Gapdh	2.28e-20	0.184703	8.58e-17
Folh1	2.91e-20	-0.378102	1.09e-16
Nhsl1	3.2e-20	-0.225755	1.2e-16
Apoe	3.32e-20	0.0466714	1.25e-16
Tmsb4x	4.14e-20	0.225276	1.56e-16
Bcan	4.41e-20	0.0491322	1.65e-16
Aldoa	6.2e-20	0.235914	2.33e-16
Gria1	1.05e-19	-0.469982	3.94e-16
Gm47283	1.44e-19	-0.285161	5.42e-16
Pnpla7	1.51e-19	0.114774	5.67e-16
Zhx3	2.07e-19	-0.218688	7.77e-16
Ghr	2.69e-19	-0.182181	1.01e-15
Slc25a3	3.34e-19	0.154382	1.26e-15
Syt1	3.51e-19	0.0362136	1.32e-15
Dock4	3.67e-19	-0.174215	1.38e-15
Rtn1	4.43e-19	0.183841	1.66e-15
Slc39a12	4.97e-19	-0.087766	1.87e-15
Tpt1	6.2e-19	0.114201	2.33e-15
Zbtb16	7.04e-19	-0.353164	2.64e-15
Pnisr	7.08e-19	-0.0533106	2.66e-15
AC149090.1	1.16e-18	-0.350379	4.35e-15
Pcsk2	1.31e-18	0.102613	4.92e-15
Tcf7l2	1.66e-18	-0.0936751	6.22e-15
Map2	2.53e-18	0.107387	9.49e-15
Kcnn2	2.56e-18	-0.228733	9.62e-15
Lrfn5	2.83e-18	0.0894455	1.06e-14
Gpm6a	3.13e-18	0.057622	1.17e-14
Cep85l	4.64e-18	-0.156737	1.74e-14
Bmpr1b	4.65e-18	-0.0129566	1.75e-14
Slc6a11	4.72e-18	-0.203581	1.77e-14
Plce1	5.16e-18	-0.339462	1.94e-14
Slc17a7	5.18e-18	0.1497	1.94e-14
Mt1	5.31e-18	0.120519	1.99e-14
Cox7c	5.99e-18	0.205485	2.25e-14
Selenow	6.15e-18	0.176581	2.31e-14
Foxo1	6.67e-18	-0.224489	2.5e-14
Pdlim5	8.62e-18	0.0505463	3.24e-14
Plxnb1	8.79e-18	0.0138008	3.3e-14
Plpp3	9.85e-18	0.13644	3.7e-14
Glul	1.08e-17	-0.0731899	4.04e-14
Cables1	1.2e-17	-0.311581	4.49e-14
Sash1	1.23e-17	-0.056251	4.62e-14
Hexb	1.7e-17	0.187068	6.37e-14
Gm26512	1.72e-17	0.15768	6.46e-14
Cdh19	4.35e-17	-0.190516	1.63e-13
Olfm1	4.7e-17	0.126523	1.76e-13
Xkr4	4.7e-17	0.039676	1.77e-13
Glis3	5.45e-17	-0.117837	2.05e-13
Phkg1	5.87e-17	-0.0313416	2.2e-13
Meis2	7.35e-17	0.0871053	2.76e-13
Camk1d	8.64e-17	0.120377	3.24e-13
Sparcl1	8.68e-17	-0.0357826	3.26e-13
Phf21a	8.9e-17	-0.149351	3.34e-13
C130071C03Rik	9.96e-17	0.172247	3.74e-13
F3	1.05e-16	-0.0528628	3.94e-13
Actb	1.13e-16	0.103601	4.25e-13
Arglu1	1.22e-16	0.133698	4.59e-13
Fam13c	1.29e-16	0.129623	4.84e-13
Pde10a	1.4e-16	-0.173549	5.27e-13
Lama2	1.43e-16	-0.099825	5.36e-13
Paqr8	1.58e-16	-0.20028	5.94e-13
Mir100hg	1.78e-16	0.136171	6.68e-13
Ppia	1.88e-16	0.143968	7.06e-13
Acsbg1	1.96e-16	-0.111432	7.36e-13
Myt1l	2.01e-16	0.192703	7.54e-13
Mapk4	2.15e-16	-0.215285	8.09e-13
Pla2g7	2.3e-16	0.11989	8.62e-13
Sox6	2.35e-16	-0.0619456	8.82e-13
Gm3764	2.65e-16	0.173511	9.95e-13
Phka1	3.61e-16	-0.142378	1.36e-12
Ppp2r2b	3.67e-16	-0.193297	1.38e-12
Gm5089	3.85e-16	0.13029	1.44e-12
Cdh2	4.53e-16	-0.0378719	1.7e-12
Kctd16	4.83e-16	-0.0123719	1.81e-12
Hsp90ab1	5.13e-16	0.136749	1.93e-12
Clybl	6.48e-16	0.140086	2.43e-12
Grk3	6.54e-16	-0.054471	2.46e-12
Dkk3	6.95e-16	0.133681	2.61e-12
Acot11	6.97e-16	-0.223149	2.62e-12
Dock1	7.63e-16	-0.0362329	2.86e-12
Fbxl16	7.65e-16	0.198253	2.87e-12
Ubb	7.78e-16	0.132177	2.92e-12
Spire1	8.04e-16	-0.150965	3.02e-12
Tmtc2	8.38e-16	-0.245214	3.15e-12
Sox5	9.99e-16	-0.0502251	3.75e-12
Nfkb2	1e-15	0.204453	3.75e-12
Sfxn5	1.04e-15	0.0247132	3.92e-12
Nme7	1.1e-15	0.0661582	4.11e-12
4930488L21Rik	1.22e-15	0.149214	4.6e-12
Paip2b	1.29e-15	-0.336178	4.85e-12
Capn2	1.37e-15	0.0563128	5.13e-12
Clmn	1.41e-15	0.0158024	5.28e-12
Gm35552	1.43e-15	0.252383	5.37e-12
Eef1a1	1.44e-15	0.21152	5.39e-12
Pantr1	1.75e-15	0.18714	6.58e-12
Gramd3	1.79e-15	0.091361	6.71e-12
Ntrk2	1.85e-15	-0.178971	6.93e-12
Mpp6	1.96e-15	-0.221842	7.35e-12
Gnb1	2.11e-15	0.146211	7.91e-12
Slc6a1	2.43e-15	-0.0418194	9.14e-12
Igsf8	2.57e-15	-0.210497	9.64e-12
Slc24a2	2.58e-15	0.0350207	9.68e-12
Cnksr2	2.83e-15	0.0428879	1.06e-11
Cspg5	2.83e-15	0.146353	1.06e-11
Htra1	2.86e-15	-0.128489	1.07e-11
Ralyl	2.91e-15	0.160965	1.09e-11
Acsl3	3.51e-15	-0.109161	1.32e-11
Scg3	3.72e-15	0.13685	1.39e-11
Ahcyl1	4.38e-15	-0.182109	1.64e-11
Thrb	4.86e-15	-0.172101	1.82e-11
Larp1	5.58e-15	-0.156632	2.1e-11
Pygb	6.49e-15	-0.0155134	2.44e-11
Mast4	6.76e-15	-0.0454621	2.54e-11
Fut9	7.66e-15	-0.11316	2.88e-11
Ddah1	8.86e-15	-0.142641	3.33e-11
Atp13a4	9.01e-15	-0.124194	3.38e-11
Stmn3	9.97e-15	0.226214	3.74e-11
Gng12	1.09e-14	-0.0301697	4.11e-11
Cdh10	1.51e-14	-0.0608832	5.66e-11
Kank1	1.52e-14	-0.216501	5.7e-11
Mmd2	1.53e-14	-0.0442574	5.75e-11
S1pr1	1.68e-14	0.00265759	6.32e-11
Tspan5	1.82e-14	-0.253801	6.85e-11
Actg1	1.84e-14	0.184273	6.9e-11
Gm11146	1.87e-14	-0.0965778	7.03e-11
Myo6	1.92e-14	0.0240784	7.2e-11
Cyfip2	1.95e-14	0.161639	7.31e-11
Schip1	1.97e-14	-0.0395403	7.38e-11
Kif1b	2.1e-14	-0.0715976	7.9e-11
Gk	2.2e-14	-0.00560729	8.27e-11
Gm6145	2.21e-14	0.0114462	8.31e-11
Adk	2.45e-14	-0.0959177	9.18e-11
Slc4a4	2.47e-14	-0.152645	9.26e-11
Irak2	2.51e-14	-0.0158832	9.41e-11
Gli3	2.71e-14	0.0847656	1.02e-10
Fgfr1	2.78e-14	0.00363098	1.04e-10
Insyn2a	2.86e-14	-0.104669	1.07e-10
Appl2	2.95e-14	0.0382349	1.11e-10
Dennd1a	2.96e-14	0.0835379	1.11e-10
Camk2b	2.97e-14	0.257693	1.11e-10
Carmil1	3e-14	-0.144322	1.13e-10
Nwd1	4.2e-14	-0.0661319	1.58e-10
Kif5a	4.78e-14	0.186219	1.8e-10
Chchd10	5.1e-14	0.106849	1.92e-10
Hpcal4	5.16e-14	0.172409	1.94e-10
Tsc22d4	5.28e-14	-0.141906	1.98e-10
Rfx3	5.35e-14	-0.0402534	2.01e-10
Rab2a	5.76e-14	0.0459265	2.16e-10
Fat3	5.85e-14	-0.186263	2.19e-10
Gm31356	5.88e-14	0.0224243	2.21e-10
Ralbp1	6.27e-14	-0.196262	2.35e-10
Celf4	6.6e-14	0.0808478	2.48e-10
Limch1	7.38e-14	-0.0922238	2.77e-10
Cdk8	8.04e-14	-0.00907224	3.02e-10
Crebbp	8.14e-14	-0.152462	3.05e-10
Rmst	8.27e-14	-0.0924303	3.11e-10
Ryr2	8.51e-14	0.0811592	3.19e-10
Fads2	9.42e-14	-0.116114	3.54e-10
Hdac4	9.63e-14	-0.122797	3.62e-10
Sycp2	9.85e-14	0.159153	3.7e-10
Rfx4	1.02e-13	-0.0515854	3.84e-10
Atp5b	1.14e-13	0.0111039	4.27e-10
Rbm25	1.15e-13	0.0925412	4.34e-10
Sumo1	1.18e-13	-0.0335397	4.43e-10
Pard3b	1.18e-13	-0.0449638	4.45e-10
Tead1	1.27e-13	-0.0209885	4.75e-10
Gm13872	1.27e-13	-0.100498	4.76e-10
Hnrnpa2b1	1.32e-13	-0.0510816	4.94e-10
Serinc1	1.42e-13	0.0929415	5.35e-10
Tuba1b	1.45e-13	0.203898	5.45e-10
Clu	1.56e-13	0.100683	5.85e-10
Atp6v0c	1.67e-13	0.0792839	6.28e-10
Vcl	1.7e-13	-0.124481	6.38e-10
Fam20a	1.74e-13	-0.154459	6.54e-10
Zhx2	1.78e-13	-0.107323	6.7e-10
Abr	2.03e-13	-0.132662	7.64e-10
Ngef	2.09e-13	0.113189	7.86e-10
Aox1	2.11e-13	0.122805	7.92e-10
Clasp2	2.17e-13	-0.0606902	8.13e-10
Kansl1	2.27e-13	-0.102062	8.54e-10
Rgma	2.68e-13	-0.0298621	1.01e-09
Ncoa1	2.83e-13	-0.124429	1.06e-09
Cdh20	2.92e-13	-0.142905	1.09e-09
Lypd6	3.35e-13	0.06818	1.26e-09
Lrp4	3.54e-13	0.081227	1.33e-09
Tbl1x	3.57e-13	-0.0205019	1.34e-09
Plekhg1	3.64e-13	-0.0214405	1.37e-09
Ccdc141	3.75e-13	0.0143608	1.41e-09
Rapgef3	3.76e-13	-0.131755	1.41e-09
Chst2	3.83e-13	0.155888	1.44e-09
Arhgef4	3.84e-13	-0.165638	1.44e-09
Arpp21	3.98e-13	-0.0107819	1.49e-09
Fgf12	3.98e-13	0.0705695	1.49e-09
Tox	4.01e-13	-0.110305	1.51e-09
Ckb	4.03e-13	0.0984396	1.51e-09
Kcnh7	4.12e-13	-0.0279475	1.55e-09
Pcp4	4.24e-13	0.171256	1.59e-09
Xpr1	4.29e-13	-0.160267	1.61e-09
Eif1	4.35e-13	0.177015	1.63e-09
Grin2a	4.52e-13	0.11428	1.7e-09
Rbm39	4.83e-13	0.0618753	1.81e-09
Sat1	5.38e-13	-0.025454	2.02e-09
Grin2c	5.61e-13	0.0442485	2.11e-09
Itch	5.8e-13	-0.0808592	2.18e-09
Tubb2a	6.53e-13	0.161147	2.45e-09
Unc13c	6.76e-13	0.230847	2.54e-09
Gm20646	6.78e-13	0.0750292	2.55e-09
Arhgap5	6.99e-13	0.0929766	2.62e-09
Prex1	7.12e-13	0.0150278	2.67e-09
Lgr4	7.61e-13	0.0142439	2.86e-09
Jmjd1c	8.56e-13	-0.179522	3.21e-09
Mt3	8.62e-13	0.183448	3.24e-09
Adam23	8.68e-13	0.116892	3.26e-09
Itsn1	9.06e-13	-0.156455	3.4e-09
Ank3	9.07e-13	0.102123	3.4e-09
Ly6h	1.06e-12	0.13141	3.97e-09
Chd3	1.06e-12	0.218539	3.97e-09
9430041J12Rik	1.11e-12	-0.0773786	4.18e-09
C1qtnf4	1.14e-12	0.134437	4.27e-09
Phactr3	1.15e-12	-0.0087397	4.32e-09
Sv2b	1.21e-12	0.143162	4.54e-09
Zeb1	1.32e-12	-0.0371383	4.96e-09
Enah	1.35e-12	-0.119113	5.07e-09
Pou2f1	1.38e-12	0.022851	5.18e-09
Atf7	1.4e-12	-0.0935211	5.25e-09
Mras	1.52e-12	0.0116907	5.72e-09
Gpd2	1.61e-12	-0.139041	6.05e-09
Trpm3	1.64e-12	-0.199868	6.17e-09
St3gal4	1.69e-12	-0.0190353	6.33e-09
Prkd1	1.79e-12	-0.0777031	6.72e-09
9330159F19Rik	1.83e-12	-0.148981	6.85e-09
Ogt	1.86e-12	0.0400682	6.98e-09
Fgd6	1.89e-12	-0.0200867	7.1e-09
Zeb2	1.9e-12	0.0079372	7.14e-09
Camk2g	1.93e-12	-0.0638484	7.26e-09
Dpp6	2.16e-12	0.11517	8.11e-09
Fermt2	2.18e-12	0.0681844	8.19e-09
Smurf2	2.27e-12	0.0223901	8.53e-09
Arap2	2.37e-12	-0.124201	8.89e-09
Myo10	2.51e-12	-0.0466634	9.44e-09
Prpf4b	2.56e-12	-0.12747	9.61e-09
Dcc	2.82e-12	0.254957	1.06e-08
Gnas	2.95e-12	0.00122471	1.11e-08
Atp1a2	2.99e-12	-0.0619583	1.12e-08
Smarca2	3.01e-12	-0.0334124	1.13e-08
Dio2	3.01e-12	-0.00402418	1.13e-08
Ncam1	3.15e-12	-0.114654	1.18e-08
Acp1	3.17e-12	0.204406	1.19e-08
Lrrc7	3.18e-12	0.0291235	1.19e-08
Calm3	3.29e-12	0.149017	1.23e-08
Ppp3ca	3.4e-12	0.00998904	1.28e-08
Ankrd6	3.48e-12	-0.100508	1.3e-08
Maml2	3.54e-12	-0.0793025	1.33e-08
Rbfox3	3.54e-12	0.15509	1.33e-08
Xylt1	3.7e-12	-0.133076	1.39e-08
Lpp	3.79e-12	-0.05686	1.42e-08
Ccnd3	3.87e-12	-0.172283	1.45e-08
Ndufa4	3.87e-12	0.156796	1.45e-08
Map4k4	4.1e-12	0.0113915	1.54e-08
Spop	4.27e-12	0.115931	1.6e-08
Nedd4	4.28e-12	-0.0283533	1.61e-08
Slc7a10	4.31e-12	-0.0524993	1.62e-08
Tle4	4.35e-12	0.00587236	1.63e-08
Prkcb	4.57e-12	0.146145	1.72e-08
Adgrl1	4.61e-12	-0.0533097	1.73e-08
Atp1b1	4.67e-12	0.0588738	1.75e-08
Cmss1	4.82e-12	0.0280875	1.81e-08
Lmo4	5.01e-12	0.147652	1.88e-08
Ubc	5.06e-12	0.236237	1.9e-08
Arhgef26	5.23e-12	-0.111791	1.96e-08
Prdx6	5.27e-12	-0.0510997	1.98e-08
Map1a	5.27e-12	0.210518	1.98e-08
Susd6	5.43e-12	-0.125275	2.04e-08
C1ql3	5.61e-12	0.146468	2.11e-08
Foxn3	5.79e-12	-0.120604	2.17e-08
Ephb1	5.81e-12	0.108675	2.18e-08
Pcdh10	5.98e-12	0.086812	2.24e-08
Cdc37l1	6.03e-12	-0.133493	2.26e-08
Cadps	6.18e-12	0.0813386	2.32e-08
Arhgef12	6.34e-12	0.0617397	2.38e-08
Erbb4	6.76e-12	-0.407083	2.54e-08
Brd9	6.78e-12	-0.148731	2.55e-08
Gldc	7.03e-12	0.0844982	2.64e-08
Ston2	7.42e-12	-0.123905	2.79e-08
Kansl1l	7.63e-12	-0.0866077	2.86e-08
Sgip1	7.83e-12	0.1299	2.94e-08
Dclk1	8.99e-12	0.0737335	3.37e-08
Eps8	9.91e-12	-0.136957	3.72e-08
Gria3	1.04e-11	-0.0207593	3.89e-08
Pgm1	1.04e-11	-0.112223	3.9e-08
Astn1	1.04e-11	-0.126061	3.9e-08
Trak1	1.07e-11	-0.144629	4e-08
Rsrc1	1.09e-11	-0.0128543	4.11e-08
Egfros	1.15e-11	-0.215449	4.32e-08
Utrn	1.27e-11	-0.0543828	4.76e-08
Tuba4a	1.31e-11	0.220591	4.91e-08
Tnfrsf19	1.32e-11	0.151926	4.97e-08
Crtc3	1.34e-11	-0.164153	5.03e-08
Gpam	1.38e-11	0.0281896	5.19e-08
Kcnn3	1.4e-11	-0.0775188	5.27e-08
Cecr2	1.41e-11	0.0562259	5.3e-08
Raf1	1.42e-11	-0.139085	5.32e-08
Arhgef10l	1.44e-11	0.0746151	5.42e-08
Pde8b	1.46e-11	-0.0640309	5.49e-08
B930095G15Rik	1.47e-11	-0.0038012	5.51e-08
Grik1	1.55e-11	0.23915	5.81e-08
Tjp1	1.62e-11	-0.136518	6.06e-08
Abca1	1.62e-11	0.0320992	6.09e-08
Zfp521	1.63e-11	-0.135216	6.12e-08
Csgalnact1	1.73e-11	-0.133295	6.49e-08
Srsf5	1.75e-11	-0.0293325	6.58e-08
Mfn1	1.78e-11	-0.0417077	6.68e-08
Wasf3	1.79e-11	0.0631023	6.71e-08
Ntsr2	1.8e-11	0.0210337	6.76e-08
Map1b	1.92e-11	0.12184	7.2e-08
Ptpn4	1.92e-11	-0.0454509	7.21e-08
Hepacam	1.93e-11	-0.0490306	7.24e-08
Cbx5	2.02e-11	-0.06078	7.59e-08
Npepps	2.17e-11	0.0173636	8.14e-08
Cfap20	2.2e-11	0.120503	8.27e-08
Gpr37l1	2.2e-11	-0.0113812	8.27e-08
Usp54	2.22e-11	0.0582538	8.34e-08
Aplp1	2.27e-11	0.092371	8.53e-08
Cacna2d1	2.29e-11	0.0304487	8.6e-08
Rtn4	2.4e-11	0.137063	9.02e-08
Itih3	2.6e-11	-0.288049	9.77e-08
Calm2	2.69e-11	0.0648043	1.01e-07
Ndufa3	3e-11	0.230637	1.13e-07
Cox6a1	3.07e-11	0.159389	1.15e-07
Vegfa	3.15e-11	-0.010707	1.18e-07
Mef2c	3.17e-11	0.0823781	1.19e-07
Ubr5	3.35e-11	-0.115378	1.26e-07
Thy1	3.46e-11	0.118484	1.3e-07
Trim9	3.62e-11	-0.0664627	1.36e-07
Lars2	3.64e-11	0.166138	1.36e-07
Nebl	3.86e-11	-0.135767	1.45e-07
Cplx2	4.04e-11	0.193183	1.52e-07
Gli2	4.35e-11	-0.0679039	1.63e-07
Fam168a	4.63e-11	-0.0585345	1.74e-07
Mapk10	4.67e-11	-0.163942	1.75e-07
Znrf3	4.79e-11	-0.0712373	1.8e-07
Grm5	4.87e-11	0.011501	1.83e-07
Bach2	5.12e-11	0.0361842	1.92e-07
Zfp532	5.39e-11	-0.0231641	2.02e-07
Ddhd1	5.41e-11	0.0833452	2.03e-07
Atl2	5.55e-11	-0.00298241	2.08e-07
Asrgl1	5.62e-11	0.0251823	2.11e-07
Eps15	5.65e-11	0.0405434	2.12e-07
Samd12	5.66e-11	0.00217242	2.13e-07
Rtn3	5.72e-11	0.0177424	2.15e-07
Egfr	5.78e-11	-0.0733538	2.17e-07
Wwc1	6.14e-11	0.0735525	2.3e-07
Rere	6.27e-11	-0.182721	2.36e-07
Shc3	6.31e-11	-0.0541215	2.37e-07
Stard13	6.34e-11	-0.148355	2.38e-07
Etv6	6.39e-11	-0.171934	2.4e-07
Sptbn1	6.42e-11	0.0380361	2.41e-07
Gsap	6.56e-11	0.0920021	2.46e-07
Ywhae	6.59e-11	0.0298202	2.48e-07
Lrch3	6.74e-11	-0.175863	2.53e-07
Cacnb4	6.78e-11	0.104238	2.54e-07
Klf12	6.81e-11	-0.0709063	2.56e-07
Zfp608	7.07e-11	0.121383	2.65e-07
Itpkb	7.09e-11	-0.227952	2.66e-07
Fam107a	7.15e-11	-0.0436349	2.68e-07
Slc27a1	7.17e-11	-0.0243614	2.69e-07
Fam228b	7.67e-11	0.0143353	2.88e-07
Pitpnc1	7.9e-11	-0.14362	2.97e-07
Ccdc88a	8.4e-11	-0.0878393	3.15e-07
Mbnl1	8.45e-11	0.124665	3.17e-07
Mcc	8.49e-11	-0.171744	3.19e-07
Aco2	8.51e-11	-0.00288049	3.19e-07
Atp5g2	9.09e-11	0.142836	3.41e-07
Atp5k	9.31e-11	0.137931	3.5e-07
Plcb4	9.4e-11	-0.12583	3.53e-07
Nckap1	9.92e-11	0.00163368	3.72e-07
Chd6	9.95e-11	-0.0432859	3.73e-07
Tprkb	1.02e-10	0.0592576	3.82e-07
Tcf7l1	1.02e-10	-0.180733	3.84e-07
Rabep1	1.04e-10	0.0721666	3.9e-07
Fars2	1.04e-10	0.0994081	3.91e-07
Scn1b	1.05e-10	0.230616	3.96e-07
Phkb	1.07e-10	-0.00573905	4e-07
Itga6	1.1e-10	-0.0105871	4.14e-07
Rin2	1.15e-10	-0.127167	4.31e-07
Atad2b	1.17e-10	0.00500581	4.37e-07
Grin1	1.19e-10	0.0382414	4.48e-07
Neo1	1.2e-10	0.0140127	4.49e-07
Pax6	1.2e-10	0.163962	4.5e-07
Map2k6	1.21e-10	-0.0535233	4.54e-07
Lrrc4c	1.22e-10	-0.195387	4.59e-07
Snca	1.23e-10	0.223915	4.6e-07
Son	1.29e-10	-0.0744405	4.84e-07
Gm40578	1.32e-10	0.0581147	4.95e-07
Ctso	1.32e-10	0.195192	4.97e-07
Cachd1	1.33e-10	-0.131126	4.98e-07
Usp6nl	1.36e-10	-0.00167114	5.11e-07
Arhgef11	1.37e-10	-0.0837304	5.13e-07
Gabbr1	1.37e-10	-0.000893736	5.13e-07
Lyrm4	1.39e-10	0.0941062	5.2e-07
Hip1	1.39e-10	-0.137961	5.22e-07
Dpysl2	1.49e-10	0.156617	5.58e-07
Timp3	1.52e-10	0.161389	5.71e-07
Malat1	1.53e-10	-0.0802799	5.76e-07
Ldhb	1.56e-10	0.131369	5.84e-07
Fmn2	1.59e-10	-0.0279136	5.95e-07
Mllt10	1.6e-10	-0.0505782	6e-07
Pkm	1.71e-10	0.0766194	6.44e-07
Utp14b	1.73e-10	-0.0139459	6.48e-07
Brip1os	1.75e-10	-0.123148	6.57e-07
Mir124a-1hg	1.78e-10	0.00315597	6.67e-07
Tnrc6a	1.85e-10	0.00987371	6.93e-07
Myo18a	1.87e-10	-0.0300282	7.01e-07
Zmiz1	1.91e-10	-0.10135	7.18e-07
Rftn2	2e-10	0.10775	7.52e-07
Itm2b	2e-10	0.0847481	7.52e-07
Fnbp1	2e-10	0.0142926	7.53e-07
Acsl6	2.02e-10	0.030501	7.57e-07
Sertad2	2.06e-10	-0.119163	7.73e-07
Sdc2	2.18e-10	-0.124863	8.17e-07
Slc1a3	2.21e-10	0.118389	8.31e-07
Nr3c2	2.26e-10	-0.0993776	8.49e-07
Gsk3b	2.32e-10	-0.151527	8.71e-07
Bcl2	2.46e-10	-0.113737	9.24e-07
Spred1	2.47e-10	-0.0857928	9.28e-07
Zfp207	2.52e-10	-0.132449	9.48e-07
Atp5md	2.54e-10	0.152661	9.53e-07
Lix1	2.55e-10	0.00438327	9.57e-07
Rab10	2.59e-10	-0.0106272	9.72e-07
Arf3	2.61e-10	0.132552	9.8e-07
Tuba1a	2.72e-10	0.115461	1.02e-06
Rrbp1	2.81e-10	-0.148026	1.06e-06
Frmpd1	2.87e-10	-0.163466	1.08e-06
Acap2	2.93e-10	-0.20497	1.1e-06
Mbnl2	2.96e-10	-0.0380584	1.11e-06
Caskin1	2.97e-10	-0.0643346	1.11e-06
Kmt2c	3e-10	-0.0555377	1.13e-06
Cdc73	3.21e-10	-0.0436984	1.21e-06
Il18	3.28e-10	0.0322102	1.23e-06
Ash1l	3.32e-10	-0.0496055	1.25e-06
Neat1	3.37e-10	-0.0124663	1.26e-06
Garem1	3.47e-10	-0.0450171	1.3e-06
Tef	3.5e-10	-0.0668164	1.31e-06
Mtss2	3.5e-10	0.088854	1.31e-06
Kcnd2	3.51e-10	-0.338406	1.32e-06
Tbl1xr1	3.63e-10	0.0721877	1.36e-06
Epb41l2	3.93e-10	-0.0706061	1.48e-06
Atxn7	3.97e-10	-0.0212578	1.49e-06
Slc7a2	4.09e-10	-0.1283	1.54e-06
Cldn10	4.18e-10	0.139295	1.57e-06
Gm26703	4.21e-10	-0.113631	1.58e-06
Hlf	4.3e-10	0.0562416	1.62e-06
Nt5c2	4.4e-10	-0.0630856	1.65e-06
Arhgef19	4.43e-10	-0.0515834	1.66e-06
Ate1	4.57e-10	0.0534529	1.72e-06
Mical2	4.73e-10	-1.23e-05	1.78e-06
Fggy	4.84e-10	0.0821074	1.82e-06
Slc25a4	4.91e-10	0.105832	1.84e-06
Mapt	4.92e-10	0.139743	1.85e-06
Rbm26	4.95e-10	0.0336224	1.86e-06
Hspa8	5.28e-10	0.0756234	1.98e-06
4930402H24Rik	5.31e-10	0.0596219	1.99e-06
Irf2	5.33e-10	-0.136318	2e-06
Wnk1	5.35e-10	0.0466086	2.01e-06
Nf1	5.54e-10	0.0232041	2.08e-06
Gm13110	5.56e-10	0.0564421	2.09e-06
Phlpp1	5.61e-10	-0.00583082	2.11e-06
Acss1	5.72e-10	0.040403	2.15e-06
Tle1	5.9e-10	0.0489448	2.21e-06
Usp34	5.94e-10	0.0166104	2.23e-06
Ckap5	6.15e-10	0.0775295	2.31e-06
Trappc9	6.16e-10	-0.0805318	2.31e-06
Pced1b	6.36e-10	-0.0477441	2.39e-06
Map4	6.45e-10	0.027369	2.42e-06
Megf10	6.45e-10	-0.0706807	2.42e-06
Alpk1	6.47e-10	-0.0230768	2.43e-06
Nkx2-2os	6.62e-10	-0.0705216	2.48e-06
Tnrc6b	6.65e-10	-0.0148746	2.5e-06
Mpped2	6.65e-10	0.170213	2.5e-06
Tcf25	6.72e-10	-0.00498454	2.52e-06
Nr2e1	6.72e-10	0.0380977	2.52e-06
Kdm5a	6.89e-10	0.00035091	2.59e-06
Gstm5	6.91e-10	0.1347	2.59e-06
Celrr	6.91e-10	0.00882766	2.59e-06
Atp5e	7e-10	0.151584	2.63e-06
Cyp2j9	7.11e-10	-0.136443	2.67e-06
Cacna1e	7.18e-10	-0.0306654	2.7e-06
Pafah1b1	7.23e-10	-0.0430033	2.71e-06
Aldoc	7.32e-10	-0.010177	2.75e-06
Gm15601	7.39e-10	-0.0493695	2.77e-06
Gm26843	7.41e-10	0.0663992	2.78e-06
Klf9	7.79e-10	-0.100794	2.92e-06
Kat6a	7.82e-10	-0.0503013	2.94e-06
Etv5	7.82e-10	0.102171	2.94e-06
Lama3	8.03e-10	0.165602	3.01e-06
Atp2a2	8.17e-10	-0.116181	3.07e-06
Stmn1	8.17e-10	0.110045	3.07e-06
Hipk2	8.18e-10	-0.0847847	3.07e-06
Dzip1l	8.19e-10	-0.11607	3.08e-06
Stag2	8.45e-10	-0.00455825	3.17e-06
Id4	8.52e-10	0.0483016	3.2e-06
Eya1	8.61e-10	0.0105736	3.23e-06
Mgat5	8.89e-10	0.0154078	3.34e-06
Mgll	8.97e-10	0.104633	3.37e-06
Prrx1	8.98e-10	-0.12738	3.37e-06
Ppp2r5a	9.08e-10	-0.0430655	3.41e-06
Nrf1	9.33e-10	-0.0490083	3.5e-06
Ddo	9.34e-10	0.0514333	3.51e-06
Cbs	9.58e-10	0.0281543	3.6e-06
Grin2b	9.63e-10	-0.0415179	3.62e-06
Cox7a2	9.65e-10	0.200966	3.62e-06
Ttc28	9.69e-10	-0.0397177	3.64e-06
Car10	9.81e-10	-0.232834	3.68e-06
Phf20l1	1.01e-09	-0.0491304	3.8e-06
Syne1	1.05e-09	-0.000505413	3.92e-06
App	1.08e-09	0.0899433	4.04e-06
Dyrk1a	1.09e-09	-0.0196671	4.09e-06
Map1lc3a	1.1e-09	0.184584	4.11e-06
Srpk2	1.12e-09	0.0355143	4.2e-06
Ppp1r9b	1.13e-09	0.122983	4.25e-06
Ezr	1.14e-09	0.0262222	4.28e-06
Apba2	1.16e-09	-0.121101	4.36e-06
Uqcr11	1.17e-09	0.14724	4.37e-06
Slc30a10	1.17e-09	0.108475	4.38e-06
Tmem164	1.21e-09	-0.118264	4.52e-06
Kcmf1	1.21e-09	0.0295972	4.54e-06
Etnppl	1.22e-09	-0.24894	4.58e-06
Tmcc1	1.23e-09	-0.0694461	4.61e-06
Fut8	1.23e-09	-0.0529061	4.62e-06
Snrpn	1.24e-09	0.196555	4.65e-06
Ptprz1	1.26e-09	-0.00123913	4.74e-06
Gsdme	1.29e-09	-0.206985	4.85e-06
Ap3m1	1.35e-09	0.0528173	5.06e-06
Eva1a	1.35e-09	-0.139919	5.07e-06
Sh3pxd2b	1.35e-09	-0.122666	5.07e-06
Bcar3	1.37e-09	-0.0557905	5.14e-06
Glud1	1.37e-09	0.0556434	5.14e-06
Arnt2	1.38e-09	-0.0337453	5.17e-06
4930544I03Rik	1.46e-09	0.131963	5.48e-06
Cdk19	1.46e-09	-0.126264	5.49e-06
Nrcam	1.53e-09	-0.0551738	5.74e-06
Atp5mpl	1.58e-09	0.192636	5.94e-06
Nptxr	1.6e-09	0.0895658	6e-06
Nsmf	1.6e-09	0.110038	6e-06
Pibf1	1.61e-09	-0.0677982	6.05e-06
Tnfaip8	1.62e-09	-0.0606735	6.07e-06
Rnf180	1.69e-09	-0.000598241	6.36e-06
Peli2	1.7e-09	-0.0137811	6.39e-06
Ankrd11	1.72e-09	-0.0795247	6.47e-06
Top1	1.75e-09	-0.159897	6.57e-06
Gjb6	1.76e-09	-0.117512	6.62e-06
Cdk12	1.87e-09	0.116577	7.01e-06
Tox2	2.01e-09	-0.104147	7.54e-06
Cuedc1	2.06e-09	-0.0564275	7.73e-06
Hnrnpa3	2.07e-09	-0.0935469	7.76e-06
Vwa8	2.09e-09	0.053688	7.84e-06
Dab1	2.12e-09	0.136224	7.97e-06
Ttc3	2.15e-09	0.0406932	8.08e-06
Sptbn2	2.19e-09	0.150113	8.22e-06
Rnf144a	2.19e-09	-0.0390346	8.24e-06
9630014M24Rik	2.22e-09	0.103642	8.33e-06
Chchd2	2.24e-09	0.192759	8.41e-06
Apc	2.27e-09	-0.0324676	8.52e-06
Sybu	2.31e-09	0.0997075	8.67e-06
Gm13187	2.32e-09	0.104895	8.7e-06
Vav3	2.39e-09	-0.117109	8.99e-06
Mxi1	2.4e-09	-0.0971768	9.01e-06
Acox1	2.44e-09	0.10341	9.15e-06
Vamp2	2.46e-09	0.118286	9.23e-06
Lrig1	2.47e-09	-0.213856	9.26e-06
Gm11713	2.54e-09	-0.195898	9.55e-06
Aldh7a1	2.58e-09	0.0708288	9.68e-06
Pdcd4	2.59e-09	0.11419	9.73e-06
Akt3	2.6e-09	0.0101035	9.75e-06
Plcd4	2.71e-09	-0.123353	1.02e-05
Pabpn1	2.76e-09	0.05709	1.04e-05
Pum1	2.77e-09	-0.0470609	1.04e-05
Slc38a3	2.78e-09	0.0409201	1.05e-05
Homer1	2.8e-09	-0.00788013	1.05e-05
Csdc2	2.83e-09	0.0981167	1.06e-05
Oxr1	2.84e-09	0.00104408	1.07e-05
Cul3	2.84e-09	0.00827228	1.07e-05
Ptk2	2.88e-09	-0.0486614	1.08e-05
Hdac9	2.93e-09	0.129606	1.1e-05
Setd5	3.08e-09	-0.0537483	1.16e-05
Crlf3	3.1e-09	-0.0490038	1.16e-05
Bmpr2	3.11e-09	-0.0174765	1.17e-05
Magi1	3.11e-09	-0.0874938	1.17e-05
Ywhag	3.13e-09	0.184945	1.17e-05
Gm9968	3.18e-09	0.0720596	1.2e-05
Nfat5	3.19e-09	-0.0226244	1.2e-05
Rasa2	3.22e-09	0.0953786	1.21e-05
Tiparp	3.28e-09	-0.148199	1.23e-05
Adcy8	3.32e-09	-0.249194	1.25e-05
Nfyc	3.35e-09	-0.0807728	1.26e-05
Tlk2	3.37e-09	-0.059528	1.26e-05
Tubb5	3.38e-09	0.135993	1.27e-05
Nckap5	3.44e-09	0.0184409	1.29e-05
Insr	3.47e-09	-0.0477529	1.3e-05
Purb	3.51e-09	0.138091	1.32e-05
Rbfox1	3.64e-09	0.362053	1.37e-05
Psd3	3.68e-09	-0.0162849	1.38e-05
Gm14858	3.72e-09	0.0454255	1.4e-05
Srek1	3.78e-09	0.133066	1.42e-05
Epha6	3.97e-09	-0.00114009	1.49e-05
Rian	4.01e-09	0.0365459	1.5e-05
Kcna2	4.15e-09	0.205592	1.56e-05
Atp5j2	4.36e-09	0.0875543	1.64e-05
Dbi	4.36e-09	0.0976044	1.64e-05
Efr3b	4.37e-09	-0.109366	1.64e-05
Tmcc3	4.42e-09	-0.186244	1.66e-05
A830019P07Rik	4.58e-09	0.00414416	1.72e-05
Vgll4	4.64e-09	-0.0655775	1.74e-05
Grm3	4.68e-09	0.162823	1.76e-05
Ptprm	4.69e-09	-0.061413	1.76e-05
Mkln1	4.69e-09	-0.0757527	1.76e-05
Fam171b	4.74e-09	-0.0686093	1.78e-05
Zc3h7b	4.77e-09	0.143663	1.79e-05
Ndufa5	4.8e-09	0.117815	1.8e-05
Gabbr2	4.99e-09	-0.129714	1.87e-05
Sntg1	5.05e-09	0.00863327	1.9e-05
Chchd3	5.15e-09	-0.108559	1.93e-05
Epc1	5.18e-09	-0.0473135	1.94e-05
Vti1a	5.22e-09	-0.0277487	1.96e-05
Erc1	5.4e-09	-0.0809516	2.03e-05
Anks1b	5.42e-09	0.231447	2.04e-05
Luc7l2	5.59e-09	0.0445096	2.1e-05
Phf14	5.61e-09	0.0494372	2.11e-05
Stmn2	5.67e-09	0.128985	2.13e-05
Tsc22d3	5.74e-09	-0.155858	2.16e-05
Atxn2	5.79e-09	-0.0300345	2.17e-05
Mir9-3hg	6.09e-09	0.127873	2.29e-05
Pid1	6.15e-09	-0.0755536	2.31e-05
Desi2	6.18e-09	-0.10912	2.32e-05
Ago2	6.18e-09	-0.134477	2.32e-05
Ablim1	6.29e-09	-0.0638086	2.36e-05
Dynll2	6.37e-09	0.177819	2.39e-05
Mapk1	6.7e-09	0.0813115	2.51e-05
Gm973	6.73e-09	-0.0674477	2.53e-05
Nudcd3	6.99e-09	-0.160644	2.62e-05
2610035D17Rik	7.11e-09	-0.167323	2.67e-05
Prnp	7.13e-09	0.0449712	2.68e-05
Ralgapa1	7.14e-09	0.01079	2.68e-05
Leng8	7.29e-09	-0.0228874	2.74e-05
Atp5g1	7.43e-09	0.183076	2.79e-05
Rasl10b	7.43e-09	0.154156	2.79e-05
Azin1	7.65e-09	-0.136988	2.87e-05
Fam184a	7.68e-09	-0.113936	2.88e-05
Gm12709	7.81e-09	0.146453	2.93e-05
Rab31	7.82e-09	-0.0112109	2.94e-05
Farp1	7.86e-09	-0.0425941	2.95e-05
Adhfe1	7.96e-09	-0.0105188	2.99e-05
Gfra1	8.27e-09	0.112851	3.1e-05
Sec62	8.73e-09	0.0449754	3.28e-05
Gm45025	8.89e-09	-0.198971	3.34e-05
Tet2	8.93e-09	0.000702348	3.35e-05
Adcyap1r1	9.07e-09	-0.118115	3.41e-05
9330188P03Rik	9.25e-09	0.0400336	3.47e-05
Nsmce2	9.39e-09	-0.00850696	3.53e-05
Slc22a17	9.82e-09	0.055149	3.69e-05
Cfl1	9.85e-09	0.134527	3.7e-05
Rcan2	1e-08	-0.0238038	3.75e-05
Srgap1	1.06e-08	-0.185022	3.97e-05
Sec61a1	1.06e-08	0.089055	3.99e-05
Adgrl3	1.08e-08	-0.130613	4.07e-05
Gabrb3	1.11e-08	0.0344115	4.17e-05
Kidins220	1.12e-08	0.0536149	4.21e-05
E130114P18Rik	1.12e-08	0.125401	4.21e-05
Bmpr1a	1.13e-08	-0.0201032	4.23e-05
Gm9750	1.14e-08	0.0272634	4.27e-05
Dpf3	1.14e-08	-0.0972898	4.29e-05
Tspan7	1.16e-08	0.0496982	4.37e-05
Phf20	1.17e-08	-0.0128727	4.4e-05
Pja2	1.18e-08	0.109309	4.43e-05
Spon1	1.19e-08	-0.216913	4.48e-05
Gnao1	1.2e-08	0.0723437	4.5e-05
Fto	1.25e-08	-0.00712551	4.69e-05
Tnik	1.28e-08	-0.0673448	4.8e-05
Prr14	1.28e-08	-0.101628	4.8e-05
Cyp7b1	1.28e-08	-0.132547	4.82e-05
Ppp2r3a	1.31e-08	-0.00709558	4.91e-05
Eef1g	1.31e-08	0.105366	4.92e-05
Gm26749	1.32e-08	-0.0650969	4.94e-05
Rnf216	1.32e-08	-0.0315861	4.96e-05
2025-09-07	1.38e-08	0.0267296	5.19e-05
Csrp1	1.41e-08	0.0318088	5.28e-05
Arl6ip1	1.45e-08	0.131848	5.44e-05
Ranbp3l	1.45e-08	0.00201825	5.45e-05
Ranbp9	1.47e-08	-0.00253057	5.5e-05
Hsp90aa1	1.52e-08	0.0119918	5.7e-05
Mat2a	1.53e-08	-0.138098	5.73e-05
Ncoa6	1.53e-08	0.0334987	5.76e-05
P4ha1	1.53e-08	-0.189974	5.76e-05
Pkn2	1.54e-08	-0.0242965	5.78e-05
Ndrg4	1.54e-08	0.074605	5.79e-05
Zzz3	1.55e-08	-0.021047	5.81e-05
Yap1	1.59e-08	-0.0113168	5.95e-05
Gna13	1.59e-08	-0.0317191	5.97e-05
Depdc5	1.63e-08	-0.121082	6.1e-05
Gpc6	1.66e-08	-0.0125825	6.25e-05
Tra2a	1.72e-08	-0.0472544	6.46e-05
Agbl4	1.8e-08	0.0224707	6.75e-05
Tom1l2	1.81e-08	-0.00635633	6.81e-05
Rasa3	1.82e-08	-0.00372022	6.84e-05
Ptpra	1.84e-08	-0.0153917	6.92e-05
Chrdl1	1.87e-08	0.0485143	7.01e-05
S100b	1.88e-08	0.0924168	7.06e-05
Srrm2	1.95e-08	-0.0197546	7.31e-05
Sirpa	1.95e-08	0.0138374	7.33e-05
Phyhipl	1.99e-08	0.0806716	7.48e-05
5031425E22Rik	2e-08	0.085242	7.51e-05
Tagln3	2.03e-08	0.0925705	7.61e-05
Lncppara	2.04e-08	0.0287431	7.66e-05
Nisch	2.08e-08	0.0663268	7.81e-05
Trps1	2.09e-08	0.024038	7.84e-05
Fgfr3	2.1e-08	-0.057518	7.89e-05
Eif2s3y	2.11e-08	0.0389822	7.93e-05
Stx16	2.19e-08	0.023347	8.2e-05
Hapln1	2.19e-08	0.106244	8.23e-05
Ssbp2	2.25e-08	-0.0385725	8.46e-05
Add3	2.26e-08	-0.00284905	8.48e-05
Sod1	2.26e-08	0.109402	8.5e-05
Grina	2.28e-08	0.0162082	8.55e-05
Krba1	2.32e-08	0.0912559	8.72e-05
Uchl1	2.32e-08	0.0830054	8.72e-05
Gm45847	2.33e-08	0.0799096	8.74e-05
Dmtf1	2.36e-08	-0.0837736	8.85e-05
Agpat5	2.37e-08	-0.0767342	8.9e-05
Cox6b1	2.38e-08	0.0916448	8.92e-05
Gnaq	2.43e-08	-0.0587589	9.12e-05
Cdr1os	2.48e-08	0.0432259	9.29e-05
Ivd	2.53e-08	-0.0823079	9.5e-05
Alcam	2.57e-08	-0.0614323	9.65e-05
Abtb2	2.58e-08	-0.108637	9.69e-05
Kat6b	2.62e-08	-0.167873	9.82e-05
Syn2	2.68e-08	-0.113702	0.000100579
Atp5h	2.69e-08	0.0617109	0.000101132
Pde7b	2.7e-08	-0.165006	0.000101502
Pcca	2.74e-08	0.0115224	0.000102727
Asic2	2.77e-08	-0.172962	0.000103945
Rims1	2.8e-08	0.0164346	0.000105167
Pld3	2.83e-08	0.0494103	0.000106204
Gm16759	2.85e-08	0.00774994	0.000106978
D130040H23Rik	3.02e-08	-0.122297	0.000113285
Rufy2	3.02e-08	-0.0793609	0.000113356
Scaf8	3.07e-08	-0.0134692	0.000115277
Abi1	3.09e-08	-0.0540402	0.000115984
Pik3ca	3.09e-08	-0.0151542	0.000116034
Bmp2k	3.09e-08	-0.00738258	0.0001161
Uqcrh	3.1e-08	0.094473	0.000116337
Faf1	3.14e-08	-0.0314533	0.000117897
Notch2	3.16e-08	-0.00166056	0.000118571
Rnasek	3.17e-08	0.107046	0.000118836
Dennd4c	3.17e-08	0.0177341	0.000118849
Tulp3	3.17e-08	-0.0566662	0.000118936
Npas3	3.19e-08	-0.0766347	0.000119814
Dmxl1	3.19e-08	-0.0919126	0.000119861
Srgap3	3.24e-08	-0.0180032	0.000121772
Ccnl2	3.27e-08	-0.114161	0.000122813
Dleu2	3.28e-08	-0.00685031	0.000122946
Glyr1	3.29e-08	0.0153399	0.000123622
Cbx6	3.29e-08	0.119668	0.00012369
Med13	3.3e-08	0.00924051	0.000123833
Leng9	3.35e-08	0.0244757	0.000125632
Abcc5	3.36e-08	-0.00971471	0.000126074
Enc1	3.41e-08	0.139347	0.00012812
Prrc2c	3.43e-08	0.011057	0.000128841
Bhlhe40	3.45e-08	0.0678983	0.000129697
Nadk2	3.46e-08	-0.0508283	0.000129919
Daam1	3.46e-08	0.0197809	0.00013007
Cry2	3.5e-08	0.0798351	0.000131318
Nrxn2	3.5e-08	-0.0198898	0.000131401
Chpt1	3.5e-08	-0.0892801	0.000131528
Abhd6	3.5e-08	0.0699359	0.000131571
Asap2	3.53e-08	-0.0123935	0.000132508
Srebf2	3.53e-08	0.0161577	0.000132517
Atp5o	3.58e-08	0.0482889	0.000134449
Celf2	3.65e-08	-0.0783206	0.000137013
Scd2	3.67e-08	-0.0891163	0.000137829
Gm28501	3.68e-08	-0.102378	0.000138264
Prkn	3.71e-08	-0.0404176	0.000139404
Skap2	3.76e-08	-0.158703	0.000141139
Sik3	3.77e-08	-0.102239	0.00014154
Sdc4	3.81e-08	-0.0670397	0.000143092
Pik3r1	3.84e-08	0.0329503	0.000144101
Ankrd28	3.85e-08	0.0496296	0.000144443
Alms1	4e-08	-0.0128206	0.000150052
Ctnna2	4.27e-08	0.0886215	0.000160155
2900076A07Rik	4.4e-08	0.0931909	0.00016512
Ppargc1a	4.56e-08	0.000404784	0.000171044
Capza2	4.6e-08	0.0770875	0.000172527
Nktr	4.6e-08	-0.0260654	0.000172571
Ppp6r3	4.62e-08	-0.0616375	0.000173286
Baz2b	4.68e-08	-0.0416497	0.000175507
Ptprn	4.69e-08	0.036774	0.000176169
Hook3	4.7e-08	0.0246333	0.0001763
Ndfip1	4.74e-08	0.0146473	0.000178037
Rab30	4.85e-08	-0.0436082	0.000181905
Rev1	4.91e-08	-0.103457	0.000184272
Chka	4.91e-08	-0.120323	0.000184394
Pde4d	4.99e-08	-0.174453	0.00018743
Klhl5	5.06e-08	-0.0272357	0.000189966
Epc2	5.07e-08	-0.13768	0.000190236
Nr1d2	5.14e-08	-0.119301	0.000192925
Fgfr2	5.15e-08	-0.159758	0.000193205
Ndufb5	5.23e-08	0.073388	0.000196363
Uqcrq	5.27e-08	0.178104	0.000197991
Ktn1	5.34e-08	-0.184037	0.000200581
Pcgf5	5.41e-08	-0.0716915	0.000202955
Top2b	5.43e-08	0.0029295	0.000203937
Sesn3	5.45e-08	-0.0158957	0.000204582
Osbpl9	5.56e-08	-0.0108951	0.0002087
Wasl	5.6e-08	-0.104381	0.000210266
Psd2	5.66e-08	-0.0878734	0.000212501
Rab3gap1	5.77e-08	-0.0271427	0.000216452
Kcnk2	5.78e-08	0.107029	0.00021715
Sorbs2os	5.79e-08	0.0738609	0.000217226
Fbxl17	5.94e-08	-0.0706576	0.000223072
Rack1	5.95e-08	0.15179	0.000223404
Zfpm2	5.97e-08	-0.0147335	0.000224096
Cd81	6.03e-08	-0.0667799	0.00022619
Rb1	6.13e-08	0.0290598	0.000230113
Tut7	6.15e-08	-0.0454771	0.000230788
Stox2	6.32e-08	-0.0519672	0.000237436
Gm31036	6.34e-08	0.092288	0.000237852
Ppfia2	6.47e-08	0.00025358	0.000242998
Ppp1r9a	6.48e-08	0.0102781	0.000243376
Dhx15	6.5e-08	-0.103972	0.000244163
Cs	6.54e-08	-0.00743234	0.000245374
Ndufb9	6.63e-08	0.114542	0.000248863
Chd8	6.63e-08	0.0677417	0.000248881
Kdm5b	6.67e-08	-0.0642418	0.000250232
Igdcc4	6.7e-08	0.0787362	0.000251674
Cd47	6.71e-08	0.0278246	0.000252035
Gm12224	6.75e-08	0.0238351	0.000253486
Emx2	6.8e-08	-0.0162987	0.000255243
Rgs20	6.88e-08	0.104617	0.000258384
Agpat3	6.9e-08	0.0603998	0.000259164
Jak1	6.96e-08	0.0490809	0.000261357
Mcu	7.13e-08	-0.0855897	0.000267596
Prdm5	7.13e-08	-0.0943379	0.000267799
Mrs2	7.14e-08	-0.0262422	0.000268205
Kifc3	7.19e-08	0.105818	0.000269954
Oaz1	7.22e-08	0.128773	0.000271191
Akap8l	7.26e-08	-0.0148356	0.000272417
Atp5l	7.28e-08	0.0907655	0.000273255
Bcl9	7.29e-08	-0.106639	0.000273629
Lrrc58	7.35e-08	-0.0417164	0.000275921
Canx	7.44e-08	0.043077	0.000279197
Wnk2	7.58e-08	0.0202377	0.000284524
Csnk1a1	7.85e-08	-0.0612882	0.000294644
Hmgn3	7.86e-08	0.0565554	0.000295211
Uqcr10	8.04e-08	0.0860035	0.000301983
Epha4	8.13e-08	-0.017706	0.000305185
Shprh	8.3e-08	0.0412162	0.000311399
Ttyh3	8.46e-08	-0.084466	0.000317491
Tspan9	8.6e-08	-0.0487345	0.000322886
Btbd7	8.62e-08	-0.128052	0.000323483
Nim1k	8.74e-08	-0.029758	0.000328231
Mitf	8.96e-08	-0.143087	0.000336448
Hnrnpm	9.03e-08	0.00929994	0.000339014
Saraf	9.15e-08	0.13618	0.000343399
Msmo1	9.2e-08	-0.0585708	0.000345284
Ecpas	9.4e-08	-0.0953017	0.000352782
Rasgrp1	9.43e-08	0.121492	0.000353867
Matr3	9.43e-08	-0.0301322	0.000354121
Snx25	9.46e-08	-0.0668757	0.000355294
Snx32	9.5e-08	0.123825	0.000356714
Ncor1	9.59e-08	-0.0331391	0.000360153
4931406C07Rik	9.76e-08	0.0925318	0.000366239
Bsn	9.8e-08	0.0855109	0.000367737
Gabarapl1	9.8e-08	0.0599763	0.000367786
Eef2	9.81e-08	0.118598	0.000368403
Slc25a23	1e-07	0.0227591	0.000375458
Atp6v1e1	1.01e-07	0.0313004	0.000379818
Ptbp2	1.02e-07	0.0321445	0.000383642
Aff1	1.02e-07	-0.098605	0.000383899
Wdr33	1.03e-07	-0.00135842	0.000388476
Nek7	1.04e-07	-0.0358494	0.000389708
Adcy2	1.04e-07	0.0150274	0.000391141
Btg1	1.05e-07	0.04888	0.000392929
Mark3	1.05e-07	-0.129544	0.000394909
Lims1	1.05e-07	-0.0424143	0.000395013
Ptpn12	1.07e-07	0.109822	0.000399858
Fhit	1.08e-07	-0.0462318	0.000406851
Rgs6	1.09e-07	-0.0189109	0.000409947
Dlg5	1.1e-07	-0.115918	0.000414673
Nfib	1.11e-07	-0.0497007	0.00041536
Hivep1	1.11e-07	0.0461099	0.000415625
Chd2	1.11e-07	-0.0326614	0.000417345
Ptprg	1.12e-07	-0.14971	0.000419253
Peak1	1.12e-07	-0.0842756	0.000421103
Ptpn9	1.13e-07	-0.0697696	0.000422355
Upf2	1.13e-07	-0.134416	0.000422557
Cnot4	1.13e-07	-0.0878213	0.0004253
Lamp2	1.15e-07	0.00831596	0.0004328
Gm26873	1.21e-07	-0.0474956	0.000453131
Mro	1.21e-07	-0.0918905	0.000455417
Zfr	1.23e-07	0.0268172	0.000460226
Atp6v1a	1.24e-07	0.08548	0.000466196
Atp5f1	1.25e-07	0.11706	0.00046892
Ndufb4	1.26e-07	0.136184	0.000471242
Ubl5	1.26e-07	0.177396	0.00047302
Cox7b	1.27e-07	0.0660179	0.000475819
Frmd4a	1.27e-07	0.126694	0.000477222
Uty	1.29e-07	0.0250061	0.000483417
Btbd1	1.31e-07	-0.171236	0.000491674
Zmynd11	1.31e-07	-0.0168565	0.000492801
Birc6	1.32e-07	0.0573967	0.000495594
Marf1	1.32e-07	0.0317314	0.000496466
Slc8a1	1.33e-07	0.00491741	0.000499436
Cdkal1	1.33e-07	-0.0448413	0.000499847
Aplp2	1.35e-07	-0.126668	0.000507618
Mfge8	1.36e-07	0.133151	0.000508697
Pgam1	1.36e-07	0.193502	0.000510396
Gm15564	1.37e-07	0.0264643	0.000514336
Nfia	1.37e-07	0.0188971	0.000515797
Cyp46a1	1.39e-07	0.15561	0.000521954
Snhg9	1.4e-07	0.120027	0.000525239
St6gal1	1.41e-07	-0.0428525	0.000528417
Gm42836	1.41e-07	-0.105446	0.0005309
Nudt3	1.42e-07	0.0120526	0.000531688
Gm21798	1.42e-07	-0.288301	0.00053326
Nsd1	1.43e-07	-0.0860446	0.000536216
Hif3a	1.45e-07	-0.14195	0.000544408
St13	1.46e-07	0.0178686	0.000547166
Ncan	1.47e-07	0.0952605	0.00055083
3110039M20Rik	1.47e-07	0.141072	0.000553472
Lrmda	1.48e-07	-0.166117	0.000556708
Zcchc7	1.5e-07	-0.0443109	0.000562241
Spag9	1.5e-07	0.0286181	0.000563963
Tom1l1	1.5e-07	-0.0338625	0.000564505
Cdc42bpa	1.51e-07	-0.0358175	0.000565214
Psd	1.51e-07	0.0615825	0.000568
Fam120a	1.52e-07	-0.068788	0.000571647
Sh3bgrl	1.56e-07	0.112001	0.000584432
Smad2	1.56e-07	-0.0315674	0.000585047
Cpe	1.57e-07	-0.0152614	0.000590668
Gtf2i	1.57e-07	-0.0163839	0.000591149
Mfhas1	1.59e-07	-0.057976	0.000597844
Gpld1	1.6e-07	-0.0805173	0.00060067
Pcsk6	1.62e-07	0.0201749	0.000607447
Nsg2	1.63e-07	0.0573321	0.000613726
C2cd5	1.64e-07	-0.109583	0.000614352
Mgat4c	1.64e-07	-0.222679	0.000615644
Ndufs7	1.65e-07	-0.0079889	0.000617728
Dnajc1	1.7e-07	-0.0491713	0.000636391
Epas1	1.71e-07	-0.117016	0.000641267
Erc2	1.75e-07	0.17215	0.000655137
Cpne2	1.75e-07	0.114509	0.000658685
Krit1	1.76e-07	-0.0894449	0.000659582
Ugp2	1.77e-07	0.0704575	0.000663791
Plekhm2	1.78e-07	-0.0787184	0.000667517
Lrrc8c	1.8e-07	-0.166718	0.000675114
Opa1	1.81e-07	-0.0135292	0.000680202
Palm	1.82e-07	0.0824117	0.000682429
Sugct	1.91e-07	-0.0386887	0.000716014
Ehbp1	1.92e-07	-0.0031825	0.000720281
Shroom2	1.95e-07	-0.0406254	0.000731709
Prodh	1.97e-07	-0.157128	0.000739627
1810026B05Rik	1.97e-07	-0.0852168	0.000741247
Tbc1d7	2e-07	0.0999891	0.000751118
Snx12	2.01e-07	0.0569475	0.000755699
Pip4k2a	2.03e-07	-0.0369857	0.000762659
Ddx5	2.09e-07	-0.101432	0.00078286
Kcnt1	2.1e-07	-0.236501	0.000789053
Mga	2.11e-07	0.0112054	0.000791938
Csmd3	2.12e-07	-0.0540998	0.000795957
Cpq	2.15e-07	0.0186436	0.000808189
Sdha	2.16e-07	0.0652946	0.000812412
Ccdc80	2.18e-07	0.0628058	0.000818119
Pcdh15	2.21e-07	0.111046	0.00082895
Rida	2.28e-07	0.058332	0.00085415
Bfar	2.29e-07	0.0843643	0.000859165
Camk2d	2.3e-07	-0.0452104	0.000863859
Washc4	2.3e-07	-0.0180792	0.000865163
4930581F22Rik	2.37e-07	-0.045997	0.000888035
Nck1	2.37e-07	-0.070693	0.000889954
Gabrg3	2.37e-07	0.0115968	0.00089049
Nipbl	2.4e-07	-0.0695282	0.000899965
Rnpc3	2.42e-07	-0.0422097	0.000910268
Slc25a18	2.44e-07	0.00971347	0.000914138
Cd2ap	2.46e-07	-0.00603622	0.00092474
Nxn	2.47e-07	-0.171656	0.000927833
Setx	2.48e-07	-0.0164053	0.000931896
Fgf1	2.49e-07	0.0863412	0.000935237
Gm48765	2.52e-07	0.0673201	0.000946618
Pign	2.59e-07	-0.0193995	0.000973448
Akap9	2.64e-07	-0.047105	0.000989974
Arid4b	2.64e-07	-0.118932	0.00099024
Gm44257	2.71e-07	-0.0810933	0.00101754
Tcf4	2.72e-07	0.0329013	0.00102177
Abi2	2.74e-07	0.0444988	0.00103013
Fgd4	2.76e-07	-0.0402641	0.00103769
Igsf11	2.77e-07	-0.169892	0.00104078
Cfl2	2.8e-07	0.0134722	0.00105283
Dgki	2.86e-07	0.0392438	0.00107547
Scn2a	2.91e-07	0.0950928	0.00109357
Itpr2	2.94e-07	-0.0778992	0.00110472
Grcc10	2.95e-07	0.137194	0.00110788
Cr2	2.99e-07	0.0395152	0.00112064
Mib1	3.02e-07	-0.0082724	0.00113495
Tra2b	3.04e-07	-0.0874336	0.00114288
Cc2d2a	3.07e-07	-0.000788284	0.00115083
Chd7	3.08e-07	-0.106174	0.00115614
Arhgap12	3.09e-07	-0.00536084	0.00115838
Setd3	3.11e-07	-0.0560502	0.00116865
Ptma	3.13e-07	-0.0363775	0.00117418
Tcf12	3.19e-07	-0.0690678	0.00119885
Ddx17	3.23e-07	-0.044766	0.00121296
Fchsd2	3.25e-07	-0.0625297	0.00121826
Snapc3	3.27e-07	0.0691615	0.00122834
Tank	3.29e-07	-0.0293125	0.00123387
L3mbtl3	3.29e-07	-0.099613	0.00123402
Dnm1	3.3e-07	0.117302	0.00123891
1700111E14Rik	3.32e-07	0.0804406	0.00124569
Tsc22d1	3.33e-07	-0.0328194	0.00124889
Sptan1	3.34e-07	0.0608011	0.00125229
Pcm1	3.36e-07	0.0145771	0.00126064
Pfdn5	3.36e-07	0.138872	0.0012626
Armc8	3.38e-07	0.0543342	0.00126858
Phgdh	3.46e-07	0.0791207	0.00129971
Gm28750	3.47e-07	-0.00472224	0.00130273
Ccdc85a	3.52e-07	-0.152282	0.00132062
Ino80d	3.64e-07	0.00627393	0.00136518
Ndufa7	3.65e-07	0.0183509	0.00136842
Pard3	3.65e-07	-0.0555703	0.00136947
1700054A03Rik	3.67e-07	0.0453916	0.00137823
Xiap	3.68e-07	0.00212546	0.00138256
Sdccag8	3.72e-07	-0.0760918	0.00139813
Uimc1	3.82e-07	-0.0675486	0.00143559
Zfand3	3.83e-07	-0.0907422	0.00143655
Pum2	3.87e-07	-0.100911	0.00145348
Lifr	3.91e-07	-0.112022	0.00146713
Tacc1	3.93e-07	-0.0278793	0.00147631
Mbtd1	3.97e-07	-0.0268054	0.0014901
Clk1	3.98e-07	-0.00139532	0.00149486
Dach1	4.01e-07	0.057598	0.0015055
Sub1	4.11e-07	0.09619	0.0015419
Kif13a	4.15e-07	-0.0297593	0.00155869
Tmem47	4.16e-07	0.0224704	0.00156277
Tubb2b	4.16e-07	0.074183	0.00156351
Clasp1	4.18e-07	-0.0685879	0.00156989
Palld	4.27e-07	-0.055181	0.00160324
Chic2	4.28e-07	-0.034586	0.00160556
Nbeal1	4.32e-07	-0.0191242	0.00162123
Acss2	4.35e-07	-0.150553	0.00163241
Yme1l1	4.37e-07	0.0634504	0.0016418
Mbd5	4.38e-07	-0.0489282	0.00164329
Slc25a36	4.41e-07	-0.0277727	0.00165711
St6galnac5	4.51e-07	0.0263347	0.00169217
Cntn1	4.59e-07	-0.162234	0.00172268
Agrn	4.6e-07	0.0181587	0.00172778
Brd8	4.77e-07	-0.000750041	0.00179184
Rnf13	4.85e-07	0.0766642	0.00182038
Kdm4c	4.87e-07	0.0166633	0.001828
Itm2c	4.88e-07	0.0446239	0.00183054
Mfap3l	4.88e-07	0.0576909	0.00183228
Ift57	4.94e-07	0.048883	0.00185326
Elob	4.95e-07	0.157404	0.00185905
Ap3s1	5e-07	0.100897	0.00187675
Gm15991	5.02e-07	-0.145429	0.0018839
Nr2c2	5.07e-07	-0.0235793	0.00190383
Pdap1	5.11e-07	-0.00388898	0.00191757
Ocrl	5.12e-07	-0.170494	0.00192187
Tpr	5.26e-07	-0.016086	0.00197383
Mprip	5.29e-07	-0.0539164	0.00198693
Polr3h	5.3e-07	-0.124209	0.00198867
C730002L08Rik	5.32e-07	-0.235026	0.00199704
Stambpl1	5.38e-07	-0.0693212	0.00201876
Cd63	5.38e-07	0.145195	0.00201996
Tbck	5.45e-07	-0.0909065	0.00204748
Smg6	5.46e-07	-0.0240607	0.00204906
Jarid2	5.47e-07	-0.0264077	0.00205349
Gm20515	5.49e-07	0.164152	0.00206074
Pard3bos1	5.49e-07	-0.105599	0.00206262
Mdh1	5.52e-07	0.0610448	0.00207347
Arid1b	5.67e-07	-0.0822394	0.00212668
Raver2	5.71e-07	-0.071753	0.00214305
Pcdh17	5.71e-07	-0.0504643	0.00214362
4930570B17Rik	5.77e-07	0.0292682	0.00216566
Elf1	5.84e-07	-0.0201159	0.00219288
Mon2	5.93e-07	0.0160238	0.00222612
Fkbp1a	5.94e-07	0.0212595	0.00222806
Lrp1	5.96e-07	-0.0320589	0.0022369
9330182L06Rik	6.07e-07	0.152483	0.00227959
Slc7a11	6.07e-07	-0.108129	0.00227968
Ttc14	6.1e-07	-0.054664	0.00228967
Gm48678	6.11e-07	-0.154842	0.00229543
Prkacb	6.17e-07	0.0762503	0.00231631
Dennd1b	6.23e-07	-0.128125	0.00233949
Ap3b1	6.31e-07	-0.0367097	0.00237029
Fam155a	6.35e-07	0.148867	0.00238227
Gab1	6.4e-07	-0.0156654	0.00240432
Parg	6.45e-07	-0.0480702	0.00242258
Bckdhb	6.47e-07	-0.0688833	0.00242929
Add1	6.58e-07	0.0296799	0.00246886
Emx2os	6.63e-07	0.0881238	0.00248705
Dlg1	6.64e-07	-0.00873091	0.00249338
Pdzph1	6.81e-07	-0.0642396	0.0025581
E130307A14Rik	6.85e-07	0.0515928	0.0025701
Thoc1	6.89e-07	-0.00354571	0.00258585
Rsf1	6.91e-07	0.0458727	0.00259325
Asap1	6.92e-07	-0.135533	0.00259918
Abcd2	6.94e-07	0.0360154	0.00260343
Agmo	6.96e-07	-0.0523179	0.00261422
Tnrc18	7.02e-07	0.0572854	0.00263465
Bbs9	7.08e-07	-0.0338865	0.00265599
Atrx	7.23e-07	-0.0664132	0.00271539
Asb3	7.32e-07	0.0641901	0.0027486
Purg	7.34e-07	-0.0486511	0.00275579
Abat	7.38e-07	-0.112715	0.00276924
Stk38l	7.42e-07	0.0483401	0.00278645
Memo1	7.46e-07	-0.00660123	0.00279886
Tecr	7.47e-07	-0.0482392	0.00280266
Sbf2	7.48e-07	0.0405083	0.0028067
Ptpn13	7.73e-07	-0.0496952	0.00290168
Wdfy3	7.76e-07	-0.030643	0.00291392
Meis1	7.78e-07	-0.137154	0.00291874
Ptch1	7.87e-07	-0.0923258	0.00295424
St5	7.92e-07	-0.0370949	0.00297472
Tmem44	8.14e-07	0.0441908	0.0030548
Rngtt	8.19e-07	-0.0102774	0.00307492
Ttc23	8.21e-07	-0.0229325	0.00308274
Gulp1	8.38e-07	-0.101654	0.00314629
Extl3	8.73e-07	0.00325683	0.00327583
Ip6k1	8.79e-07	-0.0994198	0.00330036
Eif4g1	8.81e-07	-0.0236372	0.00330718
Pias1	8.81e-07	-0.0693734	0.00330867
Morf4l1	8.84e-07	0.0239531	0.00331937
Asxl2	8.85e-07	-0.0387914	0.00332101
Ext1	9.18e-07	-0.0993741	0.00344575
Hk1	9.3e-07	0.110339	0.0034899
Zfp407	9.3e-07	-0.0138914	0.0034917
Rgl1	9.34e-07	-0.174894	0.00350672
Akt2	9.36e-07	0.0831607	0.00351264
Lnpep	9.36e-07	-0.0575621	0.00351497
Trip12	9.39e-07	0.0488415	0.00352454
Robo1	9.41e-07	-0.137503	0.0035314
Sfswap	9.42e-07	-0.032275	0.00353548
Gigyf2	9.55e-07	-0.0865004	0.00358353
Sorbs1	9.55e-07	-0.065515	0.0035869
Zfand6	9.57e-07	0.00703317	0.00359404
Cpeb1	9.6e-07	-0.0324728	0.00360557
Pacrg	9.63e-07	-0.0397124	0.00361368
Rapgef4	9.65e-07	0.0517818	0.00362109
Qk	9.65e-07	-0.0462033	0.00362422
Mpnd	9.67e-07	0.0929827	0.00362981
Maco1	9.86e-07	0.0908889	0.00370149
Epb41l5	9.99e-07	-0.0161736	0.0037495
Arhgap21	1.01e-06	0.00686717	0.00377877
Tasor	1.01e-06	-0.00920521	0.00379269
Hdac8	1.02e-06	0.0130413	0.00381863
Cds2	1.04e-06	-0.0217775	0.00389306
Parp8	1.04e-06	-0.104311	0.00390034
Prex2	1.06e-06	-0.0336197	0.00396353
Gpatch8	1.06e-06	-0.127087	0.00396405
Dapp1	1.06e-06	-0.0149258	0.00398387
Fubp1	1.07e-06	0.0678903	0.00402402
Psmd11	1.07e-06	0.0128472	0.00402595
Clip3	1.09e-06	0.086189	0.00409583
B230307C23Rik	1.09e-06	0.110096	0.00409614
Serbp1	1.09e-06	-0.048657	0.00410823
Rab11fip2	1.1e-06	-0.0400591	0.0041229
Ube2b	1.1e-06	0.042841	0.00413323
Notch1	1.12e-06	-0.0350411	0.00421109
Kdm3a	1.13e-06	-0.0447876	0.0042387
Rorb	1.13e-06	-0.0680303	0.00423897
Itfg1	1.14e-06	0.0564563	0.00426489
Anks1	1.15e-06	-0.0590677	0.00430685
Kiz	1.15e-06	-0.144439	0.0043336
6030443J06Rik	1.17e-06	0.106899	0.00439446
Zfp516	1.17e-06	-0.1816	0.00439594
Foxg1	1.17e-06	0.0259871	0.00439652
Idh2	1.18e-06	-0.0494325	0.00442435
Gm31224	1.18e-06	0.00193623	0.00444207
Pdha1	1.19e-06	0.0955051	0.00446209
Glg1	1.24e-06	-0.0254919	0.00466241
Pigs	1.25e-06	0.0495616	0.00469441
Arhgap31	1.26e-06	-0.127857	0.00473963
Cdc14a	1.27e-06	-0.0155644	0.00474945
Gm26827	1.27e-06	-0.0493517	0.00477588
Ccser1	1.27e-06	0.0304147	0.00478337
Rab7	1.29e-06	-0.0686216	0.00485102
Por	1.3e-06	0.0403807	0.00486376
Zfp36l2	1.3e-06	0.0621684	0.00488061
Zmym4	1.31e-06	-0.072537	0.00489952
Ptar1	1.31e-06	0.0433811	0.00491365
Nsd3	1.31e-06	-0.0180821	0.00492552
Cd46	1.33e-06	0.112804	0.00499771
4632427E13Rik	1.34e-06	0.0431844	0.00503436
Usp24	1.34e-06	-0.0551499	0.00504
6330403K07Rik	1.35e-06	-0.0396853	0.00507347
Mllt3	1.35e-06	-0.116888	0.00508258
Cox5b	1.36e-06	0.136925	0.00508919
Dnah7b	1.39e-06	-0.0906431	0.00520795
Arid2	1.39e-06	-0.0926766	0.00523456
Wwtr1	1.4e-06	-0.0310636	0.0052518
Fabp5	1.4e-06	0.102537	0.00527285
Cd27	1.42e-06	-0.142843	0.00531271
Gde1	1.42e-06	0.0648342	0.00533901
Slc15a2	1.45e-06	-0.0520373	0.00544797
Ankrd12	1.46e-06	-0.0273481	0.00546939
Cops3	1.46e-06	0.0858469	0.00548351
Fam135a	1.49e-06	-0.00730231	0.00557743
Gphn	1.49e-06	-0.0638213	0.00558916
Tmed10	1.5e-06	-0.0279913	0.00561376
Sfxn1	1.51e-06	-0.0250599	0.00566549
Mpped1	1.51e-06	0.0909727	0.00567048
Atp1a3	1.52e-06	0.0314273	0.00572295
Fnip1	1.53e-06	0.010131	0.0057435
Shank1	1.54e-06	0.0974988	0.00579484
Lpcat3	1.55e-06	-0.0785819	0.00580601
N4bp2l2	1.56e-06	-0.0386625	0.00584863
Gm12925	1.56e-06	-0.096184	0.00587408
Mdm4	1.57e-06	0.00903727	0.00587664
Rbms3	1.57e-06	0.126226	0.00590438
Eif3c	1.59e-06	0.0858868	0.00596902
Dgkz	1.6e-06	0.0437788	0.00600359
Nfx1	1.6e-06	-0.0101706	0.0060125
Slc10a7	1.6e-06	-0.0663163	0.00601514
Fgf13	1.6e-06	-0.0262388	0.00601913
Cpped1	1.6e-06	-0.096773	0.00602043
Akap13	1.63e-06	-0.0466746	0.00611249
Oga	1.65e-06	0.000965734	0.00617885
Gramd1b	1.65e-06	-0.0857152	0.00619694
Itpr1	1.65e-06	0.113838	0.00620113
Lrp1b	1.66e-06	-0.179319	0.00622009
Aff4	1.71e-06	0.0192474	0.00641282
Ednrb	1.73e-06	0.0269548	0.00650492
Gria4	1.74e-06	-0.0899456	0.00654976
Tbc1d12	1.75e-06	-0.129273	0.00655592
Tcp1	1.78e-06	-0.0132712	0.00669786
Ophn1	1.79e-06	0.0847642	0.00672522
Tmod2	1.81e-06	-0.0228905	0.00680379
Stxbp3	1.82e-06	-0.112831	0.0068172
6530409C15Rik	1.84e-06	-0.0826629	0.00690092
Wls	1.85e-06	-0.06144	0.00695219
Mrps9	1.85e-06	0.0475021	0.00695744
Ndufs5	1.87e-06	0.149768	0.00703335
C030005K06Rik	1.9e-06	0.0325188	0.00711739
Aifm3	1.9e-06	-0.0864037	0.00713276
Iqch	1.91e-06	-0.0164032	0.00715872
Actr3b	1.98e-06	-0.113133	0.00741837
Gm19522	1.98e-06	0.00183115	0.00742568
Kalrn	2e-06	0.0396155	0.00751745
Arrb1	2.01e-06	0.0103742	0.00754101
Mt2	2.02e-06	0.0101253	0.00759234
Senp7	2.03e-06	-0.00365325	0.0076168
Fstl1	2.04e-06	-0.161955	0.00765853
Ptprt	2.04e-06	0.0463417	0.00766277
Ankib1	2.05e-06	-0.140463	0.00768555
Hmgcr	2.07e-06	-0.106922	0.00775732
Acin1	2.08e-06	-0.04738	0.00781161
Eef2k	2.08e-06	-0.0308887	0.00781884
Mef2a	2.12e-06	0.0390404	0.00795051
Rfc1	2.12e-06	0.0637315	0.00795511
H3f3b	2.12e-06	0.0640028	0.00796173
Crot	2.13e-06	-0.043783	0.00799141
Sesn1	2.14e-06	0.0711181	0.00803889
Nr3c1	2.15e-06	-0.0100864	0.00808901
Ncdn	2.16e-06	0.118043	0.008099
Hnrnph3	2.17e-06	-0.0595195	0.00813785
Arhgap26	2.17e-06	-0.0183181	0.00813819
Kcnj10	2.18e-06	-0.0548888	0.00818784
Rbl2	2.19e-06	0.00269821	0.00821611
Cacna1c	2.19e-06	0.0611256	0.00823941
Ccdc50	2.21e-06	0.000469361	0.00828417
Stag1	2.21e-06	-0.0417265	0.00828862
Macf1	2.22e-06	-0.0232163	0.00832981
Ndufs1	2.22e-06	-0.0453846	0.00834025
Phc3	2.23e-06	-0.0365964	0.0083572
Map2k5	2.23e-06	-0.0376095	0.0083635
Syp	2.23e-06	0.0985893	0.00838277
Tnpo3	2.24e-06	0.0433563	0.00839322
Vcp	2.24e-06	0.0438625	0.00840492
Gpm6b	2.26e-06	0.0512473	0.00849783
Snhg11	2.26e-06	-0.0589426	0.00849785
Nectin3	2.28e-06	0.0175098	0.00855824
Pi4ka	2.31e-06	0.0228142	0.00865697
Ankhd1	2.33e-06	-0.00165753	0.00876422
Vps13d	2.35e-06	-0.081224	0.00881528
Mrpl33	2.36e-06	0.0272478	0.00885382
Ctnnd1	2.38e-06	0.00856427	0.00894361
Nrbp2	2.4e-06	0.0101284	0.0089934
Marcks	2.41e-06	0.146292	0.00905807
Nt5dc1	2.43e-06	0.0258448	0.00912848
Usp9x	2.45e-06	0.0571837	0.0091908
Dstn	2.45e-06	0.0943751	0.00919561
Rnf130	2.47e-06	0.0234076	0.00925767
Fkbp3	2.48e-06	0.0768972	0.00929893
Nadk	2.49e-06	0.00479379	0.00932946
Kcnk1	2.51e-06	-0.0472469	0.0094207
Fxr1	2.53e-06	-0.0232063	0.00948316
Dclk2	2.55e-06	-0.0671716	0.0095846
Antxr1	2.57e-06	-0.0732907	0.0096364
Hnrnpu	2.57e-06	-0.0475102	0.009654
Trpm7	2.58e-06	-0.0617051	0.00968783
Cux1	2.58e-06	-0.0598785	0.00970343
Luc7l3	2.62e-06	0.0253181	0.00982341
Strn3	2.62e-06	-0.0779173	0.00984554
Sned1	2.63e-06	0.115941	0.00988588
Wapl	2.63e-06	-0.0401749	0.00989098
Cdc42	2.64e-06	0.0342655	0.00990517
Ndufa13	2.64e-06	0.121313	0.00990579
9930021J03Rik	2.64e-06	0.0123036	0.00990937
Hspa9	2.64e-06	0.0516986	0.00992064
Scaper	2.64e-06	-0.0246924	0.00992286
Zfp423	2.65e-06	0.00913691	0.00993505
Adamts6	2.68e-06	-0.0422548	0.0100576
Gm17227	2.69e-06	-0.0282231	0.0101106
Tpi1	2.71e-06	0.122709	0.0101651
Lncpint	2.73e-06	-0.0551366	0.0102427
Gm16552	2.76e-06	-0.103688	0.0103527
Limk2	2.77e-06	-0.123048	0.010416
Cap2	2.79e-06	-0.0593319	0.0104578
Hbp1	2.81e-06	0.0786655	0.0105411
Btbd9	2.83e-06	-0.108747	0.0106096
Thra	2.88e-06	0.101029	0.010806
Aldh1l1	2.93e-06	-0.0331335	0.0110041
Ubr2	2.94e-06	-0.0155	0.0110195
Kdm2a	3.02e-06	-0.0199676	0.0113404
Magi2	3.02e-06	-0.123831	0.0113547
Xpo1	3.03e-06	-0.0849949	0.0113876
Zkscan3	3.07e-06	-0.147413	0.0115185
Ehmt1	3.07e-06	0.00716767	0.0115201
Slc1a2	3.08e-06	0.06887	0.0115528
Cbfa2t2	3.08e-06	-0.00710547	0.011569
Rhobtb2	3.09e-06	0.0593243	0.0116121
Zyg11b	3.11e-06	0.0367687	0.0116918
Ireb2	3.13e-06	0.0326005	0.0117402
Atp9b	3.14e-06	-0.0499656	0.0117712
Sun1	3.23e-06	0.0123437	0.0121313
Mpp5	3.25e-06	0.0527904	0.012211
Rabgap1l	3.29e-06	-0.00674134	0.0123449
Ctdspl	3.3e-06	-0.060736	0.0123846
Gm12353	3.31e-06	-0.0336577	0.0124314
Ubn2	3.32e-06	-0.0714179	0.0124639
Tpd52l2	3.33e-06	0.00200139	0.0125192
Cntfr	3.35e-06	-0.0753936	0.0125879
Bcas3	3.37e-06	-0.0181652	0.0126691
Ldlrad3	3.38e-06	0.0493153	0.0126786
Pde4dip	3.41e-06	0.0550579	0.0128182
Ndufc2	3.42e-06	0.136117	0.0128238
Ncam2	3.42e-06	-0.164409	0.0128504
Psap	3.42e-06	0.0309047	0.0128533
Negr1	3.44e-06	0.0503385	0.0129288
Pcmtd2	3.49e-06	0.00179952	0.0130956
Gm47271	3.52e-06	0.0583986	0.0131989
Cspp1	3.52e-06	-0.0624855	0.0132283
Fnbp4	3.52e-06	-0.00670837	0.0132315
Epn1	3.58e-06	0.107386	0.0134327
Gnb2	3.59e-06	-0.0737043	0.0134747
Ywhaq	3.61e-06	0.0998549	0.0135532
Abhd14b	3.62e-06	0.00065668	0.013575
Rabac1	3.63e-06	0.093864	0.0136298
Peli1	3.63e-06	-0.0836963	0.0136365
Rabgap1	3.91e-06	0.00203698	0.0146597
Kat2b	3.92e-06	-0.107764	0.0147318
Cramp1l	3.92e-06	-0.0972996	0.0147337
Tanc2	3.93e-06	-0.0346434	0.0147456
Zfp438	3.96e-06	0.0215921	0.014858
Bclaf1	3.97e-06	-0.0910921	0.0148848
Gm48742	3.97e-06	-0.0452602	0.0149019
Rfx7	4e-06	0.0163639	0.015017
Cnnm2	4.04e-06	-0.110739	0.0151743
Ubr3	4.05e-06	0.00648356	0.0151931
C330002G04Rik	4.05e-06	-0.0384137	0.0152159
Adgrb1	4.06e-06	-0.170741	0.0152336
Letm2	4.07e-06	0.0212168	0.0152936
Otud7b	4.1e-06	-0.0667622	0.0153872
Snx27	4.1e-06	0.0325753	0.0153949
Gnai2	4.13e-06	0.0658573	0.0154917
Bbx	4.15e-06	-0.0792088	0.015587
Cul5	4.21e-06	-0.0355869	0.0157901
Chst11	4.23e-06	-0.0110934	0.0158759
Map3k19	4.23e-06	-0.02799	0.0158907
Rbms1	4.23e-06	-0.0335225	0.0158977
Nfatc3	4.25e-06	-0.0738026	0.0159571
Ppm1e	4.26e-06	-0.0428224	0.0159748
Bex2	4.26e-06	0.0398979	0.0160081
Plp1	4.29e-06	-0.0517912	0.0161145
Usp2	4.32e-06	-0.122519	0.016209
Abhd3	4.33e-06	-0.104607	0.0162612
Lgi1	4.36e-06	-0.128161	0.0163601
Rab28	4.39e-06	-0.0423162	0.016462
A330093E20Rik	4.39e-06	-0.00505012	0.0164923
Sarnp	4.42e-06	-0.0163035	0.0165829
Mertk	4.42e-06	0.0572088	0.0166102
Cpeb3	4.48e-06	-0.0394547	0.0168156
Etv4	4.54e-06	0.0884717	0.0170611
Gm26672	4.55e-06	-0.0931291	0.0170656
Gatad2b	4.57e-06	-0.00742296	0.0171561
Usp15	4.64e-06	-0.00285609	0.0174081
Soat1	4.65e-06	-0.0132155	0.0174635
Specc1	4.69e-06	-0.0534765	0.0175917
Glrb	4.77e-06	0.00551983	0.0178906
Grip1	4.81e-06	0.184356	0.0180634
Msi1	4.82e-06	-0.0284633	0.0180871
Src	4.86e-06	0.147204	0.0182495
Ywhah	4.87e-06	0.0750451	0.0182808
Thbs3	4.87e-06	-0.169068	0.0182856
Coq10b	4.9e-06	0.0276366	0.0183783
Cstf3	4.94e-06	-0.0904089	0.0185434
Zfp329	4.96e-06	-0.0287172	0.0186108
Cnp	4.99e-06	0.0867587	0.0187441
Basp1	5.01e-06	0.0677741	0.0188098
Eif4a2	5.11e-06	0.108453	0.0191833
Colgalt2	5.21e-06	0.0274661	0.0195397
Fbxw11	5.26e-06	-0.0341389	0.019753
Cpt1c	5.28e-06	0.0119947	0.0198131
Psme4	5.45e-06	-0.113165	0.0204654
Ndufb1-ps	5.46e-06	0.118029	0.0205119
Fam120c	5.47e-06	0.0885959	0.0205451
Gns	5.55e-06	-0.0296053	0.020818
Dlgap1	5.64e-06	-0.0655784	0.0211725
Swt1	5.66e-06	-0.114927	0.0212582
Gm20732	5.69e-06	-0.0460892	0.0213749
Clta	5.75e-06	0.107147	0.0215937
Ldb2	5.78e-06	-0.163933	0.0216912
Cx3cl1	5.8e-06	0.089942	0.0217694
Ino80b	5.81e-06	0.0656642	0.0217975
Gm11266	5.92e-06	0.0175266	0.0222201
Ctnna1	5.96e-06	-0.0942232	0.0223645
Creb1	5.98e-06	-0.0639981	0.0224599
Cnot1	6e-06	-0.0674874	0.022508
Grin3a	6e-06	-0.082898	0.0225418
Rab6b	6.01e-06	0.113717	0.0225439
Oip5os1	6.07e-06	0.105695	0.0227923
Tnks2	6.08e-06	-0.0171309	0.0228296
Gpx4	6.09e-06	0.0820748	0.0228575
Nmt1	6.09e-06	0.0941476	0.022865
Reep5	6.15e-06	0.0631729	0.0230874
Snrnp27	6.15e-06	-0.107083	0.0230934
Soga3	6.15e-06	0.0294886	0.0231009
Mkln1os	6.17e-06	0.118725	0.0231548
Anapc1	6.22e-06	0.0158102	0.0233361
Vps13a	6.22e-06	-0.0862212	0.0233457
Mdga2	6.25e-06	-0.143522	0.0234488
Ddb2	6.3e-06	0.0740459	0.0236522
Gls	6.34e-06	0.0828574	0.0237975
Gm50232	6.36e-06	-0.0281128	0.0238805
Pcmtd1	6.37e-06	-0.022836	0.0238977
Boc	6.37e-06	-0.0997993	0.0239156
Ank	6.43e-06	-0.0376174	0.0241218
Rufy3	6.56e-06	-0.0588098	0.0246154
Baz1b	6.57e-06	0.0223198	0.0246738
Huwe1	6.59e-06	0.0108953	0.0247338
Rock2	6.65e-06	0.122361	0.0249487
Dock7	6.69e-06	0.00982411	0.0251228
Dcaf8	6.72e-06	-0.0452449	0.0252363
Tut4	6.73e-06	-0.0250329	0.0252575
Tm9sf2	6.73e-06	-0.0217106	0.0252728
Gm4221	6.75e-06	0.0303063	0.0253361
Wdr43	6.83e-06	-0.0322788	0.0256508
Taf15	6.95e-06	-0.0433658	0.026087
D430042O09Rik	7.03e-06	0.0385633	0.0263821
Brd7	7.1e-06	0.010821	0.0266406
Gabrg1	7.15e-06	0.112188	0.0268555
Npas2	7.2e-06	-0.111131	0.0270175
Thada	7.32e-06	-0.0787355	0.0274619
Tbcel	7.33e-06	-0.0628546	0.0275292
Slitrk2	7.35e-06	-0.0135628	0.0275914
Pou3f3	7.4e-06	0.031848	0.0277811
Sil1	7.45e-06	0.0699743	0.027952
Nfix	7.45e-06	0.0011194	0.0279814
Cwf19l2	7.57e-06	0.0125352	0.0284015
Scmh1	7.6e-06	-0.0354343	0.0285423
2210408F21Rik	7.63e-06	0.00788616	0.0286296
Gkap1	7.65e-06	-0.148185	0.0287194
Camkmt	7.72e-06	-0.0342335	0.0289945
Paxbp1	7.81e-06	-0.121053	0.0293275
Naca	7.87e-06	-0.00189177	0.0295588
Amer2	7.94e-06	0.0854817	0.0297922
Kif1a	7.95e-06	0.00900764	0.0298545
Cacng8	8.04e-06	-0.087469	0.0302004
Ddx24	8.05e-06	-0.0545269	0.0302284
Pcyt2	8.07e-06	-0.0924915	0.0303025
E130102H24Rik	8.09e-06	-0.0512816	0.0303762
Arhgef1	8.11e-06	-0.0456818	0.0304513
Dmd	8.15e-06	-0.0448553	0.030601
Slc35d1	8.15e-06	0.0700571	0.0306081
Sgms1	8.16e-06	-0.164087	0.0306244
Gtf3c2	8.16e-06	-0.0558733	0.0306404
Nfe2l1	8.28e-06	-0.0471051	0.0310993
Atpif1	8.32e-06	0.100586	0.0312302
Klf7	8.35e-06	0.0675639	0.0313616
Bbip1	8.45e-06	0.0425277	0.0317309
Eda	8.46e-06	-0.00184631	0.0317457
Zfp106	8.46e-06	0.0132816	0.0317757
Slc38a9	8.58e-06	-0.0710286	0.0321964
Enox2	8.59e-06	0.0484052	0.0322336
Ylpm1	8.6e-06	-0.0120571	0.0322701
Adra1a	8.76e-06	0.0468945	0.032872
Rbm28	8.81e-06	-0.099654	0.0330788
R3hdm2	8.86e-06	0.0144204	0.0332515
Gm21954	8.86e-06	0.0472558	0.0332783
Map4k3	8.89e-06	-0.0600716	0.0333555
Ube3a	8.96e-06	0.241246	0.033639
Jam2	9.05e-06	-0.0474927	0.033986
Ghitm	9.08e-06	0.0506236	0.0341026
Gm14211	9.18e-06	-0.180098	0.034478
Pitpnm2	9.23e-06	-0.126653	0.0346589
Ncoa2	9.24e-06	-0.0265059	0.0346992
Mxd4	9.26e-06	-0.0470862	0.0347742
Micu3	9.33e-06	-0.0228575	0.0350195
Chp1	9.33e-06	-0.0086134	0.0350327
Dner	9.37e-06	-0.0537498	0.0351932
Coro2b	9.39e-06	-0.0233095	0.0352587
Dennd5b	9.47e-06	0.0239802	0.0355509
Tor1aip1	9.49e-06	0.0157586	0.0356167
Cttn	9.51e-06	0.0435925	0.0357027
Vps35l	9.53e-06	0.0284311	0.0357841
Mthfs	9.53e-06	-0.0183068	0.0357859
Lztr1	9.55e-06	-0.00647479	0.0358508
Ankrd17	9.61e-06	-0.0610615	0.0360711
Srsf3	9.63e-06	-0.0328472	0.0361649
Stk3	9.73e-06	-0.06187	0.0365444
Igf1r	1e-05	-0.0271907	0.0375932
Gapvd1	1e-05	-0.0588418	0.0376696
Atp1a1	1.01e-05	0.0450684	0.0378204
Drg1	1.01e-05	-0.0449712	0.037897
Rimklb	1.03e-05	-0.0147014	0.0385262
Tmem175	1.03e-05	-0.0829955	0.0388084
Gm26936	1.04e-05	-0.0608478	0.038889
Pds5a	1.05e-05	-0.0292905	0.0393763
Rac1	1.05e-05	0.00442113	0.0394655
Mapkap1	1.06e-05	-0.0608889	0.0398118
Bmyc	1.08e-05	0.134305	0.0404989
Tmem245	1.08e-05	-0.0376573	0.0406664
Rnf214	1.09e-05	-0.0104504	0.0407658
Phactr4	1.09e-05	-0.0224252	0.0407903
Ndufaf4	1.09e-05	-0.170324	0.0408411
Mark2	1.09e-05	-0.0406757	0.0408675
Pdpk1	1.09e-05	-0.0236839	0.0408892
Acer3	1.09e-05	-0.0847199	0.0410517
Arid4a	1.1e-05	-0.0889173	0.0411653
Mpzl1	1.1e-05	-0.117574	0.0414088
Ftl1	1.11e-05	0.10932	0.0414889
Nbr1	1.11e-05	0.0469985	0.0418206
Sema3c	1.12e-05	-0.0936548	0.0419558
Agl	1.12e-05	-0.0335532	0.0419874
Epb41l1	1.12e-05	0.133925	0.042099
Atp2c1	1.12e-05	0.0243558	0.0421015
Eci2	1.12e-05	0.0305479	0.042208
Clcn3	1.14e-05	0.118316	0.0427254
Ube2e2	1.14e-05	-0.101824	0.0428778
Set	1.16e-05	-0.0307268	0.0435182
Cox5a	1.17e-05	0.0840316	0.0438113
Smarcc1	1.17e-05	-0.0363309	0.0440282
Syt11	1.18e-05	-0.0180472	0.0444238
Supt3	1.19e-05	-0.0463814	0.0445939
Gfm2	1.19e-05	-0.0144416	0.0448246
1110051M20Rik	1.21e-05	0.0234577	0.0454244
2900052N01Rik	1.21e-05	0.00102965	0.0454658
Nit1	1.21e-05	-0.0362034	0.045554
Selenok	1.22e-05	0.112986	0.0459816
Gm13684	1.23e-05	-0.0791196	0.0462128
Mrtfb	1.23e-05	-0.0555723	0.0462927
Rb1cc1	1.24e-05	-0.0450459	0.0466267
Scn8a	1.24e-05	0.0154772	0.0466392
Echdc1	1.25e-05	0.0238154	0.0467628
Crebrf	1.26e-05	0.110696	0.0471923
Fads1	1.26e-05	-0.00869386	0.0473776
Wwc2	1.27e-05	-0.0935343	0.0477354
Asxl1	1.28e-05	0.039721	0.0479625
Nedd8	1.28e-05	0.0239056	0.0480609
Swap70	1.29e-05	0.0978812	0.0485872
Trim33	1.3e-05	-0.00571878	0.0487224
Plcg1	1.3e-05	-0.086773	0.0488687
Ppme1	1.33e-05	0.0090499	0.0497836
Atp13a5	1.33e-05	-0.0626227	0.049834
Cnn3	1.33e-05	0.0296372	0.0498849
Vamp4	1.33e-05	-0.0251534	0.0499618
Arih1	1.34e-05	-0.0389608	0.0501678
Suz12	1.34e-05	-0.0225093	0.0503232
Sod2	1.34e-05	0.122032	0.0504491
Mier1	1.35e-05	0.0851934	0.0507795
Mboat2	1.36e-05	-0.0307506	0.0512359
1810062O18Rik	1.37e-05	-0.0317003	0.0513848
Atr	1.39e-05	0.0472883	0.0520031
Akap10	1.39e-05	0.00972903	0.0521988
Gbf1	1.39e-05	-0.0216589	0.0522911
Gria2	1.4e-05	-0.0704084	0.0523739
Fbrsl1	1.4e-05	0.113159	0.0526828
Atp5g3	1.42e-05	0.0826417	0.0531444
Atp6v0e	1.42e-05	0.0114538	0.053351
Lars	1.42e-05	-0.05666	0.0534833
Kcnma1	1.43e-05	-0.00773982	0.0536946
Nacc2	1.44e-05	-0.00825412	0.0538924
Med12l	1.44e-05	-0.0273858	0.0539453
Tjap1	1.46e-05	0.0421756	0.0548427
Thoc2	1.46e-05	-0.0157638	0.0548427
Abhd17a	1.47e-05	0.137604	0.0549979
Clcn5	1.47e-05	0.0805202	0.0553308
Gm32569	1.47e-05	0.0101091	0.0553613
Shoc2	1.49e-05	-0.0511543	0.0560864
Atp2b1	1.5e-05	0.0338302	0.0562171
Nufip2	1.5e-05	0.000250038	0.0563605
Brinp1	1.51e-05	0.0965934	0.0564978
Zranb1	1.51e-05	0.0787912	0.0565969
Ctdsp2	1.51e-05	-0.0195249	0.0567038
Map2k1	1.51e-05	0.033988	0.0568419
Rnf182	1.52e-05	0.0311467	0.0569112
Fam193a	1.52e-05	-0.0880821	0.0569227
Abhd18	1.52e-05	-0.0110339	0.0571379
Snrnp70	1.55e-05	-0.0235427	0.0581461
Mid1	1.55e-05	-0.0849937	0.058166
Zmym2	1.55e-05	-0.00687821	0.0583294
Cwc27	1.56e-05	0.0216549	0.0585062
Diaph2	1.56e-05	-0.0400143	0.0587339
Khdrbs1	1.57e-05	0.043366	0.0590637
Dip2a	1.57e-05	-0.0725154	0.059071
Sipa1l1	1.6e-05	0.0631492	0.0601842
Kmt2a	1.61e-05	-0.0374538	0.0605241
Tnpo1	1.62e-05	0.0551875	0.0606485
Aak1	1.64e-05	-0.0342262	0.0614476
Caly	1.64e-05	0.145281	0.0615453
Smg1	1.65e-05	-0.0570699	0.0618647
Dctn4	1.65e-05	0.0886696	0.061889
Efr3a	1.65e-05	-0.0555795	0.0619483
Cox7a2l	1.66e-05	0.0381366	0.062209
Ago3	1.68e-05	-0.0246938	0.0630218
Cdh11	1.69e-05	-0.117625	0.0633664
Lrba	1.71e-05	0.0117115	0.064022
Gramd4	1.71e-05	0.00628889	0.0641934
Dok5	1.71e-05	-0.0352	0.0642015
Timm44	1.71e-05	0.0101324	0.0642189
E530011L22Rik	1.72e-05	-0.0959534	0.0644628
Cabin1	1.72e-05	-0.0896949	0.0645024
Tpcn1	1.73e-05	-0.0633342	0.0648922
2310022B05Rik	1.73e-05	-0.0742842	0.0650324
Nell2	1.74e-05	0.0855924	0.0651337
Zfp280c	1.74e-05	-0.0682923	0.0651706
Hes5	1.74e-05	-0.109615	0.0652372
Dag1	1.77e-05	0.0562104	0.0664783
Nup98	1.79e-05	-0.0325466	0.0670308
Camkv	1.79e-05	-0.0582542	0.0671921
Fus	1.81e-05	-0.140193	0.068099
Atxn10	1.83e-05	-0.00321904	0.0686671
Bptf	1.84e-05	-0.031526	0.0689262
Ndufs4	1.84e-05	-0.0202271	0.0691978
Csmd1	1.85e-05	0.0135228	0.0694415
Arid1a	1.86e-05	0.0775174	0.0698747
Elp4	1.86e-05	0.00767051	0.0698797
Chn1	1.86e-05	0.0381772	0.0699544
Ctnnb1	1.87e-05	0.106176	0.0701551
Tmem135	1.87e-05	-0.102062	0.0703417
Foxn2	1.88e-05	-0.0783156	0.0704947
Itsn2	1.89e-05	-0.0383128	0.0709755
Tmem59	1.89e-05	-0.0345352	0.071077
Mvb12b	1.9e-05	-0.126095	0.0712619
Snx29	1.91e-05	-0.086106	0.0716125
Stim1	1.91e-05	-0.0631231	0.071838
Pura	1.92e-05	-0.0602085	0.0721152
Lyst	1.95e-05	-0.0923581	0.0733342
Pnpt1	1.96e-05	0.0832415	0.0736956
Ndel1	1.97e-05	-0.056055	0.0738631
Osbpl1a	1.98e-05	0.0599277	0.074471
Atg16l2	1.99e-05	-0.0577147	0.0747216
Ptprs	2.01e-05	0.0572129	0.0754556
Akap6	2.02e-05	0.00236856	0.0759383
Ncald	2.02e-05	0.0722984	0.0760102
Nsd2	2.03e-05	0.0328843	0.0760266
Nol4	2.03e-05	0.014366	0.0760755
Rc3h1	2.03e-05	0.0199388	0.0761971
Slf2	2.04e-05	-0.0908998	0.0765902
Lrrfip2	2.04e-05	-0.101215	0.0766605
Xpnpep1	2.04e-05	-0.010242	0.0766983
Gm10125	2.05e-05	0.0374086	0.0770289
Bod1l	2.07e-05	0.0295261	0.0778073
Tia1	2.08e-05	0.0458466	0.0781844
Sema4d	2.09e-05	0.0502912	0.078273
Gm26917	2.1e-05	0.118678	0.0787586
Tfdp2	2.13e-05	-0.00782663	0.0798731
Pou6f1	2.13e-05	-0.0562567	0.0799513
Rhoq	2.13e-05	-0.0399293	0.0799604
Hmgb1	2.14e-05	0.0376904	0.0804028
Immt	2.15e-05	-0.00744324	0.0806871
Scarb2	2.16e-05	0.0188288	0.0810249
Dync1h1	2.17e-05	-0.0569383	0.0814659
Cyfip1	2.17e-05	-0.0284137	0.0816023
Dock9	2.22e-05	-0.0280546	0.0831525
Dusp11	2.22e-05	-0.0763335	0.083524
Esco1	2.26e-05	0.00947832	0.0847244
Rnf115	2.28e-05	0.0633954	0.0856151
Tbc1d5	2.29e-05	-0.0632468	0.0858413
Fam228a	2.29e-05	-0.0437919	0.0858542
Ulk2	2.29e-05	0.0124769	0.085955
Gprc5b	2.3e-05	0.0232385	0.0863255
Cyp2j6	2.3e-05	-0.00883659	0.086453
Clstn1	2.32e-05	0.00709817	0.087025
Spred2	2.32e-05	0.0241365	0.0871471
Tmed9	2.33e-05	0.0711473	0.0873537
Elavl1	2.33e-05	0.0268385	0.0874173
Laptm4a	2.33e-05	0.0483023	0.0875001
2810403D21Rik	2.34e-05	0.0644087	0.0879442
Ggnbp2	2.34e-05	0.00730812	0.0880034
Kpna4	2.35e-05	-0.0101959	0.0881913
Pts	2.37e-05	0.0774062	0.0890003
Ppm1b	2.39e-05	0.0182908	0.0896943
Fam172a	2.4e-05	0.00168145	0.0899428
Sorl1	2.41e-05	-0.0423311	0.0904772
Psmc3	2.44e-05	0.071884	0.0915322
Gas5	2.44e-05	0.0370387	0.0917274
Aldh1a1	2.45e-05	-0.119357	0.0918648
Dnm2	2.45e-05	-0.0320198	0.0919312
Pag1	2.5e-05	-0.0719043	0.0939669
Gm37679	2.52e-05	-0.0512325	0.0944158
Akap11	2.54e-05	0.00307426	0.0952174
Rock1	2.54e-05	-0.097763	0.0952387
Eef1b2	2.54e-05	0.122827	0.0953322
Myh14	2.54e-05	0.0307267	0.0954164
Ssu72	2.55e-05	-0.0171509	0.0958065
Tcp11l1	2.56e-05	-0.129902	0.0959346
Phf12	2.57e-05	-0.0158454	0.0963331
Smpd3	2.57e-05	0.00968384	0.0963892
Hnrnpdl	2.57e-05	-0.0229876	0.0965273
Pigk	2.58e-05	0.0420739	0.096685
Dpyd	2.58e-05	-0.061862	0.0967035
Ipo8	2.58e-05	-0.0596331	0.0967515
Fnip2	2.59e-05	-0.00220968	0.0973392
Gm14964	2.59e-05	0.096442	0.0973631
Erbin	2.64e-05	0.0642472	0.099223
Zfp292	2.65e-05	0.0166223	0.0993946
Gm11149	2.69e-05	-0.0394397	0.100906
Chm	2.69e-05	0.0192405	0.100906
Megf9	2.71e-05	-0.113149	0.101821
Trp53bp2	2.71e-05	-0.00588924	0.101859
Zfp800	2.72e-05	0.0131504	0.10224
Suclg2	2.72e-05	0.00518527	0.102296
Far1os	2.74e-05	-0.07756	0.10301
Mir670hg	2.77e-05	0.121914	0.104061
Samd4	2.82e-05	-0.0662147	0.105897
Hnrnpk	2.83e-05	0.0829225	0.106254
Pbxip1	2.85e-05	-0.00231976	0.107163
AW554918	2.86e-05	0.0128594	0.107245
Smap1	2.88e-05	0.0123971	0.108242
Gmds	2.89e-05	-0.0133965	0.108457
Pten	2.91e-05	-0.0395829	0.109192
Ube2g1	2.93e-05	-0.00155403	0.110048
Prkce	2.98e-05	-0.0308138	0.111912
Myo9a	2.99e-05	-0.00464885	0.112349
Vps54	2.99e-05	-0.0234433	0.112416
Phip	3.02e-05	-0.0525077	0.11325
Taok1	3.02e-05	-0.0101951	0.11349
Ywhaz	3.05e-05	0.0869614	0.114458
Rnf20	3.05e-05	0.0355175	0.114547
Ddx3y	3.06e-05	0.0416388	0.114754
Cfdp1	3.06e-05	-0.0777834	0.114922
Rgs7	3.07e-05	0.0420245	0.115195
Clk4	3.09e-05	-0.0523977	0.115848
Fam149b	3.09e-05	0.0396341	0.115985
2610507B11Rik	3.09e-05	-0.0916563	0.116067
Snx13	3.09e-05	0.066411	0.116153
Nfasc	3.11e-05	0.101068	0.116861
Pbrm1	3.18e-05	-0.0520367	0.119351
Ppp2ca	3.22e-05	0.00864991	0.12088
Acadsb	3.24e-05	0.0178647	0.121687
Ctsd	3.28e-05	-0.0248147	0.12306
Stat5b	3.3e-05	-0.0739417	0.123903
Dnajc18	3.31e-05	0.00544522	0.12426
Gcc2	3.34e-05	-0.0386068	0.125233
Spata7	3.34e-05	0.163826	0.125279
Igsf21	3.35e-05	0.102965	0.125867
Ofd1	3.4e-05	0.124996	0.127607
Atp6v0d1	3.41e-05	0.0616521	0.127949
Auts2	3.49e-05	0.0109243	0.13113
Prdx1	3.49e-05	0.0561862	0.131146
Pcdh7	3.5e-05	-0.00151628	0.13154
Brwd1	3.51e-05	-0.0103193	0.131834
Sema6d	3.54e-05	-0.0456448	0.132905
AC163638.2	3.55e-05	-0.172841	0.133337
Chl1	3.56e-05	-0.0542421	0.133722
Dennd5a	3.58e-05	0.0293941	0.134438
Pacsin1	3.58e-05	0.102837	0.134544
Klhl22	3.59e-05	0.0727976	0.134831
Dip2b	3.59e-05	-0.034068	0.134923
Dnmt3a	3.65e-05	-0.0488674	0.137002
Rhot1	3.65e-05	-0.0274221	0.13707
Sdcbp	3.65e-05	-0.115163	0.137188
Tmem243	3.66e-05	0.0135846	0.137382
Ubxn2a	3.67e-05	-0.0353811	0.13764
Mycbp2	3.71e-05	-0.108381	0.139207
Prpf39	3.76e-05	-0.01677	0.141253
Mif	3.77e-05	0.019229	0.141691
Atp5c1	3.78e-05	0.0939959	0.1418
Atp6ap2	3.82e-05	0.0553512	0.143398
Klf13	3.85e-05	-0.0893158	0.144347
AU040320	3.85e-05	0.0797805	0.144389
Snd1	3.85e-05	-0.0557903	0.144557
Hmbox1	3.86e-05	-0.0462242	0.144961
Ubap2l	3.88e-05	-0.0182896	0.145638
Sfi1	3.89e-05	0.00048502	0.146048
Atp11a	3.9e-05	-0.0824317	0.146346
Sorcs2	3.91e-05	-0.0290556	0.146966
Tjp2	3.92e-05	-0.0252219	0.147058
Mtch1	3.93e-05	0.0190304	0.147411
Elovl6	3.94e-05	-0.119711	0.14787
H2afz	3.99e-05	0.0248936	0.149694
Stt3b	3.99e-05	-7.39e-05	0.149817
Zfp710	4.05e-05	-0.0747128	0.152135
Tma7	4.06e-05	0.102051	0.152233
Plcl1	4.07e-05	-0.100015	0.152877
Gm35188	4.11e-05	0.0886583	0.154257
Zwint	4.11e-05	0.0655592	0.154382
Firre	4.11e-05	-0.0389849	0.15443
Oxct1	4.17e-05	0.000560722	0.156418
Hrh1	4.21e-05	-0.0814796	0.157916
Srrm1	4.21e-05	-0.0116367	0.158078
Naa15	4.23e-05	-0.0314178	0.158694
Atp1b2	4.23e-05	0.0402763	0.158968
Chpf2	4.24e-05	-0.0282534	0.159085
Cox16	4.24e-05	0.0134608	0.159148
Rgs12	4.27e-05	0.0407745	0.160213
Dido1	4.27e-05	0.0179684	0.160469
Ddi2	4.28e-05	-0.00762585	0.160745
Sox1ot	4.31e-05	-0.0327734	0.161631
Gm20416	4.32e-05	0.0329958	0.162216
Fyco1	4.33e-05	0.00180331	0.162424
Cacna2d3	4.33e-05	0.107392	0.162496
Ppp4r3a	4.34e-05	0.0215829	0.162918
Hivep2	4.35e-05	-0.0881348	0.1633
Numb	4.37e-05	-0.0995259	0.163866
Gm31323	4.42e-05	-0.051406	0.166112
Ccser2	4.43e-05	-0.00054595	0.166314
Cdh4	4.46e-05	0.0473475	0.167483
Dtna	4.47e-05	0.0623827	0.167885
Aqp4	4.48e-05	0.0135707	0.168098
Eif5b	4.49e-05	-0.0657287	0.168434
Mtmr3	4.5e-05	-0.00142499	0.169084
Orc1	4.51e-05	0.130704	0.169148
Smox	4.54e-05	-0.0331243	0.170293
Cox17	4.54e-05	0.0887938	0.170389
Arhgef9	4.54e-05	0.0536489	0.170511
Ilk	4.57e-05	-0.0052844	0.171561
Itgb8	4.65e-05	-0.0514623	0.174457
Ino80	4.66e-05	-0.0872802	0.174969
Cipc	4.69e-05	0.00212373	0.175877
Taf3	4.69e-05	-0.133915	0.1761
Ints8	4.7e-05	-0.0926612	0.176486
Nedd9	4.71e-05	-0.0663556	0.176868
Zfp638	4.74e-05	-0.00822467	0.177882
Mapre2	4.75e-05	-0.0314538	0.178345
Slc3a2	4.8e-05	-0.0497901	0.18017
Dhx36	4.83e-05	-0.0504885	0.181399
Ring1	4.86e-05	0.0572039	0.18258
Zfp131	4.9e-05	-0.00179927	0.184031
Usp32	4.91e-05	-0.0226349	0.184445
1110019D14Rik	4.92e-05	0.00107392	0.184649
Tecpr2	4.92e-05	-0.000318365	0.184775
Ostm1	4.94e-05	0.0263126	0.185615
Metap2	4.95e-05	-0.0764732	0.185716
Srsf1	4.97e-05	-0.0137503	0.186409
Ap2a2	4.97e-05	0.0630613	0.18664
Usp47	5.01e-05	-0.0701231	0.187955
4930505G20Rik	5.01e-05	0.00622677	0.188147
Gm15520	5.05e-05	-0.054667	0.189601
Rc3h2	5.07e-05	0.0140346	0.190357
Ubr1	5.08e-05	-0.0353031	0.190618
Lgi4	5.08e-05	0.0036886	0.190889
Tle5	5.1e-05	0.0663345	0.191431
Etv1	5.11e-05	0.0119189	0.191811
Cbfb	5.14e-05	-0.00832015	0.193054
Ythdf3	5.19e-05	-0.0171941	0.194771
Wdpcp	5.2e-05	-0.0491901	0.195346
Gm49797	5.21e-05	0.0462084	0.195497
5031439G07Rik	5.24e-05	-0.104858	0.19657
Rars2	5.27e-05	0.00818135	0.19765
Gabra2	5.28e-05	-0.0524407	0.198046
Atp5a1	5.28e-05	0.047575	0.198109
Rbm5	5.3e-05	-0.0791447	0.199025
Ndufb8	5.33e-05	0.116896	0.200097
Sall2	5.34e-05	0.0388506	0.200434
Per3	5.35e-05	-0.0726507	0.200899
Mbd2	5.37e-05	-0.00259501	0.201463
Clock	5.4e-05	0.0713728	0.202594
Arhgef40	5.4e-05	0.0188056	0.202719
Cog5	5.4e-05	0.0890514	0.2028
Evi5	5.41e-05	-0.00352909	0.203175
Snta1	5.46e-05	-0.0908899	0.20503
Cpsf6	5.47e-05	0.0122496	0.205315
Arhgap42	5.48e-05	-0.0621089	0.20563
Upp2	5.54e-05	0.038248	0.207981
4930557K07Rik	5.62e-05	-0.101459	0.210859
Dnm1l	5.62e-05	-0.0144952	0.210881
Mlf2	5.63e-05	0.100198	0.211489
Lrp6	5.64e-05	-0.0464532	0.211654
Kif5b	5.65e-05	-0.000103997	0.212175
Chd4	5.71e-05	-0.00688856	0.214453
Gpt2	5.73e-05	-0.109657	0.215194
Rsrc2	5.74e-05	0.00739068	0.215456
Hibadh	5.76e-05	0.0593029	0.216238
Hdac7	5.77e-05	-0.0178634	0.216718
Xrn1	5.79e-05	0.0285795	0.217341
Washc2	5.82e-05	-0.0401007	0.218669
Hsp90b1	5.86e-05	-0.0503417	0.219856
Tmbim6	5.86e-05	-0.0178381	0.219908
Adnp	5.88e-05	-0.0100978	0.220638
Rbfox2	5.94e-05	-0.0902272	0.222878
B3glct	5.97e-05	0.0509432	0.224139
Wdfy2	5.98e-05	-0.0901346	0.224389
4732471J01Rik	5.99e-05	0.074798	0.224866
Nat8f3	6.01e-05	-0.0258832	0.225568
Gna12	6.05e-05	-0.050501	0.227232
Sbno1	6.08e-05	0.00895934	0.228358
Sf3b1	6.11e-05	0.0185585	0.229395
Slc16a4	6.15e-05	0.0353968	0.231035
Sall3	6.17e-05	0.0351041	0.231527
Wipf1	6.19e-05	-0.0590839	0.232199
Tcerg1	6.28e-05	0.0105046	0.235617
Gtf2a1	6.41e-05	0.0491802	0.240448
Rsf1os1	6.41e-05	0.00281724	0.240616
Tmem30a	6.45e-05	0.0621581	0.241999
Gm2115	6.5e-05	-0.0260849	0.243859
Macrod2	6.59e-05	-0.113529	0.247553
Sars	6.62e-05	0.115388	0.24856
Fam13b	6.81e-05	-0.0589395	0.255813
Acyp2	6.87e-05	-0.018477	0.257917
Hps4	6.87e-05	-0.0246223	0.257933
Tril	6.88e-05	-0.00582626	0.258088
Gap43	6.89e-05	0.0423811	0.258727
Ercc6l2	6.89e-05	-0.0121165	0.258813
Entpd2	6.92e-05	-0.0810905	0.259826
Man2c1os	6.95e-05	-0.0213234	0.260886
Lcor	6.98e-05	0.000605747	0.261884
Smg5	6.98e-05	-0.0977737	0.262037
Tenm4	7.04e-05	0.0643759	0.264381
Zzef1	7.08e-05	-0.0652468	0.265621
Bcl6	7.14e-05	-0.114466	0.268213
Babam2	7.19e-05	-0.0103003	0.269994
Fis1	7.19e-05	-0.0295735	0.270027
Tmem132b	7.2e-05	0.0537054	0.270117
Chgb	7.25e-05	0.0936531	0.272004
Herc2	7.26e-05	-0.0215115	0.272619
Gse1	7.27e-05	-0.102807	0.273011
Akap7	7.29e-05	-0.0749626	0.27369
Etfa	7.29e-05	0.0263968	0.273807
Ube2n	7.32e-05	0.039114	0.274734
Ythdc1	7.35e-05	-0.0967909	0.275975
Spock2	7.35e-05	0.119057	0.27599
Rsf1os2	7.45e-05	0.0149144	0.27965
Cxcl14	7.48e-05	0.0666271	0.280807
Armc9	7.49e-05	0.118603	0.281023
Gm34408	7.49e-05	-0.0792691	0.281312
Ppp1r12b	7.54e-05	-0.0315261	0.282994
Mnat1	7.55e-05	-0.0621442	0.283579
Mink1	7.66e-05	0.0512743	0.287566
Rmnd5a	7.66e-05	-0.0143456	0.287616
Gpbp1	7.75e-05	-0.0482042	0.290947
Nr6a1	7.82e-05	-0.0216993	0.293389
Nptn	7.82e-05	0.000965918	0.293723
Pnkd	7.85e-05	0.0454441	0.294692
Prxl2a	7.87e-05	-0.0658321	0.295392
Fam133b	7.89e-05	-0.0212679	0.296252
Thrap3	7.89e-05	-0.0347098	0.296338
Gm49380	7.9e-05	-0.108002	0.296714
Vsnl1	8e-05	0.0399463	0.300388
Lysmd4	8.01e-05	-0.0845726	0.300539
Wasf2	8.05e-05	-0.0198768	0.302077
Dpp8	8.14e-05	0.0761116	0.305704
Gtpbp2	8.21e-05	0.00246857	0.30839
Rnf146	8.23e-05	0.0145764	0.309137
Cmip	8.24e-05	-0.135324	0.309279
Eif2s2	8.24e-05	-0.0165706	0.309419
Gm11714	8.32e-05	-0.101768	0.312321
[truncated: 1,664 more rows]

## Sheet: 4_VHL_vs_ABX_final_MAST_degs_02
	p_val	avg_log2FC	p_val_adj
AC149090.1	4.11e-108	-0.453393	3.04e-104
Cst3	3.45e-104	0.795279	2.55e-100
Slc1a2	1.68e-84	0.743383	1.24e-80
Actb	7.11e-64	0.604913	5.25e-60
Gapdh	2.24e-56	0.441463	1.65e-52
Rsrp1	1.81e-53	0.39233	1.33e-49
Gm42418	3.77e-52	0.537252	2.78e-48
Ckb	1.42e-51	0.491863	1.05e-47
Aldoa	1.56e-46	0.50097	1.15e-42
Cox4i1	5.89e-46	0.51225	4.35e-42
Cox8a	5.55e-42	0.478301	4.1e-38
Tmsb4x	6.54e-41	0.377801	4.83e-37
Ptms	4.46e-39	0.308701	3.29e-35
Fth1	2.43e-36	0.557775	1.8e-32
Ubb	1.82e-33	0.425221	1.34e-29
AY036118	4.36e-33	0.744366	3.22e-29
Slc17a7	6.94e-33	0.343426	5.12e-29
Ndrg2	7.65e-33	0.297231	5.65e-29
Eef1a1	3.89e-31	0.399678	2.88e-27
Arglu1	2.76e-30	0.272318	2.04e-26
Ndrg4	1.27e-29	0.36011	9.41e-26
Hsp90ab1	1.95e-29	0.363045	1.44e-25
Cck	4.05e-28	0.334473	2.99e-24
Calm1	8.21e-28	0.408619	6.07e-24
Plp1	1.46e-27	0.367065	1.08e-23
Gm47283	5.32e-27	-0.268862	3.93e-23
Map2k4	8.42e-26	-0.274244	6.22e-22
Cmss1	1.12e-25	0.361316	8.29e-22
C1ql3	2.2e-25	0.244743	1.63e-21
Ptprn2	2.32e-25	-0.172817	1.71e-21
2900097C17Rik	2.42e-25	0.395	1.79e-21
Uqcrq	1.02e-24	0.323318	7.52e-21
Mdga2	1.06e-24	-0.0547141	7.84e-21
Eef1a2	1.65e-24	0.246981	1.22e-20
Aplp1	6.2e-24	0.365535	4.58e-20
Frmd4a	7.32e-24	-0.151276	5.41e-20
Kctd17	1.23e-23	0.214224	9.11e-20
Ppia	3.4e-23	0.349988	2.51e-19
Kcnq1ot1	4.76e-23	-0.24773	3.51e-19
Stmn1	8.06e-23	0.342135	5.95e-19
Pdzrn4	1.67e-22	-0.305943	1.23e-18
Tuba1a	4.21e-22	0.331998	3.11e-18
Atp5k	8.48e-22	0.32846	6.26e-18
Eif1	1.22e-21	0.3164	8.98e-18
Ube3a	1.72e-21	-0.0623299	1.27e-17
Mir124a-1hg	2.79e-21	0.270348	2.06e-17
Atp5md	4.11e-21	0.321544	3.04e-17
Mid1	1e-20	-0.208702	7.39e-17
Mbp	1.36e-20	0.281012	1e-16
Usp29	3.64e-20	-0.185706	2.69e-16
Fam155a	4.81e-20	-0.124593	3.55e-16
Gm26917	1.08e-19	0.292846	7.96e-16
Cox6c	1.99e-19	0.340309	1.47e-15
Grid2	4.53e-19	-0.23095	3.34e-15
Ndufa4	4.85e-19	0.353023	3.58e-15
Calm2	9.12e-19	0.266308	6.74e-15
Plk2	1.25e-18	0.193276	9.23e-15
Cox5b	1.72e-18	0.246147	1.27e-14
Sparcl1	1.98e-18	0.308162	1.46e-14
Khdrbs2	2.56e-18	-0.302718	1.89e-14
Rmst	2.92e-18	-0.359738	2.16e-14
Car10	3.02e-18	-0.351379	2.23e-14
Gabrb1	3.4e-18	-0.181132	2.51e-14
Mrfap1	5.47e-18	0.221945	4.04e-14
Ncdn	8.15e-18	0.262871	6.02e-14
Pcp4	1.11e-17	0.292575	8.19e-14
Cplx2	1.15e-17	0.274808	8.5e-14
Tmem181a	1.15e-17	0.236997	8.53e-14
Tubb5	1.18e-17	0.266768	8.7e-14
Nme1	1.56e-17	0.273463	1.15e-13
Mif	1.6e-17	0.264063	1.18e-13
Kif26b	3e-17	-0.289239	2.21e-13
Slc25a4	3.1e-17	0.302234	2.29e-13
5330434G04Rik	3.69e-17	-0.173891	2.73e-13
Ubc	7.19e-17	0.262405	5.31e-13
Cacna1a	2.08e-16	-0.164859	1.54e-12
Fgf14	2.41e-16	-0.105028	1.78e-12
Sub1	3.06e-16	0.287052	2.26e-12
Gm3764	4.02e-16	0.212816	2.97e-12
Ndufb9	4.39e-16	0.237136	3.24e-12
Zeb2	7.57e-16	0.282024	5.59e-12
Magi2	1.02e-15	-0.144988	7.56e-12
Cmip	1.03e-15	-0.229514	7.6e-12
Asic2	1.29e-15	-0.161921	9.52e-12
Atp5g1	1.4e-15	0.259224	1.04e-11
Ank3	1.44e-15	-0.10243	1.06e-11
Cacna1d	1.47e-15	-0.154758	1.08e-11
Gm30382	1.84e-15	-0.323595	1.36e-11
Sncb	1.92e-15	0.223624	1.42e-11
Car11	2.22e-15	0.190892	1.64e-11
Malat1	2.54e-15	0.118014	1.88e-11
Baiap2	2.87e-15	0.255811	2.12e-11
Brinp3	2.99e-15	-0.26041	2.21e-11
Uqcrb	4.34e-15	0.218862	3.21e-11
Tpt1	4.98e-15	0.282173	3.68e-11
Lncpint	5.17e-15	-0.150604	3.82e-11
Actg1	5.52e-15	0.258131	4.08e-11
Tmem130	6.2e-15	-0.254572	4.58e-11
Fbxl16	6.92e-15	0.247764	5.11e-11
Dynll2	7.16e-15	0.250629	5.29e-11
Adgrl3	8.46e-15	-0.163239	6.25e-11
Rab3a	9.13e-15	0.243912	6.75e-11
Gria4	9.68e-15	-0.127741	7.15e-11
Camk1d	9.95e-15	0.308612	7.35e-11
Gpc6	1.01e-14	-0.376093	7.5e-11
Selenow	1.11e-14	0.273722	8.2e-11
Ctnnd2	1.16e-14	-0.111158	8.6e-11
Chchd2	1.54e-14	0.258564	1.14e-10
Ndn	2.07e-14	0.221797	1.53e-10
Lrrtm3	2.36e-14	-0.170092	1.74e-10
C1qtnf4	3.65e-14	0.217197	2.7e-10
Cox7c	4.22e-14	0.291805	3.12e-10
Dynll1	4.23e-14	0.2214	3.13e-10
Tuba4a	4.43e-14	0.241977	3.27e-10
Nrxn1	7.12e-14	-0.122534	5.26e-10
Tpi1	7.83e-14	0.229359	5.78e-10
Ywhaz	1.1e-13	0.222581	8.16e-10
Ubl5	1.16e-13	0.222274	8.55e-10
Ahi1	1.34e-13	-0.153554	9.9e-10
H3f3b	1.35e-13	0.270862	9.98e-10
Gm15810	1.61e-13	0.18394	1.19e-09
Tmem178b	1.85e-13	-0.089018	1.36e-09
Ncl	2.42e-13	0.248853	1.79e-09
Ndufs5	2.56e-13	0.241372	1.89e-09
Atp5j2	3.08e-13	0.265187	2.28e-09
Cox5a	3.25e-13	0.256525	2.4e-09
Ywhah	3.43e-13	0.237289	2.53e-09
Mapk8ip2	3.7e-13	0.207538	2.74e-09
Dpp6	3.81e-13	-0.106548	2.82e-09
Chchd10	4.16e-13	0.278839	3.08e-09
Hspa8	4.21e-13	0.310602	3.11e-09
Foxg1	4.77e-13	0.147924	3.52e-09
Hpcal4	4.79e-13	0.248534	3.54e-09
Ptn	5.1e-13	0.293839	3.77e-09
Tuba1b	5.83e-13	0.239984	4.31e-09
Nrg3	5.93e-13	-0.11309	4.38e-09
Qk	6.05e-13	0.256655	4.47e-09
Arpp19	7.18e-13	0.236057	5.3e-09
Atp5d	7.82e-13	0.194246	5.78e-09
Dab1	1.02e-12	-0.219849	7.55e-09
Pkm	1.39e-12	0.272943	1.02e-08
Pde4d	1.42e-12	-0.129467	1.05e-08
Traf3	1.42e-12	-0.211635	1.05e-08
Map1a	1.58e-12	0.259123	1.17e-08
Gm12239	1.61e-12	-0.187513	1.19e-08
Ndufb10	1.87e-12	0.215114	1.38e-08
Anks1b	2.23e-12	0.0148445	1.65e-08
Atp5a1	2.23e-12	0.24962	1.65e-08
Lmo4	2.28e-12	0.23035	1.68e-08
AC163638.2	2.35e-12	-0.180579	1.74e-08
Ctnna3	2.68e-12	-0.157753	1.98e-08
Nrg3os	2.91e-12	-0.153246	2.15e-08
Nap1l1	3.16e-12	0.206177	2.34e-08
Nav2	3.87e-12	-0.136825	2.86e-08
Uchl1	3.99e-12	0.255001	2.95e-08
Nlgn1	4.1e-12	-0.133606	3.03e-08
Rgs17	4.24e-12	-0.203754	3.14e-08
Smyd3	5.49e-12	-0.164699	4.06e-08
Atp5c1	6.21e-12	0.219181	4.59e-08
Vamp2	6.53e-12	0.262428	4.82e-08
Cfl1	6.73e-12	0.214808	4.97e-08
Adgrb3	7.73e-12	-0.0622819	5.71e-08
Tshz2	8.26e-12	-0.265782	6.1e-08
Hexb	8.26e-12	0.260673	6.1e-08
Olfm1	9.47e-12	0.251274	7e-08
Dgkb	9.75e-12	-0.134297	7.2e-08
Ldhb	1.03e-11	0.231916	7.64e-08
Sez6l	1.39e-11	-0.20846	1.02e-07
Tubb4a	1.41e-11	0.15195	1.04e-07
Lsamp	1.42e-11	-0.137447	1.05e-07
Sgcz	1.48e-11	-0.230534	1.09e-07
Gm29237	1.73e-11	-0.226099	1.28e-07
Tenm1	1.78e-11	-0.179641	1.32e-07
Mlf2	1.93e-11	0.198374	1.43e-07
Dscam	2.15e-11	-0.064043	1.59e-07
Mir9-3hg	2.53e-11	0.200853	1.87e-07
Bri3	2.57e-11	0.183125	1.9e-07
Wdr17	2.85e-11	0.253125	2.11e-07
Ywhaq	2.95e-11	0.218951	2.18e-07
Gad1	3.49e-11	0.221975	2.58e-07
Park7	3.52e-11	0.182094	2.6e-07
Ptma	3.83e-11	0.234435	2.83e-07
Arf3	3.99e-11	0.206746	2.95e-07
Afdn	4.22e-11	-0.19191	3.12e-07
Gabrb3	4.23e-11	-0.126482	3.13e-07
Cox7a2	4.77e-11	0.242455	3.52e-07
Cox6a1	7.19e-11	0.190992	5.31e-07
Map1lc3a	7.71e-11	0.211141	5.7e-07
Atp5j	7.81e-11	0.214368	5.77e-07
Atp5o	8.68e-11	0.166301	6.41e-07
Meis2	8.89e-11	0.155137	6.57e-07
Hs2st1	9e-11	-0.192277	6.65e-07
Dach1	1.04e-10	-0.304822	7.71e-07
Csmd3	1.24e-10	-0.058772	9.16e-07
Myl6	1.35e-10	0.205814	9.94e-07
Rims1	1.47e-10	-0.0537069	1.09e-06
Rack1	1.73e-10	0.166439	1.28e-06
Lars2	1.95e-10	0.208728	1.44e-06
Atp5l	2.04e-10	0.233946	1.51e-06
Pgam1	2.6e-10	0.194836	1.92e-06
Dctn3	2.67e-10	0.153248	1.97e-06
Ccser1	2.77e-10	-0.0895446	2.04e-06
Atp5b	2.98e-10	0.226191	2.2e-06
Rab6a	3.18e-10	0.198399	2.35e-06
Hsp90aa1	3.32e-10	0.232406	2.45e-06
Rims2	3.4e-10	0.00355745	2.51e-06
Cadm1	3.48e-10	-0.139701	2.57e-06
Macrod2	3.5e-10	-0.0623726	2.58e-06
Mrps26	3.52e-10	0.125639	2.6e-06
Atp6v0c	3.67e-10	0.269873	2.71e-06
Serf2	3.95e-10	0.15613	2.92e-06
Dmd	4.01e-10	-0.0959095	2.96e-06
Eif4a2	4.2e-10	0.219133	3.1e-06
Brk1	4.32e-10	0.170849	3.19e-06
Dlg2	4.35e-10	0.033822	3.21e-06
Ndufa13	4.55e-10	0.202103	3.36e-06
Gng3	4.57e-10	0.156636	3.37e-06
Gm5149	4.71e-10	-0.195447	3.48e-06
Nav3	4.93e-10	0.0167034	3.64e-06
Cetn3	5.15e-10	0.153229	3.81e-06
Grm7	5.63e-10	-0.155558	4.16e-06
Nme7	6.23e-10	0.162246	4.6e-06
Mdh1	6.28e-10	0.218715	4.64e-06
Hint1	6.62e-10	0.192365	4.89e-06
Ndufb8	6.78e-10	0.174625	5.01e-06
Pcdh17	7.09e-10	-0.201392	5.24e-06
Ptprn	7.33e-10	-0.157562	5.42e-06
Il1rapl1	7.34e-10	-0.1434	5.42e-06
Gabarap	7.66e-10	0.173347	5.66e-06
Lhfpl3	7.78e-10	-0.129702	5.75e-06
Adgrl2	9.12e-10	-0.212702	6.74e-06
Fbxl17	9.78e-10	-0.113541	7.22e-06
Agbl4	1.04e-09	-0.0645229	7.68e-06
Kcnip1	1.19e-09	-0.161761	8.77e-06
Zfp365	1.22e-09	0.170939	8.98e-06
Slc8a3	1.25e-09	-0.195995	9.2e-06
Ppp2r2b	1.3e-09	-0.123936	9.57e-06
Parp8	1.31e-09	-0.187414	9.7e-06
Tceal5	1.47e-09	0.187791	1.09e-05
Gm26871	1.61e-09	-0.189269	1.19e-05
Lrrc7	1.64e-09	-0.0311075	1.21e-05
Prkg1	1.72e-09	-0.219748	1.27e-05
Commd4	1.74e-09	0.129233	1.28e-05
Stmn3	1.85e-09	0.222915	1.37e-05
Galnt11	1.86e-09	-0.172927	1.37e-05
Cep112	1.86e-09	-0.175393	1.38e-05
Cdh4	2.11e-09	-0.256867	1.56e-05
Scn1b	2.19e-09	0.198941	1.62e-05
Cox7b	2.2e-09	0.199472	1.63e-05
Snap25	2.29e-09	0.184973	1.69e-05
Grin2b	2.41e-09	-0.0755842	1.78e-05
Naca	2.42e-09	0.207158	1.78e-05
Slc25a3	2.42e-09	0.174109	1.79e-05
Srsf5	2.58e-09	0.150355	1.91e-05
Frmd5	2.64e-09	-0.144752	1.95e-05
Limch1	2.66e-09	-0.164748	1.97e-05
Apba1	3.12e-09	-0.174348	2.31e-05
Nap1l5	3.35e-09	0.197017	2.47e-05
Ywhab	3.37e-09	0.196464	2.49e-05
Chgb	3.58e-09	0.217824	2.64e-05
Gm26693	3.66e-09	0.142407	2.7e-05
Lrfn5	3.68e-09	-0.0787815	2.72e-05
Rit2	3.69e-09	-0.145379	2.73e-05
Fam173a	3.73e-09	0.162813	2.75e-05
Uqcrh	4.14e-09	0.205148	3.06e-05
Enc1	4.15e-09	0.19229	3.07e-05
Zmat2	4.3e-09	0.1572	3.18e-05
Gpm6b	4.44e-09	0.198594	3.28e-05
Ndufa12	4.54e-09	0.175162	3.35e-05
Clu	4.64e-09	0.190689	3.43e-05
Ppp3r1	4.81e-09	0.17702	3.55e-05
Ephb2	4.86e-09	-0.173498	3.59e-05
Tmem108	6.52e-09	-0.167485	4.82e-05
Akap6	6.62e-09	-0.108279	4.89e-05
Nbea	6.76e-09	-0.0676529	5e-05
Cdh18	6.98e-09	-0.0943299	5.16e-05
Atp8a1	7.39e-09	-0.175743	5.46e-05
Camta1	7.76e-09	-0.0947274	5.73e-05
Dst	7.96e-09	-0.12489	5.88e-05
Ube2e2	8.06e-09	-0.132607	5.95e-05
Agap1	8.62e-09	-0.149264	6.37e-05
Cacna1c	8.74e-09	-0.0936443	6.46e-05
Dnajc6	9.18e-09	-0.141401	6.78e-05
H2afz	9.22e-09	0.188423	6.81e-05
Prkn	9.35e-09	-0.0980586	6.91e-05
Erc2	9.45e-09	-0.0092425	6.98e-05
Nfib	9.71e-09	0.155229	7.18e-05
Rasgrf2	9.94e-09	-0.191477	7.34e-05
Ank2	1.08e-08	-0.0429189	7.95e-05
Nrn1	1.16e-08	0.182662	8.58e-05
Cox6b1	1.21e-08	0.184707	8.95e-05
Pfn2	1.22e-08	0.171404	9.04e-05
Pgk1	1.23e-08	0.173435	9.06e-05
Bbs9	1.28e-08	-0.185882	9.46e-05
Nr4a1	1.34e-08	0.173729	9.9e-05
Unc5c	1.49e-08	-0.178142	0.000110123
Btbd11	1.54e-08	-0.195883	0.000113617
Prkce	1.55e-08	-0.152409	0.000114326
Klf9	1.56e-08	0.194589	0.000115001
Klc1	1.71e-08	0.158432	0.000126548
Calm3	1.83e-08	0.19579	0.000135112
Got1	1.86e-08	0.180033	0.000137663
Tafa1	2.02e-08	-0.0804946	0.000149145
D430041D05Rik	2.04e-08	-0.173975	0.000150633
Ube2v1	2.11e-08	0.145704	0.00015606
Fgf12	2.17e-08	-0.0346709	0.000159953
Cacnb2	2.21e-08	-0.116576	0.000163556
Fez1	2.29e-08	0.178191	0.000169407
Gm27032	2.36e-08	0.112159	0.000174567
Gm42303	2.57e-08	-0.195121	0.000189729
Atp6v1e1	2.64e-08	0.191345	0.000194687
Zim1	2.64e-08	-0.16138	0.000194994
Purb	2.92e-08	0.206785	0.000215972
Ndufa5	2.98e-08	0.206284	0.00021988
Tenm2	3.07e-08	-0.114419	0.000227172
Ctnna2	3.34e-08	0.00321539	0.000246533
Gm12353	3.64e-08	-0.16086	0.000269196
Rpgrip1	3.67e-08	0.148198	0.000271314
Xkr6	3.76e-08	-0.134485	0.000277696
Tmcc3	3.79e-08	-0.2403	0.000280002
Rnf187	3.83e-08	0.152391	0.000283036
Oaz1	3.85e-08	0.193433	0.000284772
Ldb2	3.98e-08	-0.209044	0.000294364
Fam135b	4.03e-08	-0.139456	0.00029796
B130024G19Rik	4.06e-08	-0.180219	0.000300118
Hs3st4	4.09e-08	-0.260261	0.000302062
Nfia	4.65e-08	-0.0206615	0.000343488
Oip5os1	4.85e-08	0.174946	0.000358263
Syn3	5.14e-08	-0.10427	0.000379783
Drap1	5.2e-08	0.126187	0.000384064
Aff3	5.2e-08	-0.164134	0.000384347
Atp6v1f	5.31e-08	0.145121	0.000392591
Hecw1	5.36e-08	-0.123526	0.000396079
Sst	5.42e-08	0.176379	0.000400696
Rarb	5.75e-08	0.168195	0.000425026
Osbpl6	5.96e-08	-0.134426	0.000440226
Rasgrp1	6.07e-08	0.182801	0.000448791
Gabbr2	6.28e-08	-0.151437	0.000464228
Unc13c	6.63e-08	-0.237242	0.000490113
Ndufc2	6.66e-08	0.17617	0.000492161
Cacna1b	6.66e-08	-0.154811	0.000492311
Pram1	6.75e-08	0.152292	0.000498765
Cbx3	6.78e-08	0.186903	0.000500798
Edil3	7.04e-08	-0.159756	0.000519881
Ano3	7.19e-08	0.193645	0.00053144
Nexmif	7.48e-08	-0.177315	0.000552416
Gm36975	7.74e-08	-0.0966527	0.000572153
Luc7l2	8.04e-08	0.115121	0.000594344
Tubb4b	8.15e-08	0.181966	0.000601805
Ptk2b	8.29e-08	0.111528	0.000612145
Sod1	8.3e-08	0.168825	0.000613157
Kcnj6	8.39e-08	-0.160215	0.000619707
Ndufb4	8.54e-08	0.173064	0.000630643
Morf4l2	8.64e-08	0.139537	0.000638131
Gnaq	8.73e-08	-0.146769	0.000644683
Galnt16	8.98e-08	-0.165996	0.000663594
Gabrg3	9.05e-08	-0.0817883	0.00066831
Tom1l2	9.39e-08	-0.146831	0.000693605
Thra	9.51e-08	0.207564	0.000702417
Slit1	9.61e-08	-0.186715	0.000709859
Atpif1	9.8e-08	0.212997	0.00072367
Tjp1	9.85e-08	-0.139703	0.000728082
Cadps	1.03e-07	-0.0246051	0.000760375
Slit2	1.06e-07	-0.214838	0.000784809
Sdk1	1.14e-07	-0.163256	0.000844469
Ak5	1.15e-07	-0.171936	0.000846887
Nefl	1.21e-07	0.162097	0.000895299
Snrnp70	1.23e-07	0.0368651	0.000910754
Dok6	1.25e-07	-0.138198	0.000922522
Rtn4	1.26e-07	0.172786	0.000932182
Ctnnb1	1.39e-07	0.165595	0.00102836
Eef2	1.7e-07	0.152528	0.00125624
Rasl10b	1.77e-07	0.13171	0.00130765
Fkbp3	1.81e-07	0.1849	0.00134049
Ptprd	2.07e-07	-0.209689	0.00153176
Ctif	2.41e-07	-0.129925	0.00177957
Ran	2.54e-07	0.146695	0.00187517
H3f3a	2.6e-07	0.16093	0.00192186
Arhgap24	2.63e-07	-0.181221	0.00194353
Dstn	2.88e-07	0.172845	0.0021307
9530026P05Rik	2.89e-07	-0.207837	0.00213724
Gm19461	2.89e-07	-0.166809	0.00213816
Pja2	3.03e-07	0.152877	0.00223491
Slc8a2	3.08e-07	0.143861	0.00227907
Psmc3	3.1e-07	0.154502	0.002289
Lingo2	3.13e-07	-0.0994572	0.00230905
BC031181	3.13e-07	0.14409	0.00231242
Glra3	3.42e-07	-0.179221	0.00252315
Hivep2	3.43e-07	-0.154952	0.00253395
Eif5a	3.5e-07	0.124189	0.00258509
Slc25a5	3.52e-07	0.165899	0.00259882
Psma7	3.71e-07	0.196174	0.00273789
Polb	3.86e-07	-0.163667	0.00284934
Gm37240	4.19e-07	-0.0702707	0.00309426
Dtx3	4.21e-07	0.15261	0.0031089
Cntnap5a	4.3e-07	-0.170269	0.00317921
Gse1	4.4e-07	-0.128966	0.00324993
Lhfp	4.53e-07	0.195648	0.00334732
Samd12	4.54e-07	-0.0955189	0.00335332
Fut8	4.58e-07	-0.13818	0.00338129
Nudcd3	4.66e-07	-0.139983	0.00344256
Lrfn2	5.36e-07	-0.154691	0.00395746
Gabra2	5.51e-07	-0.146076	0.00406969
Kcnb2	5.6e-07	-0.148486	0.00413909
Apbb2	5.61e-07	-0.139482	0.00414289
Hsbp1	5.63e-07	0.126141	0.0041589
Aldoc	5.7e-07	0.17164	0.00421414
Hmgn3	5.77e-07	0.153424	0.00426206
Slc24a3	5.91e-07	-0.132863	0.00436823
Prkar1a	5.93e-07	0.160645	0.00438325
Rnf150	6.02e-07	-0.142998	0.00445053
Mgll	6.04e-07	0.156579	0.00446532
Hap1	6.18e-07	-0.116949	0.00456604
Gm3693	6.45e-07	-0.14565	0.00476326
Zbtb7c	6.56e-07	-0.166653	0.0048453
Tcf4	6.57e-07	0.201584	0.00485705
Abhd17a	6.58e-07	0.13594	0.00485983
Ncam2	6.6e-07	-0.139675	0.00487541
4932438A13Rik	7.03e-07	-0.144312	0.00519715
Dpysl5	7.22e-07	-0.153457	0.00533094
Tpm1	7.33e-07	0.139967	0.00541706
Gabarapl1	7.39e-07	0.203738	0.00545698
Gpr158	7.67e-07	-0.11855	0.00566396
Sbf2	7.7e-07	-0.124432	0.00569092
Plppr3	8.15e-07	-0.160757	0.00602281
Zmym1	8.61e-07	-0.150989	0.00635738
Stx1a	8.68e-07	0.115488	0.00640971
Tmem158	8.72e-07	0.138823	0.00644099
Ncam1	8.76e-07	-0.111143	0.00646947
Vdac1	9.05e-07	0.141223	0.00668748
Hnrnpa1	9.08e-07	0.135921	0.00671055
Mapk10	9.11e-07	-0.0697531	0.00672963
R3hdm4	9.41e-07	0.119008	0.00695113
Gm49227	1.02e-06	-0.129129	0.00750093
Gm31323	1.04e-06	-0.148156	0.0076794
Chl1	1.08e-06	-0.139064	0.00798506
R3hdm1	1.09e-06	0.115774	0.00802044
Arfgef3	1.1e-06	-0.14649	0.00814796
9630013A20Rik	1.12e-06	-0.172261	0.00826556
Ghitm	1.15e-06	0.151425	0.00852163
Kansl1	1.15e-06	-0.112807	0.00852395
Ntrk2	1.16e-06	-0.0450821	0.00854242
Grik4	1.16e-06	-0.134377	0.0085552
Gls	1.17e-06	0.145528	0.00867463
Lims1	1.18e-06	-0.138607	0.00870156
Nrg2	1.19e-06	-0.13993	0.00880023
Pde4b	1.19e-06	-0.164459	0.00880645
Msra	1.21e-06	0.145549	0.00896389
Enox1	1.27e-06	-0.0143244	0.00939359
Slc8a1	1.32e-06	0.0792027	0.00975927
Gpr45	1.34e-06	-0.142481	0.0098759
Ndufb5	1.36e-06	0.133451	0.0100709
Npas3	1.46e-06	-0.194529	0.010759
Gm48678	1.47e-06	-0.14482	0.0108961
Cdh22	1.54e-06	-0.131395	0.0113646
Arap2	1.55e-06	0.120103	0.0114428
Tubb2a	1.61e-06	0.15799	0.0118768
Inpp4b	1.78e-06	-0.0295859	0.0131575
Spock1	1.79e-06	-0.153045	0.0132492
Pam	1.81e-06	-0.174779	0.0133946
Uhmk1	1.82e-06	0.113019	0.0134448
Lcorl	1.82e-06	-0.150303	0.0134646
Macf1	1.84e-06	-0.077108	0.0136138
Slc17a6	1.85e-06	-0.12609	0.0136629
Cdk5r2	1.98e-06	0.113769	0.0146408
Gm47167	1.99e-06	-0.159206	0.0147364
Ttc28	2e-06	-0.149777	0.0147625
Grid1	2.02e-06	-0.0797413	0.0149382
Cpe	2.06e-06	0.19558	0.0152399
Tmem126a	2.16e-06	0.142379	0.0159369
Lysmd4	2.16e-06	-0.150032	0.0159494
Tma7	2.17e-06	0.136732	0.0160571
Marcks	2.21e-06	0.125621	0.0163069
Ndufb3	2.25e-06	0.158992	0.0166284
Bex3	2.32e-06	0.144582	0.0171298
Cacna2d3	2.33e-06	-0.0109298	0.0172123
Gm1043	2.35e-06	-0.139285	0.0173252
Atp5g3	2.48e-06	0.152627	0.018301
Cacna2d1	2.52e-06	-0.251296	0.0186007
Maml2	2.52e-06	-0.195758	0.0186202
Gm10558	2.55e-06	-0.114274	0.0188063
C530008M17Rik	2.55e-06	-0.131863	0.0188429
6330411D24Rik	2.61e-06	-0.195522	0.0192587
Tanc2	2.63e-06	-0.0605687	0.0194032
Camkmt	2.63e-06	-0.1505	0.019427
Hsph1	2.75e-06	-0.139345	0.0203345
Btaf1	2.89e-06	-0.11464	0.0213771
Adcy1	2.89e-06	0.165783	0.021388
Gkap1	2.93e-06	-0.145148	0.0216733
Chmp2a	2.94e-06	0.125085	0.0217341
Psma4	2.98e-06	0.139411	0.0219822
Galnt13	3.03e-06	-0.0804553	0.0223524
Dip2c	3.16e-06	-0.0890908	0.0233276
Junb	3.23e-06	0.160904	0.0238485
Gad2	3.4e-06	0.146339	0.0251133
Gm50152	3.42e-06	-0.129312	0.0252327
Megf11	3.52e-06	-0.169046	0.0259851
Gm15564	3.55e-06	0.136617	0.0262019
Ptdss1	3.67e-06	-0.11625	0.0271435
Rgs7	3.72e-06	-0.0592154	0.0274744
Banp	3.73e-06	-0.125171	0.0275895
Rp9	3.83e-06	-0.167569	0.0282616
Sobp	3.83e-06	-0.134756	0.0283252
Nebl	3.87e-06	-0.1446	0.0285679
Eno2	4.02e-06	0.156964	0.0297287
Hdac7	4.03e-06	-0.145041	0.0297403
Sntg1	4.1e-06	-0.0610751	0.0302948
Nfe2l3	4.12e-06	0.0965634	0.0304354
Gstm5	4.13e-06	0.124769	0.0304998
Negr1	4.14e-06	-0.106052	0.0305903
Pdxp	4.22e-06	0.136626	0.0311489
Hip1	4.28e-06	-0.0255396	0.0315841
Jmjd1c	4.29e-06	-0.115726	0.0316825
Pid1	4.44e-06	-0.130182	0.0327715
Arf1	4.48e-06	0.168417	0.0330648
Hnrnpul2	4.53e-06	0.108813	0.0334626
Mcmdc2	4.59e-06	-0.135943	0.0339365
Ppp1r12b	4.64e-06	-0.125146	0.0343045
4921511C10Rik	4.67e-06	0.136666	0.0344719
Rab3c	5.01e-06	-0.119283	0.03698
Uqcrc2	5.03e-06	0.163909	0.0371329
6330403K07Rik	5.11e-06	0.183399	0.0377883
Gm28905	5.14e-06	-0.153926	0.0379972
Atp1b1	5.28e-06	0.151032	0.0389967
Ap2m1	5.41e-06	0.142713	0.039938
Rev3l	5.53e-06	-0.11104	0.0408444
Ppfia2	5.69e-06	-0.0326986	0.0420042
Elovl6	5.7e-06	-0.122706	0.0421033
Xkr4	5.77e-06	-0.0441326	0.0426286
Ptprf	5.85e-06	-0.129829	0.0432249
Upp2	5.86e-06	-0.126034	0.0432993
Epha5	6.01e-06	-0.0401491	0.0444143
Mllt10	6.48e-06	-0.113824	0.0478976
Slc38a2	6.63e-06	-0.140424	0.0490056
Eif4a1	6.76e-06	0.128528	0.0499359
Ttll11	6.94e-06	-0.117328	0.0512806
Tmem132c	6.95e-06	-0.157833	0.0513553
Pfdn5	7.3e-06	0.123311	0.0539185
B3gat1	7.32e-06	0.157422	0.0540984
Htr2b	7.39e-06	-0.140963	0.0546315
Kcnj3	7.46e-06	-0.0915966	0.0551326
Nr6a1	7.58e-06	-0.137865	0.0559959
Slc39a10	7.61e-06	0.158242	0.0562446
5530401A14Rik	7.67e-06	-0.125086	0.0566927
Zdhhc2	7.74e-06	-0.142224	0.0571977
Large1	7.76e-06	-0.0776199	0.0573335
Acot13	7.92e-06	0.115568	0.0585009
Plekha6	8.04e-06	-0.148661	0.0593801
Ckmt1	8.08e-06	0.0957354	0.0596627
Cyp46a1	8.16e-06	0.127168	0.0603066
Syt9	8.31e-06	-0.0787739	0.0614216
Nmnat2	8.44e-06	-0.119802	0.0623322
Mical3	8.6e-06	-0.124252	0.0635664
Arid4b	8.71e-06	-0.10106	0.0643207
Sec24b	8.8e-06	-0.131351	0.0650457
Morf4l1	8.9e-06	0.142484	0.0657248
Gpc5	9.09e-06	-0.151903	0.0671347
Clasp1	9.16e-06	-0.113254	0.0676881
Ndufa9	9.28e-06	0.108906	0.0685303
Tmcc1	9.3e-06	-0.120214	0.0687082
Snx29	9.3e-06	-0.136239	0.0687085
Ndufs7	9.5e-06	0.157983	0.070176
Gm50368	9.63e-06	-0.137244	0.0711513
Pcgf5	9.79e-06	-0.134999	0.0723017
Scg2	1.05e-05	-0.161459	0.0775435
Mark1	1.05e-05	-0.137537	0.0776739
Pde6a	1.06e-05	0.0939511	0.077965
Camk2n2	1.08e-05	0.103111	0.0798228
Dipk1b	1.14e-05	-0.14618	0.0839309
Cirbp	1.16e-05	0.124678	0.0857611
Cpne4	1.16e-05	0.188035	0.0859418
Gng7	1.17e-05	0.116423	0.0861336
Olfm2	1.17e-05	-0.122182	0.0864022
Ube2m	1.18e-05	0.100072	0.0870654
Stub1	1.21e-05	0.110704	0.0892005
Aff2	1.26e-05	-0.12214	0.0929826
Coq2	1.26e-05	0.102407	0.0931206
Bcan	1.26e-05	0.127422	0.0932036
Atp5h	1.27e-05	0.166066	0.093674
Cox7a2l	1.27e-05	0.133517	0.0939128
Gmds	1.28e-05	-0.128706	0.0945009
Gm42726	1.31e-05	-0.12021	0.0964243
Serinc1	1.35e-05	0.149578	0.0994186
Gm20275	1.36e-05	-0.0782322	0.100327
Strbp	1.36e-05	-0.0358932	0.100382
Unc79	1.38e-05	-0.104236	0.102147
Cep85l	1.54e-05	-0.12304	0.113837
Hnrnpk	1.59e-05	0.161926	0.117542
Jpt1	1.61e-05	0.124745	0.118645
Arhgef2	1.62e-05	0.112529	0.119434
Kcnc2	1.62e-05	-0.00748261	0.119603
Kif13b	1.62e-05	-0.125629	0.119798
Plekhg5	1.63e-05	0.0662166	0.120744
Gm1604a	1.67e-05	-0.116989	0.123746
Mboat7	1.7e-05	-0.116481	0.125794
Magi1	1.73e-05	-0.116818	0.127669
Pfkm	1.77e-05	0.113812	0.13085
Ptpre	1.8e-05	-0.125232	0.133004
Unc5d	1.84e-05	-0.0121109	0.135778
Unc80	1.87e-05	-0.0823057	0.137941
Mllt11	1.88e-05	0.141175	0.138971
Dpp10	1.89e-05	-0.205129	0.139456
Ache	1.94e-05	-0.0912009	0.143077
Pcsk1n	1.98e-05	0.130022	0.145976
Arl4a	1.99e-05	0.0979854	0.146924
Tenm4	2.02e-05	-0.0230938	0.14894
Epm2aip1	2.02e-05	0.098244	0.148976
Tut4	2.02e-05	-0.117493	0.149286
Lzts3	2.08e-05	0.124375	0.153771
Atp6v1g2	2.12e-05	0.119523	0.156502
Prr16	2.13e-05	-0.111795	0.157469
Lemd3	2.13e-05	-0.109485	0.157674
Rere	2.15e-05	-0.0803166	0.158877
Pantr1	2.19e-05	0.0775987	0.162042
Smdt1	2.2e-05	0.111236	0.16262
3110021N24Rik	2.23e-05	-0.104251	0.164891
Gm12709	2.25e-05	0.155924	0.166441
Mrpl24	2.27e-05	0.0813375	0.167853
Znhit1	2.3e-05	0.103535	0.16965
Tomm20	2.35e-05	0.131002	0.173814
Fam174a	2.45e-05	0.101044	0.181272
Cyc1	2.5e-05	0.112026	0.184598
Gm45904	2.51e-05	0.229617	0.18551
Lamtor2	2.51e-05	0.11498	0.185796
Osbpl9	2.52e-05	-0.10731	0.186476
Pkp4	2.57e-05	-0.107591	0.189567
Tle5	2.61e-05	0.152499	0.193117
Rbm39	2.63e-05	0.110277	0.194033
Srgap1	2.63e-05	-0.144024	0.194306
Arid5b	2.72e-05	-0.128904	0.201098
Mdh2	2.73e-05	0.142065	0.201758
Atp2b1	2.74e-05	0.127495	0.20244
Sidt1	2.79e-05	-0.118026	0.206288
Sik3	2.81e-05	-0.134818	0.207337
Prdx5	2.81e-05	0.128941	0.207477
Csmd1	2.81e-05	-0.0552511	0.207623
4933400F21Rik	2.84e-05	-0.0894428	0.210004
Aifm1	2.86e-05	-0.130989	0.211352
Fgfr2	2.93e-05	-0.0270792	0.216392
Supt3	2.98e-05	-0.12628	0.220316
Bean1	3.01e-05	-0.0944443	0.222153
G3bp2	3.04e-05	0.140127	0.224814
Runx2	3.04e-05	-0.0656466	0.224822
Tatdn3	3.09e-05	0.0903441	0.22821
Baz2b	3.16e-05	-0.11717	0.233824
Ddx5	3.2e-05	-0.0123445	0.236559
Arl15	3.24e-05	-0.114294	0.239261
4930595D18Rik	3.3e-05	-0.120485	0.24344
Fmnl2	3.31e-05	-0.112013	0.244789
Cacna1e	3.4e-05	-0.0385967	0.251417
Rabgap1l	3.47e-05	-0.058023	0.256333
Rian	3.49e-05	-0.0416207	0.257931
Cpt1c	3.53e-05	-0.125943	0.260684
Clstn2	3.54e-05	-0.150564	0.261834
Mphosph8	3.54e-05	0.142842	0.261881
Gm16599	3.59e-05	-0.0215464	0.264917
Mapt	3.7e-05	-0.106693	0.273691
Dynlt1a	3.77e-05	0.096163	0.27836
Chtop	3.8e-05	0.093903	0.28098
Otud7a	3.8e-05	-0.0587606	0.280983
Rheb	3.81e-05	0.128825	0.281735
Tmem243	4.03e-05	0.161451	0.297751
0610043K17Rik	4.21e-05	0.0889173	0.31099
Kif24	4.23e-05	-0.1284	0.312409
1810034E14Rik	4.29e-05	-0.157267	0.316786
Src	4.34e-05	0.113551	0.320954
Brinp2	4.38e-05	-0.142493	0.323337
Slf2	4.4e-05	-0.0960083	0.325014
Eid1	4.4e-05	0.127191	0.325152
Memo1	4.41e-05	-0.129778	0.32602
Mir124-2hg	4.46e-05	0.107853	0.329472
Srsf1	4.48e-05	0.123314	0.331039
Mpped2	4.49e-05	0.0987135	0.331704
Samd4	4.55e-05	-0.138917	0.336312
Ankhd1	4.56e-05	-0.119259	0.336979
Mia2	4.61e-05	-0.124381	0.340416
Bex2	4.64e-05	0.140067	0.342899
Zbtb20	4.7e-05	0.0439603	0.347133
Enah	4.73e-05	-0.106037	0.349741
Dnmt3a	4.78e-05	-0.0914796	0.352925
Ncan	4.79e-05	0.112544	0.354135
Ndufs3	4.81e-05	0.104469	0.355053
Lrch3	4.88e-05	-0.128946	0.360408
Rtl4	5.07e-05	-0.0780111	0.374667
Atp5g2	5.07e-05	0.159232	0.374719
Pebp1	5.1e-05	0.149371	0.376505
Myt1l	5.1e-05	-0.00682592	0.376697
Zfp942	5.14e-05	-0.103988	0.379592
Oga	5.18e-05	0.108299	0.383034
Crtc1	5.25e-05	-0.06445	0.387656
Atp8a2	5.29e-05	-0.11419	0.390711
Fkbp1a	5.39e-05	0.135218	0.398142
Unc50	5.48e-05	0.0997697	0.405201
Eif1b	5.49e-05	0.138741	0.405389
Ndufa6	5.49e-05	0.123367	0.405572
Cplx1	5.56e-05	0.146592	0.410721
Btf3	5.58e-05	0.130911	0.41194
B230217J21Rik	5.63e-05	-0.167344	0.415763
Stip1	5.68e-05	-0.129218	0.419668
Ptprg	5.77e-05	-0.0734585	0.426304
Serp2	5.85e-05	0.134403	0.431903
Sh3kbp1	5.91e-05	-0.11442	0.436448
Rgs11	5.91e-05	-0.126633	0.436674
Lonrf1	6.06e-05	0.126286	0.447657
Crim1	6.11e-05	-0.14526	0.451106
Pde2a	6.14e-05	0.121247	0.453361
Hacd1	6.24e-05	-0.131851	0.461282
Cnp	6.37e-05	0.135232	0.470554
Vwc2l	6.4e-05	-0.152781	0.473007
Angptl2	6.42e-05	-0.117951	0.474497
Mbd5	6.63e-05	-0.0807385	0.490145
4930517O19Rik	6.69e-05	-0.128863	0.494102
Cntnap2	6.7e-05	-0.118279	0.494968
Disp3	6.86e-05	-0.101046	0.507002
Pus7	6.87e-05	-0.128034	0.507736
Tango2	6.88e-05	-0.116723	0.508622
Exoc6b	6.96e-05	-0.0878833	0.514268
Hrh3	7.08e-05	0.123031	0.523366
Nrd1	7.15e-05	-0.119013	0.528033
Rnf217	7.19e-05	-0.123082	0.530977
Me1	7.23e-05	-0.108292	0.53398
Eml6	7.23e-05	-0.0873475	0.534491
Ndufv1	7.26e-05	0.0917339	0.536696
Atp5f1	7.33e-05	0.131236	0.541253
Ywhae	7.39e-05	0.187576	0.545751
Clint1	7.47e-05	-0.114089	0.551632
Jund	7.56e-05	0.102272	0.558598
Dip2b	7.6e-05	-0.131964	0.561373
Foxk1	7.62e-05	-0.100109	0.562957
3110039M20Rik	7.74e-05	0.10893	0.572185
Ubash3b	7.95e-05	-0.117103	0.587612
Gm10848	8.02e-05	-0.0928708	0.592225
Sh3rf1	8.08e-05	-0.140393	0.596633
Gm16083	8.15e-05	-0.11227	0.602446
Srsf2	8.2e-05	0.11831	0.605677
Hs3st5	8.27e-05	-0.164426	0.610942
Ubtd2	8.3e-05	0.0927453	0.61289
Map4k3	8.31e-05	-0.116098	0.61403
Gm43507	8.42e-05	-0.124579	0.621888
Swi5	8.43e-05	0.103196	0.622866
Eef1b2	8.51e-05	0.125027	0.628945
Ralyl	8.53e-05	0.0050563	0.630101
Frmd3	8.77e-05	-0.113554	0.648027
Ngef	9.11e-05	0.111328	0.672738
Hecw2	9.23e-05	-0.102167	0.682127
Efhd2	9.24e-05	0.104477	0.68289
Gm28294	9.28e-05	-0.0970798	0.685905
A530058N18Rik	9.44e-05	-0.104815	0.697458
Prickle1	9.47e-05	-0.10771	0.699664
Zmym4	9.56e-05	-0.113263	0.706344
Ptprj	9.68e-05	-0.121342	0.714951
Mast4	9.69e-05	-0.0624252	0.716232
Atp2b2	9.75e-05	0.0702013	0.720056
Ptpn9	9.87e-05	-0.130956	0.729474
Rock1	9.89e-05	-0.11833	0.730536
Rnf227	9.94e-05	0.109449	0.734626
Celf3	9.99e-05	0.120623	0.737842
Cdh2	0.000101507	-0.108798	0.749935
Dusp3	0.000101528	0.131548	0.750086
Dync1i1	0.000101751	-0.0919617	0.75174
Trf	0.00010393	0.12663	0.767831
Mblac2	0.000104943	-0.117177	0.775315
Gm20713	0.000106026	-0.0741143	0.78332
Pomp	0.000106775	0.108945	0.788856
Trerf1	0.000106914	-0.114103	0.789882
Capza2	0.000107707	0.1246	0.795738
Arpc1a	0.000107739	0.135815	0.795974
Ypel3	0.000107786	0.0952957	0.796326
Ccar1	0.000108788	-0.124868	0.803727
Scn5a	0.000109626	-0.130282	0.809919
Mrpl41	0.000110555	0.0954234	0.816777
Cep57l1	0.000111187	-0.109066	0.82145
Slc12a6	0.000112132	-0.0904928	0.828432
Zfhx3	0.00011235	-0.0282282	0.830041
Zeb1	0.000112888	-0.0885446	0.834013
Fam189a1	0.000115953	-0.103807	0.85666
Kdm1a	0.000118695	-0.10067	0.876921
Cuedc2	0.000120733	0.1028	0.891972
Psd3	0.00012143	0.13566	0.897128
Htr1f	0.00012155	0.143918	0.89801
Per1	0.000122783	0.094503	0.90712
Chpt1	0.000124696	-0.117538	0.921256
Brd9	0.000125004	-0.117803	0.923532
Vcl	0.000125546	0.118903	0.927536
Ppp3cb	0.000126488	0.114775	0.934491
Nisch	0.000128227	0.106158	0.947338
Ctbp1	0.000130118	0.102437	0.961315
Cope	0.000130508	0.111909	0.964197
Pak3	0.000131398	-0.0816897	0.970765
1700025G04Rik	0.000132068	-0.1302	0.975722
Lrmda	0.000132301	-0.108755	0.977436
Serbp1	0.000132852	0.137422	0.981507
Dock4	0.000134059	-0.0675337	0.990427
Slc9a7	0.000136093	-0.115209	1
Nova1	0.000137169	-0.112576	1
Polr2c	0.000137181	0.104927	1
Rab4a	0.000137727	0.0781486	1
Arpp21	0.000138375	0.167398	1
Shc3	0.000138546	-0.120149	1
B430010I23Rik	0.00014005	0.0182349	1
Clvs1	0.000140677	-0.0863598	1
Zfyve9	0.000140803	-0.112251	1
Scn1a	0.000141456	-0.0994565	1
Alcam	0.000142628	-0.166183	1
Ptpro	0.000144496	-0.124801	1
Gm20721	0.000144558	-0.151079	1
Ntm	0.000146244	-0.11802	1
Nsg1	0.000149953	0.13382	1
Fam168a	0.000151245	-0.0929266	1
Slc24a5	0.000151482	0.104591	1
Denr	0.000151766	0.0821428	1
Gm11417	0.000152186	-0.0569867	1
Epn1	0.000153548	0.137	1
Asrgl1	0.000154627	0.08196	1
Nipal3	0.00015534	-0.11109	1
Resp18	0.000155538	-0.0984811	1
Snhg14	0.00015675	0.0166483	1
Cipc	0.000159506	0.0833698	1
Arpc3	0.00015952	0.0929774	1
Ptch1	0.000160397	0.103158	1
E130307A14Rik	0.000162577	-0.108506	1
A330023F24Rik	0.000163419	-0.0915365	1
Thyn1	0.000164028	0.0994979	1
Rsrc2	0.000166907	0.130142	1
Pdap1	0.000169314	0.12934	1
Aig1	0.000173019	-0.124461	1
Lrch1	0.000175426	-0.0747445	1
Trmt10b	0.000175732	-0.0679514	1
Zfp871	0.000175976	0.0761911	1
Tmeff2	0.000178393	-0.0812362	1
Dynlrb1	0.000180623	0.102055	1
Madd	0.000181332	-0.117333	1
Ugdh	0.000182361	0.0621658	1
Grip1	0.000184241	-0.0114914	1
Ar	0.000184853	-0.0842606	1
Mtss1	0.000187929	-0.111604	1
Cntn5	0.000190535	-0.148628	1
Vps4a	0.000191222	0.0804483	1
Gm12064	0.000192499	0.125172	1
Slc25a27	0.000196057	-0.131341	1
Camta2	0.00019612	0.1145	1
Atp6v1d	0.000197061	0.130206	1
Daam1	0.000197119	-0.128924	1
Coq8b	0.000197261	-0.121806	1
Baiap3	0.000201109	-0.0543917	1
Wbp2	0.000201576	0.116715	1
Trio	0.000202269	-0.0783753	1
Ydjc	0.00020525	0.0512888	1
Ptpn12	0.000209947	-0.106969	1
Gm13629	0.000210292	-0.123481	1
Ndufv2	0.000211181	0.108251	1
Prkca	0.000212594	-0.1645	1
5330438D12Rik	0.000212887	-0.0816255	1
Man1b1	0.000215163	-0.0780144	1
Olfr1124	0.00021606	0.0749412	1
Ssbp3	0.000216912	-0.106834	1
Ide	0.000217201	-0.0909093	1
Mlh3	0.000217881	0.0906731	1
Dkk3	0.000220217	0.113154	1
Ktn1	0.000221494	-0.112933	1
Ptprm	0.000221697	-0.0436705	1
Gm32509	0.00022326	-0.0469646	1
Smc6	0.000223955	-0.0886607	1
Pea15a	0.000225859	0.121846	1
Zfp445	0.000227177	-0.0773483	1
Sec61g	0.000229235	0.0991579	1
Depdc5	0.000231411	-0.11102	1
A230057D06Rik	0.000233948	-0.0453057	1
Sec24d	0.000234774	-0.108871	1
Rragb	0.000236119	-0.100737	1
Pnmal1	0.000239275	0.0883551	1
Uqcrc1	0.00024011	0.122348	1
1600010M07Rik	0.0002408	-0.124	1
Nedd8	0.000240803	0.0987523	1
Ggt7	0.000241566	-0.116499	1
Scoc	0.000242849	0.10181	1
Tmem163	0.000243422	-0.142588	1
Esd	0.000243634	0.111851	1
Gm42439	0.000244691	0.0927334	1
Shc2	0.000245552	-0.100283	1
Kansl3	0.000246515	-0.100156	1
4930506C21Rik	0.000252004	-0.107494	1
Cep250	0.000256098	-0.101635	1
Tax1bp1	0.000256285	0.106153	1
Fmn2	0.000256925	-0.0908279	1
Diras2	0.000262265	0.0912363	1
Fmr1	0.000263262	0.110447	1
Srrm2	0.000267929	-0.0458443	1
Mpped1	0.000269065	0.11402	1
Dync1i2	0.000269134	0.0830437	1
Epb41	0.0002716	-0.122519	1
Atxn1	0.000275476	-0.0585729	1
Rnf216	0.000277357	-0.114444	1
Arhgef11	0.000280179	-0.106164	1
Pde3b	0.00028244	-0.1049	1
Nbr1	0.000284373	0.120898	1
Napb	0.000284497	0.119338	1
Krt222	0.000284796	0.0791204	1
Sipa1l3	0.000285821	-0.111528	1
Ppp1cc	0.000287884	0.0915158	1
Heatr5a	0.000288659	-0.0879377	1
Lrrfip1	0.000288899	-0.133531	1
Ppm1e	0.000293024	0.0271113	1
Gucy1a2	0.00029473	-0.050031	1
Jph4	0.000295041	-0.013785	1
Astn2	0.000295075	-0.122396	1
Trir	0.000295508	0.0763808	1
Zfp385b	0.000296512	0.100369	1
4930532I03Rik	0.000304072	-0.116929	1
Gm37640	0.000304739	0.124329	1
Peg13	0.000306618	0.0968908	1
Nptxr	0.000309832	0.132705	1
Ndufab1	0.000310445	0.118771	1
P2ry14	0.00031294	-0.117389	1
D930015M05Rik	0.000313654	0.0707316	1
Ddx27	0.000316389	0.0984558	1
Stox2	0.000322258	0.090049	1
A830082K12Rik	0.000325004	-0.0479883	1
Gas5	0.000328082	0.118515	1
Gclc	0.000328408	-0.07052	1
Psmd5	0.000330076	0.0770928	1
Ppp2r1a	0.000330322	0.128498	1
Pfdn2	0.000330724	0.117525	1
Bfar	0.000335885	0.123538	1
Tox3	0.000337481	-0.0986626	1
Actn2	0.000338159	0.0977838	1
Lzts1	0.00033993	0.105386	1
Prnp	0.000341836	0.138911	1
Bmper	0.000343944	-0.108065	1
Tnik	0.000344366	-0.0231261	1
4921534H16Rik	0.000346337	-0.0595735	1
Lmo7	0.000348483	0.0970432	1
Shank2	0.000350122	-0.0993728	1
Sh3bgrl	0.000350407	0.0951104	1
Gpm6a	0.000351616	0.171269	1
Klf12	0.000358636	-0.0572258	1
Ywhag	0.000362936	0.149935	1
Pdxk	0.000367584	0.119417	1
Tbc1d1	0.000369516	-0.124951	1
Stum	0.000381666	0.112336	1
Sema5a	0.000385902	-0.104891	1
Alkbh5	0.000387334	0.089905	1
Ablim3	0.000396924	-0.108961	1
Repin1	0.000397885	0.0822108	1
C130073E24Rik	0.000399468	-0.068334	1
1110051M20Rik	0.000400254	-0.117237	1
Usp19	0.000408043	-0.0829467	1
Kcnh7	0.000413202	-0.0670124	1
Gm11508	0.000414415	-0.102441	1
Cpeb3	0.000417869	0.00057554	1
Sap130	0.00041858	-0.0961437	1
Lrrc8c	0.000420743	-0.0871846	1
Abhd8	0.000424443	0.0885692	1
Ptchd4	0.00043198	-0.0914467	1
Ncald	0.000432751	-0.130222	1
Arhgap26	0.00043395	-0.0999935	1
Rrp1	0.000436035	0.114138	1
Slco3a1	0.000438621	-0.0991519	1
Safb	0.000439002	0.104056	1
Itch	0.00044151	-0.10813	1
Gm20641	0.000450664	-0.100359	1
Sdccag8	0.000455951	-0.1153	1
Phlpp2	0.000457331	-0.105183	1
Pfkl	0.000458093	0.0883875	1
Cltc	0.000463208	0.124902	1
Syt6	0.00046339	-0.0290097	1
Ssh2	0.000464281	-0.0785939	1
Myo16	0.000464839	0.0861854	1
Inhba	0.000467511	-0.113431	1
Nrsn1	0.000467688	0.121061	1
Appl1	0.000468094	-0.0786511	1
Pard3	0.000479961	-0.0723506	1
Rabep1	0.000480892	-0.108301	1
Rtl1	0.000481585	0.0841229	1
Gm10550	0.0004825	-0.0771764	1
Camk2a	0.000484441	0.105261	1
Jazf1	0.000487718	-0.0977112	1
Gria3	0.00048954	0.124709	1
Phyh	0.000492807	0.0929306	1
Eif2d	0.000495148	-0.0728919	1
Sf3b1	0.000496786	0.102349	1
Dlx6os1	0.000504696	0.108926	1
St7	0.000505469	-0.0998551	1
Eif4e	0.000505964	0.117999	1
Gm15261	0.000511673	-0.0112744	1
Serinc3	0.00051564	0.107131	1
Egr1	0.000521604	0.117015	1
B830012L14Rik	0.000542328	-0.0857194	1
Arrb2	0.000545912	-0.104914	1
Ndufc1	0.00054832	0.131434	1
Sec61a1	0.000556689	0.121897	1
Zbtb7a	0.000562259	0.114854	1
Dcx	0.000564679	0.121996	1
Eif1ax	0.000569895	0.0952505	1
Scmh1	0.000571334	-0.0834731	1
Rbm3	0.000573677	0.0856288	1
Ppp1ca	0.0005752	0.0941528	1
Vps35	0.000578877	0.124351	1
Kcnj13	0.000582732	-0.0978965	1
Exoc3	0.000583079	0.106008	1
Gm26749	0.000587645	-0.10323	1
Gm2516	0.0005883	-0.0874671	1
4930579G18Rik	0.000588314	-0.108815	1
Stk25	0.000590034	0.0796001	1
Otub1	0.000590093	0.108014	1
Dclk1	0.000591784	-0.047632	1
Hdac2	0.000591987	0.0259633	1
AI593442	0.000592581	0.0695915	1
Usp48	0.000600974	0.072416	1
Ap1s1	0.000601786	0.0932131	1
Pdhb	0.000605733	0.104146	1
Lonp1	0.000609869	0.0809105	1
Gm29514	0.000620182	-0.0959031	1
Ndufb2	0.000621656	0.123191	1
Gm26901	0.0006218	0.0764496	1
AW549877	0.000626006	0.0848321	1
Tagln3	0.000630081	0.100002	1
Ice1	0.000630444	0.119039	1
Pank4	0.000631829	0.0910967	1
Gm48727	0.000635578	-0.107839	1
Ttyh1	0.000636571	0.12683	1
Bnip3l	0.000636602	0.0737375	1
Swt1	0.000650526	-0.101685	1
Trnp1	0.000658076	0.0937328	1
Tcte2	0.000672551	-0.090008	1
Agap2	0.000679786	0.112151	1
Aim2	0.000686908	-0.109434	1
Fam81a	0.000687681	0.0891755	1
Gm48893	0.000691616	-0.106957	1
2025-03-03	0.000694914	-0.13306	1
Ids	0.000695609	0.0820043	1
Kcnj9	0.000698538	0.099427	1
Sorcs1	0.000707063	-0.098772	1
Rab27b	0.000713416	-0.0908013	1
Dnm1	0.000721156	0.11872	1
Tmtc2	0.000725462	-0.112043	1
Pde1b	0.00072916	0.0992368	1
Tbk1	0.000741326	-0.0970333	1
Ppp2r2a	0.000741383	0.104925	1
Vps33a	0.00074391	0.0866868	1
Kctd8	0.000744223	-0.101797	1
Rab27a	0.000755123	-0.0914918	1
Pdha1	0.000761722	0.101716	1
Lrp8os2	0.000762295	-0.102808	1
Scn2a	0.000762985	-0.0788232	1
Tdg	0.00076608	0.0793345	1
Gapvd1	0.000777737	-0.0967741	1
Nrbp2	0.000783788	0.107386	1
Scml4	0.000787207	-0.114029	1
Tmem150b	0.000790605	0.0891174	1
Rab10	0.000790884	-0.0936023	1
Rerg	0.000794876	-0.0829881	1
4933424G05Rik	0.000797174	0.0960935	1
Srp14	0.000798059	0.103958	1
Rai1	0.000800843	-0.103723	1
Gm10754	0.000803608	0.117491	1
Fkbp2	0.000808404	0.106458	1
Pla2g3	0.000838048	0.0669449	1
Usp34	0.00084002	-0.0831858	1
Nrsn2	0.000845279	0.0631892	1
Polr2g	0.000850423	0.0945499	1
9330159F19Rik	0.000856699	-0.107205	1
Snca	0.00086079	0.123048	1
Slirp	0.000861265	0.0864287	1
Simc1	0.000864193	-0.10312	1
Arfgap3	0.000864889	-0.0775226	1
Wwox	0.000871949	-0.0328497	1
Ranbp1	0.000872026	0.0890876	1
Gm20642	0.000872755	-0.0582643	1
Stag1	0.000878456	-0.0634246	1
4930555F03Rik	0.000880775	0.0641237	1
Ppp1r2	0.00089186	0.0509664	1
Trps1	0.000898091	0.124965	1
Cmpk1	0.000913628	0.101828	1
Foxn3	0.000914717	-0.10596	1
Sgsm1	0.000919763	-0.098824	1
1700109K24Rik	0.000923857	-0.102716	1
Gm37679	0.00094251	-0.0725921	1
Nav1	0.000944128	-0.0439394	1
Cdc14b	0.000945214	-0.107005	1
Mpnd	0.000949447	0.0984459	1
Exosc10	0.000968769	-0.0955007	1
Nucks1	0.000969655	0.0955887	1
Atpaf1	0.000985849	-0.0611043	1
Csgalnact1	0.000990472	0.129589	1
Pdzd2	0.00100646	0.151447	1
Bsn	0.0010141	0.117925	1
Hspd1	0.00102148	0.100226	1
Tox2	0.00102211	-0.0907596	1
Sem1	0.00104075	0.10749	1
Kalrn	0.00105009	0.0842486	1
Jakmip2	0.00105227	-0.0885845	1
Stat5b	0.00105629	-0.111663	1
Mgat4c	0.00106017	-0.028012	1
Jam3	0.00106952	-0.099928	1
Sclt1	0.00106976	-0.0831296	1
Lpin2	0.00107812	-0.102935	1
Epc2	0.00108256	-0.0827941	1
Mbd2	0.00108664	-0.0906867	1
Gm26713	0.00109792	-0.117338	1
Plxdc2	0.0010995	-0.131567	1
Gm20149	0.00111494	-0.101808	1
Xrcc6	0.00111512	-0.0820227	1
Rsf1os2	0.00111516	-0.0820532	1
Med27	0.00112215	-0.0794548	1
Pbx1	0.00112247	0.0394621	1
Prkag2	0.00112721	-0.0676118	1
Sorcs2	0.00113168	-0.0423879	1
Atp6v0b	0.00113168	-0.0986395	1
Sv2b	0.00116117	0.142947	1
Pcdh7	0.00116742	-0.132244	1
Gm15594	0.00116793	0.0611203	1
Ate1	0.00117516	-0.0864891	1
Pou2f2	0.00117901	-0.107445	1
Gm15892	0.00117964	0.080193	1
Radil	0.00120051	-0.0919667	1
Ralgps1	0.00121191	-0.0936903	1
Ankrd13c	0.00121638	-0.0886513	1
Nr6a1os	0.00122112	-0.133282	1
Dop1a	0.00122166	-0.100877	1
Iqsec2	0.00122442	-0.0793128	1
4933406I18Rik	0.00124671	-0.0999291	1
Gphn	0.00124727	-0.0214497	1
Slc35f1	0.00126947	-0.0306052	1
9330175M20Rik	0.00127096	-0.102591	1
Scarb1	0.00127441	-0.0515131	1
Angptl1	0.0012745	-0.115212	1
Tmem266	0.00128445	-0.0949508	1
Rbms3	0.00128519	-0.0670842	1
Mycbp2	0.00129902	-0.0473909	1
Tnr	0.00131429	-0.112666	1
Gm40841	0.00131684	0.110622	1
Slc7a8	0.00132159	0.10105	1
Polr2a	0.00132428	0.10523	1
Ier3ip1	0.00133634	0.0858123	1
Ppa1	0.00133718	0.0635673	1
Sf3b3	0.00134323	-0.0901655	1
Fbxl12os	0.00135801	0.109254	1
Arhgef40	0.00135995	-0.0672533	1
Fgf13	0.001369	-0.132886	1
Atp6v0d1	0.00137008	0.115482	1
Pgs1	0.0013742	0.0992099	1
Gm16093	0.00137719	-0.105367	1
Gfra2	0.00137736	-0.065533	1
Plcxd3	0.00139928	-0.0746277	1
Krba1	0.00139983	0.0833547	1
Dtd1	0.00140171	-0.107044	1
Dlgap2	0.00140449	0.00974605	1
Dync1li2	0.00141291	0.0980499	1
Cep290	0.00141676	-0.0929254	1
Vps29	0.00141694	0.0820012	1
Wdfy2	0.00143125	-0.0848168	1
Cend1	0.0014333	0.0977985	1
1700084C06Rik	0.00143382	-0.0988832	1
Icam5	0.0014445	0.106173	1
Gm32036	0.0014496	-0.0870565	1
Thap4	0.0014593	-0.0861817	1
Map1lc3b	0.00145983	0.0889324	1
Pnck	0.00147014	0.043855	1
Hlf	0.00147269	0.0906507	1
Pds5b	0.00148465	-0.102944	1
Slc50a1	0.00149123	0.0781255	1
Gm26691	0.00149937	-0.103861	1
Atxn7l3b	0.00150528	0.108348	1
Klf8	0.00150987	-0.0903358	1
Csnk1a1	0.00151523	0.0963841	1
Sulf1	0.00151531	-0.100502	1
Atxn7l1	0.00152526	-0.0845655	1
Tmem132cos	0.00154142	-0.0882319	1
Ppfibp1	0.001545	-0.0374674	1
Ddx55	0.00155001	-0.0939132	1
E530011L22Rik	0.00155392	-0.102076	1
Nedd4l	0.00155947	-0.0846022	1
Eef2k	0.00156216	-0.10644	1
Ppp1r1a	0.00156357	0.0957591	1
Dpyd	0.00156772	-0.110846	1
Dennd4a	0.00156876	-0.101391	1
Pdcd7	0.00158146	-0.086294	1
Map3k5	0.00158394	-0.0490638	1
Hnrnpa0	0.00158469	0.0796374	1
Camkv	0.00158956	-0.0874038	1
Gm48749	0.00159296	-0.0762807	1
Spats2l	0.00160816	-0.108197	1
Rptor	0.00161189	-0.107248	1
Dixdc1	0.00161249	-0.0707407	1
Atp1a1	0.00161725	0.102908	1
Sik2	0.00162777	-0.129456	1
Itga11	0.00163911	0.0692986	1
Edf1	0.00164195	0.0899299	1
Tmem208	0.00164826	0.0871777	1
Dmxl2	0.00165487	0.11301	1
Zwint	0.00165667	0.105753	1
Otof	0.00166231	-0.0961899	1
Tmem145	0.00166687	-0.0182745	1
Ppm1l	0.00166692	-0.0814846	1
Otulin	0.00166741	-0.0744497	1
Akt3	0.00167749	-0.071187	1
Snhg11	0.00168859	-0.0411199	1
Cntnap4	0.00171089	-0.0718862	1
Arhgap33	0.00172199	0.0779384	1
Fndc3b	0.00172608	-0.089391	1
Pigf	0.0017263	-0.0934257	1
Grina	0.00172912	0.10369	1
Wsb1	0.00173415	0.103575	1
1700111E14Rik	0.00174354	0.0963628	1
Fkbp8	0.00175766	0.0952575	1
Gm15584	0.00176139	-0.12146	1
Ccdc30	0.00177029	-0.10528	1
Gns	0.00177197	-0.0916128	1
Rtcb	0.00180466	0.0786374	1
Bex1	0.00180699	0.103844	1
Adcy9	0.00182475	-0.0978823	1
Yy1	0.00182757	0.0912588	1
Mppe1	0.00183355	0.0808664	1
Dync1h1	0.00183435	-0.101951	1
Lin28b	0.0018395	-0.114269	1
Lrtm1	0.00184199	-0.0600021	1
Lrrc4c	0.00184416	-0.0188032	1
Cnot3	0.00184733	-0.0956536	1
Auts2	0.0018576	0.0845771	1
Gm27008	0.00186618	-0.0775163	1
Zbtb16	0.00187561	-0.0728938	1
Pbx3	0.00187763	0.111538	1
Rhoa	0.00187825	0.0791642	1
Cdk5r1	0.00188379	0.0706335	1
Flnb	0.00188711	-0.103026	1
5330417C22Rik	0.00189792	-0.117563	1
Ankrd40	0.00191155	0.0683819	1
Cdc37	0.00191954	0.080661	1
D830024N08Rik	0.00192406	-0.0919084	1
Acsl4	0.00194056	-0.10061	1
Mcu	0.00195498	-0.0881666	1
Cry2	0.00195536	0.102527	1
Git2	0.00196085	-0.0936365	1
Fyttd1	0.00196349	-0.0845806	1
Nptx1	0.00196551	0.0955943	1
Rnasek	0.00197819	0.126758	1
Gabarapl2	0.00198134	0.0962909	1
Wbp11	0.00198161	0.0970345	1
4833439L19Rik	0.00198227	0.0810837	1
Zfp652	0.00200138	-0.0941072	1
2210408I21Rik	0.00200574	-0.0731378	1
Zfp821	0.00201113	-0.0873597	1
Dlst	0.00201687	-0.0896108	1
Zup1	0.00201742	-0.0864416	1
Phkb	0.00202099	-0.101541	1
Dctn2	0.00204364	0.0842759	1
Dpf1	0.00204657	0.0558163	1
Sh3glb2	0.0020506	0.0947994	1
Cdh13	0.00205104	-0.114664	1
Ddrgk1	0.00205792	0.0576362	1
Grm5	0.00208293	0.0429319	1
Fat3	0.00208695	-0.0397292	1
Lrrfip2	0.0021005	-0.121572	1
5031415H12Rik	0.00210706	0.0731446	1
Etv5	0.00214531	0.0866099	1
Bcl7c	0.00215113	-0.087137	1
Gm17106	0.00216297	-0.0895397	1
Nmt1	0.0021661	0.0903295	1
Igf2bp3	0.00216752	-0.0640585	1
Arid1b	0.00217151	-0.065545	1
Lrp8	0.00218836	-0.0952025	1
Stxbp5	0.00219655	-0.0884619	1
Hdac6	0.00220028	-0.10073	1
Ndufa8	0.00220182	0.082776	1
Ddx39b	0.0022166	0.101474	1
Cxxc4	0.00221686	0.0487532	1
Igsf8	0.00222583	0.108041	1
Gm34006	0.00223615	-0.0648111	1
Map6	0.00223862	-0.0866887	1
Pitpnc1	0.00226504	-0.0690317	1
2025-03-01	0.00226922	-0.0781641	1
Runx1t1	0.00227207	0.0519747	1
9130019P16Rik	0.00228177	0.0650805	1
Bcar1	0.00228188	-0.0770585	1
Rab40c	0.00229185	-0.105208	1
Dennd1a	0.00231178	-0.0803994	1
Cep192	0.002329	-0.081247	1
Adarb2	0.00233121	0.221459	1
Tmem63c	0.00233572	-0.0916233	1
Ift81	0.00234552	-0.104489	1
Ankrd55	0.00235007	-0.0920827	1
Tmem167	0.00235703	0.081383	1
Zic1	0.00236325	0.0852266	1
Fam92a	0.00237452	0.0950848	1
Rbfox1	0.00238182	-0.0486213	1
Sfmbt2	0.00239921	-0.105879	1
Tbc1d20	0.00240619	-0.0643948	1
Rtl8a	0.00241116	0.101186	1
Specc1	0.00241905	-0.0707209	1
Gm14377	0.00242049	-0.0988284	1
Laptm4a	0.00243285	0.0997564	1
Atp6v1a	0.00243373	0.109478	1
Klhdc10	0.00244898	-0.0845986	1
Parm1	0.00246001	-0.108388	1
Gm45321	0.0024716	-0.0835502	1
Setx	0.00247858	-0.0999595	1
Dnase2a	0.0024796	-0.0975641	1
Nrxn3	0.00248355	0.0799737	1
Hnrnpa3	0.00249364	0.0883278	1
Nrip3	0.00249902	0.0850809	1
Sybu	0.00249917	-0.0625512	1
Pde6d	0.00250033	-0.0764378	1
Gm15738	0.00251415	-0.0631851	1
Atp6v1c1	0.00254332	0.0732819	1
4933432K03Rik	0.00254578	-0.00827718	1
Crppa	0.00254789	-0.102976	1
Adamts3	0.0025668	0.0861535	1
Hdgfl2	0.00257774	0.0715947	1
Napa	0.00259687	0.0894904	1
BC052040	0.00260318	-0.096263	1
Ppp2ca	0.00260658	0.0917888	1
Flrt1	0.002623	0.0180885	1
Eif2ak4	0.00262625	-0.0916582	1
Frmd4b	0.00263189	-0.0572221	1
Pet100	0.00263438	0.0803474	1
Gsdme	0.00264684	0.0826429	1
Ryr3	0.00265548	-0.00266804	1
Arpc5l	0.00265841	0.0823871	1
Gm47661	0.00267567	-0.088293	1
Txnl1	0.002682	0.0891161	1
Psmc5	0.00268337	0.0921015	1
Btbd8	0.00269076	0.0917156	1
Wdr43	0.00271068	-0.0949506	1
Sema6b	0.00271656	0.0720126	1
Apc	0.00272835	-0.0620769	1
L3mbtl3	0.00274048	-0.104936	1
Stx3	0.00275297	-0.11144	1
Galnt17	0.00275309	-0.0913011	1
Phf24	0.00278903	0.1023	1
Dennd6a	0.00279902	-0.10048	1
Sfxn3	0.0028101	0.0504524	1
Nkain2	0.00281929	-0.0686243	1
Usp10	0.00282375	-0.0859202	1
Etfa	0.00284714	0.0932314	1
Sgip1	0.00285367	-0.0472602	1
L3mbtl1	0.00285664	-0.0733821	1
Scn3a	0.00285805	-0.0870236	1
Mtmr9	0.00286038	0.0808105	1
Dpysl3	0.00286373	-0.0834506	1
Hlcs	0.00287311	-0.0947453	1
C79798	0.00288103	0.0918037	1
Cplane1	0.00288246	-0.0822262	1
Comt	0.00288653	0.0672808	1
Nnat	0.0029036	0.104111	1
Pxk	0.00291444	-0.102676	1
Rnf157	0.00291665	-0.0715536	1
Cdkal1	0.00292309	-0.0834485	1
Tmx2	0.00292323	0.0851143	1
Dcp1a	0.00292697	-0.076258	1
Htr4	0.00292746	-0.0830493	1
Lgals8	0.0029342	-0.103898	1
Thsd7b	0.00295947	-0.0273239	1
Ago3	0.00297662	-0.0835278	1
Bmt2	0.00298348	-0.0525229	1
Ano4	0.00300283	0.112995	1
Mllt3	0.00300784	0.00578247	1
Slc35f3	0.00301023	0.136985	1
Slc35f4	0.00301337	-0.0924309	1
Rbm5	0.00302309	-0.0988619	1
Rfx7	0.00305837	-0.0657494	1
Dcun1d1	0.00306845	-0.0701837	1
Rsf1os1	0.00307597	-0.0926447	1
Taf3	0.00308219	-0.0856657	1
Csde1	0.00310314	0.104877	1
Fgfr1	0.0031034	-0.0322376	1
Usp50	0.00311373	-0.0936052	1
Gigyf2	0.003118	-0.100333	1
Map7	0.00312075	-0.0750875	1
4930428E07Rik	0.00313251	-0.00950733	1
Bend6	0.00313859	-0.0848223	1
Pdzd4	0.00314436	-0.0636508	1
Mapk1	0.0032279	0.109809	1
Ubn2	0.00322958	-0.063611	1
C130071C03Rik	0.00323951	0.118497	1
Gabrg2	0.00324186	-0.0920348	1
G3bp1	0.00324806	-0.0593926	1
Znrf1	0.00324926	-0.0789577	1
Dffb	0.00325995	0.0720044	1
Ttc3	0.00326004	-0.0622298	1
Ajap1	0.00326303	-0.0766358	1
Slc6a1	0.00326688	0.108306	1
Dnajc8	0.00330578	0.0934667	1
Esrra	0.00330947	0.095639	1
Gnl1	0.0033119	0.0899945	1
Dgki	0.00331735	-0.0321161	1
Gm9801	0.00332056	-0.0898544	1
Btbd9	0.00332766	-0.073124	1
Dock10	0.00338001	0.0532812	1
Slc2a13	0.00340592	-0.0759607	1
Gm19710	0.00341291	-0.0910573	1
Dnajc19	0.0034506	-0.10177	1
Itsn1	0.00345981	-0.0981358	1
Farp1	0.00348402	-0.0641913	1
Cdk14	0.00349177	-0.04866	1
Tm9sf3	0.00350494	0.108115	1
Pakap	0.00353489	-0.0774347	1
Cx3cl1	0.00354563	0.0826944	1
Astn1	0.00354892	-0.0817522	1
2310061I04Rik	0.00355859	0.0713531	1
Wnk1	0.00357251	-0.0866563	1
2700062C07Rik	0.00360392	0.0624434	1
Btrc	0.00361746	-0.0801245	1
Tsc22d4	0.00362194	-0.0849468	1
Npm1	0.00363488	0.115983	1
Pafah1b2	0.00364309	0.0982333	1
Fkbp4	0.00365478	-0.0704428	1
Plcb4	0.00366931	-0.107946	1
Cript	0.00368042	0.073066	1
Crmp1	0.00368196	-0.0878708	1
Cerk	0.00369257	-0.0479762	1
Srsf6	0.00371265	0.0522097	1
Phf3	0.00371763	-0.088455	1
Gsk3a	0.00375708	0.0812552	1
Sult4a1	0.00377269	0.113983	1
Cfap69	0.00377986	-0.0879009	1
Atp8b2	0.00381744	0.0450182	1
Gm28375	0.00381854	0.0538818	1
Apoo	0.0038258	-0.0763474	1
Scaf1	0.00382747	0.0806566	1
Ksr2	0.00386744	-0.0398468	1
Add2	0.00388963	-0.0689564	1
Tceal9	0.00389427	0.0873875	1
Polr1a	0.00391039	-0.107437	1
Basp1	0.00397399	0.123106	1
4930480K15Rik	0.00398086	-0.0849683	1
Bicral	0.00398285	-0.105229	1
Eif5	0.00399154	0.0978001	1
Sh3gl1	0.0040194	-0.0758824	1
Sacm1l	0.00402885	-0.0754453	1
Bsg	0.00404611	0.0773813	1
Grm8	0.00405303	-0.143914	1
Asxl3	0.00406699	-0.0776007	1
Arih1	0.00410846	-0.0831078	1
Phactr1	0.00413225	0.113924	1
Map2	0.004143	-0.0192685	1
Pold3	0.00414516	-0.0468847	1
Gm48512	0.00416645	-0.0899666	1
Stau1	0.0041725	-0.0811563	1
Lmbr1	0.00417919	-0.10619	1
Exoc4	0.00423145	-0.0495879	1
4930486F22Rik	0.00424081	-0.0695573	1
2025-09-11	0.0042512	0.0921556	1
Prlr	0.00430517	-0.0813195	1
Gm13963	0.00431257	0.0719522	1
Pced1b	0.00432755	-0.083425	1
Hp1bp3	0.00434431	0.088408	1
Gm32250	0.0043478	-0.0841113	1
Pde4dip	0.00437949	-0.0795849	1
D130043K22Rik	0.00437969	-0.0824594	1
Dcakd	0.0043819	-0.0748344	1
Cdh6	0.00439602	-0.100346	1
Eif4b	0.00440344	0.078621	1
Ptov1	0.00442618	0.0849063	1
Bcs1l	0.00444428	-0.0795526	1
Glmn	0.0044558	-0.0916047	1
Gna12	0.00447331	-0.0582325	1
Eda	0.00447543	-0.100475	1
Oxct1	0.00447997	0.085547	1
Gm43376	0.00450132	-0.027216	1
Fndc3a	0.00452475	-0.0965471	1
Ano1	0.00454174	0.0851993	1
Greb1l	0.00455728	-0.0742149	1
Timp3	0.00456802	-0.0653149	1
Lrp1b	0.0045684	-0.0945259	1
Pcf11	0.00457477	0.0893537	1
Aagab	0.00458004	-0.0860717	1
Gm11659	0.00458341	-0.0935428	1
Gucy1a1	0.00460014	0.0965359	1
Son	0.00464912	0.0750825	1
Acbd3	0.00465382	-0.0710776	1
Sorcs3	0.0046583	-0.0907025	1
Ncbp2	0.0046598	0.107853	1
Chmp5	0.00467694	0.0703004	1
Nqo2	0.00472353	0.0752232	1
Scaf11	0.00473106	-0.0569418	1
Stmn4	0.00473256	0.0781991	1
Slc7a6	0.00473604	-0.0475476	1
Pura	0.0047406	0.113917	1
Dock3	0.00474392	-0.0262463	1
Tcerg1l	0.0048341	-0.067713	1
Tulp4	0.00485036	-0.104988	1
Dnaja1	0.00491254	0.13273	1
Naaladl2	0.00491586	-0.0896894	1
Gm15478	0.00497523	0.0684528	1
Thy1	0.00497854	0.124942	1
Ldlr	0.0049856	-0.0610855	1
Carmil3	0.00501414	-0.0891459	1
Cacnb4	0.0051096	0.087614	1
Mast1	0.00511626	-0.0763112	1
Rbx1	0.00512333	0.115264	1
Psmd3	0.00514989	0.0604863	1
Gaa	0.00515975	-0.0665531	1
Htt	0.00519521	-0.0897203	1
Mecr	0.00521006	-0.0844755	1
Med23	0.00521414	0.0140722	1
Gm12216	0.00523286	0.0913362	1
2210408F21Rik	0.00523425	-0.0786874	1
Homer1	0.00523952	0.131224	1
Gm38251	0.00524305	-0.0915383	1
Ypel4	0.0052519	0.0665524	1
Rtn4rl1	0.00525466	0.0697505	1
Lrrc3b	0.00525811	-0.0834721	1
Rmnd5b	0.00532719	0.0912677	1
Arfgef2	0.00533811	-0.0946828	1
Ss18	0.005377	-0.0743303	1
Nalcn	0.00539758	-0.0592857	1
Gm13052	0.00543927	-0.0775076	1
Hs6st3	0.00545849	-0.102647	1
Nrp2	0.00546694	-0.0446402	1
Vps8	0.00548242	-0.082716	1
Pafah1b1	0.00550686	0.072112	1
Kcnd2	0.00551947	-0.067468	1
Ryr2	0.00554794	-0.00776924	1
Arhgap44	0.0055491	-0.0892331	1
Msantd4	0.00555504	0.0964926	1
Rftn1	0.00556249	-0.102092	1
Eif4g3	0.0055687	-0.0769027	1
Spred2	0.0056327	-0.0817661	1
Scn9a	0.0056376	-0.0926001	1
Apba3	0.00564975	-0.0813149	1
Celf2	0.0056608	0.151431	1
Celf4	0.00566372	-0.0545519	1
Dcun1d4	0.00567561	-0.0741115	1
Ccny	0.00568101	-0.0745045	1
Alkbh3	0.00568599	-0.0387598	1
Mpc2	0.00569749	0.0888626	1
Rap1gap	0.00571982	0.0858144	1
Tbc1d8	0.00572208	-0.0256464	1
Impdh1	0.00573667	0.0649172	1
Btbd10	0.00574809	0.0970215	1
Vps13b	0.00576642	-0.0728657	1
Cdk7	0.00576943	-0.0668691	1
Gm12002	0.00578871	-0.0625808	1
Disp2	0.00579321	-0.0866307	1
Itm2c	0.00579816	0.108698	1
Pgap1	0.00580441	-0.0465852	1
Snx16	0.00583929	0.0565938	1
Oscp1	0.00584345	-0.0762396	1
Gm16068	0.00585191	-0.0615112	1
Commd3	0.00586645	0.0657629	1
Xpo7	0.00589503	-0.0972538	1
Trpc4	0.00590843	0.141831	1
Ptbp2	0.00591554	0.0912578	1
Pdcd10	0.00591847	0.0743676	1
Pycard	0.00592979	0.0836363	1
Plxna4	0.00594424	-0.0759458	1
Odc1	0.00597322	-0.0537892	1
Gm10125	0.00597428	-0.0921634	1
Dner	0.00600108	-0.0572576	1
4932413F04Rik	0.00602686	-0.0617573	1
Tead1	0.00602697	-0.0941919	1
Psip1	0.00602768	0.101255	1
Iars2	0.00603176	-0.0817002	1
Chrna7	0.00603675	-0.0744027	1
Pacs1	0.00605546	-0.0767008	1
Nfasc	0.00606797	-0.0755061	1
Itpr1	0.00607897	0.100451	1
Ctdspl	0.00608991	-0.0898067	1
Ak3	0.0060901	0.0721584	1
Zfp536	0.0060986	-0.131536	1
Immp2l	0.00610518	-0.0886971	1
Palmd	0.00611908	0.0445612	1
Oprm1	0.00621571	0.136876	1
Adcy3	0.00623298	-0.0894382	1
Pnpla6	0.00623369	-0.0750662	1
Tmem132e	0.00623813	-0.0763466	1
Map2k1	0.00628325	0.0937626	1
Gm26672	0.00629649	-0.0815626	1
Mei4	0.00631939	-0.0934037	1
Pak7	0.0063848	-0.0784505	1
Gtf3c2	0.00641411	-0.0549358	1
Trpc5	0.00643553	-0.12559	1
Ewsr1	0.00644464	-0.0874404	1
Ppib	0.00645922	0.0840351	1
Rabac1	0.00649561	0.0990777	1
Rimbp2	0.00655247	-0.0740911	1
Dgkd	0.00656924	-0.0901692	1
Tomm40	0.00657955	-0.0868953	1
Npr2	0.00661192	-0.0686579	1
Mcph1	0.00661352	-0.0687835	1
Miat	0.00663163	0.0874525	1
Arpc5	0.00664415	0.0710717	1
Nsun6	0.00666039	-0.0393759	1
Fbxo11	0.00669856	-0.0804336	1
Slc6a7	0.00672085	-0.0759106	1
Ablim1	0.00672153	-0.0868366	1
Gria2	0.00674105	-0.00258996	1
Emc4	0.00675891	0.0740999	1
Czib	0.00676422	0.0968818	1
Gm15886	0.00680329	-0.0845056	1
Rnf112	0.00681566	0.0840005	1
Slc25a12	0.00681927	-0.0860801	1
Ehmt1	0.00688199	-0.0729907	1
Epb41l4b	0.00688802	-0.0830719	1
B230219D22Rik	0.00690976	0.0658867	1
Cux1	0.00692121	-0.0681847	1
Tcf20	0.0069273	-0.0810561	1
Srrm1	0.006932	0.0811058	1
4933423P22Rik	0.00694611	-0.0828664	1
AI480526	0.00694908	0.0469509	1
Nkain3	0.00699797	0.0420807	1
Rsf1	0.00700269	-0.0813442	1
Zfand3	0.00703964	-0.076698	1
Per3	0.00706641	0.0673226	1
Fam172a	0.00708216	-0.0280796	1
St6galnac5	0.00710194	-0.0775642	1
Gm27241	0.00712221	-0.0905081	1
Btbd7	0.00715631	-0.0999716	1
Ankrd24	0.00719964	-0.0830748	1
Cdv3	0.00720029	0.0504561	1
Sorbs1	0.00725044	-0.055021	1
Uchl4	0.00725624	-0.0762925	1
Mboat2	0.00728272	-0.100718	1
Rbm8a	0.0073228	0.0576467	1
Rbbp4	0.00734048	0.0406635	1
Gabra5	0.00736075	-0.0782793	1
Aopep	0.00737866	-0.0349214	1
Stxbp5l	0.00737921	0.0116575	1
Eif4g2	0.00745086	0.0987909	1
Eya3	0.00745317	-0.0816109	1
Tshz1	0.00745375	0.0186479	1
Doc2g	0.00746438	-0.0727009	1
Glp2r	0.00746752	0.0778809	1
Mrpl1	0.00748324	0.0704667	1
Kcnmb4	0.00749446	0.0543006	1
Fbxo41	0.00751355	-0.075389	1
Htr2c	0.00755953	-0.110483	1
Sntg2	0.00756001	-0.104233	1
C230038L03Rik	0.00756404	0.0940966	1
Gm20646	0.00757116	0.0743023	1
Psd	0.00758271	0.0518935	1
Clstn1	0.00761221	0.0281087	1
Arhgap5	0.00761249	-0.0571725	1
Ncln	0.00761429	0.0587483	1
Kctd1	0.00764054	0.097301	1
Nhs	0.00765024	-0.0486002	1
Xrn1	0.00767039	-0.0665983	1
Rad21	0.00768895	0.0691438	1
Ahdc1	0.00773101	-0.0562347	1
Jmy	0.00774177	0.066234	1
Lrrc4	0.00779075	-0.0855021	1
C9orf72	0.00779453	-0.0568263	1
Dlgap3	0.00781524	0.0745945	1
Wwp1	0.00786389	-0.0862735	1
Pdia6	0.0079109	-0.0783351	1
Timmdc1	0.00794604	-0.07349	1
Zfp827	0.00794611	0.046992	1
Srrm4	0.00796135	-0.10095	1
Tafa5	0.00801391	-0.079414	1
Rabl6	0.00801461	-0.0996076	1
Txlng	0.00806975	-0.0815027	1
Tspyl4	0.00812204	0.10866	1
Smyd2	0.00815878	-0.0738397	1
Fam131a	0.00819646	0.0910831	1
Zfp704	0.00821983	-0.0741733	1
Ago4	0.0082447	-0.0681436	1
Gm26542	0.00824699	-0.0486159	1
Samd5	0.00824864	-0.0911663	1
Nectin3	0.00826706	-0.0704552	1
Tmem255a	0.00831401	-0.0330098	1
Lats1	0.00832791	0.0616471	1
Mvb12b	0.00832836	-0.0772418	1
Cttnbp2	0.00834158	0.0429412	1
Usp28	0.00837741	0.0728517	1
Prickle2	0.00841662	-0.0830832	1
Gm4258	0.0084579	0.0992426	1
Nbeal1	0.00848987	-0.0700642	1
Usp3	0.00849783	0.0762993	1
Gm14372	0.00852199	-0.0824523	1
Med1	0.0085236	0.0832388	1
Man2c1os	0.00853638	-0.0602164	1
Cdr1os	0.00856806	-0.0117012	1
Gfra1	0.00858444	0.0547234	1
Porcn	0.00860467	0.0690704	1
Gm28960	0.00865154	-0.0558496	1
Gm35188	0.00870438	-0.0709859	1
Cops7a	0.0087203	0.0689427	1
B230216N24Rik	0.00872619	-0.12537	1
Pdcd6	0.00875461	0.0761255	1
Adgra1	0.00884004	-0.0873617	1
Nol4	0.00888822	-0.0597146	1
Iqce	0.00892859	-0.0746762	1
Zfp638	0.00893572	0.0944853	1
Fbxo9	0.00899094	0.0680259	1
Klhl2	0.00900899	0.0456056	1
Nrcam	0.00901491	-0.0531784	1
2700097O09Rik	0.00905188	-0.0348368	1
Dnajc1	0.00906486	-0.0799291	1
Nxf1	0.00909881	-0.0788802	1
Osbpl1a	0.00912493	0.0956771	1
Mob2	0.00917537	-0.0762762	1
Ubr2	0.00917803	-0.0819847	1
Camkk2	0.00919312	0.0997402	1
Calu	0.00921163	-0.0482482	1
Cdc40	0.00925237	0.0735392	1
Armc2	0.00926962	-0.0541536	1
Eno1	0.00927317	0.0557219	1
Qtrt2	0.00928262	0.0331375	1
Fntb	0.00928358	-0.0854366	1
Malsu1	0.00928591	-0.0729461	1
Gm50232	0.00931084	-0.0895808	1
Rragd	0.00931765	0.0604298	1
4632427E13Rik	0.00938543	-0.073483	1
Fam193a	0.00941565	-0.0701086	1
Uchl3	0.00946792	-0.064194	1
Selenok	0.0094882	0.0933575	1
Impa1	0.00949827	-0.0430083	1
Cnot4	0.00951554	-0.0770234	1
Kcnh5	0.0095205	-0.0768336	1
Esr1	0.00956876	-0.08002	1
Iqsec3	0.0095807	-0.0679053	1
Ddx1	0.00958973	0.0836221	1
Apobec4	0.00960449	-0.0173547	1
Selenoo	0.00960955	0.0470496	1
Olfr239	0.00961905	-0.0805089	1
Zfp292	0.00968544	-0.0917779	1
Fem1b	0.00969903	0.0713258	1
Prpf39	0.00976643	-0.0625607	1
Gm41361	0.00979285	0.0776655	1
Dennd5b	0.0098293	-0.0774955	1
Ensa	0.00984231	0.0972751	1
Sptan1	0.00985936	0.095099	1
Arhgap18	0.00990718	-0.085087	1
Slc38a9	0.00992847	-0.0906089	1
Snw1	0.0099635	0.0788197	1
Rfx1	0.00998286	0.0666263	1
4930556J24Rik	0.0099847	0.0598185	1
Vapa	0.00998626	0.0739215	1
Rbfox2	0.0100295	0.0159757	1
Sh2d5	0.0100538	-0.0464682	1
Stx1b	0.0100575	0.0992971	1
1110046J04Rik	0.010088	0.0601639	1
C2cd2	0.0101882	0.0958026	1
Gm31224	0.0101981	-0.0751992	1
Mfhas1	0.0102027	-0.0850758	1
Vwc2	0.0102554	-0.0737585	1
A230006K03Rik	0.0102842	0.0474859	1
Tardbp	0.0102931	-0.0624048	1
Zer1	0.0103289	0.0785976	1
Ghr	0.0103456	-0.100069	1
Copb2	0.0103714	0.0644551	1
Kmt5a	0.0104068	-0.0575513	1
Fam214b	0.0104131	0.0533064	1
Sh3rf3	0.0104175	-0.0725198	1
Rnf130	0.0104444	-0.0832633	1
Ube2h	0.0104885	-0.053692	1
Ddx24	0.0105177	-0.0150491	1
Osbpl11	0.0105636	-0.0566469	1
Ccdc93	0.0105795	-0.0740923	1
Cstf2	0.0106747	0.0501814	1
Wdr18	0.0107326	0.0512994	1
Sirt3	0.0108256	0.070528	1
Gas8	0.0108541	-0.0617591	1
Sos2	0.0108709	-0.0837807	1
Hspa4l	0.0108794	-0.0728211	1
Mir100hg	0.010891	-0.0620173	1
Tbl1xr1	0.010938	0.0566155	1
Wscd2	0.0109507	-0.0865235	1
Gm15679	0.0109804	0.0287779	1
Cdk16	0.0110251	0.0688768	1
Polr2m	0.0110514	0.070558	1
Ephb1	0.0110533	-0.103899	1
Golph3	0.0111567	0.0590164	1
Gm15813	0.011171	0.0673025	1
Tapt1	0.0111818	-0.0305428	1
Cdk11b	0.0112104	0.0807894	1
Bzw2	0.0112184	-0.0841838	1
Gm46124	0.0112246	-0.0847683	1
Med26	0.0112623	0.0516948	1
Ehbp1	0.0112734	-0.0328537	1
Gm15520	0.0113902	-0.0789936	1
Chd9	0.0114071	-0.0701413	1
Pnrc1	0.0114093	-0.00974587	1
Sdha	0.011456	0.108789	1
Csmd2	0.0114827	-0.0371137	1
Esrrg	0.0114952	-0.0590135	1
Fam76a	0.0115401	0.054997	1
Kcna1	0.011553	-0.0914978	1
Lcmt1	0.0116147	0.0383347	1
Soga1	0.0116495	-0.0636673	1
Fam110b	0.0116767	-0.0213036	1
E2f6	0.0117005	-0.0661849	1
Psma2	0.0117155	0.091675	1
Med12l	0.0117261	-0.0515158	1
E130308A19Rik	0.0117564	-0.0779128	1
Dmxl1	0.0117869	-0.0677078	1
Mtpn	0.0117989	0.0906115	1
Dnal1	0.011863	0.0650001	1
Slc25a13	0.0118673	0.0721013	1
Aco2	0.0118676	0.085266	1
Armc6	0.0119041	0.023941	1
Nsmaf	0.0119066	-0.0725496	1
Mtx1	0.0119478	0.0380423	1
Cpsf4l	0.0119564	-0.0744018	1
Zfp941	0.0119767	0.0739568	1
Macrod2os1	0.0120202	-0.019196	1
Snx30	0.0120559	-0.0783411	1
Frrs1l	0.0120582	0.0668131	1
Robo2	0.0120601	-0.0463518	1
Prpf8	0.0121162	0.0694601	1
Psme4	0.0121316	-0.0655274	1
Fchsd2	0.0121317	-0.0748797	1
Ppp4r3a	0.0121415	-0.054667	1
Fbxw11	0.0121935	-0.0904073	1
Rab5c	0.0122486	0.059103	1
Med6	0.0122643	0.0586184	1
Cct8	0.0122693	0.0625614	1
Gm28370	0.0123071	-0.0157921	1
Gm47523	0.012337	0.0624504	1
Hmgn1	0.0123489	0.0708261	1
Smpd4	0.0123921	-0.00190122	1
D430019H16Rik	0.0124197	0.0556305	1
Mrps5	0.0124258	-0.0799281	1
Wnk2	0.0124287	-0.0815366	1
Igdcc4	0.0124501	-0.0483789	1
Tafa2	0.0124624	-0.10089	1
Frmpd3	0.0124683	-0.0882154	1
4931403E22Rik	0.0125544	0.0430844	1
Ino80dos	0.012603	-0.098752	1
Capzb	0.0126166	0.069184	1
Kcnk2	0.0126178	-0.0565319	1
Ip6k1	0.0126369	-0.0835009	1
Psmb1	0.0126689	0.0721847	1
Elf2	0.0126808	-0.0547966	1
Fyb2	0.0127377	-0.00327717	1
Utp18	0.0127447	-0.0609651	1
BC005537	0.0128515	0.0769915	1
Rufy3	0.0129046	-0.0601496	1
4930473D10Rik	0.0129294	0.149401	1
Ppp1cb	0.0129354	0.0949179	1
Asphd1	0.0130745	0.0381631	1
Podxl2	0.0130834	-0.0861345	1
Ccdc73	0.0131103	-0.0755405	1
Nxpe4	0.0131425	-0.000180712	1
Fam13b	0.0131464	-0.0761006	1
Ddx18	0.0131986	-0.0385078	1
Gss	0.0132141	-0.00620309	1
Tspan7	0.0132246	-0.0563704	1
Ncbp3	0.0132436	0.0544643	1
Dicer1	0.0132653	-0.0808715	1
Psma5	0.0132961	0.0888304	1
Magee1	0.0134998	0.0773345	1
Ccdc107	0.0135182	0.0304789	1
Shisa9	0.0135307	-0.03788	1
Capn7	0.0135573	-0.0906592	1
Plxna4os3	0.0135577	-0.0915765	1
Sbds	0.0136295	0.0611841	1
4930570B17Rik	0.0137507	0.00108483	1
Cop1	0.0138088	-0.0739095	1
Pde8b	0.0138093	-0.042027	1
Pkd2l2	0.0138546	-0.0915676	1
Cntn1	0.0139048	0.00649337	1
Pfkfb4	0.0139226	-0.0522685	1
Eif2s3y	0.0139241	0.00374338	1
Pacsin2	0.0139891	0.0318537	1
Gad1os	0.0142582	0.0514231	1
Zfp398	0.0142598	-0.0552893	1
Stau2	0.0142683	-0.0651397	1
Ttc13	0.014345	-0.0755898	1
Phax	0.0143921	0.0508821	1
Fkbp5	0.0144622	-0.0757623	1
Gm12925	0.0144722	-0.0685529	1
Slc25a44	0.0144889	0.046512	1
Pkn2	0.0145364	-0.0620462	1
Fnbp4	0.0145464	0.0802478	1
Prdm16	0.0145478	0.0736194	1
Nr2c2	0.0145571	-0.0772853	1
Mark3	0.0145761	-0.0921989	1
Kras	0.0145962	-0.0545794	1
Paxbp1	0.0146275	-0.0762857	1
Gm47423	0.014698	0.140216	1
Slc35g2	0.0147553	-0.0354365	1
Rcbtb1	0.0147695	0.0537943	1
Arntl2	0.0147745	-0.0258878	1
Baz2a	0.0148229	-0.0733953	1
Cachd1	0.0148877	-0.10215	1
Zfand4	0.0149049	0.0629629	1
Trim32	0.0149152	0.0775138	1
Ppp1r16b	0.014971	0.0139883	1
Ripor2	0.014972	0.111548	1
Adam17	0.0149977	-0.0666084	1
Arhgap20	0.0149998	-0.091585	1
Fhod3	0.0150061	-0.0636987	1
Fign	0.0150412	-0.124177	1
Elfn1	0.015061	-0.0123501	1
Tgfbr3	0.0151193	-0.0617891	1
Set	0.0151417	0.0830292	1
Pdss2	0.0151613	-0.0726793	1
Ppargc1a	0.015167	0.086064	1
Cox17	0.0152534	0.0924583	1
Mapk1ip1	0.0152939	0.0876073	1
Gm7854	0.0153169	-0.0630186	1
Acd	0.0153936	0.0662877	1
Snx14	0.0154841	-0.0760819	1
Lrrn3	0.0155339	-0.0929899	1
Scai	0.0155437	-0.0636334	1
Gm44643	0.0155787	-0.0885598	1
Nae1	0.0156264	-0.0677892	1
Prelid3a	0.0156341	-0.0222799	1
9530077C05Rik	0.0156429	-0.0705869	1
Elavl2	0.0156674	0.014241	1
Sox6	0.0156811	0.178895	1
Rassf8	0.0157129	-0.0855945	1
Syt14	0.0157163	-0.0156136	1
2810032G03Rik	0.0159044	-0.0629038	1
Gm50250	0.0161615	-0.0830312	1
Sez6l2	0.0161819	-0.0853451	1
Ipo9	0.0162215	-0.0565417	1
Pacrg	0.0162408	0.0773888	1
Acss2	0.0162755	-0.0912122	1
Atp9a	0.0163125	-0.0561238	1
Cblb	0.0165018	-0.00363772	1
Gm20404	0.0166533	-0.0746457	1
Asap1	0.0166575	-0.0691333	1
Akirin2	0.0166739	0.0534615	1
Mrps33	0.0166776	0.0744306	1
Adcy10	0.0167745	0.0591989	1
Smarcd1	0.0167998	0.0801969	1
Ubac1	0.0168789	-0.0749236	1
Tatdn1	0.0169439	0.0780208	1
Fam168b	0.0170103	0.0892909	1
1810030O07Rik	0.017024	-0.0220486	1
Gm15632	0.0170808	0.02187	1
Fndc1	0.0170832	-0.0858133	1
Zfp410	0.0170841	-0.0579721	1
Bcap29	0.0170862	0.0646928	1
Naa60	0.0171164	-0.0203174	1
Ccdc34	0.0171613	-0.0583543	1
Grk2	0.0171644	0.0649169	1
Rgs7bp	0.0171661	0.0829081	1
Efr3b	0.0173107	-0.0576512	1
Ndufa7	0.0173381	0.088071	1
Spg11	0.0173636	-0.0467554	1
Htra2	0.0173821	-0.0426239	1
Tspan5	0.0174656	-0.0695178	1
Ina	0.017473	0.10036	1
Gm1992	0.0174806	-0.070338	1
Eif3h	0.0175134	0.0699976	1
Hnrnpu	0.0175566	0.0901507	1
Kndc1	0.0176108	-0.0680417	1
Arhgef25	0.017715	0.0665226	1
Itpk1	0.0177317	-0.0537101	1
Zfp672	0.0177702	0.0201945	1
Ankib1	0.0178433	-0.069332	1
Fstl4	0.0178642	-0.0771317	1
Gm14798	0.0179252	0.0661757	1
Creb1	0.0180152	0.0683575	1
Nol4l	0.018197	-0.0836893	1
Pcsk2	0.0182056	-0.0450126	1
Galnt9	0.0182074	0.0126359	1
Ppt1	0.0182669	0.0769941	1
BC005561	0.018347	-0.0665685	1
Eef1akmt1	0.0183936	0.0571952	1
Gm17276	0.0184015	-0.101507	1
Sptbn4	0.0184189	-0.0641184	1
Ntrk3	0.0185298	-0.0303405	1
Ntng1	0.0185897	-0.0711355	1
Dpy19l4	0.0186142	-0.0759013	1
Chpf2	0.0186314	-0.0648105	1
Sesn1	0.0186354	-0.0745989	1
Usp2	0.0186416	0.0574501	1
Nudc	0.0186864	0.0795312	1
Gm14858	0.0187511	0.0285302	1
Cisd2	0.018788	-0.0751525	1
Reep2	0.0187896	0.0566647	1
Aimp1	0.0188129	0.0781616	1
A330102I10Rik	0.018814	-0.0611826	1
A830018L16Rik	0.0188217	-0.0589887	1
Cdc42	0.0188366	0.0731015	1
Rap1gap2	0.0188424	-0.0640286	1
Prdx1	0.018919	0.0978492	1
Kcnip4	0.0189857	-0.0927006	1
Plppr5	0.0190067	-0.047355	1
Paxip1	0.0190409	-0.0255223	1
Gnb1	0.0190592	0.106135	1
Mecp2	0.0190677	-0.0674539	1
Mbtps1	0.019104	0.0742058	1
Tmem41b	0.0191472	-0.0518421	1
Ublcp1	0.0191653	0.0559141	1
Rcan1	0.0192253	-0.0709454	1
Pip5k1c	0.0192305	0.0494666	1
Sp4	0.019243	-0.0390647	1
Grb10	0.0193536	-0.0657108	1
Scaf4	0.0195474	-0.0755413	1
Pdia3	0.0195518	-0.0689694	1
Fam184b	0.0195592	0.0739407	1
Tle4	0.0195891	-0.0916871	1
Msh2	0.0196344	-0.0764126	1
Plpp1	0.0196575	-0.0674302	1
Gm17477	0.0196782	-0.0758121	1
Chd3	0.0198133	0.0369802	1
Msl2	0.019895	0.0604314	1
Sdc2	0.0199884	-0.067864	1
Gnb4	0.0200191	0.0981407	1
Gm14211	0.0200284	-0.0524422	1
Tmem191c	0.0200416	0.0635554	1
Mybbp1a	0.0200475	0.0363066	1
Psma6	0.0200579	0.0615793	1
[truncated: 5,306 more rows]

## Sheet: 5_VHL_vs_ABX_final_MAST_deg (2)
	p_val	avg_log2FC	p_val_adj
Tmem181a	1.09e-74	0.333184	9.39e-71
AC149090.1	4.21e-65	-0.373575	3.62e-61
Dpp6	1.66e-53	0.154839	1.43e-49
Gm43507	5.06e-53	0.226547	4.36e-49
Gfod1	7.52e-52	-0.382414	6.47e-48
Adcy9	1.75e-51	-0.351078	1.51e-47
Gm47283	3.18e-50	-0.402582	2.74e-46
Rbms3	2.12e-48	0.22393	1.82e-44
A330015K06Rik	2.87e-47	0.430453	2.47e-43
Rsrp1	1.97e-45	0.223722	1.69e-41
Arglu1	2.49e-44	0.213597	2.14e-40
Grip1	3.89e-44	0.222286	3.35e-40
Vsnl1	6.27e-44	0.197298	5.4e-40
Shank2	1.44e-43	-0.231678	1.24e-39
4930415C11Rik	5.3e-43	0.293907	4.56e-39
Camkv	6.62e-43	-0.263837	5.7e-39
Slc24a5	8.73e-43	0.231353	7.52e-39
Dgkz	1.85e-42	-0.0446964	1.59e-38
Cmip	2.14e-42	-0.280593	1.84e-38
Btbd10	2.18e-41	0.139773	1.88e-37
Ptk2b	6.02e-41	-0.261651	5.19e-37
Nmt1	1.85e-40	0.00617377	1.59e-36
Snx32	6.66e-40	0.152689	5.73e-36
Prkar1b	6.89e-40	-0.105357	5.94e-36
Lmo4	7.11e-40	0.11766	6.12e-36
Tubb2a	7.48e-40	0.0995135	6.44e-36
Mir124a-1hg	1.48e-39	0.114685	1.28e-35
Rasgrp1	1.61e-39	0.0429522	1.38e-35
Arhgap39	3.95e-39	-0.176352	3.4e-35
C1ql3	9.65e-39	0.0983619	8.31e-35
C130071C03Rik	1.48e-38	0.20985	1.28e-34
Mir99ahg	4.47e-38	0.216595	3.85e-34
Ap2a2	9.78e-38	-0.0152632	8.42e-34
Dkk3	1.09e-37	-0.0264859	9.37e-34
Lncpint	1.28e-37	-0.257033	1.1e-33
Mpped1	3.83e-37	-0.00343395	3.3e-33
Tox	4.65e-37	0.29416	4e-33
Elavl4	5.42e-37	0.192987	4.66e-33
Plppr4	8.2e-37	0.120542	7.06e-33
Spred2	9.37e-37	-0.201424	8.07e-33
Polb	1.71e-36	-0.216493	1.47e-32
Reln	1.95e-36	0.181898	1.68e-32
Mapk8	2.68e-36	0.0661547	2.31e-32
Pnn	2.84e-36	0.12658	2.45e-32
Gm41609	4.82e-36	-0.164671	4.15e-32
Fbl	5.59e-36	0.13509	4.81e-32
B230209E15Rik	8.46e-36	0.128702	7.29e-32
Acp1	8.58e-36	0.0922534	7.39e-32
Pja2	1.21e-35	0.0398606	1.04e-31
Actr2	1.32e-35	0.0264726	1.14e-31
Thoc1	1.51e-35	0.117138	1.3e-31
Serpini1	1.62e-35	0.23129	1.39e-31
Mlip	2.29e-35	0.0460364	1.97e-31
Rbm39	2.81e-35	0.0843603	2.42e-31
Atp11b	3.13e-35	0.0696095	2.69e-31
2025-09-07	4.35e-35	0.0355904	3.75e-31
Nedd4	4.62e-35	-0.0451285	3.98e-31
Rbm25	7.59e-35	0.0256813	6.54e-31
Nol4l	9.91e-35	-0.20183	8.53e-31
Pabpc4	1.02e-34	0.0741673	8.79e-31
Slc17a7	1.53e-34	-0.0767961	1.32e-30
Cdkl5	1.87e-34	0.059273	1.61e-30
Vps41	1.96e-34	0.0163725	1.69e-30
Pde4a	2.02e-34	-0.20967	1.74e-30
Cabp1	2.91e-34	-0.146318	2.51e-30
Basp1	3.85e-34	0.00644298	3.32e-30
Gda	4.26e-34	0.153226	3.67e-30
9530059O14Rik	6.21e-34	-0.223209	5.35e-30
Pgm2l1	6.34e-34	0.0105692	5.46e-30
Slc22a17	6.51e-34	0.0545481	5.61e-30
Arid4b	1.07e-33	-0.00667752	9.25e-30
Mkx	1.32e-33	0.176376	1.14e-29
Atxn10	1.61e-33	0.129949	1.38e-29
Gm29587	1.65e-33	-0.0319842	1.42e-29
Gm12709	1.65e-33	0.0744283	1.42e-29
9130024F11Rik	1.78e-33	0.149287	1.54e-29
Rap1gap2	1.98e-33	-0.027956	1.7e-29
Fbxo41	2.14e-33	-0.0824904	1.85e-29
Kifap3	2.44e-33	-0.0456474	2.1e-29
Smim14	2.56e-33	0.0294568	2.2e-29
Klhl2	2.63e-33	0.14913	2.27e-29
Elavl3	2.7e-33	-0.0182143	2.32e-29
Zc3h15	3.04e-33	-0.012744	2.62e-29
Med23	3.55e-33	0.0946184	3.05e-29
Afdn	4.32e-33	-0.0794917	3.72e-29
Add2	4.52e-33	-0.0727244	3.9e-29
Brwd1	4.98e-33	-0.0620199	4.29e-29
Ssbp3	5.24e-33	-0.204192	4.51e-29
Cacng2	5.53e-33	-0.251027	4.76e-29
Gm48239	5.66e-33	0.0544141	4.88e-29
Pten	7.17e-33	-0.0558033	6.18e-29
Zeb2	8.39e-33	0.188406	7.22e-29
Dym	9.09e-33	-0.0836693	7.83e-29
Wasf1	1.04e-32	0.0289231	8.97e-29
Fgfr2	1.27e-32	0.104428	1.09e-28
Stum	1.57e-32	-0.16664	1.35e-28
Klc1	1.78e-32	0.0925016	1.53e-28
Acap2	1.82e-32	-0.177945	1.57e-28
Lrrc49	1.97e-32	-0.126494	1.7e-28
Arhgap20	2.14e-32	-0.0023856	1.84e-28
Gm26749	2.43e-32	0.0342671	2.1e-28
Safb	3.5e-32	0.155005	3.01e-28
Snph	3.57e-32	-0.0762342	3.07e-28
Cdk12	3.73e-32	0.0479886	3.21e-28
Chd3	4.86e-32	0.0843405	4.19e-28
Casc4	5.85e-32	0.0438358	5.04e-28
Iqsec1	6.25e-32	-0.18237	5.38e-28
Rapgef5	7.12e-32	0.132124	6.14e-28
Atxn2	7.3e-32	0.00906443	6.29e-28
Cyfip2	7.76e-32	-0.0217382	6.68e-28
Ica1	9.93e-32	-0.0877503	8.55e-28
Mical3	1.03e-31	-0.150142	8.91e-28
Dync1li2	1.08e-31	0.0454926	9.31e-28
Rtn4r	1.28e-31	-0.131246	1.1e-27
Bsn	1.71e-31	-0.0260317	1.47e-27
Kif5a	2.13e-31	-0.193263	1.83e-27
Hdac9	2.51e-31	0.158313	2.16e-27
Wwc1	2.79e-31	-0.198682	2.4e-27
Trim44	3.08e-31	0.112154	2.65e-27
Hexb	3.77e-31	0.130733	3.25e-27
Gm19410	4.57e-31	0.204472	3.94e-27
Grip1os2	4.73e-31	0.175552	4.07e-27
Agap3	4.79e-31	-0.0948425	4.12e-27
Lzts1	5.38e-31	-0.0255136	4.63e-27
Fbxl20	6e-31	-0.0862214	5.17e-27
Zdhhc21	7.78e-31	0.126619	6.7e-27
Srsf11	8.05e-31	0.0966253	6.94e-27
Stmn2	8.16e-31	0.00713465	7.03e-27
Pabpc1	8.46e-31	0.0467785	7.29e-27
Aplp1	8.84e-31	0.148997	7.61e-27
Gas7	9.81e-31	-0.153195	8.45e-27
Pram1	1.05e-30	0.140594	9.07e-27
1500035N22Rik	1.19e-30	-0.196986	1.02e-26
Satb2	1.2e-30	-0.0208908	1.03e-26
Abi2	1.25e-30	0.0960599	1.08e-26
Herc4	1.28e-30	0.00781238	1.1e-26
Kcna1	1.29e-30	-0.247464	1.11e-26
Fam131a	1.52e-30	0.0241257	1.31e-26
Tia1	1.56e-30	0.11445	1.34e-26
Tacc1	1.79e-30	-0.0151341	1.54e-26
Dlgap3	1.81e-30	-0.166401	1.56e-26
Fndc9	2.31e-30	0.0963668	1.99e-26
Trim37	2.55e-30	-0.0276724	2.2e-26
Dcx	2.66e-30	0.181064	2.29e-26
Rab6b	2.76e-30	-0.13276	2.38e-26
Ralgapa1	2.92e-30	0.0667973	2.52e-26
Etv5	3.17e-30	0.168128	2.73e-26
Banp	3.28e-30	-0.176735	2.83e-26
Brip1os	3.33e-30	0.080376	2.86e-26
Mprip	3.42e-30	-0.0632394	2.95e-26
Med24	3.57e-30	0.0191988	3.07e-26
Dmtn	3.94e-30	-0.0829424	3.4e-26
Brinp2	3.95e-30	-0.337526	3.4e-26
Csmd3	3.99e-30	0.142971	3.44e-26
Cx3cl1	4.28e-30	0.105541	3.68e-26
Nedd4l	4.41e-30	-0.177236	3.8e-26
Cntnap4	4.5e-30	0.203123	3.87e-26
Gm14372	4.92e-30	-0.225936	4.24e-26
Strn3	5.47e-30	-0.00271789	4.71e-26
Hlf	5.55e-30	-0.106804	4.78e-26
Gm16105	5.8e-30	0.135563	5e-26
Senp6	6.08e-30	-0.0148943	5.24e-26
Arid1b	6.15e-30	-0.100884	5.3e-26
Srrm4	6.19e-30	-0.124775	5.33e-26
Gm48321	6.33e-30	0.223191	5.45e-26
Miat	6.93e-30	0.0880003	5.97e-26
Drg1	7.07e-30	0.0119044	6.08e-26
Akap8l	7.53e-30	0.0904871	6.49e-26
Gm37679	8.52e-30	0.0860484	7.33e-26
Flrt2	9.54e-30	0.158855	8.22e-26
2900026A02Rik	9.69e-30	-0.0426466	8.35e-26
Smarcc2	9.86e-30	-0.10251	8.5e-26
Ubn2	1.03e-29	0.0268909	8.86e-26
Gm50152	1.12e-29	-0.159918	9.63e-26
Ywhag	1.12e-29	-0.133697	9.68e-26
Adgrl1	1.15e-29	-0.0493293	9.86e-26
E530011L22Rik	1.15e-29	-0.144606	9.92e-26
Dmxl1	1.15e-29	0.0148279	9.93e-26
Ndrg3	1.36e-29	0.107664	1.17e-25
Dgkb	1.53e-29	0.188274	1.32e-25
Reps2	1.65e-29	0.0443805	1.42e-25
Raph1	1.79e-29	0.0682257	1.55e-25
Rufy3	1.8e-29	-0.120343	1.55e-25
Ogt	1.91e-29	0.0328597	1.65e-25
3110021N24Rik	1.98e-29	-0.118164	1.71e-25
Ppp1r12b	1.99e-29	-0.0223245	1.71e-25
Sobp	2.02e-29	-0.0332427	1.74e-25
Cltc	2.13e-29	0.0695519	1.83e-25
Gnb1	2.47e-29	-0.0403644	2.13e-25
Ppp2r5c	2.61e-29	-0.0450481	2.25e-25
Tnpo1	2.62e-29	0.124789	2.25e-25
Usp32	2.82e-29	0.00677369	2.43e-25
Nyap2	2.92e-29	0.147572	2.52e-25
Dip2b	3e-29	-0.0546431	2.58e-25
Vps13a	3e-29	-0.116915	2.58e-25
Hace1	3.1e-29	0.0504132	2.67e-25
Arhgap32	3.4e-29	0.0693975	2.93e-25
Adcy1	3.47e-29	0.0505727	2.99e-25
Prex2	3.79e-29	0.125344	3.26e-25
Vxn	3.94e-29	0.0606993	3.39e-25
Gm13883	4.01e-29	0.097012	3.45e-25
Camk2a	4.55e-29	-0.246686	3.92e-25
Gabbr2	4.57e-29	-0.158114	3.93e-25
2210408I21Rik	4.61e-29	-0.0106877	3.97e-25
Pls3	4.7e-29	-0.0828999	4.05e-25
Nsd3	4.81e-29	0.036545	4.14e-25
Kcnmb4	4.86e-29	-0.0611012	4.19e-25
Arfgef3	4.91e-29	-0.0344282	4.23e-25
Ankrd12	4.96e-29	-0.0430692	4.27e-25
Ptbp2	5.07e-29	0.120523	4.37e-25
Celf1	5.1e-29	0.11101	4.39e-25
Spata7	5.67e-29	0.137534	4.88e-25
Epha4	5.82e-29	-0.147059	5.01e-25
Prkag2	6.01e-29	-0.123444	5.18e-25
Kif1a	6.36e-29	-0.0815562	5.48e-25
Gpatch8	6.37e-29	-0.0450263	5.48e-25
Pcnx2	7.67e-29	-0.0583783	6.61e-25
Ppp2r2a	7.91e-29	0.124042	6.81e-25
Usp9x	7.92e-29	0.0487694	6.82e-25
Zfp385b	7.95e-29	0.0581731	6.85e-25
Rora	8.58e-29	-0.24706	7.39e-25
Aff4	8.71e-29	0.0239683	7.5e-25
Mpped2	8.87e-29	0.108343	7.64e-25
Rabgap1	9.31e-29	0.0533505	8.02e-25
Nptn	9.34e-29	0.051471	8.04e-25
Mast3	9.73e-29	-0.174273	8.38e-25
Osbpl1a	1.03e-28	0.0287941	8.86e-25
Mapk1	1.06e-28	0.0049802	9.16e-25
Wdr61	1.08e-28	0.0677892	9.29e-25
Trpc1	1.18e-28	0.041287	1.01e-24
Cdh11	1.18e-28	0.176308	1.02e-24
Scaf8	1.21e-28	-0.0797249	1.04e-24
2610203C22Rik	1.22e-28	0.000336988	1.05e-24
Slc25a3	1.23e-28	-0.0299994	1.06e-24
R3hdm2	1.27e-28	-0.0122004	1.09e-24
Ap2b1	1.31e-28	-0.038924	1.13e-24
Sel1l3	1.49e-28	-0.0707752	1.29e-24
Rbm26	1.53e-28	0.0742744	1.31e-24
Exoc4	1.53e-28	0.0614359	1.32e-24
Slf2	1.55e-28	-0.095333	1.34e-24
Hs3st2	1.57e-28	-0.157968	1.35e-24
Rapgef4os1	1.59e-28	-0.0162757	1.37e-24
Ndfip1	1.63e-28	-0.0591124	1.4e-24
Mtmr3	1.67e-28	0.0560083	1.44e-24
Ndrg4	1.67e-28	0.103828	1.44e-24
Gm15810	1.7e-28	0.0673005	1.47e-24
Dlgap4	1.79e-28	-0.142103	1.54e-24
Phf24	1.81e-28	-0.103203	1.56e-24
Usp46	1.99e-28	-0.0102532	1.71e-24
Luc7l2	2.05e-28	0.105488	1.77e-24
Tmem63b	2.14e-28	-0.0359607	1.84e-24
Rab3gap1	2.18e-28	0.0286768	1.88e-24
Zmym2	2.24e-28	-0.0217131	1.93e-24
Cnot4	2.31e-28	0.0661585	1.99e-24
Zmynd11	2.43e-28	-0.0662992	2.09e-24
Ryr3	2.55e-28	0.199722	2.2e-24
D130043K22Rik	2.79e-28	-0.0431301	2.4e-24
Spred1	2.84e-28	-0.0312031	2.45e-24
Gpm6b	2.89e-28	-0.00425461	2.49e-24
Cabin1	3e-28	0.0106341	2.59e-24
Cstf3	3.36e-28	0.0302077	2.89e-24
Slc39a10	3.42e-28	0.0283245	2.95e-24
Ddx46	3.64e-28	-0.152652	3.13e-24
Nalcn	3.76e-28	0.0578756	3.24e-24
Cul5	4.01e-28	0.046593	3.45e-24
Madd	4.04e-28	-0.127417	3.48e-24
Erc1	4.07e-28	0.0465338	3.5e-24
Sltm	4.1e-28	-0.0494549	3.53e-24
Kcnip3	4.2e-28	-0.141745	3.62e-24
Pafah1b1	4.27e-28	0.0632935	3.68e-24
Smarcc1	4.42e-28	-0.0159504	3.81e-24
Arhgap15	4.59e-28	0.142293	3.95e-24
Lzts3	4.6e-28	0.0749015	3.96e-24
Arhgap17	4.75e-28	-0.12428	4.09e-24
Mical2	4.99e-28	-0.139284	4.3e-24
Arid5b	5.35e-28	-0.0781116	4.61e-24
Bmerb1	5.47e-28	-0.144739	4.71e-24
Zdhhc6	5.75e-28	0.102498	4.95e-24
1110051M20Rik	6.06e-28	0.0221054	5.22e-24
Vti1a	6.36e-28	-0.0531923	5.48e-24
Gm48383	6.52e-28	0.0375115	5.62e-24
Stxbp5	6.6e-28	-0.00342522	5.68e-24
Map4k3	6.65e-28	-0.118818	5.72e-24
Astn1	6.74e-28	-0.0405486	5.8e-24
Cap2	6.75e-28	-0.0892397	5.82e-24
Ptprj	6.94e-28	-0.154633	5.98e-24
Tango2	7.36e-28	-0.146275	6.33e-24
Paxbp1	7.67e-28	-0.115463	6.6e-24
Itsn2	7.7e-28	-0.0717586	6.63e-24
Hspa12a	7.72e-28	-0.0978395	6.64e-24
Myrip	8.1e-28	-0.00233645	6.98e-24
Iqsec2	8.96e-28	-0.165444	7.72e-24
Arhgef9	9.34e-28	0.0986955	8.05e-24
Gm43376	1.12e-27	0.0814481	9.68e-24
Wdr17	1.23e-27	0.144516	1.06e-23
Ptdss1	1.24e-27	0.007714	1.07e-23
Far1os	1.36e-27	0.0394494	1.17e-23
Sybu	1.37e-27	0.127567	1.18e-23
Megf9	1.43e-27	0.0588654	1.23e-23
Lrrc4	1.43e-27	0.0170815	1.23e-23
4930512B01Rik	1.49e-27	-0.0527595	1.28e-23
Ccdc85a	1.62e-27	0.133351	1.39e-23
Chl1	1.62e-27	0.0792258	1.39e-23
Gm42439	1.63e-27	0.0240597	1.4e-23
Shtn1	1.67e-27	-0.0461673	1.44e-23
Mta3	1.7e-27	-0.0810329	1.46e-23
Grm8	1.72e-27	0.154652	1.48e-23
Fntb	1.85e-27	-0.226688	1.59e-23
Gm17227	2.06e-27	-0.0195581	1.77e-23
Gtdc1	2.07e-27	0.099893	1.78e-23
Lrrn2	2.07e-27	-0.214423	1.79e-23
Srgap2	2.07e-27	-0.100314	1.79e-23
Klhl7	2.13e-27	0.089888	1.83e-23
Plxna2	2.14e-27	0.0325474	1.84e-23
Pacsin1	2.21e-27	-0.0731442	1.9e-23
Gatad2b	2.3e-27	0.0181056	1.98e-23
Gm26854	2.36e-27	0.100378	2.03e-23
Nr6a1	2.57e-27	-0.0780884	2.22e-23
Csnk1a1	2.58e-27	-0.0323724	2.22e-23
Ddx5	2.61e-27	-0.0347586	2.25e-23
B3gat2	2.81e-27	-0.0200312	2.42e-23
Cpt1c	2.99e-27	-0.023564	2.58e-23
Klf7	3e-27	0.128991	2.58e-23
Acox1	3.03e-27	-0.0265975	2.61e-23
Rnf130	3.05e-27	0.0303283	2.62e-23
Sun1	3.07e-27	-0.0286946	2.64e-23
Ano4	3.1e-27	0.213758	2.67e-23
Syp	3.29e-27	0.0807127	2.83e-23
Map7d2	3.33e-27	-0.056161	2.86e-23
Rab6a	3.36e-27	0.0511393	2.89e-23
Lgi1	3.36e-27	0.0460007	2.89e-23
Trpc5	3.54e-27	0.0672453	3.05e-23
Hectd4	3.78e-27	-0.0205978	3.26e-23
Nxpe4	3.83e-27	-0.00341428	3.3e-23
Man1a	4.2e-27	0.217683	3.61e-23
Luzp1	4.29e-27	-0.0911266	3.7e-23
Prpf39	4.4e-27	-0.101945	3.79e-23
Cwc27	4.83e-27	0.0239763	4.16e-23
Bend6	4.92e-27	-0.0164163	4.24e-23
Atf7	4.96e-27	-0.00259034	4.27e-23
Gse1	5e-27	-0.192323	4.31e-23
Ehmt1	5.33e-27	0.0408523	4.59e-23
Gde1	5.57e-27	0.0727746	4.79e-23
N4bp2l2	5.74e-27	0.000135986	4.95e-23
Kidins220	5.93e-27	-0.0260704	5.11e-23
Dnm1	5.94e-27	0.0247775	5.12e-23
Numb	6.01e-27	-0.0326242	5.17e-23
Cmss1	6.08e-27	-0.0699219	5.23e-23
Zmym4	6.4e-27	0.0155992	5.51e-23
Wdfy3	6.72e-27	-0.0120711	5.78e-23
Kmt2e	6.85e-27	-0.0137933	5.9e-23
Ankrd28	6.88e-27	0.0836437	5.92e-23
Lekr1	7.24e-27	-0.0266801	6.24e-23
Dtnbos	7.43e-27	0.0996253	6.4e-23
Tbl1xr1	7.74e-27	0.0853916	6.67e-23
Ube2k	8.15e-27	-0.0473951	7.02e-23
Sphkap	8.29e-27	-0.00285276	7.14e-23
Tspan7	8.5e-27	-0.0029134	7.32e-23
A830082K12Rik	8.7e-27	0.0115073	7.49e-23
Myo5a	8.96e-27	-0.0404802	7.72e-23
Parp1	9.78e-27	-0.0391485	8.42e-23
Son	1.04e-26	0.00680193	8.93e-23
Syt17	1.09e-26	-0.0373503	9.42e-23
Slitrk1	1.16e-26	0.0291944	1e-22
Ccz1	1.22e-26	-0.00885783	1.05e-22
Pkn2	1.23e-26	0.0127664	1.06e-22
Mrtfa	1.24e-26	-0.141332	1.07e-22
Vps13c	1.27e-26	-0.0888261	1.09e-22
Wdr43	1.28e-26	-0.141098	1.1e-22
Zmynd8	1.39e-26	-0.119177	1.2e-22
Ccdc88a	1.39e-26	-0.0543931	1.2e-22
B230334C09Rik	1.45e-26	0.015093	1.25e-22
Zranb2	1.49e-26	0.0441278	1.28e-22
Cnot10	1.56e-26	-0.035514	1.35e-22
Napb	1.6e-26	0.0123964	1.38e-22
Wnk2	1.64e-26	-0.0358015	1.42e-22
Camk2g	1.71e-26	0.0100621	1.48e-22
Oprm1	1.79e-26	0.180278	1.54e-22
Sacm1l	1.89e-26	-0.0530185	1.63e-22
Pfkp	1.91e-26	-0.0302514	1.65e-22
Prkacb	1.98e-26	0.087946	1.71e-22
Enc1	1.99e-26	0.0419895	1.71e-22
Sv2a	2.06e-26	0.0521174	1.78e-22
Arpp21	2.07e-26	0.134034	1.78e-22
A230004M16Rik	2.08e-26	0.124623	1.79e-22
Hdac7	2.1e-26	-0.000709366	1.81e-22
Gtf2i	2.11e-26	0.0326572	1.82e-22
Mblac2	2.16e-26	0.0961059	1.86e-22
Chn1	2.17e-26	-0.031014	1.87e-22
Nit1	2.22e-26	0.10426	1.91e-22
Sez6l	2.27e-26	-0.162599	1.95e-22
Tecpr2	2.38e-26	0.0591867	2.05e-22
Hmgb1	2.4e-26	-0.0673328	2.07e-22
Gm16183	2.41e-26	0.0341084	2.08e-22
Kdm4c	2.44e-26	0.0448576	2.1e-22
Ddx1	2.45e-26	-0.0400237	2.11e-22
Nfat5	2.55e-26	-0.0118752	2.19e-22
Sptbn1	2.63e-26	-0.0544457	2.27e-22
Rapgef4	2.79e-26	-0.0706186	2.4e-22
Cspp1	2.79e-26	-0.0610363	2.41e-22
Ptpn12	2.81e-26	-0.0132052	2.42e-22
Ubap2l	2.83e-26	-0.0576743	2.43e-22
Fbxw7	2.92e-26	0.0155247	2.51e-22
Leng9	2.92e-26	0.0350398	2.52e-22
Ttc19	2.97e-26	-0.0611826	2.56e-22
Eif3m	3.01e-26	0.0627623	2.59e-22
Hnrnpa2b1	3.14e-26	-0.0518151	2.7e-22
Ino80d	3.3e-26	-0.0325987	2.84e-22
Ppp2r2c	3.33e-26	-0.083243	2.87e-22
Cspg5	3.42e-26	0.0878148	2.94e-22
Ppip5k1	3.48e-26	0.00634518	3e-22
Frmd6	3.52e-26	-0.14499	3.03e-22
Ftx	3.59e-26	-0.0226921	3.09e-22
Gm32014	3.59e-26	-0.00490636	3.09e-22
Pi4ka	3.66e-26	-0.020402	3.15e-22
Prrc2c	3.89e-26	-0.0388696	3.35e-22
Camkk2	3.98e-26	-0.0574388	3.43e-22
Rbm5	4.06e-26	0.0137402	3.5e-22
Gm28750	4.09e-26	0.202634	3.52e-22
Ggact	4.18e-26	0.135593	3.6e-22
Bmpr2	4.41e-26	-0.00577371	3.79e-22
Kdm5a	4.43e-26	0.0470456	3.81e-22
Hsp90aa1	4.66e-26	-0.0322185	4.01e-22
Fam135b	4.69e-26	0.0878322	4.04e-22
Dmxl2	4.74e-26	-0.0138126	4.09e-22
Gm28379	4.8e-26	-0.0403532	4.13e-22
A230006K03Rik	4.81e-26	0.186296	4.14e-22
Srrm2	4.85e-26	-0.0270644	4.18e-22
1700111E14Rik	4.89e-26	0.116087	4.21e-22
Atxn7l1	5.07e-26	-0.0185461	4.37e-22
Klhl29	5.31e-26	-0.110574	4.57e-22
Akt3	5.33e-26	0.0477193	4.59e-22
Ip6k1	5.45e-26	-0.0937199	4.69e-22
Srpk2	5.49e-26	-0.0652035	4.73e-22
Csde1	5.58e-26	-0.0346275	4.81e-22
Gm32250	5.75e-26	0.0415748	4.95e-22
Wls	5.76e-26	0.252648	4.96e-22
Mycbp2	5.78e-26	-0.0194337	4.98e-22
Sptan1	5.94e-26	0.0185383	5.11e-22
Macrod2os1	5.98e-26	0.120967	5.15e-22
Arhgef2	6.08e-26	0.0999544	5.23e-22
Ggnbp2	6.09e-26	0.0135925	5.24e-22
Ubr2	6.19e-26	-0.0797555	5.33e-22
Nisch	6.27e-26	0.131884	5.4e-22
Ankrd17	6.33e-26	-0.0639958	5.45e-22
Ctnnd1	6.58e-26	0.0242867	5.67e-22
Plekha5	6.67e-26	0.0477605	5.74e-22
Agap2	6.83e-26	0.0341089	5.88e-22
Exoc6b	7.18e-26	-0.0541533	6.18e-22
Pias2	7.23e-26	-0.0142559	6.23e-22
Atp6v1b2	7.29e-26	0.021705	6.28e-22
Bptf	7.4e-26	-0.0490248	6.37e-22
Rock1	7.46e-26	0.0181827	6.43e-22
Dennd4a	7.76e-26	0.00619394	6.69e-22
Anapc5	7.8e-26	0.0812682	6.72e-22
Nr3c1	7.83e-26	-0.0181091	6.74e-22
Rnf165	8.24e-26	-0.148356	7.1e-22
Birc6	8.53e-26	0.0806378	7.34e-22
2610020C07Rik	8.89e-26	0.0456342	7.66e-22
Abca8b	8.95e-26	0.0766603	7.71e-22
Syt11	8.96e-26	0.0369522	7.71e-22
Ldb2	9.25e-26	0.0362592	7.97e-22
Armc9	9.72e-26	0.0433323	8.37e-22
Mtch1	9.91e-26	-0.0109554	8.54e-22
Tshz3	1.01e-25	0.0778803	8.7e-22
Gm39214	1.03e-25	0.133905	8.83e-22
Slc26a4	1.04e-25	0.0405144	8.98e-22
Smpd4	1.06e-25	-0.0699484	9.1e-22
Nap1l1	1.09e-25	0.0332217	9.38e-22
Shprh	1.09e-25	-0.0262443	9.43e-22
Hpcal4	1.1e-25	0.00497262	9.48e-22
Prpf40a	1.12e-25	0.0170261	9.68e-22
Sgms1	1.16e-25	-0.0833161	9.97e-22
Aqr	1.16e-25	-0.0309905	9.98e-22
Thra	1.2e-25	-0.0394254	1.03e-21
Dnajc19	1.21e-25	0.0276207	1.04e-21
Ank	1.21e-25	-0.0882244	1.04e-21
Kif21a	1.22e-25	-0.0812531	1.05e-21
Celf5	1.23e-25	-0.0679469	1.06e-21
Tasor2	1.33e-25	-0.0535147	1.15e-21
Atp9a	1.35e-25	-0.0278443	1.17e-21
Uvrag	1.4e-25	-0.0404797	1.2e-21
Kcnb2	1.42e-25	0.128159	1.23e-21
Rab2a	1.43e-25	0.0322605	1.23e-21
Klhdc10	1.44e-25	0.0402545	1.24e-21
Vps13d	1.54e-25	0.00556554	1.32e-21
Rasgef1a	1.59e-25	-0.100316	1.37e-21
Ipo9	1.6e-25	-0.0507942	1.37e-21
Dstn	1.65e-25	0.0220859	1.42e-21
Gpm6a	1.73e-25	0.154822	1.49e-21
Senp5	1.78e-25	-0.0050214	1.54e-21
Ptk2	1.79e-25	-0.0597892	1.54e-21
Mtmr12	1.87e-25	-0.0200246	1.61e-21
Sik2	1.92e-25	-0.23784	1.65e-21
Gucy1a2	1.98e-25	-0.0217378	1.71e-21
Gsdme	2.05e-25	0.12999	1.77e-21
Aak1	2.06e-25	-0.0385576	1.77e-21
Pdcd4	2.08e-25	-0.0660833	1.79e-21
Chd2	2.14e-25	-0.0519921	1.84e-21
Arf3	2.18e-25	-0.0341257	1.88e-21
Gm20641	2.33e-25	0.0119701	2.01e-21
Gm48678	2.37e-25	-0.0951605	2.04e-21
Greb1l	2.39e-25	0.0737141	2.06e-21
Cntn5	2.42e-25	0.176504	2.08e-21
Gm15243	2.42e-25	0.0644473	2.09e-21
Gm11149	2.46e-25	0.13192	2.12e-21
Psd3	2.5e-25	0.0370521	2.15e-21
Usp14	2.72e-25	0.0345867	2.35e-21
Dnajb6	2.75e-25	-0.0526867	2.37e-21
Nebl	2.79e-25	0.0723848	2.4e-21
Ncoa1	2.83e-25	-0.0393341	2.44e-21
Adap1	2.95e-25	0.0213566	2.54e-21
Msra	3.16e-25	0.0832404	2.72e-21
Gapvd1	3.17e-25	-0.0196744	2.73e-21
Ankib1	3.24e-25	-0.0898489	2.79e-21
Cttnbp2	3.25e-25	0.141608	2.8e-21
Rufy2	3.36e-25	-0.0675032	2.9e-21
Sgcd	3.42e-25	0.231416	2.95e-21
Faf1	3.44e-25	0.00861231	2.96e-21
Immp2l	3.5e-25	0.0613768	3.01e-21
2900097C17Rik	3.67e-25	-0.0197897	3.16e-21
Kcnb1	3.69e-25	-0.0413434	3.18e-21
Baz2a	3.79e-25	-0.0860615	3.26e-21
Tcf25	4.04e-25	-0.0102177	3.48e-21
Ttll7	4.04e-25	-0.0445139	3.48e-21
Usp19	4.08e-25	-0.0265598	3.52e-21
Jph1	4.2e-25	0.00574103	3.62e-21
Prmt8	4.52e-25	-0.0384552	3.9e-21
Pan3	4.64e-25	-0.0741112	3.99e-21
Synj1	4.69e-25	-0.0347413	4.04e-21
Srgap3	4.79e-25	-0.0420826	4.12e-21
Srcin1	4.91e-25	-0.181228	4.22e-21
4930480K15Rik	4.94e-25	-0.0306603	4.25e-21
Lrrfip2	5.26e-25	-0.114096	4.53e-21
Bicd1	5.53e-25	0.0419462	4.76e-21
Gm12002	5.55e-25	-0.00360847	4.78e-21
Trip12	5.84e-25	0.0999647	5.03e-21
Plekha6	5.95e-25	-0.130033	5.12e-21
Atrx	6.21e-25	-0.0704138	5.34e-21
Zzef1	6.31e-25	0.0223789	5.43e-21
Ncam1	6.76e-25	0.0768545	5.82e-21
Chchd3	6.79e-25	-0.0200287	5.85e-21
1700024B18Rik	6.84e-25	-0.0609443	5.89e-21
Ssh2	6.86e-25	-0.0496057	5.91e-21
Stau2	6.99e-25	-0.0822184	6.02e-21
Stx1a	7e-25	-0.103318	6.03e-21
Hsp90ab1	7.1e-25	0.0074753	6.11e-21
4930447C04Rik	7.23e-25	0.0578341	6.23e-21
Clstn1	7.3e-25	-0.0116377	6.29e-21
Arid4a	7.79e-25	-0.0777991	6.71e-21
Rbm17	7.83e-25	-0.0857851	6.74e-21
Tsc1	7.91e-25	0.0373727	6.81e-21
Ccser2	8.41e-25	-0.0707431	7.24e-21
Tpr	8.52e-25	0.0171715	7.34e-21
Hsph1	8.83e-25	-0.13101	7.6e-21
Spag9	8.96e-25	-0.0831927	7.72e-21
Orc3	9.31e-25	0.0896667	8.02e-21
Tent4b	9.34e-25	0.0314754	8.04e-21
Gm15738	9.44e-25	0.0109843	8.13e-21
Gpr22	9.52e-25	-0.0127819	8.2e-21
Nin	9.56e-25	-0.0719937	8.23e-21
Celf3	9.77e-25	0.108067	8.41e-21
Spon1	9.78e-25	0.0901686	8.42e-21
Fbxl2	9.87e-25	-0.00895716	8.5e-21
Abhd2	9.98e-25	-0.0306864	8.6e-21
Ube2g1	1.03e-24	0.0195021	8.9e-21
Ppm1h	1.04e-24	-0.0690423	8.98e-21
Vps53	1.07e-24	-0.085444	9.2e-21
Tspan13	1.08e-24	-0.0177795	9.33e-21
Prkdc	1.14e-24	-0.0186358	9.79e-21
Ctdspl	1.14e-24	-0.164719	9.84e-21
Mmp17	1.15e-24	-0.127571	9.92e-21
Kpna4	1.16e-24	0.0238149	1e-20
Kcnj9	1.22e-24	-0.130027	1.05e-20
Sec61a2	1.25e-24	0.0372395	1.08e-20
Ptpn3	1.26e-24	-0.110726	1.08e-20
St3gal5	1.28e-24	0.00574962	1.1e-20
Mcf2l	1.3e-24	-0.0895758	1.12e-20
Prrc2b	1.33e-24	-0.00761129	1.15e-20
Xpo4	1.36e-24	0.0540454	1.17e-20
Spire1	1.37e-24	-0.111783	1.18e-20
Taf15	1.38e-24	0.0177103	1.19e-20
Sgsm2	1.4e-24	-0.0189239	1.21e-20
Kcnq1ot1	1.41e-24	-0.162852	1.22e-20
Rmnd5a	1.43e-24	-0.0206262	1.23e-20
Herc1	1.46e-24	-0.0453576	1.26e-20
A330023F24Rik	1.59e-24	-0.130308	1.37e-20
Atp1a1	1.6e-24	0.00894926	1.37e-20
Man1a2	1.68e-24	-0.0602436	1.45e-20
Tcf4	1.68e-24	0.0670482	1.45e-20
Kpna3	1.75e-24	0.029071	1.5e-20
Ccar1	1.89e-24	0.0529508	1.62e-20
Eef2k	1.89e-24	-0.0119784	1.63e-20
Zfp445	1.9e-24	-0.0705991	1.64e-20
Apba2	1.92e-24	-0.0857955	1.66e-20
Pak1	1.94e-24	-0.155509	1.67e-20
Fhl2	1.94e-24	-0.0421547	1.67e-20
Babam2	2.02e-24	0.0733797	1.74e-20
Huwe1	2.09e-24	-0.0410742	1.8e-20
Irf2	2.11e-24	-0.111741	1.82e-20
Hmg20a	2.12e-24	0.0366739	1.82e-20
Syt16	2.13e-24	0.0184635	1.84e-20
Cnot1	2.18e-24	0.0309984	1.88e-20
Elovl6	2.19e-24	-0.0501064	1.89e-20
Mbnl2	2.19e-24	-0.0943273	1.89e-20
Gbf1	2.31e-24	-0.00120266	1.99e-20
Kansl1	2.33e-24	-0.0886177	2e-20
B3galt2	2.37e-24	0.0914925	2.04e-20
Lmbrd1	2.38e-24	0.0420885	2.05e-20
Grid2	2.43e-24	0.172123	2.09e-20
Tmem63c	2.57e-24	-0.123133	2.21e-20
Mpnd	2.62e-24	0.107834	2.26e-20
Chd9	2.63e-24	-0.109787	2.26e-20
Rabep1	2.63e-24	-0.0837299	2.27e-20
Dop1a	2.65e-24	-0.0563201	2.29e-20
Mcu	2.7e-24	-0.0912027	2.32e-20
Dock9	2.74e-24	0.0201343	2.36e-20
Abhd12	2.77e-24	0.078462	2.38e-20
Agrn	2.78e-24	0.107351	2.4e-20
Arhgap21	3e-24	-0.0433507	2.58e-20
Rapgef1	3.01e-24	-0.0527551	2.59e-20
Gm28198	3.1e-24	0.114587	2.67e-20
Lix1	3.13e-24	0.17585	2.69e-20
Qk	3.14e-24	0.0846571	2.7e-20
Mphosph9	3.21e-24	-0.0508202	2.77e-20
Srrm1	3.39e-24	0.0792631	2.92e-20
Ptprr	3.47e-24	0.0137476	2.99e-20
Prnp	3.49e-24	0.0279606	3.01e-20
Hira	3.53e-24	-0.00940629	3.04e-20
Dennd1a	3.55e-24	-0.0126712	3.06e-20
Hmgcr	3.57e-24	0.117511	3.08e-20
Rab11fip4	3.72e-24	-0.0721676	3.2e-20
Lrp1	3.78e-24	-0.100107	3.26e-20
Pum2	3.78e-24	-0.0018066	3.26e-20
Itfg1	3.81e-24	0.0935474	3.28e-20
Dynlt1a	3.84e-24	0.106178	3.31e-20
Ppme1	3.84e-24	0.045729	3.31e-20
Thoc2	3.91e-24	0.0302119	3.37e-20
Dync1i1	3.91e-24	0.0758311	3.37e-20
Ncoa7	4.02e-24	0.00811774	3.46e-20
Dlg4	4.18e-24	-0.113527	3.6e-20
Scmh1	4.2e-24	0.00332447	3.62e-20
Dnajc6	4.21e-24	-0.0859615	3.63e-20
Ino80	4.26e-24	0.0405249	3.67e-20
Med13	4.4e-24	0.0789622	3.79e-20
Man2a1	4.42e-24	-0.041867	3.8e-20
Abcc5	4.46e-24	-0.0562236	3.84e-20
Nrn1	4.52e-24	0.0874428	3.89e-20
Mllt10	4.56e-24	-0.0581813	3.92e-20
Prickle2	4.57e-24	-0.0482917	3.94e-20
Fubp1	4.72e-24	0.0467795	4.06e-20
Glrb	4.91e-24	0.000234004	4.23e-20
Fam193a	4.99e-24	-0.0492494	4.3e-20
Rlf	5.06e-24	-0.0284477	4.36e-20
Setd5	5.1e-24	0.0202125	4.39e-20
Nsf	5.27e-24	-0.139036	4.54e-20
Pus7	5.39e-24	-0.116975	4.64e-20
Jmjd1c	5.53e-24	-0.025442	4.76e-20
Ppp1r12a	5.53e-24	-0.0125334	4.77e-20
Lrrc4c	5.54e-24	0.208196	4.77e-20
Map2k4	5.72e-24	-0.0506238	4.93e-20
Fgf13	5.94e-24	0.0490168	5.12e-20
Nwd2	5.98e-24	0.188959	5.15e-20
Fus	5.99e-24	-0.0644674	5.16e-20
Dpysl2	6.02e-24	-0.112768	5.19e-20
Pip5k1a	6.14e-24	-0.028433	5.29e-20
Lyst	6.17e-24	-0.12306	5.31e-20
Ambra1	6.19e-24	-0.00561089	5.33e-20
Ascc2	6.4e-24	0.0169783	5.51e-20
Snca	6.5e-24	0.0665531	5.6e-20
Enah	6.66e-24	0.00880016	5.74e-20
Gm33228	6.73e-24	0.0115007	5.8e-20
Glp2r	6.88e-24	-0.0734712	5.93e-20
Cnksr2	7.29e-24	0.124474	6.28e-20
Ralgapb	7.3e-24	0.0241985	6.28e-20
Luc7l3	7.31e-24	0.00560886	6.29e-20
Gabbr1	7.31e-24	-0.0449158	6.29e-20
Scn8a	7.4e-24	-0.0568297	6.37e-20
Gabra4	7.55e-24	0.00511592	6.5e-20
Ncor1	7.55e-24	-0.00785735	6.5e-20
Pitpnm2	7.58e-24	-0.14648	6.53e-20
Pak3	7.75e-24	0.0227654	6.67e-20
Nfasc	7.8e-24	-0.0886167	6.72e-20
Gm28376	7.86e-24	0.0520793	6.77e-20
Ewsr1	8.01e-24	-0.0564348	6.9e-20
Btbd9	8.09e-24	-0.0662177	6.97e-20
Clasp2	8.17e-24	-0.00904168	7.04e-20
Arhgef12	8.38e-24	-0.0772023	7.21e-20
Wdr47	8.49e-24	0.020422	7.31e-20
Nudt5	8.53e-24	0.00129044	7.35e-20
Camk2b	8.68e-24	-0.0344485	7.48e-20
Gm43713	8.93e-24	0.0247339	7.69e-20
Chfr	8.97e-24	0.00592612	7.73e-20
Nrxn2	9.11e-24	-0.00927485	7.84e-20
Scg5	9.14e-24	0.0336329	7.87e-20
Kifc2	9.36e-24	-0.0386207	8.06e-20
Tom1l2	9.66e-24	-0.0652208	8.32e-20
Mfsd4a	9.77e-24	0.00857605	8.42e-20
Dennd5b	9.94e-24	0.0467924	8.56e-20
Kdm2a	1e-23	0.0235434	8.62e-20
Focad	1.02e-23	0.0927302	8.81e-20
Tmem178	1.03e-23	-0.0864331	8.87e-20
Dgkd	1.05e-23	0.0117331	9.03e-20
Ttc14	1.06e-23	-0.0414817	9.11e-20
Ttll11	1.09e-23	-0.0472452	9.43e-20
Kif5b	1.11e-23	0.00833497	9.55e-20
Sap130	1.12e-23	0.0563227	9.64e-20
Flrt3	1.17e-23	0.115412	1.01e-19
Naa15	1.19e-23	0.0663816	1.02e-19
Tnrc6c	1.21e-23	-0.0803897	1.04e-19
Gabrg2	1.22e-23	0.105766	1.05e-19
Dag1	1.25e-23	-0.0171221	1.08e-19
Herc3	1.26e-23	-0.0163155	1.08e-19
Rev1	1.3e-23	-0.126516	1.12e-19
Braf	1.38e-23	-0.0396695	1.19e-19
Lonp2	1.38e-23	-0.0889447	1.19e-19
Shc3	1.38e-23	-0.0883446	1.19e-19
Srsf2	1.39e-23	0.0655686	1.19e-19
Plekha1	1.42e-23	-0.0228068	1.22e-19
Gns	1.44e-23	-0.00664352	1.24e-19
Gabrb1	1.47e-23	0.044309	1.27e-19
Igsf21	1.49e-23	-0.0570534	1.28e-19
Ubr3	1.49e-23	0.0736787	1.28e-19
9930021J03Rik	1.49e-23	0.0860305	1.29e-19
Dnm2	1.54e-23	-0.095855	1.32e-19
Gpcpd1	1.56e-23	0.0789614	1.34e-19
Mtus2	1.57e-23	0.0126365	1.35e-19
Dnajc18	1.58e-23	-0.0108854	1.36e-19
Pabpn1	1.58e-23	0.0409088	1.36e-19
Gm10115	1.61e-23	0.032068	1.39e-19
Ptgis	1.64e-23	-0.00368334	1.41e-19
Apex2	1.65e-23	0.00655192	1.42e-19
Wasl	1.67e-23	-0.0393702	1.44e-19
Gabrb2	1.71e-23	0.109676	1.47e-19
Gm20642	1.79e-23	0.121377	1.54e-19
Gm49179	1.81e-23	0.070216	1.56e-19
Fam168a	1.81e-23	-0.0350453	1.56e-19
Ptpn1	1.81e-23	-0.0717264	1.56e-19
Slc4a10	1.82e-23	0.0894658	1.56e-19
Leng8	1.85e-23	0.100164	1.59e-19
Nsun6	1.91e-23	-0.044228	1.64e-19
Gabrg3	1.96e-23	0.0894655	1.68e-19
Uba6	1.96e-23	0.0335686	1.69e-19
Mapre2	2.05e-23	-0.0751527	1.77e-19
Gabra1	2.06e-23	0.112159	1.77e-19
Nek9	2.11e-23	0.0362972	1.82e-19
Asap1	2.16e-23	0.0232216	1.86e-19
Csgalnact1	2.19e-23	-0.0162014	1.89e-19
Phf14	2.22e-23	-0.0121598	1.91e-19
Nvl	2.25e-23	-0.0762072	1.94e-19
Psma3	2.33e-23	-0.00184094	2.01e-19
Gm15083	2.38e-23	-0.186554	2.05e-19
Rictor	2.38e-23	0.0581589	2.05e-19
Ash1l	2.55e-23	-0.039741	2.2e-19
Rnf24	2.6e-23	-0.0115463	2.24e-19
Hk1	2.6e-23	-0.0580298	2.24e-19
Glt1d1	2.67e-23	-0.0203713	2.3e-19
Ggt7	2.68e-23	-0.0905237	2.31e-19
Gm42609	2.68e-23	-0.0351457	2.31e-19
Cpeb4	2.75e-23	0.0544116	2.37e-19
Rbm28	2.78e-23	-0.152961	2.39e-19
Mia2	2.81e-23	-0.0967954	2.42e-19
Fut8	2.85e-23	-0.0300511	2.45e-19
Unc13a	2.87e-23	-0.0707628	2.47e-19
0610043K17Rik	2.88e-23	0.124726	2.48e-19
Rab28	2.92e-23	0.0287104	2.51e-19
Cdr1os	2.92e-23	0.014215	2.52e-19
Smap1	3.18e-23	0.0810655	2.74e-19
Cdkal1	3.27e-23	0.0141232	2.82e-19
Synpo	3.31e-23	-0.130911	2.85e-19
Fut9	3.36e-23	0.0522182	2.89e-19
1700109K24Rik	3.37e-23	-0.129075	2.9e-19
Gnai1	3.56e-23	0.072609	3.07e-19
Svop	3.6e-23	-0.0240946	3.1e-19
Neurl4	3.67e-23	0.0939286	3.16e-19
Abhd18	3.76e-23	0.0727643	3.24e-19
Syn1	3.77e-23	-0.0227418	3.25e-19
Fam219a	3.8e-23	0.000443801	3.27e-19
Dapk1	3.83e-23	-0.14257	3.3e-19
Nsun2	3.86e-23	-0.067516	3.33e-19
Atp2a2	3.92e-23	0.0165382	3.37e-19
Ice1	3.92e-23	0.0601702	3.38e-19
Itga11	4.12e-23	0.127962	3.55e-19
Oxr1	4.15e-23	0.0827027	3.58e-19
Asah1	4.18e-23	-0.0240319	3.6e-19
Ddx24	4.2e-23	0.000633085	3.62e-19
Tmcc1	4.24e-23	-0.0878207	3.65e-19
Pde2a	4.33e-23	-0.0510666	3.73e-19
Shank1	4.45e-23	-0.0894377	3.83e-19
Fcho2	4.46e-23	-0.00906571	3.84e-19
Acvr1	4.65e-23	0.0475105	4e-19
Taok1	4.72e-23	-0.00938705	4.07e-19
Gm13684	4.97e-23	0.144152	4.28e-19
Fam126b	5.08e-23	0.0252033	4.38e-19
Tsc22d2	5.11e-23	0.000227638	4.4e-19
Rbbp6	5.14e-23	0.0516688	4.43e-19
Kcnt1	5.17e-23	-0.105646	4.45e-19
Fhit	5.41e-23	-0.0162285	4.66e-19
Gls	5.42e-23	0.0248648	4.67e-19
Csnk1g2	5.45e-23	-0.0878327	4.69e-19
Relch	5.56e-23	0.061885	4.79e-19
Myef2	5.83e-23	0.0161321	5.02e-19
Smpd3	6.03e-23	-0.0483878	5.19e-19
Micu1	6.03e-23	-0.0511984	5.19e-19
Bcas3	6.12e-23	-0.0273194	5.27e-19
Rundc3b	6.22e-23	-0.000916382	5.36e-19
Agtpbp1	6.35e-23	-0.0508607	5.47e-19
Cd46	6.41e-23	0.0308791	5.52e-19
Esyt2	6.54e-23	-0.0218297	5.63e-19
Pcdh10	6.65e-23	0.0843166	5.73e-19
Ppp4r3a	6.66e-23	0.0493559	5.73e-19
Ociad2	6.76e-23	-0.175964	5.83e-19
2010300C02Rik	6.85e-23	-0.122409	5.9e-19
Asxl3	6.94e-23	0.0507055	5.98e-19
Dnajc13	6.95e-23	0.0171015	5.99e-19
Trerf1	6.98e-23	-0.11547	6.01e-19
Helz	7.05e-23	-0.0300073	6.08e-19
9330159F19Rik	7.1e-23	-0.0254891	6.11e-19
Dcaf6	7.23e-23	-0.0243401	6.22e-19
Dipk1b	7.37e-23	-0.104044	6.35e-19
Atp1a3	7.41e-23	0.0343032	6.38e-19
Specc1l	7.78e-23	-0.00713143	6.7e-19
Angpt2	7.88e-23	0.0251531	6.79e-19
5330438D12Rik	7.94e-23	0.0258472	6.83e-19
Gabra3	7.97e-23	0.0611429	6.86e-19
Ngef	8.08e-23	-0.00273958	6.96e-19
6530409C15Rik	8.21e-23	0.0268424	7.07e-19
Tfdp2	8.46e-23	-0.0110637	7.29e-19
Sh3gl2	8.47e-23	-0.0457821	7.29e-19
Nae1	8.64e-23	-0.10308	7.44e-19
Lingo1	8.7e-23	-0.0434589	7.49e-19
Ube2o	8.79e-23	0.0460436	7.57e-19
Snap91	9.08e-23	-0.0606038	7.82e-19
Adgrl2	9.13e-23	-0.118964	7.86e-19
Gm26917	9.62e-23	0.0825513	8.28e-19
Tsc22d1	9.68e-23	-0.0564663	8.33e-19
Faah	9.68e-23	-0.13418	8.34e-19
Prkce	1e-22	-0.130385	8.61e-19
Ttll5	1.01e-22	-0.0532341	8.68e-19
Ubr5	1.01e-22	-0.0344403	8.73e-19
Gphn	1.02e-22	0.0871332	8.77e-19
Micu3	1.05e-22	0.0532125	9.02e-19
Abca5	1.06e-22	-0.0388069	9.09e-19
Aopep	1.08e-22	-0.131859	9.33e-19
Atp2b3	1.1e-22	-0.0550508	9.45e-19
Ahcyl2	1.1e-22	-0.0182246	9.47e-19
Tbc1d5	1.1e-22	0.0246666	9.52e-19
Sort1	1.12e-22	-0.0559922	9.61e-19
Stard3nl	1.14e-22	-0.0941799	9.78e-19
Arap2	1.14e-22	0.0589687	9.85e-19
Cdkl2	1.17e-22	-0.0356868	1.01e-18
Mob4	1.18e-22	0.0352269	1.01e-18
Zfp407	1.19e-22	-0.0266349	1.02e-18
Mapkap1	1.19e-22	-0.0303279	1.02e-18
Jak1	1.21e-22	-0.0384922	1.04e-18
Cdyl2	1.27e-22	-0.0794123	1.09e-18
Fnip1	1.3e-22	0.00543831	1.12e-18
Map7	1.31e-22	-0.0369609	1.13e-18
Ckap5	1.32e-22	-0.018788	1.14e-18
Umad1	1.35e-22	0.0594174	1.16e-18
Prkaa2	1.35e-22	-0.051236	1.16e-18
Actr3b	1.35e-22	-0.0193903	1.17e-18
Fbxl16	1.36e-22	0.0222407	1.17e-18
Rapgefl1	1.38e-22	-0.0107516	1.19e-18
Gm19461	1.39e-22	-0.0690947	1.2e-18
Dennd4c	1.4e-22	0.0234804	1.21e-18
Sumo1	1.43e-22	0.0498746	1.23e-18
Angel2	1.45e-22	0.0578993	1.25e-18
Cacna1b	1.46e-22	-0.0958204	1.26e-18
Tbc1d32	1.46e-22	-0.0245683	1.26e-18
Tmod1	1.47e-22	0.0691928	1.26e-18
Ankrd11	1.5e-22	-0.0370599	1.29e-18
Tusc3	1.52e-22	0.0664813	1.31e-18
Rsrc1	1.53e-22	-0.0209909	1.32e-18
Whamm	1.54e-22	0.0839025	1.33e-18
Lpgat1	1.54e-22	-0.0241649	1.33e-18
Ranbp2	1.55e-22	0.0999705	1.33e-18
Gm4258	1.57e-22	-0.0236648	1.35e-18
Gramd1b	1.59e-22	-0.0936253	1.37e-18
Mrtfb	1.62e-22	-0.0535981	1.4e-18
Snx13	1.65e-22	0.0216583	1.42e-18
Kpna1	1.68e-22	0.00725937	1.44e-18
Otulin	1.76e-22	-0.137218	1.51e-18
Rnf169	1.76e-22	-0.0739591	1.51e-18
Zcchc18	1.8e-22	-0.0359539	1.55e-18
Zfp827	1.8e-22	-0.041902	1.55e-18
Atp8a2	1.84e-22	-0.0232704	1.59e-18
Tbc1d24	1.84e-22	-0.0108982	1.59e-18
Jph3	1.85e-22	-0.0463502	1.59e-18
Npas2	1.87e-22	0.0233789	1.61e-18
Adk	1.91e-22	-0.0398612	1.64e-18
Phtf2	1.91e-22	-0.0179591	1.65e-18
Tra2a	1.92e-22	-0.070562	1.65e-18
Nudcd3	1.93e-22	-0.138102	1.66e-18
Ppp1r9a	1.95e-22	-0.000291251	1.68e-18
Zfp523	1.98e-22	0.0905544	1.7e-18
Clcn3	1.99e-22	0.0752195	1.71e-18
Ubxn4	1.99e-22	-0.0136639	1.71e-18
4933406I18Rik	1.99e-22	-0.0765728	1.72e-18
Dicer1	2e-22	-0.0299486	1.72e-18
Prkcg	2.04e-22	0.0194716	1.76e-18
Cnot3	2.05e-22	-0.0419321	1.77e-18
Ecpas	2.05e-22	0.0354143	1.77e-18
Ttc7b	2.09e-22	-0.0324423	1.8e-18
Atp6v0a1	2.11e-22	-0.103938	1.82e-18
Zc3h6	2.23e-22	0.0766311	1.92e-18
Igsf9b	2.24e-22	-0.0616311	1.93e-18
Mboat2	2.25e-22	-0.0104169	1.94e-18
Gm47271	2.29e-22	0.0925957	1.98e-18
Arhgef3	2.31e-22	0.0831798	1.99e-18
Appl1	2.32e-22	-0.057828	2e-18
Dlg1	2.35e-22	-0.0155664	2.03e-18
Cdc42bpa	2.36e-22	-0.0487282	2.03e-18
Eri3	2.36e-22	0.0266578	2.03e-18
Tnrc6b	2.4e-22	0.0183032	2.07e-18
Tpd52	2.41e-22	-0.0575156	2.07e-18
Nckap1	2.42e-22	-0.00874074	2.09e-18
St8sia5	2.43e-22	-0.0986235	2.09e-18
Mbtd1	2.45e-22	-0.0513425	2.11e-18
Sh3glb1	2.46e-22	-0.0739087	2.12e-18
Cacnb2	2.53e-22	0.0223044	2.18e-18
Dhx30	2.55e-22	0.0482916	2.19e-18
Prkcz	2.59e-22	-0.0384522	2.23e-18
Gsk3b	2.59e-22	-0.105721	2.23e-18
Ell	2.6e-22	0.0405715	2.24e-18
Ppia	2.65e-22	-0.0347522	2.29e-18
4930570B17Rik	2.7e-22	0.0932957	2.33e-18
Ccdc30	2.74e-22	0.00149924	2.36e-18
Lrrfip1	2.75e-22	-0.0444296	2.37e-18
Nktr	2.82e-22	0.0043939	2.43e-18
Pcmt1	2.84e-22	-0.0226877	2.45e-18
Zfp280d	2.87e-22	0.0272434	2.47e-18
Matk	2.9e-22	0.0574492	2.5e-18
Zfr	2.95e-22	0.0170789	2.54e-18
Slc6a17	2.96e-22	-0.0627184	2.55e-18
Eftud2	3.03e-22	-0.0260634	2.61e-18
Pnpt1	3.03e-22	0.0278073	2.61e-18
Acin1	3.07e-22	-0.0709469	2.64e-18
Tcf12	3.07e-22	0.077436	2.65e-18
Stag1	3.09e-22	-0.0253216	2.66e-18
Ipcef1	3.1e-22	0.117495	2.67e-18
Chm	3.11e-22	0.00709941	2.68e-18
Scn3a	3.18e-22	0.078585	2.74e-18
Metap2	3.19e-22	-0.0419397	2.75e-18
Ralgapa2	3.19e-22	0.0598616	2.75e-18
Arf1	3.19e-22	0.0771915	2.75e-18
Hnrnpdl	3.2e-22	0.0260284	2.75e-18
Tm9sf4	3.25e-22	0.0143644	2.8e-18
Gm42303	3.26e-22	-0.0602993	2.81e-18
Gm15594	3.3e-22	0.0813953	2.84e-18
Lancl1	3.39e-22	-0.000550814	2.92e-18
Ptprn	3.41e-22	-0.0861903	2.93e-18
Csnk2a1	3.47e-22	-0.091792	2.99e-18
Usp25	3.48e-22	-0.0279559	3e-18
Fryl	3.5e-22	0.049967	3.02e-18
Slc25a12	3.61e-22	0.0820531	3.11e-18
Man1c1	3.67e-22	-0.206159	3.16e-18
Itm2b	3.68e-22	0.0243266	3.17e-18
Atp9b	3.7e-22	-0.00370087	3.18e-18
Rph3a	3.72e-22	-0.00756886	3.21e-18
Snrnp70	3.73e-22	0.0523456	3.21e-18
Acaca	3.77e-22	0.00710119	3.25e-18
Gm47591	3.96e-22	0.0109316	3.41e-18
Ndufaf7	4.05e-22	0.0212256	3.49e-18
Rab11fip2	4.06e-22	-0.0154396	3.49e-18
Atp2c1	4.1e-22	0.0982248	3.53e-18
Xpo7	4.1e-22	0.00608062	3.53e-18
Ctcf	4.1e-22	-0.0093755	3.53e-18
Phc2	4.15e-22	-0.00818632	3.57e-18
Usp45	4.2e-22	0.00355808	3.62e-18
Prickle1	4.28e-22	-0.0899251	3.68e-18
Hipk3	4.36e-22	0.0709724	3.76e-18
Itch	4.42e-22	0.0103742	3.8e-18
Crebbp	4.48e-22	-0.0712468	3.86e-18
Mysm1	4.68e-22	-0.0475103	4.03e-18
Pknox2	4.75e-22	-0.010902	4.09e-18
Ccny	4.81e-22	-0.00160864	4.14e-18
Pnpla8	4.86e-22	0.0782083	4.19e-18
Sipa1l1	4.87e-22	-0.0818436	4.19e-18
Nptx1	4.9e-22	0.0320991	4.22e-18
Fbxw11	4.96e-22	-0.0229106	4.27e-18
Dcaf8	5.09e-22	-0.0341588	4.38e-18
Mib1	5.23e-22	0.0220682	4.51e-18
Ccnt2	5.25e-22	-0.0150978	4.52e-18
Cpeb1	5.28e-22	-0.0129143	4.55e-18
Ankfy1	5.29e-22	0.0427791	4.56e-18
Camta1	5.34e-22	-0.129674	4.59e-18
Gm14636	5.35e-22	0.072915	4.61e-18
Ppfia2	5.52e-22	0.10492	4.76e-18
Kif5c	5.6e-22	-0.0407639	4.82e-18
Srebf2	5.61e-22	-0.0931833	4.83e-18
Rnf14	5.63e-22	-0.00423129	4.85e-18
Lnx1	5.92e-22	-0.0699047	5.1e-18
Pcdh17	6.05e-22	0.089997	5.21e-18
Ola1	6.09e-22	-0.00905649	5.24e-18
Eml4	6.12e-22	-0.059557	5.27e-18
A330076H08Rik	6.16e-22	0.0252106	5.3e-18
Ywhab	6.18e-22	-0.0123663	5.33e-18
Tmem126a	6.37e-22	0.0632596	5.49e-18
Grid1	6.41e-22	0.0197283	5.52e-18
Kcnd2	6.42e-22	0.104689	5.53e-18
Ubp1	6.47e-22	0.0101057	5.57e-18
Ddx50	6.79e-22	-0.013562	5.85e-18
Mapt	6.94e-22	-0.0314749	5.98e-18
E130307A14Rik	6.95e-22	-0.0238912	5.99e-18
Atp6v1e1	6.99e-22	-0.046152	6.02e-18
Mgat5	7.05e-22	-0.0875431	6.07e-18
Nt5c2	7.13e-22	-0.00294494	6.14e-18
Pura	7.32e-22	-0.0273666	6.3e-18
Gak	7.47e-22	-0.0369863	6.43e-18
Itgb3bp	7.59e-22	0.114008	6.54e-18
Dusp3	7.69e-22	0.0689858	6.62e-18
Agfg1	7.83e-22	0.0102294	6.74e-18
Qrich1	7.88e-22	-0.00421286	6.78e-18
Hs2st1	8.16e-22	-0.0289894	7.02e-18
Sub1	8.45e-22	0.0401549	7.28e-18
Mark1	8.8e-22	-0.0894357	7.58e-18
Chka	8.86e-22	-0.0140258	7.63e-18
Ppt1	9.05e-22	-0.0385526	7.79e-18
Kcnj6	9.14e-22	-0.10299	7.87e-18
Kmt2a	9.37e-22	-0.0298299	8.07e-18
Gm11659	9.57e-22	-0.0588679	8.24e-18
Gnl3l	9.9e-22	-0.00348128	8.53e-18
Myh10	1.02e-21	0.0243792	8.78e-18
Tmem245	1.04e-21	-0.0523119	8.93e-18
Arhgef11	1.04e-21	-0.0644958	8.95e-18
Zyg11b	1.05e-21	-0.046491	9.04e-18
Lpin2	1.05e-21	-0.051022	9.06e-18
Manf	1.05e-21	0.0371539	9.07e-18
Dnm1l	1.05e-21	-0.0225705	9.08e-18
Stk39	1.09e-21	0.0112631	9.37e-18
Mark2	1.11e-21	-0.0769767	9.54e-18
Nos1ap	1.11e-21	-0.0935653	9.54e-18
Sfswap	1.13e-21	-0.0744029	9.7e-18
Tra2b	1.14e-21	-0.0280688	9.85e-18
Gnaq	1.18e-21	0.0221775	1.02e-17
Slc23a2	1.19e-21	-0.037464	1.03e-17
Oxct1	1.2e-21	0.0290885	1.03e-17
Serbp1	1.24e-21	0.000988337	1.07e-17
Rab40c	1.27e-21	-0.103983	1.09e-17
Scfd2	1.27e-21	0.0276579	1.09e-17
Mnat1	1.3e-21	0.0129067	1.12e-17
Rpgrip1	1.33e-21	0.0891167	1.14e-17
Adamts18	1.38e-21	0.0913181	1.19e-17
Vps13b	1.39e-21	-0.0378395	1.2e-17
Btaf1	1.46e-21	-0.0779355	1.25e-17
Bbs9	1.5e-21	-0.134494	1.29e-17
Scg3	1.52e-21	0.0361557	1.31e-17
Ski	1.55e-21	-0.0725215	1.34e-17
Dgki	1.58e-21	0.0368517	1.36e-17
Auh	1.58e-21	-0.116117	1.36e-17
Dis3l2	1.61e-21	-0.0221048	1.39e-17
Garnl3	1.62e-21	0.0115446	1.39e-17
Rab10	1.67e-21	-0.0502688	1.44e-17
Gria3	1.69e-21	0.154553	1.45e-17
Gm16068	1.69e-21	0.0183378	1.46e-17
Sgip1	1.73e-21	-0.0625012	1.49e-17
Osbp2	1.75e-21	-0.127228	1.51e-17
Mphosph8	1.76e-21	-0.0126757	1.51e-17
P2ry12	1.77e-21	-0.017091	1.52e-17
Hnrnpu	1.78e-21	-0.00756303	1.53e-17
Nsg2	1.8e-21	-0.0319046	1.55e-17
Cry2	1.81e-21	0.0211427	1.56e-17
N4bp2l1	1.86e-21	-0.104177	1.6e-17
Lmtk2	1.86e-21	0.0681552	1.6e-17
Atrn	1.9e-21	-0.0125359	1.63e-17
Cds2	1.92e-21	0.015329	1.65e-17
Mgll	1.92e-21	-0.173822	1.65e-17
Sos1	1.95e-21	-0.106628	1.68e-17
Rsf1	1.95e-21	-0.0415351	1.68e-17
Luc7l	2e-21	0.0373765	1.72e-17
Htt	2.01e-21	-0.0194707	1.73e-17
Snx10	2.02e-21	-0.059798	1.74e-17
Rangap1	2.07e-21	-0.107127	1.78e-17
Pcgf5	2.08e-21	0.0475256	1.79e-17
Slc1a1	2.2e-21	-0.0511334	1.89e-17
Rims2	2.2e-21	0.0023396	1.89e-17
Prss12	2.2e-21	0.042998	1.9e-17
A830018L16Rik	2.22e-21	0.0140267	1.91e-17
Atcay	2.23e-21	-0.0439403	1.92e-17
Angptl2	2.25e-21	0.0215831	1.94e-17
Slc8a1	2.26e-21	0.11931	1.94e-17
Krit1	2.3e-21	-0.0526611	1.98e-17
Magi3	2.31e-21	0.0398049	1.99e-17
Nipsnap2	2.39e-21	0.0205899	2.05e-17
Clk1	2.4e-21	-0.0294792	2.07e-17
Cul1	2.41e-21	-0.0297679	2.07e-17
Trim33	2.53e-21	0.00220148	2.18e-17
Dnmt3a	2.56e-21	-0.0981707	2.2e-17
Tmem178b	2.62e-21	-0.0347344	2.26e-17
Ddhd2	2.66e-21	0.0597783	2.29e-17
Rtn4rl1	2.74e-21	-0.112147	2.36e-17
Armc8	2.77e-21	-0.0309677	2.39e-17
Lrrc8c	2.78e-21	0.0132016	2.4e-17
Lrch3	2.93e-21	-0.09979	2.52e-17
Mat2a	3.01e-21	-0.0474225	2.6e-17
Ntng2	3.07e-21	-0.0913102	2.65e-17
Gm26672	3.16e-21	-0.0338212	2.73e-17
Diaph1	3.17e-21	-0.0475835	2.73e-17
Jcad	3.17e-21	0.1187	2.73e-17
Rptor	3.2e-21	-0.0618374	2.76e-17
Nr2c2	3.28e-21	-0.028447	2.83e-17
Eif4g2	3.29e-21	-0.0606904	2.83e-17
Nsmce2	3.37e-21	-0.032612	2.9e-17
Epb41l1	3.4e-21	-0.00621892	2.93e-17
Hivep3	3.43e-21	-0.0552173	2.95e-17
Rfx3	3.5e-21	0.00873513	3.01e-17
Pam	3.52e-21	-0.0792811	3.03e-17
Matr3	3.55e-21	-0.0375115	3.06e-17
Tecr	3.57e-21	0.00840215	3.08e-17
Fam173a	3.59e-21	0.132444	3.09e-17
Sumo2	3.6e-21	0.0271784	3.1e-17
Kif16b	3.6e-21	0.00744209	3.1e-17
Rnf157	3.61e-21	-0.00760964	3.11e-17
Acer3	3.63e-21	-0.00125547	3.13e-17
Rock2	3.63e-21	-0.119322	3.13e-17
Nsd1	3.65e-21	0.0400667	3.15e-17
Snd1	3.66e-21	-0.0606608	3.15e-17
App	3.75e-21	-0.00361569	3.23e-17
Igsf8	3.75e-21	0.108139	3.23e-17
Mdm4	3.76e-21	0.00437917	3.24e-17
Psmd14	4e-21	0.0184601	3.44e-17
Clasp1	4.01e-21	-0.028968	3.45e-17
Ywhaz	4.11e-21	0.0274002	3.54e-17
Nmt2	4.16e-21	-0.0255223	3.58e-17
2210408F21Rik	4.2e-21	-0.0502545	3.62e-17
Atp2b2	4.22e-21	-0.155473	3.63e-17
Cdk14	4.29e-21	0.0333723	3.69e-17
Trim9	4.37e-21	-0.0946739	3.77e-17
Gm15155	4.38e-21	-0.00724989	3.77e-17
Ttc39b	4.4e-21	0.0484143	3.79e-17
Mtmr7	4.41e-21	-0.0295956	3.79e-17
Asb3	4.5e-21	0.0245489	3.87e-17
D430041D05Rik	4.52e-21	-0.0678171	3.89e-17
Sema6d	4.55e-21	0.13986	3.92e-17
Atp6v1a	4.65e-21	0.00532747	4e-17
Usp50	4.7e-21	0.0485289	4.04e-17
Tsga10	4.72e-21	-0.0795715	4.07e-17
Adgrb1	4.73e-21	-0.0941495	4.08e-17
4930567K12Rik	4.84e-21	0.052036	4.17e-17
Ccdc148	4.92e-21	0.0410719	4.24e-17
Rb1cc1	5.06e-21	-0.0629876	4.36e-17
Rimbp2	5.07e-21	-0.100891	4.37e-17
Acbd6	5.18e-21	-0.0261446	4.46e-17
Arih1	5.22e-21	-0.0410522	4.49e-17
Dync2h1	5.41e-21	0.0203017	4.66e-17
Cyp7b1	5.45e-21	0.0108855	4.69e-17
Rnf217	5.47e-21	0.0213003	4.71e-17
Brsk2	5.52e-21	-0.0119527	4.76e-17
Abl2	5.56e-21	-0.0364129	4.79e-17
Vps8	5.67e-21	0.0111513	4.88e-17
Ksr2	5.67e-21	-0.0313931	4.89e-17
Gm45904	5.7e-21	0.218085	4.91e-17
Rai1	5.75e-21	-0.0812293	4.95e-17
Zfyve28	5.79e-21	0.0685918	4.99e-17
Atp6v0b	5.81e-21	-0.0543649	5.01e-17
Ctif	5.82e-21	-0.0894713	5.02e-17
Tent2	5.99e-21	-0.0162823	5.16e-17
Clip1	6.06e-21	-0.0632355	5.22e-17
Iqsec3	6.25e-21	-0.128266	5.38e-17
Snta1	6.3e-21	-0.033123	5.42e-17
Rtn1	6.52e-21	0.027963	5.62e-17
Nptxr	6.7e-21	0.00141601	5.77e-17
Top1	6.71e-21	-0.0221951	5.78e-17
Mirg	6.79e-21	-0.00368003	5.84e-17
Vcp	6.86e-21	0.0199694	5.91e-17
Sh3bp5	6.86e-21	-0.118198	5.91e-17
Fmn1	7.05e-21	0.000644659	6.07e-17
Etnk1	7.08e-21	0.0201963	6.1e-17
Cdc42	7.11e-21	-0.0413593	6.13e-17
Cdh10	7.15e-21	0.132742	6.16e-17
Slit3	7.25e-21	-0.0795092	6.25e-17
Papola	7.37e-21	0.0103613	6.35e-17
Virma	7.41e-21	0.0270997	6.38e-17
Actn4	7.41e-21	-0.0279098	6.38e-17
Ankhd1	7.53e-21	-0.0461661	6.49e-17
Rapgef6	7.54e-21	-0.00624458	6.49e-17
Myo18a	7.59e-21	-0.0780766	6.53e-17
Slc25a23	7.73e-21	-0.0333905	6.66e-17
Mras	7.82e-21	-0.0719312	6.73e-17
Gm26873	7.91e-21	0.150463	6.81e-17
Ccdc73	7.98e-21	-0.00390793	6.87e-17
Sorbs1	8.05e-21	-0.058725	6.93e-17
Dido1	8.09e-21	0.071138	6.96e-17
Epha6	8.19e-21	0.166019	7.05e-17
Btrc	8.34e-21	-0.0508852	7.19e-17
Plxna4os3	8.39e-21	0.0655119	7.23e-17
Ralbp1	8.45e-21	-0.0337146	7.28e-17
Jazf1	8.77e-21	-0.0281456	7.55e-17
Ttc8	8.91e-21	0.0764213	7.67e-17
Neo1	8.93e-21	0.021875	7.69e-17
Iars2	8.93e-21	-0.0550543	7.69e-17
Usp31	8.97e-21	0.0487815	7.73e-17
Scai	9.02e-21	0.00636714	7.77e-17
Sec24b	9.1e-21	-0.0548596	7.84e-17
Gm16168	9.12e-21	0.121856	7.85e-17
Mkln1	9.13e-21	-0.0047086	7.86e-17
Ascc3	9.22e-21	-0.00291149	7.94e-17
3110039M20Rik	9.23e-21	0.0691409	7.95e-17
Mmd	9.26e-21	-0.0620378	7.97e-17
Gfra2	9.36e-21	-0.0255343	8.06e-17
Smap2	1e-20	-0.0124967	8.64e-17
Sclt1	1e-20	-0.0397136	8.65e-17
Gm49797	1.02e-20	-0.0554608	8.75e-17
Cdc42se2	1.03e-20	0.0347237	8.85e-17
Timm44	1.08e-20	-0.0358739	9.33e-17
Rnps1	1.09e-20	0.119522	9.36e-17
Stmn3	1.14e-20	-0.0534003	9.86e-17
Mlf2	1.15e-20	0.118612	9.87e-17
Csnk1g1	1.16e-20	-0.00567182	1e-16
Ssu72	1.16e-20	-0.0622622	1e-16
Lnpk	1.19e-20	0.0240673	1.02e-16
Dok6	1.21e-20	0.0282451	1.04e-16
Gm16189	1.24e-20	0.00596931	1.07e-16
St8sia3	1.24e-20	0.0742452	1.07e-16
Agrp	1.25e-20	-0.133762	1.07e-16
Klf9	1.26e-20	-0.0990947	1.08e-16
Slc7a14	1.27e-20	-0.105192	1.09e-16
Baz1b	1.27e-20	-0.0254594	1.09e-16
Gm38251	1.3e-20	-0.00917909	1.12e-16
Slc44a1	1.3e-20	0.0162738	1.12e-16
Cacna1c	1.31e-20	-0.0219826	1.13e-16
Hnrnpk	1.32e-20	0.0610515	1.14e-16
Tatdn1	1.33e-20	-0.0466067	1.15e-16
Usp40	1.34e-20	-0.0583789	1.15e-16
Rtn3	1.37e-20	-0.00488612	1.18e-16
Zbtb38	1.38e-20	0.0228991	1.19e-16
Cacng3	1.41e-20	0.000267395	1.22e-16
Usp15	1.42e-20	-0.0196439	1.22e-16
Tnks2	1.49e-20	0.00776097	1.28e-16
Vwa8	1.5e-20	0.0717226	1.29e-16
4930402H24Rik	1.51e-20	0.0463815	1.3e-16
Evi5	1.51e-20	-0.0514244	1.3e-16
Rras2	1.53e-20	0.0752558	1.32e-16
BC005561	1.55e-20	-0.0416635	1.33e-16
Ube2r2	1.55e-20	-0.0141639	1.34e-16
Zfp697	1.56e-20	-0.0140556	1.35e-16
H3f3b	1.6e-20	0.0565179	1.38e-16
Clstn3	1.61e-20	-0.0141433	1.39e-16
Ankrd33b	1.62e-20	-0.105998	1.39e-16
Sec63	1.66e-20	0.0151979	1.43e-16
Rfx7	1.69e-20	-0.034043	1.46e-16
Srrm4os	1.71e-20	0.0480804	1.47e-16
1500004A13Rik	1.71e-20	0.0156311	1.48e-16
Sae1	1.73e-20	-0.0967231	1.49e-16
Wac	1.76e-20	0.0363514	1.52e-16
Zfp950	1.77e-20	-0.0224173	1.53e-16
Gm15952	1.78e-20	0.0882779	1.53e-16
Gm21954	1.78e-20	0.0812013	1.53e-16
2025-03-02	1.83e-20	-0.0896115	1.58e-16
Soga3	1.86e-20	0.0135778	1.6e-16
Dock7	1.87e-20	0.0183192	1.61e-16
Catspere2	1.91e-20	0.0311991	1.64e-16
Bbof1	1.94e-20	-0.0751634	1.67e-16
Xpr1	1.98e-20	-0.0797707	1.71e-16
Clvs2	2e-20	-0.0238477	1.72e-16
Ythdf3	2.01e-20	0.00419964	1.73e-16
Pias1	2.01e-20	0.0351293	1.73e-16
Npepps	2.04e-20	-0.0290936	1.76e-16
Rbfox2	2.06e-20	-0.130316	1.77e-16
Trpc6	2.06e-20	0.136136	1.78e-16
Nbr1	2.07e-20	0.0718766	1.78e-16
Gm29237	2.07e-20	-0.107798	1.78e-16
Runx2	2.09e-20	-0.0684403	1.8e-16
Fbxo11	2.11e-20	0.00311564	1.82e-16
Pum1	2.12e-20	0.0328378	1.82e-16
Prepl	2.13e-20	-0.0481153	1.84e-16
Nfx1	2.16e-20	-0.0616295	1.86e-16
Fam49a	2.17e-20	-0.0338721	1.87e-16
Ppp2ca	2.17e-20	-0.0201401	1.87e-16
C730002L08Rik	2.2e-20	0.131663	1.9e-16
Pip4k2a	2.25e-20	0.0920359	1.93e-16
Syn2	2.27e-20	0.0499851	1.95e-16
Slc16a2	2.3e-20	-0.0239799	1.98e-16
Rbm33	2.32e-20	0.0272808	2e-16
Srgap1	2.37e-20	0.107511	2.05e-16
Astn2	2.46e-20	0.0337787	2.12e-16
Mpp6	2.46e-20	-0.0453648	2.12e-16
Pex3	2.46e-20	0.0267314	2.12e-16
Pdss2	2.5e-20	0.0102087	2.15e-16
Snap25	2.53e-20	0.0118978	2.18e-16
Gm16054	2.54e-20	0.0326117	2.18e-16
Usp34	2.56e-20	0.0140436	2.2e-16
Nrd1	2.56e-20	-0.00326072	2.2e-16
Dtnb	2.57e-20	-0.038836	2.22e-16
Supt5	2.64e-20	0.0676273	2.28e-16
Zc3h12b	2.64e-20	-0.0261274	2.28e-16
Add3	2.66e-20	0.125164	2.29e-16
Strada	2.67e-20	0.00243329	2.3e-16
Gm35188	2.69e-20	0.0669727	2.32e-16
Tnrc18	2.76e-20	-0.0145717	2.37e-16
Srsf7	2.79e-20	0.022947	2.4e-16
Tab2	2.79e-20	-0.032156	2.41e-16
Tmem135	2.8e-20	0.00761221	2.41e-16
Epn1	2.81e-20	0.0753407	2.42e-16
Cask	2.89e-20	0.0406462	2.49e-16
Pgbd5	2.9e-20	-0.106541	2.5e-16
Bod1l	2.92e-20	-0.0719071	2.52e-16
Gm47350	3e-20	0.0277425	2.58e-16
Snx27	3.03e-20	-0.0279283	2.61e-16
8030462N17Rik	3.12e-20	0.00192431	2.69e-16
Rtl1	3.2e-20	0.0758178	2.75e-16
Slc18a2	3.22e-20	0.0330895	2.77e-16
Slc16a7	3.24e-20	-0.0154159	2.79e-16
Gabrb3	3.26e-20	0.0774751	2.8e-16
Immp1l	3.35e-20	0.0471123	2.89e-16
Pakap.1	3.46e-20	0.0858188	2.98e-16
Ntrk2	3.51e-20	-0.14014	3.02e-16
Lcor	3.52e-20	0.0101191	3.04e-16
Lztr1	3.54e-20	0.0015851	3.05e-16
Chd5	3.57e-20	-0.00876494	3.07e-16
Rap1a	3.62e-20	-0.00744186	3.12e-16
Chpf2	3.64e-20	-0.00101551	3.14e-16
Agk	3.64e-20	0.0885425	3.14e-16
Clip3	3.66e-20	-0.0373006	3.15e-16
Cc2d2a	3.74e-20	-0.000518711	3.22e-16
Olfm2	3.76e-20	-0.105156	3.23e-16
Csrnp3	3.76e-20	0.00648296	3.23e-16
Cers6	3.76e-20	-0.058662	3.24e-16
Arnt2	3.77e-20	0.00776227	3.25e-16
Vdac1	3.78e-20	0.00629722	3.25e-16
Fxr1	3.79e-20	-0.11878	3.27e-16
Trp53bp1	3.87e-20	0.0455752	3.33e-16
Gm15563	3.91e-20	-0.112062	3.37e-16
Gm20275	3.94e-20	-0.0203257	3.39e-16
Gm11802	4.01e-20	0.115194	3.45e-16
Fam117b	4.04e-20	-0.0213963	3.48e-16
Ablim2	4.04e-20	-0.0785578	3.48e-16
4930557K07Rik	4.08e-20	-0.0318091	3.51e-16
Dnajc1	4.18e-20	-0.0677379	3.6e-16
Hook1	4.18e-20	-0.0506909	3.6e-16
Dync1i2	4.33e-20	0.066528	3.73e-16
Brd4	4.34e-20	0.0230647	3.74e-16
Dpm1	4.36e-20	0.0463579	3.75e-16
D630045J12Rik	4.36e-20	-0.0809104	3.75e-16
Ppp4r3b	4.38e-20	0.0468238	3.77e-16
Calm1	4.44e-20	-0.113601	3.82e-16
Eefsec	4.52e-20	-0.0362817	3.89e-16
Ppp3r1	4.56e-20	0.0208771	3.92e-16
Smg6	4.65e-20	-0.0113116	4e-16
Cobl	4.7e-20	-0.00565051	4.04e-16
Smg1	4.83e-20	0.0309216	4.16e-16
Syt7	4.87e-20	-0.0461252	4.19e-16
Celf4	4.88e-20	0.0489723	4.2e-16
Cntn1	4.92e-20	0.0708501	4.24e-16
Begain	4.93e-20	-0.072777	4.24e-16
Atf2	4.96e-20	0.0505866	4.27e-16
4933423P22Rik	4.97e-20	-0.157205	4.28e-16
Kctd17	5e-20	0.0928915	4.31e-16
Pibf1	5.01e-20	-0.0317805	4.31e-16
Wdr70	5.11e-20	-0.0406187	4.4e-16
4930549C15Rik	5.14e-20	0.0493864	4.43e-16
Fam216a	5.22e-20	0.087114	4.5e-16
Gm17202	5.28e-20	0.0315199	4.55e-16
Elp1	5.29e-20	0.0803935	4.56e-16
Sel1l	5.37e-20	0.0158535	4.62e-16
Gm41764	5.46e-20	-0.00624176	4.7e-16
Plekhg5	5.5e-20	-0.012958	4.73e-16
4921511C10Rik	5.55e-20	0.0514817	4.78e-16
Sertad2	5.62e-20	0.0694857	4.84e-16
Prr14l	5.66e-20	0.00660509	4.88e-16
Reep1	5.69e-20	-0.0251243	4.9e-16
Ulk4	5.71e-20	0.0131366	4.91e-16
Sars	5.72e-20	0.0469903	4.93e-16
Xrcc6	5.78e-20	-0.114241	4.98e-16
Gabra5	5.82e-20	0.0470033	5.01e-16
2025-03-11	5.84e-20	-0.0938256	5.03e-16
Dagla	5.87e-20	-0.0806436	5.05e-16
Pnisr	5.91e-20	0.00614849	5.09e-16
Reep3	6.09e-20	-0.000263095	5.25e-16
Rab40b	6.14e-20	0.056438	5.29e-16
Slc25a4	6.25e-20	-0.00896254	5.38e-16
Me1	6.27e-20	-0.0762815	5.4e-16
Arhgap26	6.32e-20	-0.0943421	5.44e-16
Dock4	6.42e-20	0.0682588	5.53e-16
Zfp638	6.42e-20	0.0418268	5.53e-16
Trank1	6.5e-20	-0.0165234	5.6e-16
Cops5	6.64e-20	-0.0615855	5.72e-16
Ppp6r3	6.65e-20	-0.0351511	5.73e-16
Maco1	6.69e-20	0.0257075	5.76e-16
Trak1	6.84e-20	-0.104846	5.89e-16
Map2k5	6.86e-20	-0.0128503	5.91e-16
Rc3h1	6.88e-20	-0.0192977	5.93e-16
Tm9sf2	6.91e-20	0.0366224	5.95e-16
Cd47	6.95e-20	0.00402198	5.99e-16
Gm48512	7.16e-20	-0.0823024	6.17e-16
Rngtt	7.22e-20	0.00484499	6.21e-16
Nlk	7.22e-20	-0.0490071	6.22e-16
Ogdh	7.37e-20	0.0598399	6.34e-16
Stimate	7.45e-20	-0.00826538	6.41e-16
Nup98	7.49e-20	0.00670608	6.45e-16
Bicdl1	7.57e-20	-0.0390062	6.52e-16
Stx6	8.04e-20	-0.045067	6.92e-16
Kcnab1	8.08e-20	0.25107	6.95e-16
Cul3	8.11e-20	-0.0167786	6.98e-16
Cul9	8.13e-20	0.0403623	7e-16
Gm44643	8.22e-20	0.0802987	7.08e-16
Gm46367	8.29e-20	-0.0784043	7.14e-16
Auts2	8.35e-20	-0.120325	7.19e-16
1810034E14Rik	8.47e-20	-0.0551207	7.29e-16
2025-09-11	8.47e-20	0.00986427	7.3e-16
Mindy2	8.48e-20	-0.0129748	7.3e-16
Samm50	8.5e-20	0.0721358	7.32e-16
Hmgcll1	8.5e-20	0.0846248	7.32e-16
Tmem243	8.64e-20	0.0494816	7.44e-16
Kdm5b	8.74e-20	0.0467797	7.53e-16
4930428E07Rik	8.75e-20	0.201312	7.54e-16
Tmem165	8.88e-20	0.0188454	7.64e-16
Pcm1	8.96e-20	-0.0546297	7.72e-16
Cplane1	9.09e-20	-0.0400006	7.83e-16
Abi1	9.48e-20	-0.073229	8.16e-16
Osbpl6	9.54e-20	-0.0494121	8.21e-16
Clstn2	9.58e-20	-0.227661	8.25e-16
Aff3	9.61e-20	-0.0267351	8.27e-16
Eif2s3y	9.62e-20	0.0233951	8.29e-16
Gtf2h5	1.01e-19	-0.0445238	8.72e-16
Zdhhc17	1.01e-19	0.0145714	8.74e-16
Sema4d	1.02e-19	0.0313982	8.81e-16
9130015G15Rik	1.02e-19	0.118148	8.81e-16
Cep70	1.02e-19	-0.00361233	8.81e-16
Susd6	1.03e-19	-0.0240326	8.9e-16
Eps15l1	1.04e-19	-0.0510667	8.95e-16
Sntb2	1.05e-19	-0.183387	9.02e-16
Ino80dos	1.05e-19	-0.0613628	9.05e-16
Fam13c	1.07e-19	0.0019583	9.21e-16
Rbl2	1.08e-19	0.061376	9.27e-16
Pcsk1	1.08e-19	0.0694139	9.3e-16
Tada2a	1.09e-19	-0.011905	9.37e-16
Nfix	1.09e-19	-0.080201	9.41e-16
Med15	1.1e-19	0.048211	9.47e-16
Dennd6a	1.1e-19	-0.0508966	9.49e-16
Ppp1r13b	1.13e-19	-0.106936	9.72e-16
Atp8a1	1.13e-19	-0.0504224	9.74e-16
Stxbp1	1.14e-19	-0.00533981	9.84e-16
Sbf2	1.15e-19	-0.0048656	9.92e-16
Upf2	1.16e-19	-0.0669045	9.98e-16
Rusc1	1.17e-19	-0.00145225	1e-15
Slc6a6	1.17e-19	-0.0462075	1.01e-15
Scaper	1.18e-19	-0.00883137	1.02e-15
Orc4	1.19e-19	0.00083686	1.02e-15
Traf3	1.19e-19	-0.0905604	1.03e-15
Sez6l2	1.21e-19	-0.116436	1.04e-15
Sdccag8	1.21e-19	-0.0632332	1.05e-15
Gm1043	1.23e-19	-0.0796425	1.06e-15
Baiap2	1.23e-19	-0.134891	1.06e-15
Acsl4	1.23e-19	-0.0231789	1.06e-15
Csnk2a2	1.25e-19	0.0218493	1.08e-15
Ints3	1.27e-19	0.0580835	1.1e-15
Grin1	1.28e-19	0.0188502	1.11e-15
Cyfip1	1.29e-19	-0.0356484	1.11e-15
Socs7	1.29e-19	-0.0425719	1.11e-15
Cmtr1	1.29e-19	-0.00143735	1.11e-15
Apc	1.3e-19	-0.0377372	1.12e-15
Iqce	1.32e-19	-0.054661	1.14e-15
Ktn1	1.32e-19	-0.103955	1.14e-15
Adar	1.32e-19	0.0102343	1.14e-15
Sh3rf3	1.36e-19	-0.0597498	1.17e-15
Kcmf1	1.36e-19	-0.0339774	1.17e-15
Upp2	1.38e-19	-0.0181999	1.18e-15
4930532I03Rik	1.39e-19	0.031988	1.2e-15
C630031E19Rik	1.46e-19	0.0515328	1.26e-15
Itgbl1	1.48e-19	-0.179544	1.28e-15
2025-03-06	1.49e-19	0.0280075	1.28e-15
Neurod2	1.49e-19	-0.0643096	1.28e-15
Gm43190	1.49e-19	0.0406113	1.28e-15
Ube2b	1.5e-19	-0.0736569	1.29e-15
Togaram1	1.51e-19	0.0591074	1.3e-15
Unc13b	1.51e-19	0.023687	1.3e-15
Arhgef28	1.51e-19	0.0602367	1.3e-15
Rtl4	1.55e-19	0.0599938	1.33e-15
Hmbox1	1.55e-19	0.0241264	1.34e-15
Glod4	1.56e-19	0.0366031	1.34e-15
Unc80	1.57e-19	-0.0643805	1.35e-15
Kcnd3	1.58e-19	0.00333614	1.36e-15
Efr3b	1.59e-19	-0.114455	1.37e-15
Canx	1.63e-19	-0.00192714	1.4e-15
Smg7	1.66e-19	-0.0549163	1.43e-15
Rev3l	1.68e-19	0.019978	1.45e-15
Ptpn4	1.68e-19	-0.010382	1.45e-15
Asap2	1.76e-19	0.0252321	1.52e-15
4932443L11Rik	1.78e-19	0.0428551	1.53e-15
Tmem167	1.82e-19	-0.00022119	1.57e-15
Galnt13	1.82e-19	0.124872	1.57e-15
Sh3rf1	1.83e-19	-0.0685363	1.57e-15
Gm49961	1.84e-19	0.086263	1.59e-15
Pfkl	1.85e-19	-0.0335808	1.6e-15
Ncoa6	1.89e-19	-0.0397416	1.63e-15
Cab39l	1.9e-19	-0.0048219	1.64e-15
Sv2b	1.97e-19	-0.100389	1.7e-15
Eif2s2	1.98e-19	-0.029306	1.7e-15
Nf1	2.01e-19	-0.00146017	1.73e-15
Far2os1	2.04e-19	0.0180671	1.76e-15
Tlk2	2.08e-19	0.0284687	1.79e-15
Adarb1	2.08e-19	-0.0751677	1.8e-15
Cpsf6	2.1e-19	0.00568743	1.81e-15
4932438A13Rik	2.1e-19	-0.0959415	1.81e-15
Rhot1	2.1e-19	-0.0520055	1.81e-15
Psap	2.17e-19	0.0660915	1.87e-15
Ccnd2	2.17e-19	-0.168862	1.87e-15
Asxl1	2.18e-19	0.0423001	1.87e-15
Col4a2	2.19e-19	-0.0898639	1.89e-15
Syndig1	2.22e-19	-0.00776363	1.91e-15
Pcnx	2.22e-19	0.00105022	1.91e-15
Rmdn1	2.23e-19	-0.0125731	1.92e-15
Snrpn	2.25e-19	0.0728518	1.94e-15
Gm13187	2.27e-19	0.104912	1.96e-15
Elavl2	2.28e-19	0.07911	1.97e-15
Mkln1os	2.3e-19	0.00136402	1.98e-15
U2surp	2.31e-19	-0.0245347	1.99e-15
Hacd2	2.32e-19	-0.04715	2e-15
Pde10a	2.37e-19	-0.150138	2.04e-15
Itpr1	2.47e-19	-0.0596941	2.12e-15
Acsl1	2.47e-19	0.0555022	2.13e-15
Stox2	2.49e-19	0.00193278	2.14e-15
Clvs1	2.57e-19	-0.029406	2.21e-15
Hnrnpr	2.58e-19	-0.00347592	2.22e-15
Tet3	2.66e-19	-0.0609442	2.29e-15
Akap9	2.74e-19	-0.0635061	2.36e-15
Phka2	2.75e-19	-0.0311618	2.37e-15
Ralgps1	2.76e-19	-0.029834	2.38e-15
Samd12	2.78e-19	-0.0201613	2.4e-15
Impact	2.81e-19	0.0578889	2.42e-15
Gpc4	2.82e-19	0.101811	2.43e-15
Cbx6	2.86e-19	-0.0489222	2.47e-15
Ldlrad3	2.87e-19	-0.10567	2.47e-15
Dcun1d4	2.88e-19	-0.0431157	2.48e-15
Wdr26	2.89e-19	-0.0214965	2.49e-15
Cdc40	2.92e-19	0.0487926	2.52e-15
Zfp106	2.97e-19	0.00731312	2.56e-15
Lsamp	2.97e-19	0.249846	2.56e-15
Prkag1	2.98e-19	-0.0335459	2.56e-15
Opa1	3e-19	-0.0249591	2.58e-15
Cul2	3.03e-19	0.0611224	2.61e-15
E130102H24Rik	3.09e-19	-0.118741	2.66e-15
Baz2b	3.11e-19	0.0363626	2.68e-15
Iqgap2	3.11e-19	-0.103031	2.68e-15
Map6	3.12e-19	-0.0678113	2.69e-15
Chgb	3.16e-19	0.0573986	2.72e-15
Abhd6	3.19e-19	-0.0481841	2.75e-15
Lin7a	3.21e-19	0.0445503	2.76e-15
Elmo1	3.28e-19	0.129787	2.82e-15
Adgrb2	3.31e-19	0.0283809	2.85e-15
Cirbp	3.32e-19	0.102363	2.86e-15
Phf21a	3.38e-19	-0.0833039	2.91e-15
Gm50232	3.41e-19	-0.0384731	2.94e-15
Nipbl	3.41e-19	-0.043237	2.94e-15
Zwint	3.45e-19	0.0160311	2.97e-15
Tubb4b	3.49e-19	0.060698	3.01e-15
Trappc12	3.49e-19	-0.0297932	3.01e-15
Olfm1	3.5e-19	-0.0801528	3.02e-15
Chd8	3.52e-19	0.0285409	3.03e-15
Ak5	3.55e-19	-0.0606379	3.06e-15
Stx18	3.66e-19	-0.0484821	3.15e-15
Gm26936	3.66e-19	-0.0177002	3.15e-15
Tax1bp1	3.69e-19	0.0191077	3.18e-15
Zfp46	3.72e-19	0.0970117	3.2e-15
Cxxc5	3.73e-19	-0.0708796	3.21e-15
Ube4b	3.84e-19	-0.0191254	3.31e-15
Trappc9	3.86e-19	-0.0532418	3.33e-15
Usp29	3.87e-19	0.0598843	3.33e-15
Pkd1	3.88e-19	-0.0456764	3.34e-15
Stim1	3.92e-19	-0.04623	3.37e-15
Gm49003	3.92e-19	0.150849	3.38e-15
Emsy	3.93e-19	0.00421525	3.39e-15
Ablim1	3.95e-19	-0.0459714	3.4e-15
Rit2	4e-19	0.0369818	3.44e-15
Atxn2l	4.1e-19	0.0362671	3.53e-15
Dipk1a	4.13e-19	-0.028038	3.56e-15
Hnrnpm	4.25e-19	-0.0389828	3.66e-15
Ubl3	4.3e-19	-0.013708	3.7e-15
Nek1	4.34e-19	0.0157109	3.74e-15
Vopp1	4.35e-19	0.0450067	3.75e-15
Gm37240	4.36e-19	-0.0792302	3.75e-15
Vstm2a	4.4e-19	-0.0123954	3.79e-15
Usp49	4.46e-19	-0.0547712	3.84e-15
Tbc1d12	4.56e-19	-0.0146382	3.92e-15
Sfi1	4.64e-19	0.0555947	3.99e-15
Slc6a7	4.68e-19	-0.0192677	4.03e-15
4930545L23Rik	4.69e-19	0.139045	4.04e-15
Sec62	4.78e-19	-0.0734982	4.12e-15
Mbd5	4.8e-19	0.0305246	4.13e-15
Rbfox3	4.82e-19	-0.18013	4.15e-15
Klhl22	4.83e-19	0.00111305	4.16e-15
Sgk3	4.85e-19	0.00722004	4.17e-15
Rgl1	4.89e-19	-0.171312	4.21e-15
Nrbp2	4.93e-19	0.124873	4.25e-15
Gm15813	5e-19	-0.0665638	4.31e-15
Nfe2l1	5.05e-19	-0.048855	4.35e-15
C2cd5	5.15e-19	-0.0441159	4.44e-15
Gm10135	5.18e-19	0.0501714	4.46e-15
Sh3kbp1	5.18e-19	-0.00519677	4.46e-15
Insr	5.25e-19	-0.00986718	4.52e-15
Gripap1	5.26e-19	-0.00730419	4.53e-15
Fam171b	5.29e-19	0.0933396	4.56e-15
Pak7	5.32e-19	-0.092034	4.58e-15
Inka2	5.36e-19	-0.103668	4.62e-15
Hibch	5.36e-19	0.162387	4.62e-15
Drp2	5.53e-19	0.0244192	4.77e-15
Hecw2	5.57e-19	0.0821606	4.8e-15
5330417C22Rik	5.61e-19	-0.0687619	4.83e-15
Dtd1	5.64e-19	0.0621813	4.86e-15
Pkia	5.66e-19	0.0339645	4.87e-15
Gap43	5.84e-19	-0.0288759	5.03e-15
Dnaja1	5.98e-19	-0.0704711	5.15e-15
Gm26954	6.03e-19	0.0348748	5.2e-15
Slc4a3	6.04e-19	0.066177	5.2e-15
Ago3	6.07e-19	-0.0185057	5.23e-15
Cog5	6.1e-19	0.0450104	5.26e-15
Pgr	6.12e-19	0.00479868	5.27e-15
Epha7	6.15e-19	0.125497	5.3e-15
Gm48749	6.17e-19	0.20491	5.31e-15
Fxr2	6.17e-19	0.0149718	5.32e-15
St7l	6.26e-19	-0.0623952	5.39e-15
Fez2	6.3e-19	0.130018	5.43e-15
Sptbn2	6.4e-19	-0.159097	5.51e-15
Ccdc50	6.68e-19	0.113901	5.75e-15
Spop	6.73e-19	0.00534459	5.8e-15
Galnt9	6.82e-19	-0.129957	5.87e-15
Exoc6	6.88e-19	0.0125067	5.93e-15
Dnajc7	6.92e-19	-0.00263833	5.96e-15
Ddhd1	6.96e-19	0.00942227	6e-15
Ift88	6.98e-19	0.0101266	6.01e-15
Mtcl1	6.99e-19	-0.160185	6.02e-15
Trpm7	7.03e-19	0.0122654	6.05e-15
Mast2	7.05e-19	-0.020733	6.07e-15
Smarca4	7.14e-19	-0.0163255	6.15e-15
Atxn1	7.16e-19	-0.0437596	6.17e-15
Fam135a	7.19e-19	0.114098	6.19e-15
Khdrbs3	7.31e-19	-0.0437065	6.3e-15
Gnas	7.41e-19	-0.0567165	6.38e-15
Dlg3	7.48e-19	-0.0226161	6.44e-15
Galnt11	7.49e-19	-0.0700478	6.45e-15
Ica1l	7.54e-19	0.0200583	6.49e-15
Crmp1	7.79e-19	-0.0253951	6.71e-15
Usf3	7.81e-19	-0.0345836	6.72e-15
Mbtps1	7.85e-19	0.06251	6.76e-15
Spock1	7.9e-19	-0.0881729	6.8e-15
Med27	8.19e-19	-0.0138565	7.06e-15
Tnpo3	8.25e-19	0.0096688	7.1e-15
Cdc42bpb	8.31e-19	-0.0493225	7.15e-15
Eif4g1	8.37e-19	0.0240397	7.2e-15
Cop1	8.55e-19	0.00578494	7.37e-15
Kcnj3	8.67e-19	0.0681465	7.47e-15
Pacs1	8.69e-19	-0.0309518	7.49e-15
Tulp4	8.76e-19	-0.038234	7.55e-15
Ubc	8.87e-19	0.0668192	7.64e-15
Cbl	8.92e-19	-0.0575778	7.68e-15
Hdlbp	8.95e-19	-0.0284454	7.71e-15
Hpgds	9.13e-19	-0.00361117	7.86e-15
Gm16552	9.16e-19	-0.0219782	7.89e-15
Sorl1	9.17e-19	0.016555	7.9e-15
Srrm3	9.47e-19	-0.11371	8.15e-15
Kdm6a	9.48e-19	0.0433766	8.16e-15
5031415H12Rik	9.5e-19	-0.0515852	8.18e-15
Cryzl1	9.58e-19	-0.041682	8.25e-15
Rsf1os1	9.62e-19	-0.0370176	8.28e-15
1700085D07Rik	9.62e-19	0.00444022	8.29e-15
Pcsk2os2	9.64e-19	-0.101534	8.3e-15
Mtdh	9.72e-19	0.0847909	8.37e-15
Zc3h14	9.79e-19	-0.0464476	8.43e-15
Osbp	9.93e-19	0.0416073	8.55e-15
Hp1bp3	9.98e-19	0.0528951	8.59e-15
Ncapd3	1.02e-18	-0.00617797	8.75e-15
Tm9sf3	1.02e-18	0.0358347	8.75e-15
Ep400	1.02e-18	-0.0275217	8.79e-15
Map3k3	1.03e-18	-0.0198819	8.84e-15
Cramp1l	1.03e-18	-0.0158845	8.87e-15
Cdc37l1	1.04e-18	-0.066312	8.93e-15
Ppip5k2	1.05e-18	-0.0627835	9.01e-15
Arhgap10	1.05e-18	0.000667352	9.02e-15
Cers5	1.05e-18	-0.018673	9.08e-15
4933432K03Rik	1.07e-18	-0.0432341	9.23e-15
Slc24a4	1.11e-18	-0.124924	9.56e-15
Desi2	1.12e-18	-0.0393137	9.62e-15
Srsf5	1.14e-18	0.021588	9.8e-15
4930506C21Rik	1.16e-18	-0.109756	9.98e-15
Ncoa2	1.18e-18	0.00474497	1.02e-14
Rragb	1.18e-18	-0.00472206	1.02e-14
Atp6v1d	1.19e-18	-0.0240569	1.03e-14
Aco2	1.21e-18	0.0135698	1.05e-14
Tspoap1	1.22e-18	0.0529962	1.05e-14
Eif4a2	1.23e-18	0.0455508	1.06e-14
4732471J01Rik	1.25e-18	-0.0428266	1.07e-14
Tmx4	1.28e-18	0.0742179	1.1e-14
Mllt3	1.3e-18	-0.0583194	1.12e-14
Mon2	1.32e-18	0.00434955	1.14e-14
Med12l	1.35e-18	-0.00448742	1.16e-14
Pbrm1	1.35e-18	0.0175898	1.17e-14
Uimc1	1.36e-18	0.0060348	1.17e-14
Myo9a	1.38e-18	-0.0447176	1.19e-14
Arpc3	1.39e-18	0.00408549	1.2e-14
Vti1b	1.39e-18	0.0319352	1.2e-14
Echdc1	1.39e-18	0.0580579	1.2e-14
Vgll4	1.42e-18	0.103625	1.22e-14
Arl3	1.43e-18	-0.041479	1.23e-14
Sik3	1.46e-18	-0.0982851	1.26e-14
Dop1b	1.48e-18	-0.00341489	1.28e-14
Armc2	1.51e-18	-0.0200924	1.3e-14
Sbno1	1.51e-18	0.00731909	1.3e-14
Rars2	1.53e-18	0.0406923	1.32e-14
Camkk1	1.53e-18	-0.164869	1.32e-14
Nox1	1.54e-18	-0.104827	1.32e-14
Zcchc7	1.56e-18	-0.0143579	1.35e-14
Mcph1	1.57e-18	-0.0672068	1.35e-14
Atrnl1	1.58e-18	-0.0627333	1.36e-14
4930590L20Rik	1.58e-18	0.0608144	1.36e-14
Tbc1d22a	1.59e-18	-0.0380304	1.37e-14
Slc20a1	1.63e-18	0.0472199	1.4e-14
Aldh1a1	1.64e-18	0.116721	1.41e-14
6030443J06Rik	1.64e-18	0.0131928	1.42e-14
Glyr1	1.65e-18	-0.0433187	1.42e-14
Dync1h1	1.67e-18	-0.0539069	1.44e-14
Rcor3	1.68e-18	-0.00556067	1.45e-14
Tmem191c	1.69e-18	0.0661873	1.45e-14
Plpbp	1.69e-18	-0.0752425	1.46e-14
Klhl10	1.7e-18	0.108151	1.47e-14
Acyp2	1.7e-18	-0.0236719	1.47e-14
Nol4	1.71e-18	0.031655	1.47e-14
Pigk	1.72e-18	0.00261039	1.48e-14
Negr1	1.75e-18	-0.156148	1.5e-14
L3mbtl4	1.81e-18	0.151901	1.56e-14
Slc2a3	1.84e-18	-0.130041	1.58e-14
Npat	1.85e-18	0.00976026	1.59e-14
Smchd1	1.86e-18	0.00606198	1.6e-14
Ncan	1.88e-18	0.013318	1.62e-14
Sh2d5	1.98e-18	0.00444543	1.7e-14
Plppr2	1.99e-18	-0.0115962	1.72e-14
Kif3a	2.01e-18	-0.0742518	1.73e-14
Rexo4	2.02e-18	-0.109389	1.74e-14
Rab2b	2.03e-18	0.0831348	1.75e-14
Sf3b1	2.13e-18	0.0369041	1.84e-14
Farp1	2.14e-18	-0.0011054	1.85e-14
Ap3d1	2.16e-18	-0.095903	1.86e-14
Gpr45	2.17e-18	-0.045013	1.87e-14
Slc12a6	2.19e-18	0.0315962	1.88e-14
Far1	2.23e-18	-0.0228173	1.92e-14
D430042O09Rik	2.26e-18	-0.0348124	1.94e-14
Pus10	2.27e-18	0.0353788	1.95e-14
Zfp654	2.29e-18	0.0651965	1.98e-14
Camk4	2.31e-18	-0.0673326	1.99e-14
Rabgap1l	2.33e-18	0.0187075	2e-14
Slmap	2.35e-18	-0.0203848	2.02e-14
Pde4b	2.36e-18	0.0343895	2.03e-14
Snapc1	2.37e-18	-0.0597506	2.04e-14
Sidt1	2.37e-18	-0.0605218	2.04e-14
Cic	2.44e-18	-0.027225	2.1e-14
Ndfip2	2.47e-18	-0.00698776	2.13e-14
Chchd6	2.5e-18	-0.0473512	2.15e-14
Fmnl2	2.51e-18	-0.0558186	2.16e-14
Lrrn3	2.54e-18	-0.0391752	2.18e-14
Prkar1a	2.54e-18	0.00709784	2.19e-14
Dctn1	2.55e-18	-0.010739	2.19e-14
Gprasp1	2.56e-18	-0.0688876	2.2e-14
Cpeb3	2.59e-18	-0.0540341	2.23e-14
Fndc3a	2.61e-18	-0.0195484	2.24e-14
Klhl3	2.61e-18	-0.0473489	2.25e-14
Akap11	2.65e-18	0.0594699	2.28e-14
Crim1	2.66e-18	0.0598596	2.29e-14
Ptprs	2.68e-18	-0.0463574	2.31e-14
Gm48091	2.74e-18	-0.0169863	2.36e-14
Dlk2	2.75e-18	0.0238374	2.37e-14
Gpc5	2.78e-18	0.31668	2.4e-14
Cd2ap	2.79e-18	0.0799739	2.41e-14
Purg	2.8e-18	-0.0429283	2.41e-14
Gm17036	2.81e-18	0.110266	2.42e-14
Pcca	2.82e-18	0.0238124	2.43e-14
Itsn1	2.83e-18	-0.0866611	2.44e-14
Rspo2	2.9e-18	0.13367	2.49e-14
Mecp2	2.9e-18	0.00386633	2.5e-14
Fer	2.9e-18	0.0665943	2.5e-14
Ric8b	2.93e-18	-0.0702005	2.52e-14
Gm20404	2.94e-18	-0.0873816	2.53e-14
5031425E22Rik	2.96e-18	0.0148981	2.55e-14
Fhod3	2.99e-18	-0.0970719	2.57e-14
Arhgap44	3.05e-18	-0.0639627	2.62e-14
4921534H16Rik	3.07e-18	-0.148518	2.65e-14
Tut4	3.08e-18	0.02574	2.65e-14
Brinp1	3.14e-18	0.0870559	2.7e-14
Kat6b	3.17e-18	-0.0144317	2.73e-14
Eno2	3.18e-18	0.0652597	2.74e-14
Man2c1os	3.19e-18	-0.0113571	2.74e-14
4430402I18Rik	3.24e-18	0.0557851	2.79e-14
Efcab6	3.25e-18	0.0472392	2.8e-14
Slc35b1	3.29e-18	-0.0197597	2.84e-14
Trim2	3.3e-18	-0.0611657	2.85e-14
Aars	3.34e-18	-0.0150051	2.88e-14
Cyth3	3.41e-18	-0.0543891	2.94e-14
Apbb2	3.43e-18	-0.0246242	2.96e-14
Atp1b1	3.47e-18	0.0669683	2.99e-14
Macrod1	3.47e-18	-0.132729	2.99e-14
Atp6v1h	3.47e-18	-0.0223664	2.99e-14
Faim2	3.48e-18	-0.0225815	2.99e-14
Kif2a	3.55e-18	0.00465105	3.06e-14
A230057D06Rik	3.57e-18	0.0430823	3.07e-14
Rapgef2	3.61e-18	-0.0410253	3.11e-14
Dst	3.73e-18	-0.117037	3.21e-14
Dmtf1	3.76e-18	-0.0986185	3.24e-14
Cdh2	3.79e-18	-0.0499551	3.27e-14
Gas2l1	3.81e-18	0.013907	3.28e-14
AC171003.1	3.83e-18	0.105731	3.3e-14
Fubp3	3.9e-18	0.0690321	3.36e-14
Marf1	3.95e-18	-0.0216833	3.4e-14
Frrs1l	3.96e-18	-0.00723978	3.41e-14
Mdh1	4e-18	0.0836393	3.45e-14
Srek1	4.01e-18	0.0279689	3.45e-14
Cdk13	4.03e-18	0.0317707	3.47e-14
Dcaf1	4.04e-18	-0.00833244	3.48e-14
Gm11417	4.15e-18	0.10769	3.57e-14
Tnfrsf21	4.17e-18	-0.0638718	3.6e-14
Ddx6	4.19e-18	-0.00746125	3.61e-14
Prpf4b	4.31e-18	-0.0560837	3.71e-14
Brms1l	4.38e-18	0.00516175	3.77e-14
Actr1b	4.44e-18	-0.0300588	3.82e-14
Ptprt	4.45e-18	-0.107773	3.84e-14
Golgb1	4.46e-18	0.0159543	3.84e-14
Tut7	4.51e-18	-0.0371194	3.89e-14
Gabarapl1	4.53e-18	-0.0779867	3.9e-14
Kif1b	4.56e-18	-0.0108312	3.93e-14
Zfp771	4.58e-18	-0.0827329	3.94e-14
Zc2hc1a	4.62e-18	-0.011341	3.98e-14
Lamc1	4.7e-18	-0.0722492	4.04e-14
Tcaf1	4.72e-18	0.0571341	4.07e-14
Fras1	4.75e-18	0.114087	4.09e-14
Neto1	4.76e-18	-0.0537486	4.1e-14
Dach1	4.9e-18	0.110405	4.22e-14
Ptn	4.95e-18	0.0181733	4.27e-14
Pcsk5	4.96e-18	0.143706	4.27e-14
Meis2	4.98e-18	0.0401379	4.29e-14
Rad23b	5e-18	0.0181795	4.3e-14
Ulk2	5e-18	0.0451511	4.31e-14
Foxj3	5.02e-18	0.0160806	4.33e-14
1600010M07Rik	5.05e-18	-0.0289815	4.35e-14
Tmem132a	5.06e-18	-0.0824902	4.36e-14
Clock	5.06e-18	-0.0295854	4.36e-14
Zfp148	5.11e-18	-0.0753019	4.4e-14
Brdt	5.12e-18	-0.0617295	4.41e-14
Gm30382	5.33e-18	-0.124356	4.59e-14
Rtn4	5.44e-18	-0.0809326	4.68e-14
Car11	5.46e-18	0.064538	4.71e-14
Rgs11	5.48e-18	-0.0445088	4.72e-14
Ylpm1	5.55e-18	-0.0328088	4.78e-14
Slc16a11	5.73e-18	0.136492	4.93e-14
Clcn2	5.77e-18	-0.075605	4.97e-14
Rnf38	5.89e-18	-0.0247171	5.08e-14
Hdgf	5.99e-18	-0.0470341	5.16e-14
Ttc4	6.11e-18	-0.00995217	5.26e-14
Zc3h8	6.15e-18	0.0756568	5.3e-14
Eaf2	6.24e-18	0.00526477	5.37e-14
Rasa1	6.33e-18	0.0438374	5.45e-14
Map4	6.36e-18	0.0119393	5.48e-14
Lrrtm1	6.42e-18	0.0111149	5.53e-14
Zfp532	6.46e-18	0.0543746	5.56e-14
Zdhhc20	6.47e-18	0.0381767	5.57e-14
Ywhae	6.51e-18	-0.0753622	5.61e-14
Tfrc	6.52e-18	-0.0107844	5.61e-14
Nipa1	6.53e-18	-0.0849285	5.63e-14
Srpk1	6.64e-18	-0.0416222	5.72e-14
Setdb1	6.66e-18	0.0079226	5.74e-14
Eml6	6.79e-18	0.0165307	5.84e-14
Ptpn2	6.84e-18	0.0135352	5.89e-14
Osbpl11	6.88e-18	-0.0413098	5.93e-14
Gpr155	6.94e-18	0.0950036	5.97e-14
Ahctf1	7.02e-18	-0.0751236	6.05e-14
Rgs7bp	7.03e-18	-0.0633159	6.06e-14
Mark3	7.13e-18	-0.00619835	6.14e-14
Gnl3	7.17e-18	0.00877291	6.17e-14
Fstl5	7.19e-18	0.189318	6.19e-14
Rab3ip	7.2e-18	-0.0583585	6.2e-14
Sirpa	7.31e-18	-0.0273473	6.29e-14
Rims4	7.32e-18	-0.0303461	6.3e-14
Neurl1a	7.33e-18	-0.104792	6.31e-14
Chd4	7.33e-18	-0.0408748	6.31e-14
Naaladl2	7.5e-18	0.000750601	6.46e-14
Caprin1	7.51e-18	0.00315921	6.46e-14
Srsf4	7.51e-18	-0.00821916	6.47e-14
Gm27008	7.76e-18	-0.00382741	6.68e-14
Ttc3	7.78e-18	-0.102363	6.7e-14
Gramd2	8.06e-18	-0.104581	6.94e-14
Prkn	8.06e-18	0.0226393	6.94e-14
Csnk1g3	8.34e-18	-0.00535414	7.18e-14
Phf20l1	8.38e-18	-0.0531979	7.22e-14
Abhd17a	8.44e-18	-0.0255922	7.27e-14
Syne1	8.47e-18	0.0707184	7.29e-14
Camsap2	8.49e-18	-0.0750133	7.31e-14
Zer1	8.59e-18	0.0962815	7.39e-14
Adam23	8.65e-18	0.058207	7.45e-14
Lmo7	8.65e-18	0.0895413	7.45e-14
Anp32a	8.67e-18	-0.126148	7.46e-14
Arfgap1	8.68e-18	0.0202478	7.48e-14
Arfgef2	9.04e-18	-0.0313026	7.78e-14
Kansl1l	9.06e-18	0.0252937	7.8e-14
Mir9-3hg	9.06e-18	-0.0598588	7.8e-14
Atp5c1	9.08e-18	0.00424294	7.82e-14
2610035D17Rik	9.42e-18	-0.124776	8.11e-14
Rheb	9.46e-18	0.0523943	8.15e-14
Runx1t1	9.57e-18	-0.0260856	8.24e-14
Vezt	9.7e-18	-0.0154614	8.35e-14
Ogfod1	9.88e-18	-0.0408756	8.51e-14
Fbxl17	9.95e-18	-0.0761469	8.57e-14
Gm5441	9.98e-18	0.0759391	8.59e-14
Zfp365	1e-17	-0.0410161	8.61e-14
Wsb1	1e-17	0.113017	8.62e-14
Cep126	1e-17	0.00312856	8.64e-14
Tbcd	1.01e-17	0.0180453	8.66e-14
Pds5a	1.01e-17	0.0290483	8.74e-14
Nt5dc1	1.04e-17	0.0413345	8.92e-14
Stxbp5l	1.04e-17	-0.0775742	8.97e-14
Cox16	1.05e-17	0.0112576	9.03e-14
Gcc2	1.05e-17	-0.0142731	9.07e-14
L3mbtl1	1.09e-17	-0.0241703	9.38e-14
St3gal3	1.1e-17	-0.0633112	9.48e-14
Setd3	1.12e-17	-0.0156269	9.64e-14
Dpp3	1.12e-17	0.0192496	9.68e-14
Tmem161b	1.14e-17	0.0340801	9.84e-14
Fgd4	1.15e-17	-0.0762767	9.87e-14
Gm41361	1.17e-17	-0.00513836	1.01e-13
Fry	1.18e-17	-0.0500073	1.02e-13
Fnbp1	1.18e-17	-0.0311747	1.02e-13
Dhx36	1.2e-17	0.00482554	1.03e-13
Wdr7	1.21e-17	-0.00354465	1.04e-13
Msh2	1.21e-17	-0.0157079	1.04e-13
Pik3r1	1.22e-17	0.0417991	1.05e-13
Gm9801	1.22e-17	0.0152501	1.05e-13
Peg3	1.22e-17	0.0050618	1.05e-13
Epm2a	1.23e-17	0.0821446	1.06e-13
Nav1	1.23e-17	0.00746213	1.06e-13
Cfap36	1.25e-17	-0.0832478	1.07e-13
Cul4a	1.26e-17	0.102761	1.08e-13
Nln	1.26e-17	0.00261759	1.09e-13
Peak1	1.28e-17	0.0280514	1.1e-13
Gm16226	1.28e-17	-0.0399774	1.1e-13
Arhgap35	1.28e-17	0.00513308	1.1e-13
Grik2	1.29e-17	0.11455	1.11e-13
Asxl2	1.3e-17	0.00429219	1.12e-13
Meg3	1.31e-17	0.0916176	1.13e-13
Paip2	1.33e-17	0.00647315	1.14e-13
Rab3gap2	1.34e-17	-0.0214939	1.15e-13
Xylt1	1.35e-17	0.0212462	1.16e-13
Timp4	1.35e-17	0.0694884	1.16e-13
Morf4l1	1.35e-17	-0.014868	1.17e-13
Nrg2	1.35e-17	-0.154762	1.17e-13
Osbpl8	1.39e-17	0.0619324	1.19e-13
Sycp2	1.41e-17	0.0484737	1.22e-13
Efr3a	1.43e-17	0.0904245	1.23e-13
Fyn	1.44e-17	-0.0165249	1.24e-13
Cdipt	1.45e-17	-0.0403685	1.25e-13
Dctn4	1.47e-17	0.0463441	1.26e-13
Mid1	1.47e-17	-0.151354	1.27e-13
Rprd1a	1.48e-17	0.0742929	1.27e-13
Park7	1.5e-17	-0.0676565	1.29e-13
Bcap29	1.51e-17	0.0608094	1.3e-13
Bfar	1.51e-17	0.0451223	1.3e-13
Zfand3	1.54e-17	-0.145528	1.33e-13
Katnbl1	1.54e-17	0.0880115	1.33e-13
Gabra2	1.55e-17	0.0193659	1.33e-13
Pde4dip	1.55e-17	-0.012557	1.34e-13
Srpr	1.57e-17	-0.0234716	1.35e-13
Armcx1	1.58e-17	-0.0144769	1.36e-13
Gm1976	1.59e-17	-0.00904373	1.37e-13
Snx24	1.61e-17	0.00300896	1.38e-13
Supt6	1.64e-17	0.063654	1.41e-13
Med13l	1.66e-17	-0.0795373	1.43e-13
Odf2	1.67e-17	-0.0151136	1.44e-13
Gm20754	1.68e-17	0.0751109	1.45e-13
Glg1	1.69e-17	-0.014914	1.45e-13
Slc35f1	1.72e-17	0.0537143	1.49e-13
Ehbp1	1.75e-17	-0.0022044	1.51e-13
Pbx1	1.76e-17	0.0306033	1.52e-13
Xrcc4	1.78e-17	-0.0144514	1.53e-13
Vamp4	1.81e-17	0.0319525	1.56e-13
Arfgef1	1.83e-17	0.0355245	1.57e-13
Ube2d3	1.83e-17	-0.0213905	1.58e-13
Acsl6	1.87e-17	-0.0038134	1.61e-13
Adam22	1.9e-17	-0.0321353	1.63e-13
Abca3	1.92e-17	-0.0405318	1.66e-13
Gm28375	1.93e-17	0.0163179	1.66e-13
Pde7a	1.94e-17	-0.0543962	1.67e-13
Eif5b	1.96e-17	-0.0690233	1.69e-13
Dnaja2	2.05e-17	-0.0473239	1.76e-13
Ahcyl1	2.07e-17	0.00405325	1.78e-13
Snx30	2.07e-17	-0.0490395	1.78e-13
Senp2	2.07e-17	-0.00986539	1.79e-13
Yeats2	2.12e-17	-0.0539058	1.82e-13
Phf6	2.13e-17	-0.0168297	1.83e-13
Jak2	2.13e-17	-0.159733	1.84e-13
Ube2w	2.13e-17	0.0218578	1.84e-13
Tln2	2.14e-17	-0.0533266	1.85e-13
Nova2	2.15e-17	-0.00849907	1.85e-13
Phf3	2.15e-17	-0.0205206	1.85e-13
Foxp1	2.18e-17	0.0245164	1.88e-13
Atf6	2.19e-17	0.0816622	1.89e-13
Fbxl5	2.21e-17	-0.0313234	1.9e-13
Zzz3	2.24e-17	-0.0416019	1.93e-13
Mrps9	2.24e-17	0.0383986	1.93e-13
Trio	2.26e-17	-0.111894	1.94e-13
Far2	2.26e-17	0.0110791	1.95e-13
Ube3c	2.26e-17	-0.0420289	1.95e-13
Phip	2.28e-17	-0.0173588	1.97e-13
Gtf2ird2	2.29e-17	0.0116959	1.97e-13
[truncated: 6,559 more rows]

## Sheet: 6_VHL_vs_ABX_final_MAST_degs_02
	p_val	avg_log2FC	p_val_adj
Cox8a	1.96e-69	0.391958	1.56e-65
Pram1	4.3e-63	0.248005	3.43e-59
Rsrp1	2.07e-60	0.377323	1.65e-56
Ubb	3.38e-54	0.436011	2.7e-50
Mif	7.3e-54	0.225065	5.83e-50
Aplp1	1.83e-47	0.339538	1.46e-43
Aldoa	3.99e-47	0.413669	3.19e-43
Ubc	3e-43	0.294985	2.4e-39
Tmsb4x	7.55e-41	0.274281	6.03e-37
Mrfap1	9.49e-41	0.194301	7.58e-37
Hexb	2.16e-38	0.304633	1.72e-34
Cox6c	2.57e-38	0.268435	2.05e-34
Tmem181a	9.39e-38	0.332947	7.5e-34
Arglu1	1.33e-34	0.305512	1.07e-30
AC149090.1	1.65e-33	-0.319995	1.31e-29
Ckb	4.17e-33	0.316459	3.33e-29
Gm47283	9.64e-33	-0.347021	7.7e-29
Ly6h	5.44e-32	0.225555	4.35e-28
Myl6	2.14e-31	0.264471	1.71e-27
Atp5g1	4.6e-31	0.199655	3.67e-27
Igsf8	3.87e-29	0.234844	3.09e-25
Eif1	8.42e-29	0.290316	6.72e-25
Hsp90ab1	1.43e-28	0.228343	1.14e-24
Ppia	8.96e-28	0.275085	7.15e-24
Wdr17	1.86e-27	0.106482	1.49e-23
Gfod1	3.4e-27	-0.33976	2.72e-23
Unc13c	1.3e-26	-0.689	1.04e-22
Tpt1	1.31e-26	0.223083	1.05e-22
Slc22a17	1.98e-26	0.244344	1.58e-22
Ndufa4	2.95e-26	0.243479	2.36e-22
Lncpint	8.44e-26	-0.331975	6.74e-22
Chchd2	1.49e-25	0.222629	1.19e-21
Eef2	1.87e-25	0.202639	1.49e-21
[truncated: 7,904 more rows]

## Sheet: 7_VHL_vs_ABX_final_MAST_degs_02
	p_val	avg_log2FC	p_val_adj
[truncated: 4,711 more rows]

[truncated: 16 more sheets: 8_VHL_vs_ABX_final_MAST_degs_02, 9_VHL_vs_ABX_final_MAST_degs_02, 10_VHL_vs_ABX_final_MAST_degs_0, 11_VHL_vs_ABX_final_MAST_degs_0, 12_VHL_vs_ABX_final_MAST_degs_0, 13_VHL_vs_ABX_final_MAST_degs_0, 14_VHL_vs_ABX_final_MAST_degs_0, 15_VHL_vs_ABX_final_MAST_degs_0, 16_VHL_vs_ABX_final_MAST_degs_0, 17_VHL_vs_ABX_final_MAST_degs_0, 18_VHL_vs_ABX_final_MAST_degs_0, 19_VHL_vs_ABX_final_MAST_degs_0, 20_VHL_vs_ABX_final_MAST_degs_0, 21_VHL_vs_ABX_final_MAST_degs_0, 22_VHL_vs_ABX_final_MAST_degs_0, 23_VHL_vs_ABX_final_MAST_degs_0]
