# Supplementary material for: The gut microbiome controls reactive astrocytosis during Aβ amyloidosis via propionate-mediated regulation of IL-17
Source: J Clin Invest. 2025 May 13;135(13):e180826. doi: 10.1172/JCI180826 (PMC12208551; doi:10.1172/JCI180826)
Supplement: Supporting data values [file jci-135-180826-s016.xlsx]

## Sheet: Fig 1C
Vehicle	ABX
2.2755	1.18523	GFAP (% area) in APPPS1-21 mice
3.99132	0.845576
3.9586	2.52769
4.31449	3.93947
4.62946	4.39309
2.32537	2.89157
2.75359	1.02829
3.08314	0.565838
5.10498	0.145634
4.4639	3.80283
3.61368	1.45007

## Sheet: Fig 1D
Vehicle	ABX
1.56463	0.577177	Aβ plaque (% area)
0.697813	0.989741
0.98629	1.43701
0.861467	1.60294
1.22912	1.3342
1.682	1.00175
1.2583	0.972711
0.658897	0.6923
2.997	0
2.14824	0.56122
2.66498	0.811482

## Sheet: Fig 1E
Aβ plaque (% area)	GFAP (% area) in APPPS1-21 mice
1.56463	2.2755
0.697813	3.99132		Pearson's correlation between Aβ plaque (% area) and GFAP (% area)
0.98629	3.9586		Contains VHL and ABX treated mice
0.861467	4.31449
1.22912	4.62946
1.682	2.32537
1.2583	2.75359
0.658897	3.08314
2.997	5.10498
2.14824	4.4639
2.66498	3.61368
0.577177	1.18523
0.989741	0.845576
1.43701	2.52769
1.60294	3.93947
1.3342	4.39309
1.00175	2.89157
0.972711	1.02829
0.6923	0.565838
0	0.145634
0.56122	3.80283
0.811482	1.45007

## Sheet: Fig 2B
VHL M	ABX M	VHL F	ABX F
0.0653903	0.169414	0.0306122	0.0422854	Relative propionate values
0.0433713	0.130034	0.0412003	0.0401224
0.0652722	0.083256	0.0301773	0.0475296
0.0511607	0.0756102	0.0425267	0.0401025
0.0504595	0.114561	0.0334844	0.090477
0.0679346	0.0692131	0.0970811	0.0426152
0.0407691	0.057424	0.0419945

## Sheet: Fig 2C
VHL M	ABX M	VHL F	ABX F
0.142554	0.269677	0.150434	0.155738	Relative acetate level
0.10344	0.241011	0.26127	0.0888357
0.218006	0.218638	0.123775	0.233608
0.185094	0.246686	0.187818	0.245095
0.153941	0.185581	0.178717	0.227066
0.24684	0.160373	0.146566	0.108768
0.100729	0.110196	0.134602

## Sheet: Fig 2D
VHL M	ABX M	VHL F	ABX F
0.0228607	0.0141508	0.0164421	0.0160056	Relative butyrate level
0.0127857	0.0431119	0.0135709	0.0160213
0.0166559	0.0183229	0.0158351	0.0294603
0.0159084	0.0133846	0.0116526	0.0162388
0.0181802	0.0841164	0.0145978	0.203492
0.0137324	0.0238666	0.0909052	0.031159
0.0114085	0.0136224	0.0309645

## Sheet: Fig 2E
GFAP+ astrocytes/µm2	Relative propionate level
0.000100473	0.169414
7.70272e-05	0.130034
0.000158446	0.0832561
0.00033703	0.0756102
0.000127453	0.114561
0.000239374	0.057424
0.000191897	0.0652722
0.000193954	0.0679346
0.000392894	0.0511607
0.000198441	0.0504595
0.000199407	0.0407691
0.000411538	0.0653903

## Sheet: Fig 2F
C3 area/GFAP area	Relative propionate level
0.0118408	0.169414
0.0512081	0.130034
0.102092	0.0832561
0.15832	0.0756102
0.0290982	0.114561
0.0416921	0.057424
0.257238	0.0652722
0.170254	0.0679346
0.454376	0.0511607
0.139428	0.0504595
0.165535	0.0407691
0.186535	0.0653903

## Sheet: Fig 3C
Vehicle	Propionate
4.66097	2.69251	GFAP (% area) in APPPS1-21 mice
2.19422	1.97911
1.61523	1.96039
2.60524	3.18685
3.53013	0.699614
2.92726	1.71143
6.02162	2.14709
2.62587	1.58734
2.96592	2.98639
4.73037	0.866134
2.46871	3.29688
2.20428
1.50171
1.74983
3.77758

## Sheet: Fig 3D
Vehicle	Propionate
1.01149	1.46699	Aβ plaques (% area) in APPPS1-21 mice
1.06167	1.03056
1.15967	0.795605
0.924782	0.708457
1.33833	0.450862
1.00346	0.658445
3.55654	0.998934
1.74833	0.824033
1.04752	1.56917
2.48047	1.3039
1.30574	1.1398
1.29648
0.930542
1.618
1.86192

[truncated: 111 more sheets: Fig 3E, Fig 4C, Fig 4G, Fig 4H, Fig 6B, Fig 6C, Fig 6F, Fig 6G, Fig 6H, Fig 6I, Fig 6J, Fig 6K, Fig 6L, Fig 6M, Fig 6N, Fig 6O, Fig 6P, Fig 6Q, Fig 7B, Fig 7C …]
